# Supplementary material for: Assembling telomere-to-telomere genomes of Fusarium oxysporum f. sp. lactucae provides a roadmap for studying genome and phenotype evolution
Source: BMC Genomics. 2026 Apr 7;27:406. doi: 10.1186/s12864-026-12744-5 (PMC13104227; doi:10.1186/s12864-026-12744-5)
Supplement: Supplementary file 2 — Supplementary Material 2: DNA sequences of uncharacterized repeats in JCP043 and AT141. DNA sequences of SIX8 from 27 F. oxysporum isolates used in this study. DNA sequences of SIX9 (SIX9.1, SIX9.2, SIX9.3 and SIX9.4) from 72 F. oxysporum isolates used in this study. DNA sequences of SIX14 from 61 F. oxysporum isolates used in this study. DNA sequences of race 1-specific genes. DNA sequences of race 4-specific genes. MUMer analysis for chromosome alignment between JCP043/AT141 and Fol4287 showing the boundaries between core and accessory regions of the chromosome. [file 12864_2026_12744_MOESM2_ESM.zip › 12864_2026_12744_MOESM2_ESM-updated/Supplementary File S6.fasta]

>JCP043_002472
GGTCATTCCTATTCGCTATACACCCTCCCTCATCAATATCACTTTAGCAGCGCTTACTGAACATAAATACCGGGCACCTCAGCCATTCAGCCAGGTAAGATATCTCCATCACCTTCTTCTACACCACTGCCCTTGAATTACTACCAATGACTCAAGGGAGCCTCCAGTCTATTTCCCTTGCCGAGTCTGATGACTCAGTAAGTTCGTACGAAGATGAGAGCGTGTTTGACAGCGACAACGATCACACCTCAGACATAGATACCAATCTCAGCGAGGCCAGCGATACTGACCTTGAGTTGGATGATGCACCATGTCTTCCAGGTGGAAGTGATTTACCTCCGGAATTCTTTCTCCGCATGGAAGATGACTTCAAGGAAGAGGACGCAGATGATACTGCGTATGCTGATGGCACAACCCGACAACTTGATGCAATTGAACGACGGTGGAATACGTATGGTTCGAGTTCTTTTCTCCTTGCAAAACCACTAATATCTACCAGTTACTGCAAGTACACGAAACAAAACCCAAAATCCAGCATGCATAATATCTCCTTAGGGAAGATCAATGCATTCTTTCATTGGCTCTTTTCCCAGAAGACTGGGGTTGGGGAAAGGAGACTCCCTGGTATTAGATCTTCTCATACTCTTAAGCAGTATTGGAAGGAGTTTCGACTTGTATATGAGAGAGAGACTAAGAAAAAGATCGACCCTGTTCTAAACCGGAGGATGCGTAGGGTACGTACCTGCCCTTCCTTAGTCGCGAAAGTATTAACATGTGGCTGATCAGATCCTTCGGCAACTCGTTGTCGATCACGGTTTGACAGGAGAGCGACGCGAAAACCGATGTATGACTATCGAGGATCTTGAGCGGCAAGCAGAGACAACTATTAGTACGACTAAACAGAGGTTCCACCTTGGCGAGCACCGTATCTACGCTATTTTGTTCCTTCTTCTCATCGCACCAAGTGGCTCTAGACCTAGAGCACTCCTTTTCTTAAGATTTGGCGACCTCGAGCTTTCTTTGGCGCGTGATCCTCAAGGCGGCCCGCACCGTATCCTTATTCGTTTTAGGCTTCGCTTCACGAAGACTTTCCTTGGAGAAAAAGAAACGTAAGTGACGTGACCAAACGCAGGGGAAAGCGCTTTTGACCACTAAGCCTGACTTGGATAGCAACGTCTTGACTCTTCCTGAAACTATCTTTGACTCGAGCTTGCTACTCAGTCCACATACCCTTCTTCTGGGTCTTTTGTTCCATCATAAGGCATTTGTTGCGCCGACTCTCACTTCTCCTGAGCACTTAAGCAAGCTTGACATTCACCCCGACGAGCACGAGTTACCCCTGCCACTCAAGCAGAGTATGGATGACACGTTCGTCTTTCGCAGGGCCACTAAGATGGGCATGAACGCATACGAATTGTCTGAAAACGAACAGATTACGTATAATATGATTTCCGGTTGGACAAAGAAGCTTGGCGAATTAGCTGGGTTTGGCGTTGTTGTGATCTTATATACGCTCCGTTACAACGCAGGCAACGAGTTTGACCAATGCTGTGCGTACATATATCACGTGCAAAGACAGACTGACTGACGAGTGATGCAGCGAATATCAGCGATGGACTTCGCAACCTTATGCTTCAACACGCCAACTCTAGGACTTTCGAGAAGCATTACCTCGGCCGTGTCGTCCCTGTGGACACTATGGCCGTTGTGAGCCATAAAGAGCAGCAAAAAGCGCTGATGCGTCAAGCCTGCAGTATCGGGTACTCAGCCAGCAAGCGACGACCTACCCATCTCACTGCTGAGCAGTCTGCGAGCATCAATGATGATCCCAAGATCCAGGATCTCCTTCGACAACGAGAATTCCTTCTTTCTAAAGGCAATAAGTCCGATATGGTTCGCACACGTCTGAGGAAGATTTCGAAGGATATTCAAAGCGAGAAGGCGCGCCTACGCCGAAAACGCAAAGATCAAGTCAGAAAGGCTTGGTCCAGGGAACAGGCTGTAACCGATATCGAGCGACAACTAGCTGGCAAGACATTTGAGGATCCACCAATCTCGCCATCGGATGAAGGTGCTCATCCAGCCCAGAAACGCCTATACGAAGCTTTAACAGCCCCAGTGACCAACACAATCGAGTCCGAATATCGTCGCCGTAATAATGCCATTCTCAGCGTCATGTCTTACTGTTCTGTTCAAGAATCACCCCTGCCTCCTATAACCAGATCCAATGCAATTGCTACGAAGAAAGATGTGTCCAACCTACACGACAAAACCACCAAAGATACCGCAAGCAGCGCTTTGGGTGATGCAATAACTTCAGTCTTCGTCAAAAGCCGGATGGAGCGAAGTAGAAGATGCTTTCTCTGTGTTGGTCGGGCCACCACTCTTGAGCCTTCCGATCCAGCTATCTATGGGCTAATCAAGCCTTTCTACTCACCGGGGGATTTGAGCAGGCACTTCAAACGGAACCATCTCTCTAATCTTCAACCAAACGAAAGGCTCCATTGCCGCCTGTGTGATGAGATGTTAGACCATAAGATGCACTTGCAAAATCATGCTGAGACAGTACACGGGACTGTATCACATGGAGGTTGATCATCATGGGCTTCGCATGGAATAATTGTTGGCGATCTATGTGGCGAAACCTTCTGTTTTCTTTGGACTATCTCTTTGATGAGTTTTGCTTTGAAGTATAAGATTATCGTAGAGAATATAAAAAGGCAATTTACATATAATGTTGTCGATTAAGTTGGATCAAGTTCATCTGGTTGACCGTATCCTAATGTGGGTTACCCTCTCCAGTGGGAGTTATACAACTGGCTTGAACTTAGCCCGGGATCGGATGATAGATAGATAGAGTTT
>JCP043_002473
GTTTTGTTAAAGGCTTTTAACCCACAACTTCAATGCTAATAGCGTGTAAGCAAATGTTGCTGTCAGCGACAACGGACTGGCGACAATAAGCCTGCTAATAAAATTACAAATGGTAGTCTGCGTCACATTACCGAAGGGTTCCGTGTGCCTAGGAGAGAACCTTATGCATGAGTGGCTGTGTCAATGCGAACATCTTCCCTTCGAAATCCGCTTCCTTTTTCGCTTCCTACCGCTATCCAAGTTAGGTCCTCTAATTTATAAACCCTCTCCCCTCTTTAAATCTGGCAGATCAAAGATTTGATAACGGAAGAATACCTTTATTGACTGTTCAAAGAAACAGCAGAGCACTTTTTTTCCCCTCTTCAGACTTGTTGAAGATTCGCAACTTACTCATGCAATCAGCAACCTTAGGGACCACTCCAACTCGGGACTACTTTCCTCTTGAAATCACACTCCGCTTTAATTTATCAGTCTTGCCACGGAAGCAAGCATTTCCCCAATCAGTATCATAAAGGATGGCATTTTTGCCAGCAGAGGTTATTATAACCACCGTATTCGGCGCTCTGGGATTAGTAGTTGCCGTGGTGGGCCTTTGGTTTACCTACCGGGCGTATCCCCCCAGGCATCAGAGTCCCGACTCAGAAGCCTTAATGCCGACGGATAATCCCTTATTGACACCACCAAGCATATCAGCAGGGAGTCTGGAAAATATCGTGCCGCTTCCGGATATTGCGTACCTACGACAGCCTTTGAGAGTACGCGATATATGCAGGCGTATCCCAGTTCCTCCTCGGATACCACGTGCTAGATCCTTGACTCGGTAATTGTGAGTACCTATACCTAACAGCGACCCGTTACAGTAGGTAGAATTGCACGCCCCCACCCCCCGTATGCCAAACCATCTAGCGTTACTGAAAGCTAACCTTATATTGCTCCCCATAGCCCCGCGATTCATTAACTAAATTTCCGGGCCCAAGCCTGAGATCATTCCACGCTCATTATCGACCGCTTAAGGTTGAAGAGAAAGAAAGAGAAGGCAGTGGTGGGAAGATTATAATAGAGGACGGCCTAGAGCTCACTTGGGAATGCCGCTAAGGACGCGAATTTGACGGGTTATGGCTAAGCAAGCATACTCAATGAGGTGAAGCACACGAAGAGACGAAGATTGTAAGAAGATGGTGTTCGATACAAAGGGTACTCTGACAATTAGAGCCGTGTCAACTTTTCAGAGTCTGCTTCTTTAGCTGAGTAAATTCACAGATGACAGCCTGTATTATGTTGCCAAAGGGATCTGTGTGCCTAACAGAGAGCCTTGTGCATGATTGGCTGAGTGTCACAAAATGCGAGCACCCCGTACATCATTACCATGCTGTGCACTGTGCCTACCGCGCGTGGGTAGAGTTAGCAAGTTCTTGTCTAAGCATGCGCTGCGGGCCGTGCCTTCGTCATAAAACATCGTGGTGAGCGTGCTGGCCTCACCAGCTTACATTGCCTAGGTTGCGGGGCGGGTCATCGGGATTAGACGCGACGTGAAACAGACCATTTCTCCTACATTGTCGGCCGTTGCGTGCTTTCCCAGCCTGATTTGAGCTGGTTGACCATGATGCGCAGGGAGGAAATGTTGTTGGTTGCACCGTTTGCTTCAGCCACAGATCCAAGATGTAGCCGTTAATTCTCTCACCTCGTTTTCCCTTCCCATACTGATCTCGCTCGCTATCGTTCTTTCAATGAGAATGCGCGTGAATGCGGTGATACTATCATTTAATGGACACGTCGAGGTGGCCAAGCTGCTTCTCGAGAATAGGGCTAACATCACGGTTGCGAATAATTAAGGAGTTACGCCAGTCATTACGGCATCACTGTCAGGCTTACAAATTTGGAAAAGGCGCGTCGTAGCCACGGCGGTTAGCTGCTGCGTGATGGCAGCCTCATCTATTCCATTGGAATTGATTGGACCCTGTTCGTGGCGGCATTCACCGTTGGTTACACAGCCTACTTCAGCCGCAAATACAGAAATGCCTCAGGCGCCCCATCTTTTCAACCGATTGCGGAAGATGTTCATTTAATCATTTGATACAGCCTTGTGGTCGACCGTGTCAAGAGCCGCAGCTCAAGGGCCATTGAAACAACTTATATACTTATATATTTATCGAGGGCTCCACGTGCTGGTCCCAGTAGTTTTCTGGAAGTCAATCATTTTATGACGGGTGTGGCTGTGGCATAACCTCCTTGAATCCGTCTTGTGGATAGCCAGGATAAGCTAACCCGCCCAGCGTGATCCGACGACCAGCCGTGCACACAAAGTCAAGTTGTGCCAGTGAGCCTGTCACCACCTGCTTTGCCTTGCAGTTTCACTTCCAACACGGCAGAACCCTTGCGATTGACATGGCGTAGCTGCAAATCCCATTACCCAGCACTCCTATTGGCCTCACAAGCTACAGGGGTCCTTTTCAGCTGCTGAGGCCTCCCCGACACGCAAAGATGTTGCTGCCCCACGTTGTCAGTGATGACAATCCATCGCGGTCCCGACTCATCGATCGAGAATCCGCCTCGGCTCTTTCACCACAAACACCTTCGCCAACTATTCAGAAGAGCGCTTAACTTGGGCTGATAGGCACTTAATGTTTGAGAGGCAGGTAACGGCAGGATTTCCTAGCCACGATGTTGAACCCCCGGATCAATGGCACTGTACTTGTGCACTAACTCGTTGAGGTGGCGGTGGCAGCGCCAACTGGTGGTGGCAGAGCGGCATGAGTCTGACCGCGACCACGACCGCGACACCGTCCCTAGCTGCTCGATGCGCCCTCGATTGTCCCTCCCCCCTCTCCTTCCTTCAGTGTGCAAATACAATCGGCTAAAAAACATTCAGTTGCGATAATCGCCATTCATCGGACGCTTTTCATTGAGTCATTTCTCCGTATCTATCTCTGCCCCTACCGGCGCTTACACCCCGAGCAAAGTTGGGCTTGTGAATCATAACTACATGGACGTCTAGCCGAGATGGATGGGAGACGACCTTGGCACAAAGGCCATGCTGAAGCAAGCTTCCCTCGGCCTCTAAAGCGACAAAAGTCTTTTCAAGACGACTGGGGCAATGGGATTCATGAGTCGCGAAACGCTTCGCCCGCCTCGCATGATCAGTACACCATCGCCTGGATCTGCGCGCTACACATAGAGATGGCAGCAGCTCATGCCATGCTAGATGAGATTCACGAAACCCTACCCATGCATGCGGACGACAGCAACGCCTACATACTAGGCAACATCAAGCAGCACAATGTTGTCGTCGCGTGCTTGCCAGAAGGACGATATGGATTGAACAACGCCGCGAATGTGTTGACCCACCTAGTCCGTACTTTCCCATCGATCCGCGCAGGCTTGATGGTGGGAATTGGTGGTGGAGTGCCGAGCAAGGCCGACATGCGTTTAGGCGACATCGTTGTCGGAACGAGGGTGATGCAGTATGATCTAGGGAAGATCGTCGGAGACGGACAGATGCAGCATACAGCGATCCCGAAGATTCCTCAGCAGCTACTAGGCACAGCCGTAACCTCTTTACGAGCAAGACATGAGAGAGAAGGCAGCCGGATCCCATCCATTCTAAGGGAGAAGTTCGAAGAACACTCCGAATACCGTCGCCCAGCCTCACCGGATTTCCTCTTCCTCTCGACATATGATCATGCGTCTCAAACATCTACCTGTGACGAATGCGACCATTCGAAGCTGGTGCGGCGGCGTATAAGGGAGACGGATGATCCGCTGATACATTACGGTGCGATCGCCTCAGGGAACCAAGTTATGAGGAGTGGCACTCAGCGGGACAGTATTTCTCGACAGCTGGACGTCATATGTTTCGAAATGGAGGCTGCCGGCTTGATGGATATTCTCCCTTGTCTGCCGATCCGGGGAATTTGCGACTACTCAGACTCTCACAAAAATAAGGAATGGCAGAGATATGCCGCAGCTGCTGCGGCATCATATGCGAGGGAATTACTGACGGTGTTACCCGTGACTGAAGCACGTGTAAAAGCTACCTACATGCCTAACCCTTGTAAGTTAAGCTTAGTGGTCTTGAGATCCTGTTTTGATTATCGTGGCTCACACCCGGCGTGTAGATCGAGATCTATCGAACGGGTCACAGTTAAATCCTGCCTTCTCGTCTTTTGACGGCATAAGTCGAAGCAATCCTCTCCAAATGTTGAGCCAAAACAGAATAACAGCAGAGGCAAGAGCACGTGTCGCAGTGGAGAATGGTCTAGTCGGCGAACATCTGGAAATGAAGCAAGGCCCATTCTGTGAGTCCTCTTTCCCGACCAAAACATGAACAAGGTCATCGAGACACACCAGTCCGCTAATCCTCGAGTGTAGTGGTACTGCCTTACGCGCCGAACCGCAAATTTGTCGGGCGGGAGCCTTTCTTCGAAAAGTTACCGTCACGTTTCCGCATGGGAGAGAGTTCCCATGCAAGGCTGGCATTATTTGGCCTCGGTGGTGTCGGGTTCGTACTTTTACGCTGCTGCGCAATATCCCGTGTCTAACGATATAAAGAAAATCGCAGATAGCCCTTGAATACGCCTATCGATTTCGTGCACAGCATTCTAACGCCTCGATTTTCTGGATCCATGCCGAAAATCGCAGCCGTATCGAGCAGGGATTCAATTCAATAGCAGAAGAAATAGGCATTCCAGGAAATCTCTACCCGTCTACGTCGATACTTGCCTTAGTCAGATCATGGCTATCTAAAAGGCTGAAAGGTCCATGGCTGATGGTTCTCGACAATGCCGATGATTCCAACGTCTTCTTCGGAAAGCTGACCAATGACTTAAGCTCGCAACACCAATGTCTGTGGGATTTTCTCCCTCAAAGTCCCAACAGCACTATACTTTTCACTACCAGGAACAAACAGCTTGGCCTCGATCTGGCCGGAGGAGGGGACTTGATATCAGTGCCTCCAATGGAGTACTCCGAAGCGAAACTACTCTTTACCAGTCGACTGCAGACTACACAAGCTTCTGAGAAATCTATGAAGAAGCTGTTTGACTTACTGGAATACTTGCCCCTTGCAATCGTCCAAGCAGCGGCCGTAATTGAGAGAAAATGCCAATCCCTCGATCAATACCTAGAACGTTATGAAGAAACGGAGTCGGCCCCCATCAATCTCTTGAACAAAGACTTCACGGATATTGGAAGAGACGGACAAGACAAGAATGCAGTCTTCAAGACATGGTCTATCTCTTTTAATCAGATCAGACAAGATGACATGCGGGCGGCTGAATTACTATCCCTCATGAGTTTCTATGATCGGCAAGGCATCCCAGAGTTACTTCTTCGACAGCAGCTGGGCACTTCGAGCCAACTTGAAGATGCGCTGAGTACACTGAAGGGATACTCCCTTATCTATCCGAGTCATGACGGGAAAGCATTCGACATGCATCGTCTGGTCCAGCTCTGTGTAAAAGGGTGGTTACGAGGGCACAACGAGTACAGCACATGGGCGGACGCGGCAATCGTAGCACTATGCGAAGCTTATCCGACTGCAGAACATGAGAATTGGGCTCAATGTGCTTTGCTGCTACCCCATGCCCAAAGAATAATGACTGCGTTTCCATCGACGAAGAGCGACAAGCAAGCAACCCTACAATTCAATGTTGCTTGGTATCTCGACACGCAGGGACGGTATGACTCGGCGGAAAGTCTGCATGGTCTAGCCCTTGAGCAAAGGACGTTGCGACTAGGCCAAGAGCATACAGATACCCTGATGAGCTCAAATGGTCTTGCTACTGTTCTTTTGCACCAGGGAAAGTATGCACAGGCTGAGCTACTACTCAGGAAAACATTGGAAGCGCGATGGCGGACTCTTGGGCCTCGACACGAGGATACTCTGACTAGTGCAAGCACATTGTCCAGTATCCTATGGGGCCAGGGCAAGTATGAGGAAGCGGAGCATCTCCTCCTGCAGACTCTTGATGGCCGTAAAGCAGTCCTCGGTTCGAGACACAAAGACACTATGGAAAGCATTAAAGATCATGTGGTCTTTCTATGGTATAATGGAAAATACTGTGAGGCGGAGACAACGATCCAGGATCTGGCCGACGACATGGAGGAAATGCTGGGTCCTAATCACCCTAGCACCCTAGCTAGCAAGAGCGTCTATGCATCAATTCTTGATGTTCTGGGTAAACACAAAACAGCGGAGCTGTTGTTTAACGATCTGTTCAACGCGACAAAGCAGCTATATGGGAAAGAGCACCCAGAGGCGCTGGATTGCCTCGAAAGGCTTTCCTGGACACTGGCAAATCAAGGACGATTCGCTGAAGCTCGACGAATCAAGCAACAGGCCCTGGAAGGTTATGAGAAAACTCTCGGAAAAGACCATCCTGAGACAGTTGCGAGCTATTCAAACCTCGGCACTCTTTTGTTTCAAGAGGGGAAATTTGAGGCGGCCGAGGGCCTGATGAGGGAAGTCTTCATTAGACTTAAGAACATATCAGGCGAGGACCATCCTAAGACGATACACGCCCTGTGTTGGACTATACGCTTACAACAGTTGCGTGGTAAATTCAAGGATGTATACGATACCCTCAGCACTGTGATGGCGAAGATCGCAACGTGGGGAGCGCCAAATCTGGACATGCTAATCACTGAAGACTTTGTTGCATCCATCCTCCATGCTCAAAATCAGAACGACGCAGCGGAACAAATGTACCAGAGAGTGATAGCTGACGGAATCAAGGTCCTTGGGAAATTGCACCCAGAGACTTTGAAAAGCAAGAACAACCTGGCAGATGTGCTTCAGGCACGAGACAAACACGATAAAGCAGAGAAGCTATACCGAGAGACTCTAGCAGAGAGAGAAAAAGTGCTAGGGAAGGAGCATCCGGATACATTGACAAGCAAGAACAATCTGGCAAATGTGCTTCGGAGGCAATGCAAATATAAAGAAGCGGATCGACTATACCGAGAGACTCTGATGCAGAGAGAGAAAGTGCTAGGGAAGGAGCACCCAGGCACATTGACAAGCAAGAATAATCTGGCGGTTTCGCTCGAAGTGCAATGCAAATACGAAGAGTCAGAGCAACTATACCGAGAGACTCTGGCAGAGAGAGAGAAAGTGCTAGGGAAGGAGCACCCGGACACATTGATAAGTAAGAATGACCTGGCAGATGTGCTTCGGAGGCAATGCAAATTCGAAGAGTCAGAGCAGCTATACCGAGAGACTCTGGTAGAGAGAGAAAAAGTGCTAGGGAAGGAGCACCCAGGCACATTGACAAGCAAGAATAATCTGGCGGTTTCGCTCGAAGTGCAATGCAAATACGAAGAGTCAGAGCAACTATACCGAGAGACTCTGGCAGAGAGAGAGAAAGTGCTAGGGAAGGAGCACCCGGACACATTGATAAGTAAGAATGACCTGGCAGATGTGCTTCGGAGGCAATGCAAATTCGAAGAGTCAGAGCAGCTATACCGAGAGACTCTGGTAGAGAGAGAAAAAGTGCTAGGGAAGGAGCACCCAGGCACATTGACAAGCAAGAACAATCTGGCAAATGTGCTTCGGAGGCAATGCAAATATAAAGAAGCGGATCGACTATACCGAGAGACTCTGATGCAGAGAGAGAAAGTGCTAGGGAAGGAGCACCCAGGCACATTGACAAGCAAGAATAATCTGGCGGTTTCGCTCGAAGTGCAATGCAAATACGAAGAGTCAGAGCAACTATACCGAGAGACTCTGGCAGAGAGAGAGAAAGTGCTAGGGAAGGAGCATCCGGACACATTGACAAGCAAGAACAATCTGGCAGATGTGCTTCAGAGGCAATGCAAATACAAAGAAGCGGATCGACTATACCGAGAGACTCTGATGCAGAGAGAGAAAGTGCTAGGGAAGGAGCACCCAGACACATTGACAGGCAAGAATGACCTGGCAAATTCTCTCGATTGGCAATGCAAATACGAAGAGTCAGAGCAACTATACCGAGAGACTCTGGTAGAGAGAGAGAAAGTGCTAGGGAAGGAGCATCCGGATACATTGACAAGCAAGAACAATCTGGCAAATGTGCTTCGGAGGCAATGCAAATATAAAGAAGCGGATCGACTATACCGAGAGACTCTGATGCAGAGAGAGAAAGTGCTAGGGAAGGAGCACCCGGACACATTGACAGGCAAGAATAATCTGGCGGTTTCGCTCGAAGTGCAATGCAAATACGAAGAGTCAGAGCAACTATACCGAGAGACTCTGGCAGAGAGAGAGAAAGTGCTAGGGAAGGAGCATCCGGATACATTGACAGGCAAGAATGACCTGGCAAATTCTCTCGATTGGCAATGCAAATACGAAGAGTCAGAGCAACTATACCGAGAGACTCTGGTAGAGAGAGAGAAAGTGCTAGGGAAGGAGCATCCGGATACATTGACAAGCAAGAACAACCTGGCAGATGTGCTTCAGGCACAAGACAAACACGATGAAGCAGAGAAGCTATACCGAGAGGCGCTCGCGCAAAGACAGAAGGTGCTAGGGAAGGAGCACCCGGACACATTGACAAGCAAGAACAATCTGGCGGGTTCGTTCCTGGCACAAGACAAATACGATGAAGCAGAGAAGCTATACCGAGAGGCGCTCGCGCAAAGACAGAAGGTGCTAGGGAAGGAGCACCCGGACACATTGACAAGCAAGAACAATCTGGCGGGTTCGTTCCTGGCACAAGACAAATACGATGAAGCAGAGAAGCTATACCGAGAGGCGCTCGCGCAAAGACTGAAGGTGCTAGGAGAAGAGCATCCTGATACTCTTACCAGCCTTGCCGACTTGAGTGAAACACTCTCAATCCGGAATGCTGACGAGGCCGAGGGGTTCTGTCAAAGAGCGTTGGCGGGAAGAGAACGGATTTTCGGCAAAAACCATTTATTTACTCTATGCACTTGCCTTACTATGGCAGGTTGCCTCCTTGCAAAGAACGACTTGGTAGGAGCTGAGAATCTGTTAAAGAGAGTCTTAACTGGAAGGGAAAGAATCCTAGGCGCAGACCATTCATTGACCCTGTTCTGCATCTCTCTGATGGGTTTATTCCTCGCGTCGCAGGATAGACTTAAAGAAGCGGAGAAATTCCTTAGACAAGCTTATGAGGGATGGAAGAGAGTACAGGGGGAAACACACAAGGAGACTATGCTTAACAAGGAATACCTCGCTTCGGTGCAACAAAGGCGTCTATCTAATAAGCGGGGAAAGTGGCTAATGCCGGTGTATAGACGCTTGAGACGTCTGTGGCAGAAGAGTAGAAACTGAGAAATTCCTCGGCAGAGGGAAAATTGGGGCATGGGTCTAAGTCGTCCAGCCTGCTGGCCCTCTGAGATTCGTTCTCCCGCGCGTAATAAACTCTATCTATCTATCATCCGATCCCGGGCTAAGTTCAAGCCAGTTGTATAACTCCCACTGGAGAGGGTAACCCACATTAGGATACGGTCAACCAGATGAACTTGATCCAACTTAATCGACAACATTATATGTAAATTGCCTTTTTATATTCTCTACGATAATCTTATACTTCAAAGCAAAACTCATCAAAGAGATAGTCCAAAGAAAACAGAAGGTTTCGCCACATAGATCGCCAACAATTATTCCATGCGAAGCCCATGATGATCAACCTCCATGTGATACAGTCCCGTGTACTGTCTCAGCATGATTTTGCAAGTGCATCTTATGGTCTAACATCTCATCACACAGGCGGCAATGGAGCCTTTCGTTTGGTTGAAGATTAGAGAGATGGTTCCGTTTGAAGTGCCTGCTCAAATCCCCCGGTGAGTAGAAAGGCTTGATTAGCCCATAGATAGCTGGATCGGAAGGCTCAAGAGTGGTGGCCCGACCAACACAGAGAAAGCATCTTCTACTTCGCTCCATCCGGCTTTTGACGAAGACTGAAGTTATTGCATCACCCAAAGCGCTGCTTGCGGTATCTTTGGTGGTTTTGTCGTGTAGGTTGGACACATCTTTCTTCGTAGCAATTGCATTGGATCTGGTTATAGGAGGCAGGGGTGATTCTTGAACAGAAC
>JCP043_002474
TGGAATTGGGACTTGTGCGCTAAGTCAGTCTTTCAATCCACAATTTCAATACTGAGGGCGTGTGAGCGAATGTTGCTGTTAGAAACGATGGGCTGGCGACAATAAGCCTGCTGGTAAATTTACAATTGGTAGTCTACATCACATCGCTGAGGGGGTCCTATGTGCCTAGTAGAGAGCCTTGCGCATGAGTGGCTGAGTGTGATAAAAATGCGAGCATCCCCTCATCCAGGTTGAATGCTGTTAGACATCACTGCACCTCACCTCACCATGGAGACCGCCGGCCTCGTCATCGGAGTTGCTGGGCTCGCTGGACTTTTCACCTCCTGCATAGAGGCCCTTGATAAAATACAATCTTACCGGACCTTCGGAACCGACTCGCACGTCTTGAATACCCGATTCAAAGCCGCTAGAGCTCGCTTCGAGCGATGGGGTCCGGGCGTGGGCATCGAACAGGGCCGACTGAAGCACGCTCATCACCCAGCTCTGGATGATAAGGCCGTTTCCGATGCAGTAGCCGAATTATTACATATTATCGTCGAGGCGATTTGCGATGCTGGCAATGTACCTCCCCGTCGAGCTCGGGGTTCAGGCATTGACAACAAGGACTCAGTAGAGCGGGGCCGACCGACGCCCCGCAACACAATGCACGAGTCGAAGACGAAGATGTCATGGGCGTTATGGGGTAAGGGAAAGCGCACAGAGCAAGTTGAGATATTCGAAAAACTGGTTCAACAACTGCATAATCTGGTGCCCCCGAGTATGGGGAATAATCCATGGCCAGCGCGAAATCCAGACGCTGGCCACACAGATACACTCACTCGAGGTATGAGCTACGTTGCGCTACGGGACAGGCTGCGTCTGACTAAAAGTAGGAGCTGATCTAGGCCACGGATGGTACGATGAGATCCGTCGCGTCTTGGAACGAATTAAGGAGGAGGTTAGAGGTAAGGTGGTCCCGCATCAGTGCTCATCGGCTTTGCACTAACGCCACGTAGCCGAAGCGCGACGTCAAGTTCGTGCCTGGCTTAGCAGTTGCCCTCCTGACGAGCGCTACCATGACTCCCTTCAGAAAAAACTCCCAGGTACCTGCGATTGGATTCTTGACCGCACTGTGTTTAGCCGCTGGTTTGCCGGAGGATCCACAAACCGGAAACTCCTATGGGTCAATGGGCATGCGGGGTTTGGAAAGACGATCCTCAGTGCCCATCTCGTCAACCATCTTTCTTCTACCCTGAGTGCGCCTGTTGCCCATTTCTTCTTTTCTTCAGATCATGCGAGCCGAGAAGACCCTTTCTTAGCCCTACGGTCATGGATATCCCAAATTGTATCTCAGAATGATGATGCATTCGAACACGCCCGCCAGAGTTGGATCTCTGACGTGGACCTTTTGGCAACTCGCGTGACCATCATCACCCTCTTCAAGCAACTCTTACGCGACATTCCTGGATGTATTCTTATCGCCGACGGCCTCGACGAATGTACCTCAATCGCAAAGTTTCTTCGCGATGTCGTAGATTCCGTTGCTGGAACCGAGACACGAGTCCTTCTCGTCAGTCGTGACGAGCCTGCCATCCGGGACGCACTCACGGACGGTACGCGGGAAACCTTCGACGAGTATAGGATAACGCTCGAAGATGTTCGACTAGATATTGATACCTACTCTCATGCCATCGTTAACAGAAAGCTTTACAACAAGAGCGATGATGTCCGATCGACCATTTCCGAGGCGATGTCCGATCGTTGCCAAGGTCAATTCCTCTGGCTTAAGATGCAAGAGGAGTGTCTTAGGGGAGGGATGAACAAGAAACAACTCCAACGTGCTATCGAGAACACGCCAACTGGCCTTGATCGTCTATACGACCACAACTGGACCAAAATCACCAAATTGGGAGAAGAGGAAAGAGATCGAGCCTTCGCTCTCCTTCGCTGGGCGGCATTTGCCCTACGGCCCCTTACTGTCTGCGAGATTACCGAAGCTGCTCTAATACTCACCTCTGGAGAACTATCACGGGATGATTTCCCCGACGCCGTAGATGACGAGTATATCAAAAGCGAGGTAATCGGTCTTTGTGGCCCTCTCTTGGAGGTCAGGAAGGGATCCCCTGGGTCTTCCCCAGGTCGACGAACGGTGCACCTGCCTCATTTCTCGGTCCGTCAATATCTTCTATGCAACCTTCCTACTCCAGGCTGGATATACAATGAGAACATGTTGCAGACTTCTCAAGAGAAGATCCAGAATACCCTACTTGCCAGGGCTTGTCTTCAATACATTTGCTTGCCACAAATTTGGCAAAATATGCCGGATGACTCTCCTTCCCTTGGCATCTCATTGCGAGAATATGCAGCAACAACCTTCCATCAACATACCAACTCTGGGTTAGATGATAACGAAGAACTGACGATGCTTTTGGTGCAGTTCTTCAGCCGAGATAATCCTGTTTGGAATGCTTGGAGGGCATTGACCGAAACCAAAACCCGACCGGACGCAGAGGCTGAGACCATACCACCAAGCCCACTATATTATGCGGTGAAGATGAAGTTGATGGGGGTGGCAACAAACCTTATCAATGAACAGAGCGTAAACGAAACCAGTAGCTTAGGAAGAAGACCGATTGGCATCGCTTGTGCTGATGGGTCCAACGATCTTGTTGCTCTGCTTCTTTCAAAGGGAGCTGACCTTACAACGACAAACAACGATGGCTGGACGCCACTGAACTCGGCCTCGAGTAAAGGTCATGTGGAAGTTGTCAAGATGTTGCTAGAGAAAGGAGCCAACGTCATGACGGCGGATAACGACGGCTGGACGCCACTGAATGTGGCTTCAGATAACGGACATGCAGAAGTCGTCAAGATGCTGCTAGAGAAGGGAGCCGATTTTACGACTATGGACGATGATGGCTGGACGCCACTGAATGTGGCTTCGGATAACGGACATGCAGAAGTTGTGAAGATGCTGCTAGAGAAAGGAGCCAACACCATGACAGCAAGTAACGACGGCTGGACGCCACTGAACTCGGCTTCGGATAACGGACATGCAGAAGTCGTCAAGATGTTGCTAGAGAAGGGAGCCGATATGACGACTCAGAGTAACAACGGCTGGACGCCACTGAATTCGGCTTCAGATAGCGGACATGCGGAAGTTGTCAAGATGCTGCTAGAGAAAGGAGCCAACGTCATGACGGCGAACAACGACGGCTGGACGCCACTGAACTCGGCTTCAGATAGCGGACATGCAGAAGTCGTCAAGATGCTGCTAGAGAAAGGAGCCAACGTCATGACAGCAAATAACGATGGCTGGACGCCACTGAACTCGGCCTCGGATAGCGGACATGCAGAAGTTGTCAAGATGCTGCTAGAGAAGGGAGCCGATCTTACGACTATGGACGATGATGGCTGGACGCCACTGAATGTGGCTTCGGATAACGGACACGCAGAAGTTGTCAAGATGCTGTTAGAGAAAGGAGCCGACATTACGACGACAAACAATTACGGCTGGACGCCACTGCATGTGGCTTCGAACAACGGACACGCAGAAGTTGTCAAGATGTTGCTAGAGAAAGGAGCCAACATTACGACGACAAACAATTACGGCTGGACACCACTGAACTCGGCCTCGAGTAAAGGTCATGTGGAAGTTGTCAAGATGCTGCTAGAGAAAGGAGCCAACGTCATGACGGCGAACAACGACGGCTGGACGCCACTGCATGTGGCTTCGAACAACGGACACGCAGAAGTTGTCAAGATGTTGCTAGAGAAAGGAGCCGACATTACGACGACAAACAATTACGGCTGGACACCACTGAACTTGGCCTCGGGTAGCGGTCATGCAGAAGTTGTGAAGATGCTGCTAGAGAAAGGAGCTGACATTACGACGATGGACAACGACGGGTGGACACCACTAAACTCGGCCTCGGATAGCGGCCATGCAGAAGTTGTCAAGATGCTGTTAGAGAAAGGAGCCGACATTACGACGACAAACAATTACGGCTGGACGCCACTGCATGTGGCTTCGAACAACGGACACGCAGAAGTTGTCAAGATGTTGCTAGAGAAAGGAGCCAACGTCATGACGGCGAACAACGACGGATGGACGCCACTGAACTCGGCTTCAGATAGCGGACACGCAGAAGTTGTCAAGATGTTGCTAGAGAAAGGAGCCAACGCCATGACGGCGAACAACGACGGCTGGACGCCACTGCATGTGGCTTCGAGTAAAGGTCATGCAGAAGTTGTCAAGATGCTGTTAGAGAAAGGAGCCGACATTACGACGACAAACAATTACGGCTGGACGCCACTGCATGTGGCTTCGAACAACGGACACGCAGAAGTTGTCAAGATGTTGCTAGAGAAAGGAGCCAACGTCATGACGGCGAACAACGACGGATGGACGCCACTGAACTCGGCTTCAGATAGCGGACACGCAGAAGTCGTCAAGATGTTGCTAGAGAAAGGAGCCAACGCCATGACGGCGAACAACGACGGCTGGACGCCACTGCATGTGGCTTCGAGTAAAGGTCATGCAGAAGTTGTCAAGATGTTGCTAGAGAAAGGAGCCAACGTCATGACGGCGAACAACGACGGCTGGACGCCACTGCATGTGGCTTCGGATAACGGACATGTGGAAGTCGTCAAGATGCTGTTAGAGAAGGGAGCCGATATGACGACTCAGAGTAACAACGGCTGGACGCCACTGCATGTGGCCTCGAAGAAGGGTCATGTGGAAGTCGTCAAGATGCTGCTAGAGAAAGGAGCCAACGTCATGACGGCGAACAACGACGGCTGGACGCCACTGAACTCGGCTTCAGATAGCGGACATGCAGAAGTCGTCAAGATGTTGCTAGAGAAGGGAGCCGATATGACGACTCAGAGTAACAACGGCTGGACGCCACTTTTATCCGCTTCGGCTGAAGGCCATGTCGATGTTGTCAAATTTCTGTTTGAAAGTTCGCCTCTTCATACCACTGAAACGGATAGTCTTGGTTGTACAGCCCTCTTTCTGGCTTCTCGAAACGGACGACTCCCGGTCGTGCAGTACCTGCTTTCCACCGGACGTTTTGACCCTGATATCAAGAACTACTACGGCTCTACAGCATTATCGGCTGCAGTAGCTAATGGCCACTATGAAGTCGTGGAGCTTCTAATTAGTACTGGTGTTAGTACTCAGGCACAGTTCCACGTTGGTCGCAGTCTAGTGTGGTGGGCATCTTACGCAGGTAAACCTGAGATAATCAAGCTGTTATCGTGTCACGTGGAATCAAGCGAGAGTGTTCCTCAGAATGAGCCTATATTAGCAGATGTAGCTTTTGATGCTACGTCGCACTGGTGTGATGCTTGTACACGAAGTATCTCGAGCAAATCTCTCTATTATTCCTGCCAAAAGTGCGTCAACCTCGATCTGTGCGGTGATTGCTATGAGAGGGGTTTCAGGTGTTGGGATCAAGCGCACGCTTTGACGGCCGACCCTAGTGGGGAGTCCTGAGTACCATCTTCATGTGTCTTTGACGACGGAATAGGCATATCAATGGCAAGCGATTCAGTACATATCTAAATGAATTCGTAGAGAGAAAATAGAATTTGCACCCCATAGAGCAGGAGATAGATGAACTTGATCCTACTTGATCAGTATCCTTCCATATAAATTGCCTTCTTATGTTCTCTATACATCTTAAAAGTCAAGACAATCAAGACATTAGCATCCCTTGACGAGTGACCCCTTATCAACGTGACTGTAGAGCACACCTGGTATCGGCCTGCGACACTATTAACTACATCAGTCAAGTGGGAACAAACCAGCCGAACTCTGACGCCTTATTATCCCATAGCCAGGGCTTCAGTTGCTGGACGTCCATCCTGTTTCCTTTTCGAACATATGTCATGACCCGCGGTCGATCTTCCGTGGTGCTCCAGCTGTCGACTGGGACGTATGTATTGTATCCTGGGTGTGTATTGATTTTGCATTTCCCGTCGATCGAGACCCAGGGCTCTTGGACAAGAATAATATCTGTTTTCTGCACCCAGCACAGTTGCAGGAATGCTGTGTGTTGCGCGGACCCTTTCCCGACGTTTCCCTGCGCGATGTGCAGGGGGGCTTTTGCTGTCTGGAGGTCTCGGCGCCGGCCTGTTCTAAGCCTCCTCGTCATTTCCTAGGAATGCATAGGGGTCGTTGGTGTAGGTGATCGGCTTCCTCGCTCGACTAGCCCATCTGTGTCTTGTCTCTTGTGCCAGAGGCTCGACCTCAGATGGCCCAGTGTCCATGTCTCTATCTGTGGCGTCCTCCGCCTCGCCTGTCTTTTCAGCTGGCAGGTCTGGGATTGTGGTGTCGCTATGGTCGCTGTGGGCGTCCTCGTCGTTAATTATTACATTGTTGGTGTTCTCACCACTTTCGGTGGTCCTATTGAGGTTCTTCGCCTGATATTGTTTGCGTCCGAGACGTCTGATCGCTGACAGTTCTTTCTTTGTGGGCCTCTGCAGCTTGCCATTCTTCCTGATAGGTTTTGCTGGGCAGCTTTCGTGGTCTGCTGGTGCTGGCCCATAGCAGTTGGCGCATTTGGCTGGTTTATTGTAAGGTTCTGCATGGGGTTTATCTTCTGTAGCTATCTCTCTACAGTGCCCGCATCGAGGGTTCCTTCCGCAGAACCGGTTGGTGTGGTAGCCCTGGCATCCAGGGTTATGTCGTGTGGGCATAAACTTCTTCTCGATTGTTCTTGCCAGGCTGCTAGTTCCGAATAGTCGGAAGGGCCTGACGGGTTGCAAGAACGAGATGATCCATGTCTGGGTATCTTGCTCAGGGTTCGTTGTGGGGTCGGGTATATGTCTTGAGGGTCGAGCGCTCTTAGGTTTGGTCTTAGTCTGCGCATAGATTTCTTCTATGATAAGTGTCTCCGTGGCAATCGGGTCTCCTCCTGTATAATCGGGGATCTGTTTTGGGCAGTGTGCGACAGCATATGTATACCAGGTTTCCGGTGTTTCGAGTTTTGTGGCTTTTAAGTGTCTGCCTACAGGGTCCTTTTTCGCTAGGATCTTGGCTCTAGTTGCCTGGTCCTTGGGTCGGATTGCAAGTCCAGTTGCGATGTGATGTACGTCCGGAATATCAGCAATTGGAATGCTTAGTTGTTTGCAGATTGTGTGTCGTAGGGCAAAGTTTGTATGTGCCTTTATCCCGTCTCGGTGCTCATCCGGGATCCGTGCGAAGATACGGAGATCCTCAGTCTTCTTCACGGTCCCATGTTGGGCTTGCTTCCGGGGTGGCTCATGTATCGTCTGTGTTGGCTGTTTCGCATAGGTCGGCTGGGCTGTTTGGGCCCAGGTTTTCCCGTCGGGGCCTGGGGACAGGGCGTTTGGGCTATTGTTTGGTTCAAGGATCGTGGTTTTGAGGAAGCTTGTAAAGAGCGTGATGATCTTCTCGGCATGGCCTTTTAGGTCGTGATCGCATGTGGCGGTGATATTGTCCAAGGAGCTGGCAACGAGCTTGAGGACTGTTCGTGTAGCGTTGAGACGTCTGTCTTGTTCTCCAAGGACCTGGATGAGCGAGTCCGTCGCAGTATTCGCGTGGGCATGGATTGAGGCATCCAGTCCGGTGTGTATATCTGTAGCCCTCTGGGACCTTCCTGTCGTACGCAACAGATCCAGCCTTGCGATCGGCGTTGGTTGCGTGTGTCGGGCTCTCTTTTGAGCGGGCTGGCTTGGAGTCGGGGAGCTTAGAATGATCGGAGCCCCTCTGACGGTGATCTCCTGATGGGTAGAATTCCGCCGCTTCGACGTCCCTGCCGCCGCGTCTGGCTCTGTGTCCATGACGGGCAGCTGGTCTGACGGTTTTGCTGATTTGGGAGGCTGTTAGGCTATTGGTGGTAGTTTTAGTGTGGGCACTAACAGTGGTGGGCAAGCTGCTTCTCGAGAATGAAGCTGATATCACGGTTGCGAATAATGAAGGAGTGACGCCAGTGATTGCAGCATCATTGAATGGGCACGCCGAGGTGGTCACGCTATTGTTAGGTGTTCCTCATACCTGACGACCTTGGCCGCACAGCTCTCTTCTGCGCTTCTAGGTATGGGCAATACCAAGCGGCGCGAGTTCTCCTCTCCGAAGGGCGCGTCAACCCGGACATCAGGGACTGGATGGATTCAACAGCATTGTTTGCTGCGGTAGCGAATAGTCACCTGCATGTGGCCAAGCTTCTTATTGCTAGCAGCGCAGCCGTTGAGGTGCAGGCCGGTGTCGGCCGGAGTCTGATATGGTGGGCCCTCCGCGCTGGTAACCCTGAGCTGCTCCAGCTCTTACTGGAGCATGCTGAAACAGTTGGCACTCGGATCTCTGACGACCATATTCCCAAGGATCTTGTCTCTACTCCGTTTGATCACGAAGCCTCTTGGTGTGACGCCTGTACGCTGACCATCCAAGGGGGTCGCAGCTACTCTTGCAGCGTTTGTAATAGGGGTTTCTGCTTGTGCGTGGAGTGCTATGCTAGGGGTATTCATTGTGCAACAAGGGTCACGCTCTTATGCTTCAATGAGTGTTCAAGAGGTGTCTCTGGGTCATATCGAAATCTTAGACTACTAACTAGGTGCGGATTATTATGATTAGGTGTGTCTACCGCGAGCACTGCTCCACTTGAGCCTGAGATCTGCCTGTTGCAACTAATGCGGCTCTTTAGTGCCCTGGAAGACATTATCAAGCTTGAAAGGGAATCGGGACAAGTTATACGAGGACGCTATTATCGCGATAGTAGTGTTGCTCTAGACATATATATGAGTGCTCAGGATGATGCATTGGATCTGTATTGTCTGCGTCGTAGGCTGAAAGAACGCAAGCGAGCAGGTAGAAGTTGGCGAGACTTGTCAAAGCCGTCACCACTTCTCGTACTTATGTACTCCGACGCTGCCGAGAGAATCGTGTAGGTCACAAGCCGTCAAAAAGTCTTCCCATGCTGATGTTACTTCTAGGAAAGATTTCAAGAAGGTGGATGCCGTAACTCTCCGATTAGTAGCAGCAAAGATTTTGGAACAATGCCCTGCCGAAATTTTGCACTTTTGTGAGACTGAGAGTCCGAAAGCTAGATAGGGCTAGGGGAGTATAACAGCTGACTCTATAATGAAATTCTTTATCTAGTCTCTGTGACATCTTAATGTGATCTCTTAGTGTGGGGTCTGGGCGTGGGATCTGGGCGTGGGATCTGGGTGTGTTCCTGGAGGGAGTTGGGTGTACCAGTGTAGTAGTCACAGTGTGTGTATTATGAGGCTTGCGGCTCGGCGTGGTGGGG
>JCP043_021042
TAAATGAGAGCCTCCACCTCAAACGTAGAAGCTGCCGGATTTTTGGTAACAAGGTCTTTCATCCCTGGATTACATACTTACCAACGATGCTATCTTCTGAGATCCGTCTCAATGCATCCGGCTTGCTAGCCGTCGGACCCGCTAAGGTGGAACAGTGAGTACCACTAATGTCTCTATTCATACACACTTTCTCTAACGTGCCAATCAATGCCAGATTTTTGACACCAGAACTCGTGAAATTTGTGATCGGGAGCAAGAAGACCGAATTCAATCTACACCTAAGCCTGGTTTCGTTCTTATCTACCCGACTTTGCCGTCTCATCGAAAATAGCAGGCAGTGCATCTACTTGAAAGATGTTGATGAGGACGTATTCTCACGCTTCAGTCAATTTGTCTATTCCGGATCATACGTAGGCTTCGGCTTCGGCGGGCGAGATGTTTCAAGACTATCTGACAAGGATACAGAAGCTGGAATCGCAAGGCAATCCAGCAGTAAAGTGCTGTCGAACACTGAAGACTCACTCTTGGGCAACAAGGGCGCGCACGAGTCACCATCCTCGTGTCCAGACAGTTTAACGACAAGCAAGCCACATTCTCTATTTGGATCGAGCCTAGTCAGAAGCAACGACGGCGCATCTTTGGGGTTATTTGGACAGCCCTTGCGCAGCACAACCCCTAATCCCAAACAGTCCCCAATGAAACTTCCCTTTTCCTTCGTATCTTGCGCCAATGCCATAACGACCAATGTAAGCTGCGCTTATTGCAGCCAGGACGCGTCGAAGGTGCGGGTTCCTTCTAAGCGCAAACAAATCCCAGCGATGTGTAGTTGTGAACTACCTGAACAAATTGGAAATAAGCAACAGTTCATTTCCGACTTCATACGGACACATATCCCTACAGCCAAACCAAGGCAGAGTATGCAAACTAAAATAACTCCACATGTTGAGGATTTCAAGCATGTTCTAATTGGACATGTACGACTCTGCAATTTCGCTCAAGAATACGCCGTCAGTTCCCTGATGCACTTGGCTTGTGAGAACTTGGTCTGGGAGTTAGTGCATTGGGTCATGTCTGAGCGTACGTTCGTACCTATCTTCGGAGGGCTTATTCGATTTGTCTATAGCAGCTGCCACATCCAAGGAGGAAAGCTGCGTCGAATTCTGGCGAATTTTGCTGCCTGCGTGCTTGAGGATGTGTGTCTCTTAGAGGGTTGGCACGAGCTGATTACCGAAGTACCATCCTTTGCTGTGGATATGGTTTGCAAGTTGGCGGATCGCTGCGTTTAGAATGGAGTATTTAGCCCGAAGAACTAGTATCATTCATTTCACGATTATTCTCGCATCGTGTTGAAGAATCTGTGTCCACTCCCGTGTTGAGTTCTATCTTTTCGTGCAAAACGTGATTTCCAATGAACCAGGTACGAAAGCGAACACAAGGTAGGACGCGCCAGGCGCCAAAAGAAGGCGGTAGGGGCAAACAACCAACTTCACAATAAAGTTATCGAGTGAGGGAGAAGGTCAAGTAACCAGGTGGGGTCGACGTACGTTCTGTTGCTAAGATATGATTGCGCTGATGGTTAAGAGATCTTCAAGGAGATAGGATCGCGAGATGCAAATGGTAGGTCTCCATGACAAATTACTGTGAGCATGAGAACATTTGATCTGGATGATGCACAAGGCTCTCTGTTAGGCACACAGATCCCTTGGACAACGTGATGCGGGCTATCATTTGTGAATTTATCGAGCCAAAGAAGTAGATTTTTCATCATCAGCCTCCGACAGCAACACTCGCTCACATTTTCTTAGCATTGAATTTTGG
>JCP043_002481
GTGAAATATGATCTTTATGATTGACTGTCTTGTGTGAAGATACATCAATATAACTGGTTTGCCTCATGTACATTGTCTGTGCCCTGCGTATCTAGTTTTGGTACCAAACTCCATCCTCAGCTATTCAAGTACACATCCCCAATTGGCCCGTCCTCGCTGCATTGCTCTTGAGCCTTCACGGGAATGCATGATGTCATTGACGTTGCATCTGCTTGAACCAACTAGTGAGTCCGTATAACAAGGCTGATCAGACTGTGTCAGCCTCAACCTAGCCGCTACTTGTATCCACGTGTCTCGCTAACACTCAGTATTTGGTTTTGGCGCGAGGTTGTGGGGCGAGGGGACGGTGCGGCCGGGAAGTACGGCCCGTTGCCCGTCCGCTGGGGCAGACAACCCTGGCTTCCTCACTAAGCCAAGGACTACGTTTAATAATCACCATGCACGTGCGTAAACAAAGATGACCATAGATGGGCAAATGCCTCAACACGTCCGCAACGAGCTACGCGTAACGGTAGTGGAAGCTCTAGCCACGGATATGCTTGTAGAAGATTATTTTTGTACTTTCGTCCAGTAACTACTTGAGCTTGGCTTAAGGTGGCGGCAGCATGCTGTTACAGGAGCTGAGCGCCTCGCTCCGCCACGCCACAGCCTCGTTGGGCATCTACCGTGACACCTGCTGACGGAAGCCCCTCTACTGAAAACCCCGTCCTAGAGCTACCGATTTGAAGGAGAGCTTAATTCGAAAACACCTCCCAATCGCCCAAAACAACACCGATTACCATGGCCGAGGCGGTTGGACTCGCGGCAAGTGTCATCGCCATCATTGATTTATCCGCCAAAGTCGCGACGCTCTGCTTCCAATACTCGACCGCAGTCGGAAACGCCAGGGCGGACGTCGCAGACCTCCAAAGCCGCTTGAATGACCTAGATGCATGCCTCCGAGGTGTCCATCGCGTTCTACACGGCCCAAATAATCAAGCGCTTCCGATATCACGAGAATTGATCGACTCTCTCGATGGCTGTAAGTCAGAGTTGACCCAAGTGCAGAACAGGCTGGATCCAGGTAAAGCCCGTAAGACGATGCGCCGACTCGGACTCCGTGCTCTTAAGTGGCCATTCGATAGCAAAGAGGTTAGCGGAATCGTTGCCAACTTGGAACGCTATAAGCAGACCATCATGCTATGTCTGCAAGTCGACCAAACGTGCGTGAGCGCACCGCTCGAATCACCTACAGAACCAGCTGACGCCATCGCAGTACGATCTTGCTTGACATCCAACAAAAGTTCGACAGTGTCTCGCTCCAACCCTGTGGAGATAGACCAATTGCCCGCATACCCTGTTTCAACGTCCCATTCGACCGAGATCCCGACTTCGTCGATCGACCAGATATTACTACATGGCTTCAGAGACAATACACGGGCTCCGCCAGTCGCATAGCGCTTGTAGGCATGGGTGGGTTTGGGTATGGGCTATGGCATACATAAGTCAGTTTCGAAAATCGTCTTTGCTGACCGATCAAAGCAAATCACAGGTTACTATCCAGTTCGCCCATCACATCCACAGCGAATCACCCCAGACCAACGTCTACTGGGTGCATGCGAGTTCGAAGCCGAGATTTGAGGAGGCATACCGGTCCATTGCAGAAAGGCTACAGTTGCCAAGGCGGAATGATCCTGATGTCGATGTGCTCGAGCTCGTTCGCGACTGTCTGCAGACGGAGGAAGCTGGCTCGTGGCTAATGATCTTGGATAATGCCGATGACGTCAACCTCTTTTATCCCATCCATATCAGCGGAGCTAAGGCAGCGACTGGACTTGCGAACGAGAACACTATTGCGAGGACCGATCAGCAGCCACTAGCGGCATATCTACCGAAGCGCCACAATGGAACCATCCTCGTTACATCGCGTAGCATGGACGCTGCCGAAAGGTTGACAGGGAGCCATAAAGCTATCTACAGGGTCTCGACCATGGATGACGCCCAAGGCCTTCAGCTTTTCCAGAACAAACTTGATGGAGACTTTGACAGCGATGCTGCTACTGATCTTCTTCGGGCTCTAGACTATATTCCGCTGGCCATCACTCAAGCGGCAGCCTACATCAACCGCCGTGCTCCCCGCGTGTCAGTAAAGACATATCTGGATACCTTCCGGGAGAGCGACAAGAAAAAGGGCAACCTCCTTAACAGAGATGCAGGAGATCTTCGACGAGATGAGACCGTCTCCAACTCAGTCGTGGTAACATGGCAAGTCACTTTTGAGCGGATACGCCATGAAAGACCATCTGCTGCGAAACTGCTTTCCCTCATGAGCTTCTTCAACCCGCAGGGTATCCCTGAAATCATTCTTCATGACTATGATACCGACCTGACGGACCAGGCCGATAGAGATGCCGAGAGTGCTGATTTTGAAGATGATCTTGATATACTCCGCGGATACTCGCTTGTATCTGTAACAGCAACTGGAGACGCATGTGAGATGCATGCCCTGGTACAATTTTGCACGCGAGTTTGGATATCTGCGGCAGGCAACGAAGAACAATGGAGGCAGCTATTTCTGCGCTCTATGTCCACACACTTTCCGGATGGTGCATTCGAGACCTGGCCTACCTGTCAACTATTACTTCCTCACATTGAGCCGACGTTTGGGGAGGAACCACCAACTGAAGGATTGCTAGACTGGGCTTATCTGCTGACAAATTGCGCATGGTATATGTTGGCTATCGGCAAGTATAGGGTAGCAGAAGATTTAAGCAAGAAGGCAGTGAATACGAGGACCAAAATGCTGGGAGAGGAGCATCTCGATACGCTGACCAGCATGGCCAACCTGGCATCGACATACTGCAACCAGGGGCGATGGAAGGAGGCAGAAGAACTCGAAATGGATGTGATGGTGATAACAGAGAGGGTGCTGGGAAAGGAACATCCATTAACGCTGACATGCATGGGTAACCTAGCATCGACATACGGGGATCAAGGGCGTTGGAAGGAGGCAGAAAAGCTGCAGGTGGAGGAGATCGAGATAACAAAGAGGGTATTAGGAGAGAAACATCCAGGCATGCTGATAAGCATGACTAACCTGGCATCAGGGTATATGAACCAAGGGCGTTGGAAGAAGGCAGAAAAGCTGCAGATGGATGTGATGGAAACGAGTAAGAGGGTATTAGGAGAGGAACATCCAAATACGCTGACGAGCATGGTTAGCCTGGCGTCGATATACCGGAGTCAAGGGCGTTGGAAGGAGGCAGAGGAGCTCGAGGCGGATGTGATAGAGATAAGTAAGAGGGTATTAGGAGAGGAACATCCCGACACGTTGACGAGCATGAGTAACCTGGCATTGACATACTGGAATCAAGGGCGTTGGAAGGAGGCAGAAGAGCTCGGGGTGGATGTGATAGAGATAAGAAAGAGGGTACTAGGAGAAGAACATCCAAATACGCTGACGAGCATGAGTAACCTGGCATTGACATACTGGAATCAGGGGCGTTGGAAGGAGGCAGAAGAGCTCGGGGTGGATGTGATAGAGATAAGTAAGAGGGTATTAGGAGAGGAACATCCCGACACGTTGACGAGCATGAATAATCTAGCCGTTACCTGGAAAGGCAATGGCCGGGCTGGAGACGCTCTAGCCCTTATGCGGAACTGTATAGTTCTAAGTCAACGAGTGCTTGGTACAGACCATCCGAATACAACGTCGTCGGTGGCACTTCTTGCTCAGTGGGAGAATACGAGCGACTTGATATTAGTGAGGAATAAGTACGGGTAGTTGTCAATATGAATGGATGCTTCGATAGCTTTGTAAACATACTTAAGCAGCCTCGTTCTGGAAAACTTGATGCAAAACGCTTGCATTCTAAGCATAGCCATGAGGCGAGCTGGTGTAGTTAACAGTATAATGTATTGGATGCGTCTGGGCCAAGACCTGAAACTATCTCTGACTGACTCAGATTCCGAATTAGGAGAGCAGCTGTGGAATGCGGGTTGCATTATTGGTCTATGCGTTTTAGCACAGCACTTAAGTATTAGCATTAATAATAG
>JCP043_002491
ATGGCATCGGCATCAGGCCTTCTATCTCCAGGAGGGTCTCGGCCAGGGAGTCCAGGGCCTGGAGTCAAACCAGCATTTAGCCTGACAACTAAGTCAGATAATTCAGGCAACCTCGGCCAAGAGGCATTTGATTCAATGACAGCAGAGCAACTAGAAGCAGTTATGAATGCACTTGCTGCTAAGCGTGGTGGTAGTGGTGGTGCTCCTGGTGCACAGCCAGCAGGTCAGCCACCAGCAGAACAGCAGCCACCAGCAGAACGGCAGCCACCAGCAGAACAGCAGCCACCAGCACAGCAGCCACCAGCACAGCAGCCACCAGCAGAACGGCAGCCACCAGCAGAACAGCAGCCACCAACAGGTTCTATTGAGTCATATGAAGATACATTTCTAGTGACTATGGAAAACACTCTGCCAGACCTGCACAAAATGTGTATCGAGTCGAATGCATTATCCAATTACATCTTGCAAGGCTGCCGTGAATTTAAAGGGCGACATGTTGATAGGGATCTGGTTGACTTCTTGGTACATATGGAGTACCAAGCAGATAAAAACGAGACCGACGAACAAATGAAAGAAGAAATTATAAAATATGTTCAAAATCCAACATCCCCACTTCCAGTAATGGAAGAGAAGCATGCTGCGGCAAAGCAACAGATGCAGGATCTTAGAATCGCCGCAGTCGCTCGTTATTACACTGATGCGGAACTCGAGTTCCTCCGCAAGCACGCTCCGAAGCATTTACCAAAGATAGCGTCAGACATCGACCTTTTAACGGACTTTACATTTAAATTCTGCCCCGAATTTAAAGAGCGGCATCCAAAGGATGATATTTTCGAGCTACTATGTTTTGGGGAGCTGATACGTACATTTTTCCCAAAGGATGCCGATGCCAAGATTCAAGAATTTATTCAAACTAAAGAATTACCCCGAATCGAAGATATGAAGTTTGGCAATGACACGGACTTAGCTCAGCAACGAAGACAACAAGCATTAAACGTATTGGAAGGATTGCGAAAGCCGCAGCCAGCCAACGTGGACCCAGCTGCTTTTTATGATGCCGCTGAACGACGGAACTTCAGGAAACAGTTTATTGCGACTGCAGAGGACCCAGCTGCTGATCGTTGCGTAATTAATGATCCCGAAATTAAAGAACCAGTGGAAGCTACTATTATTGGGCGACATCCTCATCGCAGGAAGTGGTTGATCTGTGCCATTCCCACCAATAATTCCAAGTACGGGAAGCTAGAAAGGTTTCCAACCATCGATGGCGACCAACATCGTGATATTCTCGAGAATTACTCTTTAAAAGGGTCAGACCGGACAATTCCAGTTGGTAGTCTACTTGACCTCAGGGGAATTAGCATGGAGGAATTTGAATTAAACGGAGTTATTCTGTTACCATGGGGGAATGATATACGTATCTCTGGCTTGGGACTTTCAAATTCGAGAAACAGAGAGTTTAAAATGTTTTCAAAGACCGTCCTTTGCCAAAAGTGGGGAAGATCTGGCCTTGCAATGCTGCATGCCCATTTGCAAAAATGTGGATCAACGATCCCTGCAGGAAAGAACAAGAACGAGTTGGAATTACAGCCAAAAAGCTGGTATGGTCCATAG
>JCP043_002501
ATGTCGTCTGTTCAGAAGCTTGTCCACCACTGGAAGCAGGGTCAGTTTATCCCTGGAGGAAAACCCCCACAGCCGCTCAACGATGAGGCCAAAGGACAACGCCTCTCGGAATTAAACGGAGACGACATGATTACCCCGGAAATCACAAAAGGCATTTCCATTCTCAAGGACGCTGTAGAGGCGTTCAAGAAAACGCAAGAATTCAATAGAAACCCGACCTCGTTTATCGGTGATACTCGTGATGTCCTTATGAGCGATGATTATCTATTGGTGGCCGATGTGCTTCGCCTGATATTCCCAGAAGGGATGATTAGCAAGGTGTGGCAACTCAAGCGTGGAAGAGATGAGGATCTTGATACTCGAGACAACGATCCTGCACCTGGGAACAGAACAATTCTGATCCCGAAATCAAAGAAACGAAGACTAGATATCCTGGGAGGACAGGAAGAATCGATGAACTCAGAAAGGGCAGCCTCGAGGCACTGGGCTTTCGGTTCAAAAGGGTCTGAAACTCGACAAGAACACAAGACAGGGGGGCTTTTTGGTATACCTGCATCAAAATTAAGGTTTACAAACGGGTCGGAAGCTCAAGAAACGACAAACCCTCTCTTTGGTGCAGAGGCTACAGGATATACCGGGCTTTTTGGTGTACCCGCATCAAAATTAAGGTTTACAAATGGGCCGGAAGCTCAGCAAGAACACAAGACAGGGGGGCTTTTTGGTGTACCTGCATCAAAATTAGGGTTTACAAATGGGTCGGAAGCCCAAAAGGCGACAGGTCCTCTCTTTGGTGCACTTTCGGCTCCAGAGGCTCCAGGACATACCGGCATCTTCGGAGCTAAAGCGAAGGGTTCCAATAATTCACCAGCTCTACAACATGCCGGCATCTTTAGTGCGAAGAGCCCAACTCCAGAGTATACAGGAATTTTTAGTCAACGTATTGGCTTTACGCCAGAGAAGCCTACAAACCCGGCAGTCTCTGGAGTTAAAGAGAAGGGTTCTGATACTTTACCAACTCCACAGCATACAGGTATCTTTGGTGCGAAGAGCCCAACTCCAGAGTATACAGGAATTTTTAGTCAACGTATTGGCTTTACGCCAGAGAAGCCTATAAAACCGGTAGTCTCTGGAGCTAAAGAGAAGGGTTCTGATACTTCACCAACAGGTATCTTTGGTGCCAAGAGTTCTGAGCCTCAGACAGGGGGCATCTTTAGTACAACGAGTCCAGGTCTAGGGTATACAGGAACCTTTAGCCAACGTATTGGCTCCCTATCTGGAAATAAAGAGGAGGTTATAATAGATAAGCCCTTGAGCTTGATAGGAGGCGATGAAGTTAATAAGAGTCTAGCACAGTTACAGCTTCTTGGTCAGCAAGGTACGAAACGAAAACATGAAAAGGAAGAGGAAACAATGAACAAGATGCGGAATAA
>JCP043_002507
ATGGCCAACGCCTGCGCTCACCAGCTCCACATGATCAAGTCAGACAACACTCTAGTCCAGTGGAACTGCCAGCACTGCTACTCCGGCCCTCACTGGATGATCTGGGAGTGCATGTACTGCAAGCTACATCTGTGTCAACCTTGCACCAGTAAGGATCCTAACCCTTCGGTTGACTTTGCCTTGGGGGGGTTCCTATGTATGCATATCTTCCATAAGGGAAAAGTATCTCAAGGTAAGACACATTAAAGTTTGAATTTAGTTGTAATCTGATATTATTTAGACATTGTGGAAAAACTCGAACAGCCAACGCCGGAGCAGTGGGACAAATATCTGGGGATATGTATCCCTCAGGCTAGCAGGGAAGAATTTCGTGTCTATGTCACCCCTGGGGTCAGTATGAAGATGTTGGCATCGATGGTTGGCTTTATGAGATGA
>JCP043_002510
TGTGCCTCATATTTTTGCTTGCTCTAGCCGCCATGGCTTTATTTGAATCGACCTGCATCTCCTCAGATATCACCCCAGAAAATGCTCTCGCGTTCTATCGAGAGCATGGTATTTATTATCAAGAAAGTTCCACAATCGGGAGCTTGGCCGAGAGTTTAGGTAGTCAGGCTCTTACGCGTGATGGTATGTCTGAATTTTTCAAGTTGGTCGAAAAAGATGAAGTACGTATGCGAGTTCTAGTCAAGTTTTAATACTAACTTCTCCAGCGTGCTCACAAAATCGTTCAGCCTTTCCTTGCTGGTAATGTTCGCTTTTGGTTTACTCTCGGCGCCGATCCTGGAAAGTTCTACGCATCCACGATAGATCCGGACCAGGATGACAAGATTGTCGTTTATATGTGGCAACCCACAACAAATCTTGAGTTTTCTCACAAATCACACATCGGGGCTAACAAAGGAGCTGGATCATCAAACGGCTTGGTCCACATCCCCTACTCCTTTTTAAAGAAGGTGAAGAAGCTTGAAGAATACCCGGTGGAAATGGAGAAGGGTGGCTTGTAAGTCTAGAGTGCTATTGAATGATGTGCTTCTAATAATTTCAAGGCTAATCGTCCATCCACGGCTCGCATTCATGGTTTCTAGAGGGTTGGCAGCAGGATATGTCTTCCAGTCCACACAGACTGGCTCTCAAACTCCCTCATGACATGATTGCCGACTACTTGCCGAAGAGAGACCACAAATAAG
>JCP043_002511
AATAGCAACCACCAAAAATGACCATTGAGTTAACAGAATCCACAGTCTCTTGCGATGTGTGCTTGCAGAATATAATTTTTTCTAAACTTCCAGATCATATTAAACTACATACGGTAAGAAAAGCTCGCAACAAGAGGATCCATTCTAATGTCTGCCCACTAGTCACAATTACGTTCATTACGTCAAAAGCATGAGAACACGAAACATGAACTAAAGAAAGCTCGGCGTAGGAAACTTCAGCCCAGAAAAGTTCAATGCTCTGTATGCGGCAAGTCGTTCGGAAACAGAAATCACTGCGAGTTACACGAGGACACACGTAAGCATCAAGCCCATCAGGTTGTTTGGCGAAATAACAATTATAGACTTTTTATATGACTACACATGCGATTACTGCGATAAATCTTTCAAGAAAGCGAAGATTCACAGCGTGATATCCCATACTTGTGTAGTAGCGTCGAAGGCACGAAAATTATACCGAGATCGACTGAGGAAACAAGAACGGCAAAAGAGGACCACTCAGGTCCATAATCCAGACTCTAATCAGGCTAACCCTTCAAGTAACACCGAACCATCAACTACGACGGAAACGACACATCAGTCCAGCACGAACGAGACACCTTCCAACCACAACACTGAACGCGAGACTGAGTTGCTCAAAGAGGGACAGCCAATCGAGGGTGGAGCGTTTTCACACATCGATATCGACGCTCTCGACATATCCACGCACCTAGCACCTCCTTGGGATAATCCTCCAACTTATTTGTGGTCTCTCTTCGGCAAGTAGTCGGCAATCATGTCATGAGGGAGTTTGAGAGCCAGTCTGTGTGGACTGGAAGACATATCCTGCTGCCAACCCTCTAGAAACCATGAATGCGAGCCGTGGATGGACGATTAGCCTTGAAATTATTAGAAGCACATCATTCAATAGCACTCTAGACTTACAAGCCACCCTTCTCC
>JCP043_002512
CATGCCACCTTACTCGGGATCATTGTACTATAAATACCTGTGTATTATCCAGGTCAGGTCAGATGCTTTCAATCAGAATACTCGGACTACAAGCAGCAAACAACCATCCCATCAGACATTCAATACTTCCTCATCAGTCTTCACCATGGTCAACTGCAGCAAATGCGGCTATAACAACATGTCTGGTTCGCAGACGTGCGCGCAGTGCGGCGCATCTCTCCCAGTTGTTGTCAGCAAGTTACTGGAGGATCCTGGAATGATGGAAGGTGTTCACACTGGTAGGATAGAATTGATGTATCCTTATGAACAAATATTAACTATAATTTCCCAGGAGATCTTATGCTTGGGAGATGTGATGAACATCTATATCTAAACCTCCTTTAATGTTGCTACAACGAACAACGGGCTGCTACTCTTTTTCCCACAGGGTTTTTTAATGAGGGCAGTAGGAATCAGTAGTTTGTATTTTCTTTTATCCTTTGAAATTATTTACTCGTATTTGGTGCATCCACCAGATAGCTGTATATACGAACAAAGATT
>JCP043_002513
AACCTCAGACACGACAGAAAACCAAGCCACCACAATCTTCCTCATATAGATCAAAAACATGGACAGTTTCTTTGATACACCCATACCAGAGGACCAAGTTTTCTCTAATGCCCCCAAGTGTCGCACTCGGCGGGAAGCTACGCGTCATTACCTCGATCACGTCCATTATACCGAACCGCAGCCCGATGTGCCGGGGGAGATATTGCATCACATAGTACATCCATTCTCCATGGGATCAATCACAGACCGGCAAATAACCCGTCAAGATAATGGCAATATTTGCAAATCTACAAGAATTGGTCGATCAAATCTCGGCGCCGAGAAGTACCACCTTGAACTGGTTGCAATGAAGACATCAGTTCCAGTTCCCAGAGTCCACCAATACTACGTCTCAGAGGAGTTTGAGCATCTAGTAATGGACAATATGCCCGGAATGACACTGGAACAAGCCTGGCCAACTCTATCTCACCTTGAACGCAAGTCTATTGCTGATCAAGTGGTATCGTTAGTTCAACGACTTCGGGAATTACGCTCCACCGATATCAACGCGGCTCTTCTTTTTAGGAGGCCCCTTCGAGCTGGTCTTCGAGATGCGACAGATCTTAGTATGGAGAGAATCAAGCCTTACCTATCAGATGAGCATATCGTGGCGTATATCAACAAGAGGAGCGCAATAATGGAAGGGCAGTTGAATGTTTTTACACATGGGGACCTAGATTGGGGCAATATACTAATAGCCGATAAACAAGTTTGTGGACTGATAGATTTGGAAAGCAGCGGCTTCTTCCCCCCTTACTGGGAGTGGATGATGGTCAAGAGGTTATCGCATAGTCTGCCTAAAGATTCTTGGTTTCACCTCCTCGAGGAGCGGTTGGGAGCAGATGATCATTCCAATTGGCAGGGAATGTGGGAGGTAGAGCAACTCATTATGGCACTGGATGAGTTTTCACGGTGGGACTTGACTCCAGCCGGGCGGGAAATGAACCGACACAGAGGTTGGACAGAGGTGGTGAGAATCCTCGGACCGGGTGTCGGGGACCCGCCAGGAGTCACATATGAGATGGCGGCTGAACACCCTTGGTGGCTCATTTCAGCAGCTCACGACGAGTTGAAGGATTAAATAGGTGTCCAGATTCAGAGAACACTAACACCTTTATTAGTTTGGGATTGCCCAACATAATGCATGAATTTACAAGTTCTTCTTTGCCCAGACTTTCAGGTATCCATATACTAGTTTTACCAGAATGATGAGGGATACCCGTGGTGAGCATGTTTTATATGCCTTGCACTACTTTAGAAGGTCTGTAATGGAGCCATGGCTTAATCCAGCTCAAGATTGTGGTCCATTTGTCTTGGTACACGTTAACAACGCAAAAGAGACGTGAGAAGTGAAGCCAAACACCAACCACATACTCTCCTATCACATCTTCCTCTTGGTGTTTCGTCTCTTGCTCTTTTTCTCATTGTTTGTAACATGATGGACCGGTGTTGGTTGACCCCGTGCGGTGGTGCGATGAGATGGAGCTTAACGAGATGCGGCCGACGAAGGTTGAGCACTATGGAATTGCAGGAGCCGCACGACGGCCTCATGCCCTCTCTCGGTGGCCCTCAATAGCGGCGTCCAGCCGTCCTCGTCCACCGCGTCAGTGTGGGCGCCTCGGTCGAGGAGCAGCCGTACGACAGCCTCGTGCCCATACTTGGCGGCCAACAACAGCGGCGTCCTGCCCCACTTGTCCGCCGCGTCGGTATAGGCACCCTGGTCGAGGAGCAGCCGCACGACGG
>JCP043_002514
ATGGTACTCAGAGCATCAGCACAGGGAATGGGCCCCAATTCCCTGGGGCCAATTTCCAAGGGCCTGTGTATTTTGGTAAGAACATCCGTTTTCGGCAGTATGGAGATTCTCAACTCACCATATCGTTCAGACACAAAGGAACGCTTCGATCCGTTACGAGAATGCTTAAGATCGCTGGCTTTTCCAGAAATGGACAGTCGGTCCAACGATATCGATACTGCCGTGACGGGAACATGCAAGTGGCTGCTTCGGCACGAAACATGCACGAGCTGGGCCTCTTGTGACCGAGGCTTGCTCTGGATCAAAGGGAAGCCCGGCTCCGGGAAGTCGACGTTGCTGCGACACGTTCTGAACCATGTCATGGCAATACTCAACACCGGAGAGGGAGCATTGATCCTATCATTCTTCTTCCACGGTCGTGGTACAGAACTCCAAAGGACGCCGTTGGGCCTCTTCCGGGTGCTCCTTCACCAACTCCTACGCCAGGTCCCTGAGGCACTGACAGACCTTGTGGCCACTTTCCAACAACGGTGCGAAACTGTTGGCAAGCCGGGCGAAAAATGGCAGTGGCATCCGCGCGAGCTGCCACGACTCTTCGAATCATCGCTTCCAAAAGTCTTGGGGACTCGTCCAGTCTGGTTATTCGTCGACGCGTTAGACGAATGTGGCCAGAAGAATGCGGTCAGGCTGGTCCGGGAGTTTAAGTCCCTGCTCCAGGGGCTCCCGTCTACCGGTTCACAGTTTCACATCTGCTTCACTTGTCGTCACTACCCGATTCTGGACCTGGCTTGTCGGTTCGAAATATGCCTCGAGAAAGAGAACCAGGAGGATATATCGACTTTCGTGCAAGACAAGCTCTCCTCATTCTATGAACAAATGTCACCCACCATTCCGGGTTTGATCACGAAACGCGCCGAAGGTGTTTTCTTGTGGGCGTCGCTTATGGTGAATCAAGTCCTGGACTTTGACCGAGATGGTGTCGGATTAAAGAAGATTGAGGCCGTTATCCTTTCGGTTCCTCAAGAACTCGACGCCCTATACCACGAACTCATCCGAAATATGGCCTCGGACTCTCTGAAACTCATGCAATGGATCTGTTTTGCCACGCGGCCCTTGTCACTGGACGAGTTGCGATGGGCTATGCTTGTCGAAGCCAATTGCCCACACCGGTCATTACACGAATGTCGGGACGCAGGAGATTATGAATCCAACGACGACAAGATGAAGAGGCGAGTTCAGACGCTGAGCTGCGGTCTTGCCGAGGTCACATCGGATGCGAAGGTTGTCCAGTTCATTCACCAGTCCGTCAAGGACTTTTTCGTCGAGAAGGGCCTATCGGCTCTGGACGAGTCCGCCAAACCCGACTTTATAGTCGGAATCGCACACCATCGGCTTTCTAGGACCTGCATACGCTACTTGGCGATGGAGGAGATCGGTCGGCCAGCAAGTCACGAGCCTTACCGCTTGAGATCTGAGTTTCCTTTCCTGCATTATGCCACGACCTCGTGGGTGGCGCACACGAAGCAAAGTGATGCCAGAAGCGTCCCCCAAGAGGATCTTGTAGAATATTTCGCATGGCCATCAAACACTCTTGTGGAACGATGGGTGCATATTTACAGAGTATTGGAGAGATATTCTGATGACTGTCCACCAGAACGGACTAGTCTAGTGCACGTTATGTCGAGGTATGGAGTGGCAGGAGCGTTGTGGGACATTTTGGAAAGGGCGGACCAAGTTGGCATTAGTGTCGACGCCAAAGATTCGGATGGCCGGACGCCGCTGTCGTGGGCCGCGGAGGAGGGGCATGAAGCGGTCGTCCAACTACTGCTCCAGACGGGCAAATTTAACGTCGCTCGGTTGCCCAAGGCCGCCGTGCGGCTCCTGCTGCTCGCGACCAGCAAAGCCGACGTCAACACAAAGGATGAGTGGGGCCGGAGGCCGCTATCGGGGGCCGCCTTGAACGGGCACGAGGCCGTCGTGCGGCTGCTCCTCGACCGGGGCGCCCGCATCGAGGCGGCGGATAAGGGGGGCTGGAGGCCGCTATCGTGGGCCGCCGAGAACGGGCACGAGGCCGTCGTGCGGCTGCTCCTCGACCGGGGCGCCCGCATCGAGGCGGCGAATAAGTGGGGCTGGAGGCCGCTATCGTATGCCGCCTTGAACGGGCACGAGGCCGTCGTGCGACTGCTCCTCGACCGGGGCGCCCGCATCGAGGCGGCGGACAAGAACGGCCGGGGGCCGCTATCGTGGGCCGCCGGGAATGGGCACGAGGCCGTCGTGCGGCTGCTCCTCGACCGGGGCGCCCGCATCGAGGCGGCGGATAAGGGGGGCTCGACGCCGCTATCGTATGCCGCCGCGGGTGGGCACGAGGCCGTCGTGCGGCTGCTCCTCGACCGGGGCGCCCGCATCGAGGTGGCGGACAAGAGCGGCCGGAGGCCGCTATCGTATGCCGTCGCGAGAGGGCACGAGGCCGTCGTGCGGCTGCTCCTCGACCGGGGCGCCCGCATCGAGGCGGCGGATAAGAGGGGCTGGAGGCCGCTATCGTGGGCCGCCGCGGGTGGGCACGAGGCCGTCGTGCGGCTGCTCCTCGACCGGGGCGCCCGCATCGAGGCGGCGGATAAGTGGGGCTGGACGCCGCTATCGTATGCCGCCGTGGGTGGGCAGGAGGCCGTCGTACGGCTGCTCCTCGACCGGGGGGCCCACACCGAGGCGGCGGATAAGTGGGGCTGGACGCCGCTATCGTATGCCGCCTTGAACGGGCACGAGGCCGTCGTGCGACTGCTCCTCGACCGGGGCGCCCGCATCGAGGCGGCGGACAAGAACGGCCGGGGGCCGCTATCGTGGGCCGCCGGGAATGGGCACGAGGCCGTCGTGCGGCTGCTCCTCGACCGGGGCGCCCGCATCGAGGCGGCGGATAAGTGGGGCTGGACGCCGCTATCGTATGCCGCCGTGGGTGGGCAGGAGGCCGTCGTACGGCTGCTCCTCGACCGGGGGGCCCACACCGAGGCGGCGGATAAGGGGGGCTCGACGCCGCTATCGTATGCCGCCGAGAGAGGGCACGAGGCCGTCGTGCGGCTGCTCCTCGACCGGGGGGCCCACACCGAGGCGGCGGATAAGGGGGGCTCGACGCCGCTATCGTATGCCGCCGCGGGTGGGCACGAGGCCGTCGTGCGGCTCCTCGACCGGGGCGCCCGCATCGAGGCGGCGGATGAGTGGGGCTGGACGCCGCTATGGTATGCCGCCGTGGGTGGGCAGGAGGCCGTCGTGCGGCTGCTCCTCGACCAGGGTGCCTATACCGACGCGGCGGACAAGTGGGGCAGGACGCCGCTGTTGTTGGCCGCCAAGTATGGGCACGAGGCTGTCGTACGGCTGCTCCTCGACCGAGGCGCCCACACTGACGCGGTGGACGAGGACGGCTGGACGCCGCTATTGAGGGCCACCGAGAGAGGGCATGAGGCCGTCGTGCGGCTCCTGCAATTCCATAGTGCTCAACCTTCGTCGGCCGCATCTCGTTAA
>JCP043_002515
ATGCATGGAGGTCATTCAATTGATGTGATTGAGCGTTTGGCCGGAGAACCTGGAAGCTTTGCAGAACGTTTAGAGCGCTCGATAATCTCATTTGCTGGGCTTGTGTGCGTTGTGGCTTGGCGTCTCAAAAATGTTCAGGCCACTTGCAAAAGGACCCTCTACCTGCAGCCACCAAACAGTTCTCGGCGGCTACTGGTCTTTGATAATTCGCTACGTATGATTTCGGCTTCAGCTTGGCCGCCCCTAAACGGGCGCCACCCAGCCGCTGAACCAGCTGATGTCTGTCGTGGCCCCGAGAGGATTATAGAGGCTCTGCTCCCTCAAGCGGCTCGTCTGGACCTAGAACCCCAATCTGACACCAGAGGTGGTTTCCCGCTTCCTAAGAGTGTCAACCTATTGTTCGGCTCGCGAGCGAACCCTCGGCATGTTGCACGCGTTTTGATCTTCTCAAGACGGCACGAGTTTCATTTGTCTGCTGGTGCCATCACATTCTCGCGAAGCCCTATTGGCTATTGGTAA
>JCP043_002517
ATGGCAGCTACCGTCACAGGCTTGATCTCGACCACGAACACCGATCTCGAGGCTACCACATGCCACTACAGTGTTGTCAAAGGTGACATGGATCTCTGTGAGACTTTCCATGAAGCGGGTCGAGGTCTGCTCCTTATCGGGCGGGCTCTCCAAACTGCTAAAACACAATTGAGCGGACGTGACCTAGCCGGAGATCCCCAAAGCGCCATGGACTCACTGAAGGAGTGCAGAGCCAAAGCAGAGCTGTCCAAGAACATATTTAAGGCCGTCGCCCAAGCACCGGAGACTTCGAGGTTCGAGCGTTACAAAGAGGCTGTGAGACATGAGGGCAAAGGACGGACGGTGGAGGTCTTGATGATGGGGATGATGAATGAAGTATGTGCCTTGGCTGAGAACGGTGCGATCAGAGCCGGAATGGAAGACCAAATCAACGTGTTGCGCGGTGCCATCGAGAGGCTGTCAAGGATGGGTGCGTCCGTGCCAAACGAGGGGGCGGGCAACACATTTACTCACCATGGCTCTGGCGACCAACTCAACGCTCCTGGCGGTACCGTGAACAAGAGCACAGGCAGCGGCAACCACTTCCCTGGGGCTACTTTCTCCGGATCTGTGAGTTTTGGCAACGATCCGTCTTGA
>JCP043_002518
ATGGACAGTCGGCTTAATGATATCGATGCTGCCGCTGAGGGAACATGTGGCTGGCTGCTTCAGCACCAAACATTCACGAGCTGGGCCTCTTGTGATCGAGGCCTGCTCTGGATTCAAGGGAAGCCCGGCTCTGGGAAATCAACGTTGCTGCGATACGTTCTAGATCATGTTATGGAAATACCTGATACCGGAGAGGAAGCCTTAATCCTCTCATTCTTCTTCCACGGTCGTGGTACTGAACTCCAGAAGACGCCGCTGGGCCTCTTCCGGTCGCTCCTTTACCAACTCCTGCGTCAGGTCCCCGAGGCACTGACAGACCTTGTGGACACATTCCAACAACGGTGCGAAACTGTTGGCAAGCCGGGTGAAAAGTGGCAGTGGCATCTACGCGAGCTACAACGATTCCTTAAATCATCGTTTTTAAAGGTATTGGAGACTCGCCCACTCTGGTTATTTGTCGATGCATTGGACGAGTGTGGCGAAGAGAATGCAGTCGAGCTGACCGAGTGGTTTAAGTCCTTGCTCAAGAGGCCTCCATCCAGCGGCTTGAAACAGTCTCACATCTGCTTCAGTTGTCGTCGATACCCGATTCTGTATCTGGATCGTGTGTTCGAAATATGTGTCGAGGAAGAAAACAGGGAGGATATATCGATTTTCATGCAAGAGAAGCTCTCTTCCTTCCATATACGAACATCATCGACGATTCTAGAACTGGTTACGAAATGTGCCGACGGGGTTTTCTTGTGGGCGAAGCTCGCCAACGTTAACTCGAAGGATGAGTCTGGCGAGTCGCCGCTGTCATGGGCCGCCCAGCAAGGGCATGAGGCTGTTGTGAGGCTACTGCTTGATAGTGGAGCCGATGCTGAGTCGAAAGGTAACGTGGGCCAGACGCCACTGTATAATGCCGCCCATCAAGGGCACGAGGCCGTTGTGAGGGTACTGCTTGACAGTGGCGCGGATGTCAACCCAAAAGATACCGCATTTGGCATGACGCCCCTATCATGGGCCGCCGATCAAGGGCACGAGGGTCTTGTGAAGCTACTGCTTGATAATGGTGCCGACGTTGACTCGAAGGACAAGGATGGCCGGACTCCACTATCGTTAGCTGCTGAGGGAGGGCACGAGGCCGTCGTGCAGCTGCTTCTCGACCATGGCGCCTATAGTGAGGCGGCAGACGAGGAGGGCAAGACGCCGCTGTCGTATGCTACTGAGAAGGGGCACGAGGCCGTCGTGCGGCTGCTGCGTCATTATGGCGCCGATGTTGGCTCCTCATACTGA
>JCP043_002519
CTCTAAACACCCGACCGTATCCCCGTTATCTCTCACTCATCACGTGTTCCCTCAACAACGACATCTCTTCTTGCCGTCTGCAAACAGTATTCTCTGCGTCCACCTCACAACAGCCAGAGAGGCTCATCTTGCAGACTCGCGGGCTACAATCCATGAGTTCTTGCCCTTTGACTTCGCTGCTGGACTTTTTCCTCTTTTCCTGCCACCCATACACACTGGCCGCCTCGCAACCATTCCGGCCTCCACCAACCCACTCTTCCCTTTATCAAAGGATCGCTCGAATTGCCAATTTCAGTAATACAGATTACCTCTTGCAGTACCAGAGACATTAGCAGCCCATGTCTCCACACACTTAAGTCGCCCAACTAGTCCGTTGTTTCATTCCCTCCAGTGGAGCCGCTGCCTGGAGGGATTGTTCGAGTAGAAGCTTCGCTGGGGTCGCTAAAGAGGTCATGCTAGGCACTCATCCAACGCCCGCATCATGGTAAGCACGGTTGAGACTTGACCATCTTATTCATACTTCTCCTCCGATATGCATTGGCAATACTAAAGTGCCTTCCGTCAACCACGCTCGAATTGCCCGTTTTGGATAAGGAGTCCCGATCCTCGCCGCAGAGTTGGATGTCGTGGTCAACCTCCTCAAATTTGAGGCAAGTCTGCCCCGGACAGGAGGGCTGAGATGACATGTCGTCGTCGGGTTGCAAGACATGAGACCATTTTGGCCCCCTGAAATTTACCTCGGAGGGTCATGGGATTGACTAGACACGTCAATGCGTGGGGGCAGACATTACACACTCACAATTTCTTGCTCAACTTGGCTACTCGAGTCTGCGTCGAAGAGTATCGAGGTGGTGTGGAGTCGTAAGGTCGCCGCACAGCGCATGGTCCAGACCTCCTAAAATTTCCTCATCAGGGACATGAGGGTTGCTTGGATACGCCTGCGGCTCGGCAGAATACGCAGGACCTGCGAACTGTTTACTTGACTTGGCAATTCGAGTCCGCGTCGGCCTCACTTCTGCCTACTCGGAACGCAGCTTTGAGGTGAACACGGTCTGCCTCCCGGTCATCACGCCGCATAAGCGTTCGGATGGGCTCGCTTCCGGTCGATGTCGCCAATGAGGACTCATTCAGATGGCCTTCTGATCATCTTTGACCTCATATCATGCACGCTCACGAGGAAATACCGGCTGCAGGAGCCCTCCCTCGGATAGCATCTGACCAACAGACGGGCGATAAGGAAGGCGAGGACCAATCCCACGATCAACCTTTCCGACGAAGTCCATATTACGTTGCATCTCGGTCGAATTGTGTTTCCCGAGTCGCATGATTTGGTTTAAGCGCCTCCTAGTTTATTAATGACATGATGGGTCAAAGCGTGGAGCTTCAGGTATAAGTAGTGGATTTCCTCCTGAACTCACAATCGAAACATTGTCGTCAAAGTCTTCTTGCCTTATGCTCTCCGAAATCTGATTTATTGACTTGCAGAAACTGACCCCATCCTCCTCAAAATGCCTCTCCAATTCAAGTCTTATGATCCTGTACGCCACCAGCAGCGAGCGGAGCGGAGACGACAGAAACGGTCGGCAGAACGCCCAACATTCGTCCCATCAAGCGCTGAGTGTTTTAGCACTCCCCCACCACAGCCTTTGGTTGCTGGTCTGAAATGTTCTCGGATCGACGAGAAGTTGATTCCATCAACCAACCCGGTTGCATCTGAAGACCCGTATTCTGGTTATCTTTCTGTTGAGGACATCTTGGAATTCTGTTCTTCCCTGGACACAGATGTCTCAAGCGTCTACACACCGACCTCAGCGAATCCACTATCTTACCCAGGTCAGGATGACTTGAATTCTCGATATCAAGGAATACTGCTAACTGCTCATAGACTCTGCTATCGGCATCCAAGATGTCAGCTCGGATTCTAGCTGTCAAGAGGAGGCATATAAGGATGATCAGTTGGGACGAAAGCTTTTGAGGGCGGTTACCACACTGCCTTCAGCCTCCGAGTTAAACAATAGGCGAAAAGCTCATTATGTCAACGCCTCAGGTAACCTGGTATCTACGACAGTCTCTGAGGAGGAGAGCGACACGGGGATGAGTCCAGTCGAGCACGTTTGGTCTGCAAATGCTGAAACCACTGCATTAACAGCCTCAAGCAACAGTACACCAGCTTCAGTAACATCGCCCATTTTTCAAAAACAAACCTCTACTTGGAGAAATCAAGGTAAACACTTTGAAATTGTGGATCGTAAGAAGGTTGCTGATAGCTGTCAGATTCCTTCGTTGACAACGAAGTCGGCGCGCAGAATCCCTCCATCGGGATGCCTGACTTGAGCGGACTTGATCCCACATCTAAAGATGCGCTATCTGGAGTGGGCCTTCCGGTCTTGGAGTGTCAGAACAACACCGCTTCAGAGCTCCTATCATCTGACTCGAGCAACAGGCCTCACAGCCAGGACGGCCAGGCCTCGCGCATCCTTGCATCTGTAGCAAGTACCATAGAGGAGAGCGTCACGGAGCCCAGCGTCACGGTGCTAAGCTCGACTCGGAGAACACCGGCTCAGGATGCTGCATCCTCACCAGCGAAGCGATCGTTTTCTGAAAGCGGCGCAACTAATGACTCTCAGCTTTCTAGCTCAGATGTCTGCCACTCATCGAAGCGACTAAGGCTCACTTCGACGTCATCTGAAGAAGCTGTTTCGAAACTGCTCGACATCCAGAAGATGATCTCGAGCGTACTAGCGAAGTTGTGCCATGACCAACCACACAGCCCGATACCAGACGTTAGTGCTCAATCTATGGCTGATACCATAGAGGTGGCGGGGGACGAAGTGGGTGATGGTAGCAGCGATGATAGCAGCACCCATTCCAGTTTTGATGACAGTGAGAGCGAAACAGAGGTCCCCAACTCACAGCCTCGATGTTCCCAACTACGAAGTACGCAACGTCGCAGGTGGACGGAGAAGGAAGAGAAGCTCCTTCGGGCGCTCAAGGGCACTCAGAAGAGGAACGGCATGCCATCAGACTGTGAGATTGCGAGTAAGTTGGACCGTACAGAGAGCGGTGTAAAGCAACATTGGGATATTATGTTGCTGAAGAGTAGGAAAAAGTATTGATTGAGTATGTTATCGGAGACGAGGTATCATCCAGCCCGCGAAACTCCGGCTGCATACGGGACTTGTTCGTAGCCGGCCGTTTCCTCTGACCAACAAATCTGACGCAAACACACATATCAGAGAAGAACTAGGAACAGAAGCTCAACAGAGATACTTGGCAAGTAATTACCCTCATCAATGTCATTGGGTTATTTAGGGCTCTTACGTGGCCGGTGAACTGTTAAGGAGCTTATAATATATGCATACTTGAGGTCCTGTAATAACGAAAGCGACCGATACTCACGCCTCTTTACCCAAGGCAGATACATCTCTTGAAATGATAGTATCATTGTTGAAAGGATATTCCCGAGTCTGAACAGCCCTCAATAACTTGGTGTCACATTGATTGGACTTGCCACCGTGTCCAAAGCTTATGAGGACTTATACCTTTTTAATCTCTATATATGGTAAAGACTTGGTTTTAAGATATACCAGTATCTAAAGTAAAATTTATAGGAAAAGACTAGGACAAGATAGCTTAGATATTAAATACTAACCCTATCCCGACCTTGTGATAAAGAGAGGAGGGTATAATAGTTGATTGTCAGTTATCATATATCTCTCTGCCTAGTTTCTATTGCTTTTTGAGTCCCCAAGACGGTCCGGACATTCCTTAAGGTTCTGTTAAGCAGGGAGGTTTGACGATAAGTGGTCTGAACGCGGACAGTCATCATCTTGTGTCGCTCTCCATTCGCTCGCCCCTGTTAGGGGTCCGTGAGTCTATTCGGCTTTACTTGGATCCTTTCTTCGTCGTAGAATCAGCCCGATCCCAAACTTTGTGCGGCCCCCATACCACAGGCTGCTGCACTGGCTAGATCGCCGGCACCAATGATTTTGAGTGCAGTACTACCGGCTTTACTTCCTGTTTCCATAGCTTAGGTCTTTCCAACGTCTGTCTTGACAACAGCGGTGGAGACGACCTTGGTCACTCCGTAAGCACCTGCCTTGCCTAGTGCTCAGTGAGAGAGTAAAGCGGCGCAGGTGAATGGTTCCGGCATGTTGTACGATGATACGGGAACACTTGCGAATAGGTTAGTACAACCTGGCAGCTCGAAATCGCGTTCATCGACCGAAGGTGATCACATACGATTGAGAAATATAGAAGATCAAACTTTTGGTTCGTTGTCTGGACTCTGGATAGACGACTTGTGGAAATTAAAGATGTCG
>JCP043_002555
TGTAGTAAAGTCCACGTTAAATGAACATCATGGGCACAAAATCTCTCAGTGTTCTTGGCAACGATGGGGCTGGCAAGAAAGCCCTGATCGGCAGCCTCATTTACAAGGTGGGCGCAATTCTAAGGAATCGAGGTTCAAGTATATGCTAACTCGCCATAGTGCGGGCTTGAGCTTCCCCAACTGAAGCAGCTGGAAAGTGAGGGGATTAGTCAGTATGAGAAAATTGTACCATTCTTCGAGAAAAATGGACGTGCTCAATCCTTTTACGCCCCTTCTGGAACCTTTACTGTTCAGAGTATGTCGCCAGCATCTTTCCCTATTCTATTGTATACTAACCACGTCGCTCTAGAAAGCCAGACACCAGATGTTGCTTTCTGGGTTGTCGATGCTTCCGATTCATCTAGCTGGGGTCCATCTGCCGAGAAACTCTCAGTTACGTTGTCCAGTAGTATGGTCAACCCACGAGAGAAACTCGTCATAGTAGTAAACAAGATGTAAGTCCAGAAAGAAATATATCCTCCTCTCATTTCCATGACTGATGTAATTTGTGTACAGGGACTCAGTCAACTGGTCTGAGCAGACGTTCAAAGAGGTTGTGGGCGCATTCAGTTCGGTCAATCTGAACAATCGGTATGAGAAAACATCTCCTCATTAAAGTAACACTGAACTCATCATCTCATAGTGCTTATATCATCCCGGTTTCTGCCCTTCGAGAAGGAGGAAACATACTCCCTACCCCCGAAGCGCCCTCATGGGTACAGAACTTATCTACTGACCAGTTTGGGGGATCCGCATCAGTCTCGGGTGAATCGTTGATGAATCTTCTTGGGTGAACACTCACGTATTTTACTTCGATCTATTCCTTGGTTTACTGCAGTGTATTATTAACAGAAGGGAGGAACGGAATCCTTGTGGATTAATAGACAGTTTCGAAATGGGATGAGCCTCTCCGAAATATTCAGCAGCTCTGTGCAAATGCAGTATATCAAGATAGACAAGTGCATGTGGCTTAGCTTCCACAAATAATTTAAGTATTTT
>JCP043_002557
GTTTCACCCATGGCGGTACAAGATTCTAGTCAGTGCTTCGCATGCTCCGTCCAGTTCTCGAACCCTGAGCTATGTATTAAGCATTGTCGGCTTTATCAAGTAAGAAAAGAGCATAAACATTAGCTACGTACTGATTTTAATATATGGCAGTATGAGGTCACGTCATTGATTGCAAAGGGGAAAGAGCTTGTAATTGACGCCCTGGGTCCTGATCTCTCCGTCCAAATCACGGCGCTACTTGCTAGAGCACAAGATCTTCTTTCGCACCACGGTTCACTCACAAAACCCTTTGCGCCGCTCGACGATGTTAGTCGGCAACGTCAACCCGCGGCTAGCCATATGGATCAAGACGTGGCTCGTGGCTGGGAGAAGGAATCTGTGCTAACCACAGTTGAGACAGAACCAAGTGGTTCAGGCAATGCAACACGCGACGCCATCAGGCTTCAGTGCCCTCACAATGACTGTGATGGTGAATTACAGACCTTCTCGAGATCGCAAGACCTGGAACGACACTATGCTCTACGTACGGAGCTCGTCGTGCAATGACCCTTCGTGCCGTCGCTGACCAGCGCACAGATTACAAAGGCCGTGTCCAGTGCAAGTTTTGTGCCAGTCAAATTACTTTGAAAGAAGCCATGGCTCATACTTGCAAGGAAGCCACGTCTTCCCAAATCATGCTCATCAAGAGGCAGCGCCGAACATGGCGCAGAAGACTACGTGAGGACATGGCGAAGGTGCGATTGTTAAAGAACAGTGTTGAGCAACTTAACCATGCCGCCGGATCATCCTCATACGGAGAAGAGCCAGCAAATCCAAGTGATTATCCAAGAGACACCATGATCACTGGTCCGGCCAATCTCATATCCAGTATTGCCAGTGCAGAAGGGTCAGCTCCGAATGCCACACTCACACCACCCCAGGAAACTCCATCGCTTGCTTCCACTATCACTTCCGCGACGTCTGTCCTACCGATCAGTGTAGATGACCTATCGATAGGTCATTTCCTGACTCAAGCTCCGATATATTCCCTCAACCCATTTGCACAGGTCGAGCCAGACCAGGCAGCGGAATCTCAGCCAAATAACGCCCCAATATATGCGGAAGGCTTGTTTGCCGCGAACTGGGAAGGGCAGGCTCGATTGGGCTTCACTGGACAGATCGATGCCCCTATCTACTCATTGGGATCATTCGCCCGCTCTCCGGGTATGCATGCGGAGGAGCCAGGCTCGCAAGTGTTATGGGATGCGATGCAACCAGGACCGATATAAAATACCAAGCTGCGTCTGCACGTTATGCGCATACCACTTCGTCAAACACGAAGCCAACACAATCCATTGGTGGTTGATGAGACGTTCGCTTATTTAGTCGTGGTGTTTCGGCTTGCGGTCTTGTTCTTCAAATCGTAAATGATTGTCGAGCCTTGGATGATACGAAATGAATGTCGTCGGTCGTGTAGAATTATATAACCATGTCAGGGTTTTGCAGTAACGTCCGAGATGTAGACTTACATTCCACCAGCTTCCATTTGAACTGGGATGGGGCTTCCTCTCTGCTTTAGAGCAGGTTTGGGAACCTCAATGAAGCCATTCGAGGCTGGAGCTCCCTTCAAGCGGCCCGACCCTGGAGAATCCAAATGAGCGCCTTCGGTCAACTCCGCCTGGGATCCAGGACTGAGAAGATGAACAATGATGCGATCTTTTTGGCCAGGTTCCAACGATAAGACAAAGTAATGATGGGGATCGGGTCCGAGGGTGGTACACAATAGAACATCGAGTCGGTCGAGGTATGGTTCAAGGATCGATCGCACACGCTAGCCAGAGTTAGA
>JCP043_002558
ATGCACGTCACGTGTGCCATCCACTCTCGCCCCTCACAGCTGGCGGCCCAATCTTTCGACCCTTGGGATCATCAAGTGGCTATCTTCCAAGTGCCTTTGGCTTGTCTGATGGCTTCACAACAGCCTTGCACGGGCGAGCCCGTCGATTTCTACGCAAATCACGGATACCTGTACGAGCACGATGCAACAATAGGAGATTTAGTCCCCGAGCTGGAGAAGCGCGGGATTGCTGAGAGCGTCGACGGCCTGTCCATTGCGAAACTCAGACTGCTTGAAAACCCGGTCAGCAAATTAAGTACACTTGGATATTCCTATCTAACTCTGGCTAGCGTGTGCGATCGATCCTTGAACCATACCTCGACCGACTCGATGTTCTATTGTGTACCACCCTCGGACCCGATCCCCATCATTACTTTGTCTTATCGTTGGAACCTGGCCAAAAAGATCGCATCATTGTTCATCTTCTCAGTCCTGGATCCCAGGCGGAGTTGACCGAAGGCGCTCATTTGGATTCTCCAGGGTCGGGCCGCTTGAAGGGAGCTCCAGCCTCGAATGGCTTCATTGAGGTTCCCAAACCTGCTCTAAAGCAGAGAGGAAGCCCCATCCCAGTTCAAATGGAAGCTGGTGGAATGTAA
>JCP043_002559
ATGTCTAAAATGAATCCAAATCGGCCAAATAACGAGGGCAAGGGCAAGGCTGCCATGCAAAACGACCACGACGAACCCATCGACGATGAGACCCAAAAGGCCCGAACATTCAGCAAACCCCATTACGTGACTGTTGGCAACGGACCAACATCCGCTCACGCGGCTCGTCTCCAAGCCATGCTCGACTCGGGATACGGCAGTAGCACGGCAGGAGATGAAACTGCCGATATGGCTATGCTGCCGGATCTGCCGTTGCTTCCGCGAGATGGGGGTGGCCCTGATGCCCAAGGTACTTCCATCGAGCAGCTTTGGTATGATAGACACAGAGCAGTCCTCGGACGATCTGTCGACAGGGTGATCCAGCTTTTGAAGAGCCTACAAGAGATCAATGTCAGCTGGAACGTATTCTATCCAGCGCCCGACCAAGTTCAAGGCGGCCCGACGATGCCCAACCCGCGCCCTAACCTCATGCGCGCTCAATCAGCAGCTTTGCCCGACACGACAACGATGTATCGCGCCGCCCCTCGAATGATACGACGATGCGATACTTCGTACGAAGACAATGTCAATGCCGAGTCGAGCAAAACGGCTGAGGAACGAGGAGAGAGTGTTCCGCGACTCCTCGCCTCCCAGATTTCGCCACAGCTCGCCGTGCTGAACATCGATCTGAAGCTGGGTCACCTTCGACAAGCAGACCTTATCCATACCCTTGAGAGGAGCTCTGTCGCCTCTTTACTCGACGAAAAGATTCGCTCTGCCGTGAGCCACCTACAGTCATTACGGGGGCGCATAGAGGATCTATCGAGCAAGATTCTTATCACAGGTGATGTCAACGCGGGCAAGTCAACGTTCTGCAATGCGCTACTCAGGCGTAAGATACTGCCTGAAGACCAGCAACCCTGTACTGCTATCTTTTGCGAGGTTCTTGATGCGACAGAGAACGACAACGTGGAGGAAGTTCACGCCGTCCATCTCGACACTACTTACGATCGTCGAGATGAACAGACTTATGACACATATGCATTCGAGCATTTGGCCGACATTGTCTCAGACAATACCAAGTATTACCAATGCAAAGTGTATGTACGGGACACGCGAGCGACCAACCAATCTCTACTTAATAACGGGACTGTGCAAATCACCTTGATTGATGCGCCAGGCCTAAACTCCCACACCGCAAAAACCACCGCCGTCTTTGCAAGACAAGAAGAAATCGACGTTGTTATCTTTGTCGTCTCTGCAACAAACCACTTCACAATATCAGCCCAAGAGTTTATCACAGCAGCAGCAGCCGAGAAAGCATACTTGTTCATGGTAGTCAATGGATTTGATGCCATCAGAGACAAAGAACGATGTCGGAAAACTATCCTGACGCAGCTTGTTGGCCTTAGTCCCCGAACATTGAAGGAATCTTCGGAGCTTGTGCATTTTGTATCCAGCCAAGCGGTACCTCTGGAGACCAGCCGACCCGGAGGATCCGAAGGTGACGGCACACCAGATGACGACGGCGACGATCCCAGTGGCGATCCTAAAGGTAAAGGCAAAGATGTCGAAAGTATTCGGGACTTCGACAAGCTTGAGGAGTCATTGCGCAGATTCATCTTGGAAAAGAGGGCAAGGTCCAAATTAGCCCCTGCGAAACACTACTTGCTTAATATCCTGAACGACATGAACATTCTTGCGACAGCAAACTGCGAGGTTGCCCAGCTGGAGCTTGATAAGGGTATCCAGGCCCTTCAACAGCTCGAACCCCGGCTCAAGACGATCAAAGAGGCCGTATTTGAGGTCGACAACAAAACCGAGGATATCATCGAAACAACGCACGAAGAGGTTTACAACCGTACACGGTCAGCGCTCACCGAGGTTATCGCCACTGCCAGCGACAGAATCGATCACCTCGGCATCCCGTATCCCGGCCTCTTCGGCGTGATGAACTATTCTGAGGACATCAAAGAAGCGATACTGAGAGAAATTGCTGATTCTGTTACTAACTGTGAAGAACATGCTCGGGCCAGCGCAGTCAAGGGGGTTAACATGATCAAACAACTGGGACTTCTACATCTAGGCGATGAGTACGAGAATCTCACCTTTCACCCGGCAGCTATGTTTCGTCGCAAGAGAGACGAACTGGCAAAACAAATCCATGTCTCGACGGAATTCCTGGATTTTGTAGAGTGGCCAGTACTATTGGAAGGCGAAAATCTCGCCAACGTCGATACCGCTCTCAAAGTTGCTACAGCTGTGGGTGGAGGTTGGATCGGTTTTCATACATGGATGGATCAGGCCTTCATGGCAGCGAGAGTGATGGGCAATATCAATCTTCGCAAGGCTGTGCTCCCTGGCATCCTTTGTACAGGTTGGTTCATGAATGTCTTCCAGTCCGCACGGAGTCTAACCGATAACTTCTAG
>JCP043_002560
ATGCGCGTGAGAAAGAGAGACCGGAGTAATGAGAACTTTAAGAAAAAATGGGGCACACTCAAGAATAACGGCCTCATTATCCACCAGGTTTATGACGCCGAAGTATATGTCTGTATACGCCGCAAGGGCGAAAAGTATGAGTTTAAGTCTACTGACAGAGCGTTACCGCTGTCTGACGAGGAAAAAGTCAGTCTCACTGACACAATATGCTTACTGTGACTAACAGAGTATGACAGAATGAAAGCTTCCCGTTACCTGTGCTAGCGACAGCCGCGGATGTTGCACGCCAAAGGAACAGTCAAAGATCAGTGAAGGGACGGGAGCAGCGGCAGGAATGTAGTCCAGAATGGCCGGTGCTAATAGGGAACCCATTATCAGAGCCTCCTCTGGGCTCTGAGGCGGAGCCTGGAGAGGAATAA
>JCP043_002563
ATGGTGAGCTATCCTGAGACTGTGACATCATAGGCACAATTACTTACTAAGGTTAAGGAAGACGCTTTGTTCTCGACCTCAGACAGTTTGATCCGAGACGATATGATCAACGGAAAGTTCCAGGGCTTTTTAGCCCTCTCTAGGGAGTATCGCCTCAGTTTAAGCGAGAAGATGTTGATGGAAGAGAAGAGAAGACTGCGAGAGACAGAGAAGGAGAGATGGCTGCAGGAGGAAGAGAAGGAGAGGAGGCTACAAGAGGAAGAGAAGAGAAAGCCCGCGTTTCTAGTAGAAACAAATGGCCTGCGATGCAAGCGATGTACTGCCACAAGAAACAATAGTGTGGCACAAAGTTTTGCTGAGGTTGCATATTGCGGCTCATGTCTTGTTGAGCTCGTCAACTTGGAAATGAAGTGTCTGCCAAATTCACGCCAAGCGAGACTCTAA
>JCP043_002564
ATGAGGTGGCTGCTCCTCAGCGACCTCCACTTCAAGCATCATGACTTGGATCGGGTGCGGCAGACGGCGCAGTGGATCGTTGCAGAGGCCGAGCGAAACCCGGTCAGCCGGGCGGTAGTGTGCGGCGACCTGCTGACGAGCCGCACGATGCAGCCGACGCATGTGCTGTCTGCGTGTTACCGCTTCATCAGTCTCCTCAGCGACATCGTGCCGCGAGTTCATATTGTGCTCGGCAACCATGACCTCGCCTACCGTCGCGACTACCAGACCACGGCCCTTGACGCCCTCAATATCAAACACCTTTCCCCGTACGTGTCGCTGCATAGCATTGTCGCTCACCACGAATGGGACGGCCGACGCGTCTTGCTGCTGCCGTTTCGCGAGGAGCAAAATGAGCTGACGGAGGCCGTGGCTGCTCTAGGCCCCAACGAGGCGAGCAGGACGGTTGCCTTTGCCCATCTCGCAATCAACAAGGCTATCACGCAGCGGCATGTAGTTGGTGCCGGCGTCGATAATCCTCGCGCGGCAAACTCTATTACGCACCGCGGCTTGACGGGCCCGAATCGGTTTGCCTCTCTGGCTCGAACGTTCACGGGGCATTTCCACAGCCACCAGACCATCACCCAGGAACAATCCGACAGCAGAAAGGTCGATTTACAAGGGAGCATCACATACCTGGGCTCGCCCTTGCAGTTAAACTGGGCCGACCTCTACGACGAGCAGCGGGGCGTCGTTTTGTTCGATCCAGAGACACTCGAGCACGAACTACTCATCAACCCGCATGCCGTCGGCTATATAACAGCTGACCTGCAGCAAGTTCTCAGCGGTCAGGTCGACGAGCGTGCCGTGACAGACAAGCATGTCATGCTCATTGGCAAGCTTACCCATCTCAAGTATGTCACAGCTCGTGACAAGCTTCTCTCGCTAGGCGTGCGGAGCGTGCGGAGTTGGACTCCTATGGGCCTTGCTTTGCACGCCGACCGATCTTCATCCGGTGGTCTCAGCGCGTCGGTGCCGGCGAGCGATGCCGCTGTCCAGCCCTTGGAGGAGCCCACCAGGGATGAGGCCGATCTGGCCATAACCACGGACGGTGTTTCGGGCTCTGACCCTGGCTCCAACCCTCGGTCTGGAAAGCTCGACCTCGCCGCAGAGGCTCGCGAATATGCCGAGTCGCTGGATCTGGATGAGTCTCTTCTCTTGCGACGGGATGAGTTGGTGCGGGTTGGCCAACGCATGATCCAAGTCTCCTGCGAGATTATTGACCAGGATGGCGAGGACAAGGTTAACTACCGAGATTTCCTGGATGGGTCATCTCAAGTAGTCGGCACAAGAACCGCCACTGAGCTGGCAGGGCCCTCTACCCACGTCTTCGTCGCCGAGCCCCGCATACTTACAATCACCAACTTCCTCGGCGTGCAGAACACCATCAAGATCGACTTCCGACAAGACCTCCCACGCGGATTGACCTTCCTGGTCGGCGACAATGGCTCCGGTAAGAGCACCCTCGTCGAGGCCATGGCGTGGTGTCAGTTCGGGCGGTGCATTCGCGGCGGGCTAGCAGCCAATGACGTCGTCAACGACAATATAGGCAAGGACTGCTCCGTCAAGCTGGAGTTCGCCAACGGATACGCCATTGAACGATATCGCAAGCACAAGATCCACAAGAACCGTGTCGTCATCTCGCTGTATGGTGAGTCGCAGCCGCAGCTCGAGCACCCAGACGCGCGCACAACGCAAGCGGCCATTAACGAGCTGCTTGGCACCGACTACGAGACATACGTTAGGACGGTCGTGCTGAGTCACGAGAGTGCAGCAAGCTTTTTGAACTCGACACCAACGCAGCGGCGCGACCTGATCGAGGCATCGCTCGGTCTGTCGATGTTAGATCAGTGCGGGCATGTGTCGAGGCTGCTGCTCAAGGACATCGACGCAGACATGAACAACGTGGAGGGTAAGCTAGAAGGTTTGGTCCGGACGATAGAATACAATGAACGACGGCTCGAAGATCTGAACCGGACACAGAAACGACTCGAAGATGAGGCGGAGGAGGCTGTCGCGTCTTTGGAGGCAATCATTCAAGACCATGCAAGCAAGGGAACTCAGGCCCCCGAGCTCAACATGGACTTTCGTGTTGAGATTTTGGCGCTGCAGAATCAAATTTACACCGAGCAGGAGAACTTACAACGACTGAAGAGCTCTTATGCCCAGATGCAGGAGCAGAAGCATGCCGAGTCGACATCATGGCCAGGCTGGCTACAACAGCAACTCAGTCAAATATTCGAGGCCATGGCCGCGACTTACCCCATAGGCCTGCGCAAACCCTTTCATGCCATAGGGACCTCTATTCTCCGCGTCCTTCTGGTGACTTTCAGGGGCGTCTCGCGCACATTCGGGATTCCAGAGGACCGCCCTCGGGAAACAACTAGCACCCAAAACCATGACCAAGAAACGGCCATTAGCGGTCTCCGTCGAGACATCAAGACAAGCACGTCGCGGTTGCAAAACCTAAAGCACGAGGAAAAGCTAATTACTAACCACGCCATCATGATCAGCGAGCAGCTTGCGCAGGCCATCCGGGCTCAAAAGGCATGCGAAGCCTTGCAGCAACAGGCCACGATCAAGCAACGCGACGCAGCCACATACAAGTGCCTGGCTGAAACCGAGCAGTCATCTCTGTACTCTCTACGCTTGGAACACGACGCGCTGGCCACTAGGTTGCAAGAGCATGCCGCTAATCGCGAGCTCTTCGTCTTTTGGTCCTCCGCCCTGGCAAAGCGCACCTGCCGCGCCTCTTCGTCTTCCTCGCCCAGCTCAACGACGAAGGCAACGGTCAACTTCCGCGAGCACATCCTTGTGAAGTCATTATCGGAGCTCAACGCACTCCTCGCACAGGTCCTTACAGTGCTGTATGATGACACGCGCCACGCGCACATGGCAACGGGGATGCTACGTTCACTGTTCGACGCCGAGCCCGCCGACGGCATGATCGACACATCCCTCTCGGGATCCGTTCTCGGTCCCACCCTTGCTGTTCACCCCTCGCTCGCCTATAGCAAGCGCTCGAGTGGCGAGCGTAAGCGCGTCGACCTAGCGCTCTTCTTCGCACTGCTGCAACTAGCGCGGGCTAGAAGTGCACACCGCGCGCACTACGTACTCGTTGATGAGGTGTTTGACAACCTGGACAGGGCGGGCCAGGCGGCTGTAGTCACGTGGTGCGGCGTCATGTCGCAGACGGTGGTCGGCTGGATCGTGGTGATCACGCACAGTCAATCTTTGGTCGAACGAGATCCGGGGGAAGATGCGAGCGAGGCCTTAGTTGTGGGGGCAAGGATGGGTCAGAGAGGCACGGAGCTATCTGTCAACGGACATAGGATTGGTGGAGATTAAAAAGCTTTGCAAACCG
>JCP043_002568
ATGCAATCTACAAGCCATCTTCTTTGTTGGCAGCGGTTCTTGATGCCGATTCTAATCCCGGTGGTGAGCGACCAGGGTGGTAGAAAACGGCCCCGAGCTTGCCGGTCATGTTCTATTATTGTATTTTATTCTGTTGGTTGGCACTTGAACAAGGGGTTCGATATTGATCACGTCTTGGTGGAGGTTTTGGGGAAAGCACCAAAGCCTGATGTTCCCGATCAGTGGTACCACCAATTAAACAAGTCTGTCGTCGTTGAGCGACTTGGCAATGACACCAAATTGGCAGTAGTCATCACATTTCAGTGTTTGGAATCTGCTAGGGGTACAGAAAACAGCTGCATGGGATCGCAATATGTACCCATGCTCTTTTGCAACATTAACCTGTTGGCTTTGGATCACCAATTTGCTGAACCAACAGACTCAAAACCAACAAGATCAAGGAGGGAAGCTGTTGGCAGTGAAAAGTTATGTCTTTCGGTCGAACGCATGCGCTATCTGGCCTAA
>JCP043_002569
ATGAAATTACGTCATGTGAGTACTCAGTTACAACAGGATGTTGGTAGTTGGCGGCAAGAGTATGAAAAACTTCTTGTAGAGTACTGGAAGATATCCGAACACAACGCTGCTCTTTTGGGTCAGGTTTCACGGCTGAAGGAGCAACTCCGGGCGACTAGATCTAAGCGAGGCAACAATAGAGGTCGCCGTGACGACGGCATTGTCTCGATGCCCGTCCCGGCAGGAAGCAGTGATATTGGTTCGAATGAGCAGGAAGCTGTTGGTGATGAGTGA
>JCP043_002578
ATGGAACCTGCGAAACTAGTCAGTACCCAGCTAAGTGCCGGTAAATTCAAGTGCAGTTGGCAGGCATGCATAAAGGTCTGTTATCTGATATGCCCTATACTTCCTCTACTTGGCTAACCTTGGGTATAGAGTTTTAATAGCAACGGCGACTTAACTAGGCATTACCGTATACATACTGGCGAAAAGCCGTATAGTTGCTCGTTTGATGGCTGCGCAAAAGAATTCACCCGGAAGGACACTCTAACGAATCATATTCGAACACATACACAAGAGAAGCCTTATCAATGCACGGAAGTTAATTGTGGGAGATGGTTTATTAATGTAAGTGTAGAGTAAGTTCTCAACTGATATACAACTAATAAGAAACTTTAGACATCGATCCTTAAGCGACATAAGCTTACCCATACTGGCGAAAAGCCGTATCCTTGCCCATTTGATGGCTGCGCAAAAGCATTTACCCGGAAGAACACTCTAACTAATCATATTCGAACCCATTCCCAAGAAATCGCTTCCTTGAGACAATCAACACCATCCTATATCACACAGCAAGTAAATCCAGGAGTTGCTTCAATAGCAAGTCCTCTGTCGACCCAATACAAACCACCACAATCATCGGAATACCATCAGTCAGAGGAATTGCCACGTTACACCCAGCCGGCCTTTCCTGAGTGGAATGGCCCGGAGAACAGTTTTGACTCAAGCCTCATCAATATACAGCAGTCAACTCTACCTTCAAGGGACCATGCGGCCATAGGTAAGCCCATACTGCTCGATATAAATGCTGGATTACACACTGACATGTTTACAGAAACCTCCGTACATGACCTTTCAAGCACTGACGAACAAGAGGTGCGTAGCCTTAGACATGACCGTTTGAGTAAGAATCGGACCCTCGAGCAGCACCAAGAGTCTCTTGATCTACAATTCATACAAGATCGGTTTGCTATCTTCTTCGAACAATGGGCTCCTTTCTTTCCCGTGTTGCACGAACCGACAGCTTTTGGAACTTACAGAGAGTTTGTGAACAGCTCTGGGAATACCAAGAATAAGCACACTCTCGCTCAGATATATCTCATCGTCGATATTGCGGGAAAATCGTGCCAATCCCCGGACCTTCAGCAACATTCCATTTGCAAGAAAAAGTGGCAAGAAGCACTGGATGCAATTGCTTTCGATAAGGACGTCCTTACCCTCCAGTGTCTTACGCTGGCTATACTATGCTGCATCATAAGTGGGGATGATCACCAAATTGGCTATTACAAGCACATTGCCATTGATCTCTCTAATTACCTTGGCCTGCATAAGGAGCAAGGAGATATCAGACTTGATTGCCTGACTAACGAGACTCGAAAAAGGATCTTCTGGACCCTCTACACGCTTGACTGCTTTTCTGCCTCTAGGCTTAAGACCCCCATGCTGTTGAAAGATACAGAAATCACGATCGATTATCCTGGTGATATTGACGGCGAACAGATCACCCAGCATGGTTATCTCAACACCCCTTCCTGGAAGCCATCTCGAATTTCCTGTGCGCTAGCTTTGTTTAGAGTAACCCGAGTACTCTCCAAAGCACTTGATGAGAGATACTCTGACGTTGATGAGTTCACATCCGAGCGGATGACAGCCATCGAAGGCGAGCTTGACGCTTGGTTAATTCAGATACCGCGTCACTTGGAGCTTGAATTTATACAAGATAAGTGTCCTCAAGATGTGGAAAATAGCCGCCCTTGGCTCCTTGTAGGTCAAGCTTCTACTCTGAATTCTTAA
>JCP043_002580
ATGTCAACCATATCACCCCAGCCGCCCCGGCTACGCCGCCCGAACGATCGTCGTGGCTTCGAGATAGCTATCATTTGCGCTCTAACTCTCGAGGCCGATGCTATCGAAGCCTTGTTCGACCATCACTGGGACGATGACGGTCCGCCTTTCGACAAAGAGCCAGGCGATCCTAACGCCTACTCCACAGGTGTGATCGGCCGCTTCAACGTTGTCCTCGCATACATGCCAGGGATGGGCAAGGTTAATGCGGCTACCGTAGCCATCAACTGCGGAAAGAGTTTTCCAGGCATCAAACTTGCCCTAGTTGTTGGTATTTGCGGTGCCGTTCCCTTCGGCCCAAACAACGATGAGATCGTCCTCGGAGATGTCGTCATCAGTAACGGTGTCATCCAGTATGACTTTGGACGGCAAATGCCTGGCCACTTTGTCCGCAAAGACACGCTGTTAGACTCACTAGGCAGGCCGAATCAGGAGATACGAGGAGTCTTGGCAAAACTCAAAGGACTTCGGCACCGTCGACAGTTGAGATCCAAGATGGCAGACTACCTAAATATTCTTCGTCAAGAACCTGAACTGCGGGCTGGGTATCCTGGCTCTACAAAGGACAGACTGTTCGAGGCGTCATACCGTCATACAGATGGTCAAAAGTCATGCGAGCAGCTCGGATGCAACGGTGGTCTTGTGTCGCGAAGCCGCTTACGGATTGCAGAGGTGTCCCCTATGCCTGCTGTTCATTTTGGGTTGATGGCCTCTGGAGATGCAGTAATGAAGTCTGGCGAAGACCGCAACCGAATTGCCGCAGCTGAAGGCATTATTGCTTTCGAGATGGAAGGCGCTGGGGTCTGGGATAGTTTCCCATGTATTATCATCAAAGGCGCGTGCGACTATGCAGATAGCCACAAAAGCAAGGTCTGGCAGCAATATGCTGCGGCTACGGCAGCGGCCTGTGCGAAGGCTTTTCTTAGCTTCTGGGTCCCTTCGTCTCCTCAAGGTTCGTTACAGCATGTTTTCTGCTACCGATGTGATTTATCAAGTCATATATTACCGGAGTGTCACGCGCAGGAAAGCACTGTCTTGAGAGGCCGTAAGAAAAGAGAGCGAGATGGTCGCTGCATTAACTGTGGCAGAAATGATCACTTGTGGCCTGACTGTGGATACCTTCAAGATCTATTGACGTGTCGCTGTTTTAGTTGTGGTGGATATGGCCACTGGCAGCGTGACTGTGAATTCCGTTAA
>JCP043_002581
ATGGCGGAAGCGCTCGGCGTCGCGTCCAGCGTCATTGCTGCGGTTGAGTTGTCTGTCAAGGTGCTTTCCTTGTGTTTGCAATACTCTCGAGAGGTAAAGAACGCCAAGGATGATATCGAAAGGCTCCGCAAAGAAGTTGCTACCTTTAAGGCCACTGCCGATGAACTCAAGGCTCTCCTCGAAACGCCTCATGGGAAGGAGCTGAAAACATCTCAACAGTTAGTATCTGTGATAGAAGATGGCCACTTAACGCTGGGAAAGGTTGAACAACGGCTCCGACCTTCGACTGGTCGAAAGGCAATGAGCCGTTTTGGTATGCGTGCGCTCAAATGGCCATTTGAAAGCAAAGATGTTGAGGGAGCCATACAAAACCTTGAGCGTTGCAGAGGGAATATCTCATTGGCATTAAATATCGATCAGACGTAAGTGAAGTAATTTGGGAAACGATGGCTGAGCTGATGTGGATCCGATCTAGCGTAATCCTCCAGAACGTCGATGACCGAACGACCCTTCATCAACTGCCAATTGCACATGGTGCCTCTTTCGACTCTAAGGCCGAAGAACATAACCCGACATGCTTGCCTGACACTCGTGAGGAGCTGCTCAAAGAAATAGACCGCTGGATTGACGACCCCAAGTCGAAGACGACCTTCTGGCTAAATGGCATGGCGGGGACGGGAAAGTCGACCATCGCACGGACCGTTGCACATTCGCGATCTAAGCGGGGTGACCTCGGTGCCAGCTTCTTCTTCAAGAGAGGAGAGATGGACAGAGGCAACCTGAACAAAGTGATGTCGACCCTAGCCCACCAACTGGCCTTGAGCGTACCAGGAGTTGCATTCTTCATCAAGAAAGCTCTTGATGCTAACCCAGCCATTGTGGGGAAGTCCATGAAAGAGCAGTTTGAAAAGCTCATCCAAGAACCGCTATCTGAGGCAGCAGCAACGGCGACAGCCCCATCGTCAGTCGTGATGGTGATCGACGCGTTGGACGAGTGTGACCAAGAGGCTGACATCAGGTTGCTGATCAACATTTTCTCGCAAGCAAGAACTCTCCGCCCTCACCTCCGTGTATTTGTAACCAGCAGACCAGAGCTTCCGATTCGACTGGGGTTCAGCGAGGTTCAGGGTTCTTACCAAGACTTAGTTCTACACGACATCCCAGCGCAAATTGTTGAGCACGACATAATTGTCTTTTTGGATGACGAGTTCAAAAAGATCCGGCATAATTTTAACATGACTGTGGGCGATGAAAGGAAGCTGCCGCCGGATTGGCCAGGTCGCCCGACAGTACAAAGTCTCGCCCAGATGGCTGTACCGCTCTTTATCTTTGCAGCGACTGTTTGTAGGTTTGTCGGTGATTCCCGACGGAGAAACCCTCGAACACGACTGCAAACGGTGTTGAATCATGGTAATAGAAATCAGGGGTCCCAACTCGAGCAAACCTACACACCGATACTACGCTCACAAATCATCGAACTGCGAAAGGAAGAGAGAGAGGAGGTCATCAAAGACTTTAAAGTGATTGTTGGCAGTATCGTTACCCTTGCAAGTCCTCTATCTGTAGCAGCGCTATCGCGATTGATTGATGTCCTCCCTGAAGTTGTGGATGAAAGATTAGATGCACTGCATTCGGTCTTGAGTATCCCGCCCGAACGAACAATGCCTGTGCGGCTGCTGCACCAGTCATTTCGAGACTATCTTGTGGACCCTGGAAACAGAGAGACAGTGGAGTTCTGGGTGGCTGAGAAAGTCAACCACCGGAACCTAGCAAAACACTGTTTGCGCGTCATGCGTAGCGCTCTACAGGAGAACATTTGCGGCCTATCTTTCCCAGGGACGCGCCGATCTGCAGTGGATAGTTCAGAGCTGGAGGAACGCATACCCCCACAGCTCCAATATGCTTGCCTGAACTGGGCTTATCACCATATGGAAGGTGATTCCCAGTCAAACGATAACAATGAAGTTCACGATTTCCTGACGACACACTTCCTGCATTGGGTGGAATCGCTAAGCTTGATGGGCCGAGTCAAAGAATGTCTTGACTCACTTAGGTCACTGGCAAGGTGGCTGGAGGTATGCTCTTTGTATGCTGGATCTTGAACCATGCTGACTCATGTTAGAAACAAGAAGATTCGAGCCTATCGATTTTTGTGGCCGACGCAGTGCGATTCCTTCAAGCTAATTTTTCCGTGGTTGCCGAAGCACCGCTGCAGGCTTATTCTTGTCTGGTTTTCGCACCAGGCAAGAGTGTTGTGAGAAAGACATTTGAACAAGCTATTCCAAGATGGATAAGCAATCTGCCCAAGGTTCCAGAAAGTTGGGACGCATGCTTGTTGACTCTGGAGGGACATAGCAACTGGATCAGTTCGGTGGTGTTCTCACACGACTCGAAAAAGCTAGCGTCGGCTTCGTCTGACAAGACGATACGGATCTGGAGTGCAGAGACGGGCGTGTGCGAGCGAGTGCTAGAGGGTCATAGCGAGATGGTCAGGTCGGTGGCATTCTCGCATAACTCGAAAAGGGTGGCATCGGCCTCGGATGACAAGACAATACGGATCTGGAGTGTAGAGACGGGCGTATGTGAACGAGTGCTAGAAGGTCATAGCGACTGGGTTATGTCGGTGGTGTTCTCACACGACTCGAAAAAGCTAGCGTCGGCCTCGGGCGATAAGACGATACGGATCTGGAACGCAGAGATAGGTGGATGCGAGCAAGTGCTAGAAGGTCATAGCGACTGGATCAGTTCGGTGGTGTTCTCGCATAACTCGAAAAAGGTAGTATCGGCCTCGAGCGATAAGTCGATACGGATCTGGAGTGCAGAGACGGGCGTGTGCGAGCGACTACTAGAGGGTCATAGCGAGGTGGTTAGGTCGGTGGCATTCTCGCACGACTCAAAAAAGGTAACATCGGCCTCAAGCGATAAGACAATACGGATCTGGAGTGCAGAGACGGGTGAGTGTGAGCGAGTACTAGAGGGCCATAGCGGTTTAGTCATATGGGTGTTGTTCTCGCACGACTCAAAAAAGGTAGCATCGGCCTCGAGCGATAAGACGATACGGATCTGGAATGCAGAGACGGGCGAGTGCAAGCGAGTGCTAGATGGTCATAGCGAGAGGGTCAGGTCGGTGGGATTCTCGCATGACTCGAAAAAGGTGGCATCAGCCTCGGATGATAAGACGATACGGATCTGGAATGCAGAGACGGGCGAGTGCGAGCGAGTGCTAGAGGGTCATAGCAAGAGGGTCAGTTCGGTGGTGTTCTCACACGACTCGAAAAAGCTAGCGTCGGCCTCGGGCGATAAGACGATACGGATCTGGAACGCAGAGACGGGCGACTGCGAGCGAGTGTTAGAGGGTCATAACGACTTGGTTATCTCGGTGGTGTTCTCACACGACTCGAAAAAGCTAGCGTCGACCTCGGGCGATAAGACGATACGGATCTGGAATGTAGAGACGGGCGTATGTGAACGAGTGCTAGAAGGTCATAGCAACTGGGTTATCTCGGTGGTGTTCTCACACGACTCGAAAAAGCTAGCGTCGACCTCGGGCGATAAGACGATACGGATCTGGAATGCAGAGACGGGCGAGTGCGAGCAAGTGCTAGAGGGCCATAACGAGGTCGTTAACGCGGTGGCGTTCTCGTACGACTCGAAAAAGCTGGCATCGGGCTCGGATGACGAGACGATACGGATCTGGGATGTAGAGACGGGCGAGTGCGAGCAAGTGCTAGAGGGTCATAACGAGGTCGTTAACGCGGTGGCGTTCTCGTACGACTCGAAAAAGCTGGCATCGGGCTCGGATGACGAGACGATACGGATCTGGGATGCAGAGACGGGCGAGTGCGAGCGAGAGCTAAAGGGTCATAGCGACTTGGTTATCTCGGTGGTGTTCTCACACGACTCGAAAAAGGTAGCATCGGCCTCGGGCGATAAGACGATACGGATCTGGAGTGCAGAGACGGGCGAGTGCGAAGAAATCGTTCCATCAGATTGCTATGCCAACGTTCTATCCTTTACACCTGACAAGCGTGGGATTGTCACAGATCGTGGTGTATTTGCTCTGACAGGTGGATCACAATGTTACGCAGGGTCTGCTATGCTGCGGCAATCTTCGGAGGCCCCGATACTCGCCTGTACAAACGGCACCTGGATCACGGCGGCAGGGGAAGACTTACTCTGGCTGCCTCCCGAATGCCGCAATGGAAAAATAGCTGTTTCGGGAAGCACAGTTGTCGTAGGTTGCCAATCAGGAAAAGTCTTGGTGTTGGGGATATCTGTGGCAGAGGTGGAGCAGTGGACGGATGCATAA
>JCP043_002583
ATGTATCCTGATGGCCCCACCCTGGACTTTACAAAGAGCTATGTTGTTTTGGAGCGGAAGGTGCAAGTGCTCAATACTGTAGATTGTTTCTGCAGCTAACCTTTGAATCATAATCGATAACTTCTCAAGACATAGCCGGTTGCAAACGTTTCTCCAGTCGTCACAGATCAACAAGACTATGTTGAACCCTCAAGCTCAAACTGATCGCCTAGTTTGTCTCACGGAAAATGTTATTGAAGAGAAAAAGAAGAAGTTTCGAGGCATCGTCAAAGTGCCGATTGAGGACCTCGTCTTTGCACCCGACTTCACGCCTTGGGATTACAATATTAGTGCTGCGAAGGTCTCTCGGCTCGAGAGAATCTTCAAGAATGAAGGTTGCAACCGAAGCGAGCCTTCTAATTTCATTTTGGGGACTATATCAGAACATATCTTATCAAAGGCCCTTGATTTATCGAAGCTAACTACTGCGGACCTTCAAAGTAGAAAGGACCCGCCTATGCTCTATCTTCCCCGATTTCAATATATACGATGTGCTAATGGCAGGAGCCGGGCAAACGCTCTCTCTGCTACACCCCAGCTTGGAAGTTGGTGGACCGTTGAGCTCTACACTGGTAAGGAGCTCCTACTGGTATAA
>JCP043_002591
CCCCGACCATCTCCCTTTATCTCTCACTCATCACGTGTTCCCTCAACAACGACATCTCTTCTTGCCGTTTGCAAATAGCATTCTCTGCGTCCACTTCACAACAGCCAGAGAAGCTTATGTTACGGACTAGCGGGCTATAGTCCATGAGCTCGTGGCCTTTGACTTTGCCGCTGGACTTTTTCCTGTTTTCCTGCCATCTATACCCACTGGCCGCCTCGCAACCACTCCGGCCTCCGTCAGCCCCCTCTTCCTTTCATCAAAGGATCGCTCGAATTGCCAATATCAGTAATTGCCGATTACCTCTTGCAACACCAAAGACAATAGCAGCCCATATCCCCGCACACTTAAGTCGATTAACTAGTTCGTTGTTTCATGCCCCCCAATGGAGCGGCTGCCGGAATGGATCGTCCGAAGAGAAGCCTCGCCGGGGTCGCTCAAGAGGGCATGCCAAGCACTCATCCAACGCCCGCATCATGATAAGCATGGCTGAGACTTGACCATATTGTTCATACTTCCCTCTAATATGCCTTAGCAATATAAAAGTGCCTTCGTCAGCTGCACTCGAATTGCCCCTTTTGGATAGGGGATCCCGATCCTTACCGCAGAGTTAGATGTCATAGTCCAATCTCCTCAAATGTCAGGCAAGTCTACCTTAGCCATGATGGTTGATATGACGTGTCATGGTCTGGTTGAGATGGCTCTGGCTTTGTTACATTGACCTCAATGGTTATGAGGATAGTCTGCCTTGGCCATGACGGGCGAGGTGACGTGTCGTGGTCTGTTTGAGGAAGTAGGGGTACCAAAGTCTGCCCCGAAGGAATTTAGGCGATGCGGTGTGAAGCCGCAACGCAGCGCATGGTCTAGACTTCCTGAAATTCCCTGATCAGGAATATAGAGGTTGTCTAGTCAAAGGTATTTACTCGATATGGCAATTCGACTCCCTGTCGGCCTCACCTCTGCAAGCTTAGAACGCAGCTATAATGGTCAAGGCCATCACGCTGCATAAGCGTCCGGATGGGCTCGCTTCCGGTTGATCTCGCCAATAAGGAGTGATTCAGATGGCCTCCTGATCTTCTGCGACCTCGTATTATGCCTGCTCGCGAGACGGCAACGGCTTCGGACGATCTGACCAACAGACTACAGAGGCCTACTTCCTGGCCATCACATCGCATAAATGTACGTGGCTGAGAGGCGAGCATGGTCTGCCTCCCGGCCGCCACGCCGCATAAGCCTTCGGATAGGCTCTCTTCCGGTTAATTTCGCCAATAAAGGCTCATTCTTATGGCCTCCTGATCATCTTTGGCCTCGTGTTGTATACGATACCTTCCTTTTCCTGGGATAACATCTGAACAACAGACTGGCGACAAGAGCGGGGACCAATCCCATGATTCAAGACATCCGACAAGCTCCGAACGAAATTTCATCTTCGCATGATTGTGTTTCCCGAGCCGCAACTTTCAGCTTATCTGCTTCCCGGTTTGCTAATAGAGCGACGGGGCAGGGGGCTGTGCCTCGGGGTATAAATGGAGGGTCTCCTCCTAACCTGGCCTTTTAACCTCTTAGACTTCTCATAAATCCTTCGCTTTGTGATTATAAAGTGCCTTATTTATTCACAGAATTATTCATTCACTCAAGATGAACCACAAATTCAAGCCTTATAATCCTGAGCAAGCCAAGCAAAGAAAGCAAAAGCGCTCGTCAGGACGCTCTGCACTTGCCCCTACAAGATCTACAAGTGTTGGCAGTCTCCCTCCACCATCCTTAGTTGCTGGCCATAGATATTCTCAGACTAACGAGAAATTTATTCCACTTACTATCACAAATGGAGATGAAAATCCTTATTCGGGCTTCCCCACTTTAGAGGAATGCTTGGATTTCTGTTCACCTATCTCAGAAAATCCAGTAGTTCACACGGGTTTGTATAACTTATACTTTAGATCTTAACGGCCACTACTAACATCTTATAGACTCTGCTATCGACTTCCAGCACACCGCCTGGGATCTCAGGTGTCGTGGTTATGGGTATAAGGATGATGACACAATGCCTGTAACCTCCGACTTAAACATTCAGCGAGAAGCTTATAATATCAACACCTCTGAAGAAGGGACCAATACAGAGATCAGTTCATCCGAGCATACTTGGTCACCAGATACGGAAATCACTCCATCAACTACCTCGACCATCAGTACACCTTTAGCAACCTCGCCGCATTGCCAAAAACAACTTTGCAGAGATAAAGGTAGATACATCCAAATTAAGGACTATAAGAATATCACTGACAACTATGAGATACCTTTATTGACAGCAAAGACAGCATGCAAGATACTAGCCCCCAGATAGCTGATTTAGATGTATCTGATGCTATATCCCACGCTGCGCTATCTGGAGAGAACCGTCCAGTATTAGAGTCTCAGAAGTCCTTATCCTCTGCCCCAGGCAACAGGCGAGTCAGCCTGGATGATATGAAGCTGCGCGCCGTTGCTGCAGCAGTAAATAGTATGCTGCCTGGCACCACGGAATCCAGCATCATAACAGAGCCCATCATCACAATAGAGCCCAGCATCACGGAGCCCAGCTCGGTCATATCCTCGATAAAATGTCCGTTTTCAGAGGGCGGCGCAAGTAATAACTCCCAGCTTTCTAGCTCAGATGTCTGTCACTCATCGAAGCGACTAAAGCTCACATCAGCGTCAGTTGAGGAGGCTATTTCGGCGCTGCTTGATGCCCAGAAGATGATCTCGAGCACAGTAGCCAAGTTGTACCAGAACCAACCAGACGGCCCGATGCCATGCGTCAGTGCTCAGTCTATAGCTAACACCATAGAGGTGGCGGCGGATACAGTGGGTGGTGACAGCAGCGATGATAGCAGCAATGGCCTCAGTTGTGATGACAATGAGAGCGAAATAGAGGTCACTACCTCACAACGACGAGGTTCCCAGCAGAGAAGTACGCGACGTCGCAGGTGGACAAGTAAGGAAGAGAAGCTCCTTCGAGCGCTCAAGGCCACCCAGAAGAGAAACGGAGGCAGGCCATCGGATTATCAGATTGCAAACAGATTAGATCGCACAGAGAGCGGCGTAAAGCAACATTGGGATATTATGTTACAGAAGAAGCATAGATAATGGCATTAACAAACGGATGTTGCCTATGCCTGTTACCAACCGATTACCGCCAATATTATACCAGTATCTCCATTGACAGATTTGAATCATCTGGCCCGCTAGGAATGACAATAGAATCGTCTAACGGTTATGCCCTGATATATTACCACCGAGAGATTCCCCACCTGTTGAGTGTAGGTGTAAGCCGTTCGAATCTAGGTAATGCGGAAATGGGAACTTTGCCTCTATTAACCAGAAGCATAAAAATGTCTGGGTTATCCTAATTGCCCATAATCGCTTTCGCCATTTCATTAGTAATCACAACCTCGTCTCCTCGCCGGTCAAGGAGCAGTCCTATTACCTCCTTACTATAGCAATAATTTGCTGCTGCAGCCTTTACTACCTTTTTAATAATAGCTACCTTATCTTCTTACTAGTTAAGAAGCAGTTTTATTACTTTCTTACCATGGTAATAATTTACTACTATAGCCTTTAAGAAGACGAGATCAAGCCTCCACTGTCTAGTAATCTTAGTTTTTGAAGCAATACTGCAGGAGTCGAAGGTGTTGTTAAAGGGTCTACCTTACATGTATCTGAGAAGCACAGCTCCTCACATAGTATCCATGTCTTGCCGACACCGGGCAAGTCTAAAGCAATAGTGGCACGGTCGCAGGTTCACTTATTACAAAAGAAAATTGATACCCCGGCCCTTCCCTCATACAAGTTCTTCAAAACCATTGTCGATGTCACGAGAAAAATACGTGCAAGACCCCAGATGGCCTTCTTCTGACAACGCGATGGTGCTCGGGAATCTGAGTGGTGAGTGTGTCATATGCGGATCACAGAAAGCTGGCGACTTGTGCCGCTGCCAATGTCTGAAAGTATTGTTGATGACGTTCTCTCCATTCGAGGCCAACGTACGTGATGGCGCTGCCTTCGGTTGAGCCCATTAGGGCGCCTTTGTAGATAAATTTAGCGCCCCCCATGTGATTCGCCATTTCGAACGGCTAATTCTCTAGCATTACCGTGTCTGTTCCTGGCCTAACCTTCACCCAACAAATGCTGTAGGCCTACACGGGCAGCCGCTCAGGGCTGGTGGAGGCGCGACATGCATGCCTGAAAGCCTCAGACTTACCCTGGCATATTTCTAGCGTTGATCTTAGCAGCCAAACTTGAGTTTTCATGTCTTTGTTTTCTATAAAT
>JCP043_002592
ATGACCAATCTCATCGCGAATCCGCCCAAAAACACGACCGATCTCGACCTGATTCTTCAGGAACTATCAGCTCAAGCCGGAGTCATTCGGGCCTTATTCTCTATCGAAAAATGTCTTGAGGGTGACATTCCTCACCATTTGAAGTACGAGCGACTCAGACCGATTTTGAAGTTTATTCATGCCGAGCCATCTAACAAAGACGCTCGCGAGAACGAACGCCGAGAAACCCTTGCCAAGCTAGATGACAACTCCAGGGCATTATGTGGTATCGCATTGACCTTAAATAAGATCAAGGCACTGTCGGATAGCACTATCGACGCCTTGAGGACAGGACTTCCTCATTTCATCACAAAAAGAGGGCTCTCGGAACTCATTGAAACAAAACTTGGTTCTTTCGTTCGCCGAACGACTGAGGAGTTTGCCAATCCAACAATCCGCTTCGTTTGTATGGACAGAACTATTCTGACTGTTACAATTGTATTCGCTGACAAAGAGAAGATGGGATGCCGTCGAAACGTCAAAAAGTCTATGATTCTCGAACAAAGTGCACCACCGGGGCTGTTGATAAAAGGCGAAGGCTCACAAAGCACGGCTCATACGCCCGGCAGAATCATTTTCAAACAAGCGCCGACGCTTCCAATGTTCTGGCAGGCGTGGATACATCTGCGGAAGATGATATCGAGCCGCTGAAGTTACCCTCGGAGGCCTCCGCTCCTTTTGCCACGTACCAGCAGCCAAACAGTTTCAACCAAACCTTTGATCTTGCTTACCCATCGCATTATGCAAACTTTGATACCGCATGCAACGACGACAACAATCTATCCTCAATGAACACTACCCAACACATGTTCAGCGACGGTAGAGCCGGCTGGTTCGGCAGAGGCGTTAGTTTAGCTGGCGAGGACCTTCTGCAACTAATGGAAAACTGGTCTCAACAGGACGGGTCAGGAGTGACAGTACAATACACAACTGACCAGTTGTGA
>JCP043_002593
ATGCCCGTATCCGAAACTAAGCAACCTAAAGATGCTGTAGCTCTGCATGAAAGAATTCGAGGTCCGTCAAAGGAGGAGATCGAGGCGGCGGTGGCAGAGAGCGTACGTCGCATGCGAAGATGGAGAACGAGTATTGGACTGACTTAACGATCCAGCTAGGAGTAGCTGGCAAAGCCGAATATGTTGAAACCGATATAGAGAAAACGCTGGCCATCACCACGCCTTGCCTGGTCTTTCTTATATTCGGGAAGTTCAAGGCCGGGGAGCAAATGTGTGAGAAGCGGTATTTGGCGTACCATATCACCAATGAAGATGCCATCCAAATGGAAGCTTATTCCGTGGTGGTCATCATCCAGGGAATATGA
>JCP043_002594
ATGAGACAATGGCTTCACCAGATCGGTCACTCGGTGTGTGTCTCGTTGAGCAATCTTGACAACTTTACTGACAGAGAAAAGACTGCCGAGATTGATAGCCTCAATATCATCCATGTCGCAGGGACTAAGGGCAAAGGAAGTACATGTGCATTCATTGAGTCCTTTCTCAGAGCTTTCGGAAAAAGGACCGGTTTCCCACAGAAGACAGGCCTCTACACCTCGCCACATCTCATCTTCCCTGAAGAGAGGATTCGCATTGATTTTCAGCCCATCGCCAGAGACCTTTTCGCAAAATATTTCTTCGAAGTGTGGGATGCCTTATCAAGAGATGGCAACAGTTCACGGGCTTTGCCTCGTTATCTTCAGCTAATTGCTCTAGTGTCGTTTCATGCCTTCATCAAAGAGGGAGTAGAAGCAGCCATCTTTGAGACTCATCACGGAGGGGAATATGATGCCACTAACGTGATCGACCATCCTGTCACAACTGTCATCACTCCACTTGGGATGGATCATGTCAAGCAGCTGGGACCCAACATCGAAAATATTGCCTGGCACAAAGCAGGAATTTTCAAGCGCGGGTCCCCTGCACTTTCATCTCCCCAAGAGGCTTCCGCTGCTGAGATTCTTCGAAACCGCGCATTTGAGAAAGGCGTCGAAGTTCACTTCGTCGAGAATGATCCGTGTCTCCCAGCAGATGCACTACAGTTGAAACCGGATGTCCAGCGTATGAATTGTTCTGTTGCACTTGCTGCGGTTCGCCGCTTTCTCCATGAAAAAGCCCCAAAAGACGCCGCCACATTATCATCCTTGGATATCTTGCAGGGCATAGGCCAGTTCTCTTGGCCAGGACGGTTTCAATTGCTTGTCGAGGGGCCATTCAAGTGGTTCCTGGACGGCGCACACAATGAGATGAGCGTTAGCAAGGCTGCAGAATGGTTCATTGAGAGCTCAGACGGACAGAGGTGCTTAGTCTTCTAG
>JCP043_002595
ATGTCATACTTTGTGTATCGGGCACTAACACCCGACCTAAGGAGGATCCGGCTCATCCATCTTCTACCTAAAAGCATTCGTGCCCCTTCTACGACGTCATCAATTCAGCAGCTTTCTGATGCTGGCGCATCTGAGCCCCAACTCCCCGTAGCCTGTACCATCTCTCATGTCTCCCTAGATCAGCCGCCTCCTTATTTCGCGCTCTCTTATACCTGGGGTGATACAAGCCAAAAGGGCCGTATTCTCGTCGGCGACACTCCTTTCCATGTCACGAAAAGTCTTGAAGTTGCGCTTATTCATTTGACACCAGAAGATGCGCCGCTGACACTCTGGATCGACGCTCTTTGTATTGATCAGAACGATGAAGCGGAGAAAACAGAGCAAGTGCAGCAAATGCAGCAAATTTATTCGCAGGCGACGTCTGTGATAACTTGGCTAGGTCCAGCCACAGTAAATAGCGATGCCGCCATGCTCTGGATCCAGCGTTATGGGTCCCTTGCTTATAGCTTCGGCATTGGAACGAAGCCTGAATTGCGACTCCGCCCACTCCTACAAGCATTTGAGTCCGATCCTGATAAACTACCTCACCAAGGTCTTGAAGAATTCCTTCGGGACATTTCTGCGCAGTTGTCGTCGGGAACTGGTGGCAGCGACAGCGTGGTCGTGGCCTTGTCTGAACTCTTCACACGGGCCTATTGGAGCCGAGTTTGGGTAGTCCAAGAATTGGTCCATGGGAAAAGCGTACAATTTGTCTGCGGAAACATGGCCGTGTCAGAAGAACTTGTTCATCATTCACTGAGACTCCTGAGGAATTTCGGACAATACGAGCGCATCAAATCAGCGCAAAACCCGCAATTAACCGATTCGAAACTTGCATCCACCACCCTCAACGTGCGTAACCCTGTCAATGTCCTCAAGATTCGAAGGGCTGCGGGGCCTTTCCCATTGATATACTTAATCCGGACCCTCCGATACTTTCAAGCAACGGATCCTCGCGACAGGATTTTTGCCCTCTTGAGCTTTGCTACGGATGCGGCAGCGTTAGGTCTCAAACCGGATTATCAGAAATCCTGCAAGGAGGTCTATCTCGAGACCACAATATCCCTGGTCAGCAAATGGTTTTTGGACATTTTTTCACTCTGCGAAGTCCACAAAAACATTCCGGAGCTCCCCTCTTGGGTTCCTGACTTCACCAGCATAAGTCAGAGAGTGCCTCTTCAGCAAAGGGCAATGAACCGAAAAGCAGTGCCTGTCACAACCGTTCTACAACCCAGGTTCAGCGCTTCTGGAGATAATCAAAACACAAGGGTCTCTTATGAGTTAACGCAAACGTCTCCTACGTCCCTGCTATTGCCTGCCAAGTTAGTGGATAGAGTGACACGTGTGGGCACTACTTGGGAACCACAGGCTTTCAGAAGGTGGTTGCAAGAGCTAAGGGAATTCTCTGGCTCCGATTCAGTCACTTTCGAGCCTGACCACCTGAGGGCTGTCTGGCGCACTGCAGTGGCAGATCAAGAGATCAGACAGGGAGATCAGAAGCCTCGGTTGTCTGAACATGAACTTGAGAAGGTACATAACTCATTGAAGAGCCTGGATTTGAGCGCTGCAGATAAACAAACGTTAGTCTCGTTGGGACTAGGGGATTACGTCTATCAGTTACAGGATGTTGCCTATGGCAGACGGCCATTCTGCACATCAAAGGGCCACATCGGGATTGGACCGAGCGAAATGGCAGCGGGAGACCTTCTCTACATACTCATTGGGGCACATGTTCCATACATTCTTCGTCCGGATATCCACGGCAGACTACGGCTTATTGGAGAAGCTTATGTCCACGGAATCATGGACGGGGAAGCTATGGAAGATGATCAGCCCATCGATTTAATCGATATGTATTGA
>JCP043_002596
AAACTTCCACCTAAATTACGATCCGTCCAACGTCATCTTCATCCTCCTCAGAGTCGTGTCAAATTCTTGGCCATCCAGGATGGCGACCTCAGCAGACGACATACTTTTTTCTGAGACTCAAATATCCTCGATAATCACCGAAGAAAGCGCACTTGAATTCTACCGTGAGCATGGCATCTACTACCTTGAAGATGCTGAGATTGGCAAGTTAGCTACGACCTCGGGCCGCGAGGCTCTTAGTTTAAAATGCATGGCCGACCTTATCGCTCTTGCCTTAAAAGACCAGGTATACATGTCCGCCTCCATCTTGTACACTTGAGCTGATACCTTTAGCGCGCTCGTAGGATTATCGAACCTTTCCTTACTGGCAGTTTCAAGATTTACTACGTCTTGGGTCGAGACAAAGGAAAATACTATGCACACACGACCGGACCCGGCCCAGAAGACAATCGCATCGTCATTTATATGTGGAATCGTGGAACTCGATTAGAATTTGCTCATAAATCGCACACCAGATCGTTTGAGGGAGTTGGAGGAGCCAACCGCCTAATACAAATCCCGTATGTTCAGCTGCATGGACTGAACGAGTTCAGGATCAATTTAGACCTTGGTGGCATGTAAGTAACCTTCATCTCGTGCTTGATTCATCTCTAACTATTGCAAGGGTAATCATGCATCCCCGGCTCGCATTTACAGTCGAGGAGACGCAAGGAACTGCAACAGGATACGTCTTTGAATTGCCCGAAACAGACCCTCAGACGTCATGACCCAACTCCTGCATAACCTGACGTAGGATCACGCTGTCAAGCGCTGTGTTTCCGATTTCGTTCCATCTGACAGGCTGGTGAGTCTGCCACGGTGATTCATAGGGGACCAATGGCTTCTTGGGAGGTTCGCCACTCGTTGTGACATCCAAACTTTCTAGAATAGCATTACCCAAAGGTTGCGGTGCTACAGCGCTGATGCAAGTCCTTTCCTGGGAAGGCGAAATATCTTGAACGTTGCATATCTCTTCTGTTTGCCTCTTCCTCCTCTCCAACAGGCGCACATGCCGTATATGGTCTCGTCGCTTGTCTGGTGTGCCATTGCACTCGTGATTGAGATATGTACTGAGTTTGGTGAAATTTTTCGCACAAAAAGGGCAAATACGATCAATCGTGGTATCTATGAACGTTGGGTTAATGAGTGATTGGAGGGTTGGACACTTACGCTTGTCTTTATGACGTTCTAACTCCTGGCTACGCTTGAAGACATGTCCGCAGCAGTTGAACCGCTTTTGTGAGGCTCTGTATGCATTAAGCTTGTCCCGTAATGAAGATAGTTGCAACTAAAATCTAGCTGTTAGATAGAATCAACAACGACAATATTTAGACTACCTCATGTAGTTTAACATGCTTATGCAGCTCGGAGGCGGGTATTTTCTGGGCGCATATGTCGCAGTTAAGGATTGAATCAGACATTGAGCAAGAAGCGGAATGATGTTAAGTGCAAAAACCAGGTCAAGCCGAGCATCTCTAACCCCGCTCAAAACGACGTCATTCCCGTTAATAGAATATCTAGATATAGCGGGGCGGTGCCCCATTAGGCACCATACATATCATTACAGGGGCAATGCCCAACATCCTGGAATTGCACCTTCAAAGTCGAGCTAAAAATGCACCTGACATCCTGGAATGGCACCTTCAAAGTCGAGCTAAAAATGCACCTGACATCCTGGAATGGCACCTTCAAAGTTGAGCTAAAAATGCACCTGACATCCTGGAATTGCACCTTCAAAGTCGAGCTAAAAATGCACCTGACATCCTGGAATGGCACTCTATGGGGTAGATTGCACTATGCAATTTCTGGCCCTACGATGTACCTAATACTCCTGGATGAATATAGAGAATTTATTCTGCTCAGAGC
>JCP043_002598
CCCACCAGCTCGCTCCCACGACACTCAGACAATGAGCGGGAAACAACCGCCGGAGACGTCTTACGTCCAGTTTACGCGGGACCGGCTATTACGCCAGCAAGCCGCGGCATTTAGCAAACTGAATGAGAGCATACCTAAGGATGAGAATCAGTGGCAGGAGGCTCGAGAAGTGCATCGGTTTGCAACCCCGGAAGATGTCTATAGAACGGTTTCATTTCTTGTTCAGGATGTCCAGGGTGAATTTCTGCCTGAGGATCTGCGGAGATTGATTTACATTGCCGTCTGCTGTGTGGATCACAGCGAAAACGAGGCTGAAGCTTATCGGAAGTACCGGTCCCGCGTTCACGCCAAGGACGACCTCAGAGAATTCACCATTCGCAACTACATGTCTCTCGTCCGAGGTTTGGTTGCCTTGATGGATGAACTCTACCAGAGATTGCGGCACCGTAGCTTTGAGGGAACTCTGCTTTACGGTGAGAGAGAAGCAATGGTGGCTTTACGACAGTGCTGACAATGAGCAGCACCACTCACTCTGGGAGCTCTAGGCCATTATAAACAAGCACCAGACCAATTCAAATCATCTTTCCCAACAGCAGCAATTGCACCTGAGGTACAAGCGTCGCTACCACTTTATCTCCCATTCATTGTTGCCACCCGGCACCCGGAGCATCGGTAAGCCTGCTTCCAATTGGTAGCTGGGGGAAAACCTAATGAGAACAGGTACGAGACCGTTTGCCGAGCACTAGGCACCAACATTCTCAGCAAAGAAGAATACTTCAAGTTTGTCTCTGTCTTGCAGAGGGGGAGGCCAGGCCGCTATGATCCGGTTCGAGATCAGTGGTTGCCTGTTACCATCCCTAACCTTACTGGCTTTAAGCCCTTCGAGATTCCGGAATCCATTCAGCAAACCATAGCACGAGCTGGCAAGCAACAAGATGATCCTGTCAGCCAGGATGTTCCTGGTGCAATCATCTTCAGATTTAGGTGGTCTGGGGACCACCAAGAGGTTGTGGATCGAGTAATTGACGTACTAGTAAGTTAATGTCCGAGAAACCTGGCAGCAGGCTAACTGGAGAGAAACGCTCGGGCTTTCTTAGTACAGGATCATCAGTTGGCATGCAATTCTTTTTTCGACATGAGACTGGGTCAATGGTAGTCCCTATGGGATGGCAAGTTATTATTATTCCGGCTGTCGCAACTGACGAGCCAGTTACCGTAACAATAAGCCATCAAGATAAAGTAGAAGACATTGTGTGGACTGTTATCTCTGGGTTACTACTTGGTCAAGGCATAGTCCTGACAACACGAAGATCGATTTCATATTATGCAGTTTTGCTTCCAATCCAAAAATCATGAATAGCCATGCTATTCTTGCCCCTGCCATGCCCCTTCTCTTCCGTCCGTAGTGTCTATGATTACGGGAGTGCCTCCTTCCTCCTTACTGACGGGAAATTCGCCAGCCGCTGGTGGGTTTCCTTCTGTTGTTAGAAACGCAAACCGGAAGCGCAAGAAGTGATTTACCTGATGAATCATCCTTAGGCGAGTTTCGCTCTGCGGTGTTTCCGCTCTCCTGCGGCTGGTCGTTGTTGTCTGGCATGTTGACTCGGAGTACAATGCAGTTGTGCCGTGTCTAAGGTAAGGAACAGTCACATCTTATACGTCGCAGAGGCTCATCAATTCGAGCATTATACCCTGCGCCCACTTGGTCTACATAACTGGTCC
>JCP043_002599
ATGTGCAACCCGGCGAGGCAACTACTTGCAGGCCTCACCGACACTGGTTCGCCAAGTACTCAACAGTTCAAGCTCACCCTTCATGAAAGACTCTTCCAGTACCCTGACAAACCAAGGACGCGGCGCATACGACACAACAAGCTGCCCAAAGCCTCCTCCAAGACCTCGACCATCATGACGGCTGACAGCATCGACACCGTCATGCAGGCTCTCATTGCCCGCCTCCTTATCATTTTCAACATTCTTACTACATTTATTAGCACTTTCAGACACTCCGAAAAAAGCTCTGAGTCATTGCACAGCGAGGAACCTCCAATTCCTCTACAAGCTGCTTCCAACTTTTGCGTTGGTATTGTTGGGAAGCCTGTTTCAATATCTTCGCTGATCTCGAAGGGGGGTTTTACCGATATTCATCACTGCTACAGTGTTGAATATGGTGAGTTCCGTTTGGAACTAAACCCTCAGAGGGGCCAAGATGTCGATGGTGTTGTCTTGCTGCAAGATGCCAGCTCGCTTGAGAGACGCCATTGGAAGGGAACGGGGAAGCCATTTGCGATAGAGGGTGGTGACTATGGTGTATACTGCCCTGTAATCGAGGTGCTAAAGAAGATCTACGAAAGGGATAACCGGGTGGACCTGGAACTGGGCTTACCTCTCAGGGGAGAGGATTCTAGTGTAACGCGAAGCTGCTGA
>JCP043_002600
ATGGAAGCTTTTCAATACCCTGCTATTCGGGATATTTACGAGTTGCAGCGAATCACTATCAACCTTCTCGCACTCCAGCTCGGTTTTAACAATGACCCAAACGCATTTCACGTTGTTGTCGAATCAATGAAGAAGTCTGATCTTCGCGGGTTTGCAGCCACTACTCGGAATGATATTTATTCCAAGATGCATGCTCGTCCTCGAAACAGTGGATCCTCGAATTTCGATCTCCAGAGCGACATCGACGAACTTCTGCAAGAACGGAGATATCAAGGCACCGTCTTCTTGCCCTTCCGTTCCGAGGGGCAACCAGGACAAGCTCTTGACTCTATGAATCTTCTTTATGGTATAGGTCGCCGGCTTGGACTCAAGATCTCCTACTCGACCGATATATCACTGCAGCTTATTGCTGCCTGCGGCATTGCTCTGTCGCAGCGTGGTCAATACCTTCCATACGACTGCCGCGGCTCACTCCTTAGAGACTGCGAGCTAGTATATAGTCGCCTGGACAGATTTCCATGTGGCCCGAATGTCGACGCTTCTCCACAAAGTCGATGGTCCGACATTTCGCCGCGTATCAATCACGTTCAACCCATCCGCCCTCCTCAATTTGGCCCACTGCTACCTGTCCCGCCACCCCCAGAATTGAAGGAGATCCTAAGCTTTATGAAGCGAATCGAACAGAAAATCGACCTGAACCTGAACATCGGGTTCTCGGGCGCTCCTCCCGGTCCCAGTCATCAACTTGGTCCATTTGAAAATGTTAGCAAACAATTGCTAAACATTCACCAACAAATCGCTATACTTTCTCATCAAACTAACCAGATCTTGGTCCATCTCTACAGCGAAGAGGGTGCAGTCGGGTCTCGCCAGCAAACGGATGAAAGTGTTCCTCCTTGCACACCAGCGGAGCAAAATTCAGATGATGGCCAACAGATTAGCATCTCGTCGCTGTGTGCCTCGTTGGAGCTTCTAGAGCCAGCCAACCATTTACACGAAGCTCGTTTCATGGGGCACGCTACACAACAGGCGACCAAGTTTGATTGA
>JCP043_002601
ATGGCTACTTGTTCTACGTCCCGCTGCTCTAGGACTAGATGGGAAAGGTTTGCCGATTGGGTGAGGCCTTGGCTGACAGGTCAGTGAAGCATCTGTCACAAGTACTGGCCATCCCCACCCTTACTCTTCCCTTTTACCTTCCTTCATCTTTCATCTTTCTCACCTAGTGTCCCCTCACCTCGATCTTAGCTTCGTCTCTACCAAAATCTACAAGCCTCAAGTCTCGAACAAAATGACGATCACTTTTCCCGCTACTCTTGTGCTCAGCCTCCAGATATGTCAACTCTTTGACCAACTCAAACAGCGACAAGAGCAATTCAGGCAAGAGCTTCAACAGATTCGCAGCCTGGTTGATCGGATCGCTCCTCCGCCAGAGTACAAGTATGCTGGCTATATTCACATTTTATTTTCATTAGCAAATATTCAACGCTTGCTTTCTCCTGATACAAGCCTCTCAACTTTCATCAAGAACAGCAGATGTACGGATCCTCTCAAGTTTATCGTTATAAATATCCAGAGGCAACGCGCACACCTCCGATTGCCATACAAAACATGGGACGAGATAATAAACAATACTGAGGGCTGTATCAACGAGAACTACGTTCAGTATGTCAAAAACAACATGATACTGTCCATTGGAGGTGTGCCTTCGCAAGCAGACCCTTTCTCTGTTCTCCTGCAAAAATGGAAAGAACAAGGCTCGAAAGGACAGGACCACGAAGTCATCGACTACTCTAGTATCAAAGAACCAGAGTTGGCTATTATCATCGGGTACGAAATGGGTGCAGCAGGTTGCTGTGCTCATCCAGCTTTCGCTCGTCCTGAGGAGCAGTTGCTTCGACTCGGCACGGGATGGATTGAAGGGACCTGCGATGTGCAAGAGCCGTGGATGAACACGAGAATATGGGACTCAATGAGCTGA
>JCP043_002602
CTTCACTTTCAACGGGTTACTCTCCACCAACATGGATTCAGTACCTAGTAAGACTCTCTCTACCACTATGTCTACACAACACTGACAGCCCTCATGGCTCTCCATTGTATTCTATGACGAGTTATGGCAATAGCAGTCCAATTTCTCTAAAGTTGATAGAATTCGGTGGCAATGGCGAAATCGAAGCCGGAGAGGCCAAGCAATATGCAGAGAGCATACCAACGATTCGCCACGATATTGAAGAGAATTTTCATTTCGCAGAGGGCGAACAGGATGCAGAGAGCGTAACAACAATTAGCACCGAAATCCAAGAAGAGCCTGATTTTATGGAGGCCAATCAGGATGCAGAGAACATTTGCCGCGAGGTCCAAAACAGAGCCGAAGAACATGATTTCACAGGGACCGAAAAGGGTGCCGATGAAGAGGGAAATAGCGAGAGAGATAAAATAATGGCTTGGATGGAGAACGCTGAGGATATCACCAACGAGATAGCAAAGGTACGCTTTGTTAGATAAGCCCTGTAACTATTGGGAGAAACCGAGTTAGCGAAAATTCGTGAGGTGCACCAGATTGTGACTTCCCAGGAAGTCGGCGCTTAAAAGTGGCTCGACGCAGCACCGCCGCAACGCTGTGGCGTATCGCATGA
>JCP043_002605
ATGTCGTCTATTCAGAAGCTTATCTACCACTGGAAGCAGGGTCAGTTTATCCCCGGAGGAAAACCCCCTCAGCCGCTCAACAATGAGGTCAAAGAACAACGCCTCTCGAAATTAAACAGCGACGACATAATTGCCCTGGAAATCACAAAAGGCATTTCCATTCTCAGGGACGCTGTAGAGGCGTTCAAGAAAACGCAAGAGTTCAATAAAGACCCGACCTCATTTATCGGTGATGCTCGTGACGTCCTCATGAGCGATGATTTTCTATTGCTGGCCGATGTGCTTCGCCTGATATTCCCAGAAGGGATGATTAGCGAGGTGTGGCAACTTAAGCGTGGAAGAGATGAGGATCTTGATACTCAAGACGATGCTTGTGCACCCGGGAACAGACGAATTTTCATGCCGATATCAAAGAGACCGAGGTTTACAAATGGGCCGAAAGCTCAAGAAAATAAGACTCAGCGAGAAAATAAGGCAAGGGGACTCTTTAGTATGCCTGCATCGCAACTGAGATTCACAAATGGGTCTGAAACTCAACGAGAGAATAAAGCAGGGGGACTCTTTAGTATGCCTGCATCGCAACTGAGTTTTGCAAATGGGCCTGAAACTCAAGCAGAAGCTACAGGATATACCGGCATCTTCAGTCAACGGATGAGTTTCGCTTCAGAGAAACCTAAAAGTCCGGTATTCCTTGAAGGTACAGAGAAGGTTTCTGATACTTCACCAACTCCACAATATACAGGTATCTTTGGTGCAAAGAGTTCCAAGCCTCAGACTGGGGGCATCTTTAGTACAACGAGTCCAGGTCTAGAGCATACAGGAAGCTCTAGCCAACCTATCGGCTCCCTATCGGGAAATAAAGAGGAGGCCATAGTGGATAATCTCTTGAGCTCGATGGGAACCGATAATGTTAATAAGATTTTAGCACAGTTACAGCTTCGTCAGCAAGGTATAAAACGGAAACATGAGAAGGAAGAGGAAACAACAAATAAGAAACGAGATAATACGCAGGAACCTCATAGCTTAATTTAA
>JCP043_002616
GAACAACCCTCTCATTAAGTCCCAATGTCTTCCCAACAAGTCACTCTAGTGTTCAATGCAATATTGGACATTCAAAACCATGAATCTCTCGATGAGGGCCAGCTACTGCCAGCCTTACTCCAGCGACCTCTTACTGACAGAGATCTCATTCACTCATTTGCGCAGGTTCTCTTGAGTGCATGCAACAGAACGCATACAGACAGGCGTAACAGTCATAGCAAGCTTCCTGAATCACTTTCAGATCAAGATAGCCTTGTCGATGAAAAGCGCAACACCAAGAAAGCCAGAGTCCAAAAAGAAGTTCGAGTGATTTGCTCTCGTTCTCATCGCGTACCAAAGCTAATTGATAACAGGAAGCTTGCCAAGTCACCTGAGTCAGTGATAAACGTCATAGTCGACAAAATGCCGGATGACGAAAAGAAGATGATAGTCCTGCGGCTTCTAGGGGACCAAATAAAACTACTTTTACAAACAGGCAGGACAAACACCGACACGTTTTGCAATGGTCTTAAGATGCAAGAGCTAGCTTCTCCTCAAGCAACTTTCACTACTAGTTTCACGCAACTTCAAGAGATTCAAACCTCTATCACTGGTAGCGAACTTGTCGTCAAAAGTACGGAGTATAGGTTTCCTATAACCTCATTACACTTACTTGACGGAAGCCAGTGGATCAACCAAGATATCATTTTGGCTTGCCTGCATTTAGCAGATCGACTCCCTTTTATCCGAGTTAGCAGCTTCCATGTTGCACTATCAGACCAGTTGAAAGACCCCCTGCAAATGACGCGGAAGACGGTTCGACAATGGCGCCAAGAGATAAAGAAGGAGGAACATTTAGTCTCCTTTTTCCCTCTTAACCATGGGGGTTCGCATTGGAGTCTTCTGGAGATTGATGATAGAGAACAACGCATAACTCTTTATAATGGGTCAGAAGACTACATAAAGGTAAAGTCTTATAGAAATACAAAAGCTATTTTACTAACAACTAAGTAGGATGCATGTAAGAAAGCATTCCCTAATCATAAATTTGTTTATGGTGTAAGTATCCTTTATATAACCATCTAAGAAATTACTAACAAGAGGAGGAAACAACTCCCCAAAAAGATGGGTATAACTGTGGTCCACTGGTTATCCATTATGCAAGGCGTCGGATGCTAGGCCGCTCTGTCCTGGAAGAGTATAACGAGAGAGAAATAAGAGCTGAGGCTGTCAGGCTCTTACATACAGCGTGGACCAACGGCGAGCTACAGACTGCTACAATGCCACAAAAGCGGAAACGGAAAACCGAGCCTGAATGTAGTAGCTCAGATGAATGCTCACCGAAAGATATAATTGAATTAAGTGACTGAATTAGGTAGCTGGATACTGCAAAACAA
>JCP043_002628
TTCACATTCTTCCCCCGGTCTGTTGGTGGATTCAATATGACAACTATGATATCGTCTGGTTTCCATTTAAAAATCTCCGCGTTCGTCAAATCCAATGTATGCACAGTGGCCTTTTCACTTGGAAGATTGCCAGAGCAAGCATTCTCCTGCGCAGTGGGATGCGTTCAAGATTCCAATAAAGGTAGGCCATGTCTACGTCTAAAATTTGGTGACTCTTGTACTGACGAGAGCAGCTTCTCATGCAGTCACATCCAATTCAATCATCAGGACTCCTAGTCTTACCTAATGAGCTGCTGCTTGAAATCCTGGTGCACGTTGATTCAGTCGGTCAATTGTTCCTAGCACTCACGTGCAAGCGGCTGCTCGTTGTCTCCTCGATGACTATCACAATGATCCCTTCAGCGCCCAAGCACCGCGCGTATTATCTGGATTGCTCTGCAATGCTCGCCCTCTTACGCGTTGTACAGCCACGGGATGCTCGACGGCGATCCAAGAAGTCTTGGGCGCCATGTTGCGTCTGCTATCGATACCGACCTAAGAGGAAAGGCTACTGGAAAGGTGTGCAAAAGCGTTACCCGAAAGAGATGGCTTGCGGGATTTTGGCCGGCCACGACTCGATTGTTCAGTCGTGGAGCGAAAAGCGTTCGTCCTCATATCAATGTCCAAGTTGCTGGTGTGAAGAACGCGTGATTAAGTACGGACATTTGGCGTTGATGATGACCGATGTAAAATGCACTTAGCGGGCATGTGCTCGCTTTTTACCTAAGCCTTTTCCGACGCCCTTACGTCATTTCTGTTTAGGGTAGCTAGTACCTAAGTCAATAAATCTGGAACTCAGACATCTTGTTAGACTTTCAAGCCAAAATTCAATGCTAAGAAAATGTGAGCGAGTATTGCTGTCGGAGGCTGATGATGAAAAATCTACTTCTTTGGCTCGATAAATTCACAAATGATAGCCCGCATCACGTTGTCCAAGGGATCTGTGTGCCTAACAGAGAGCCTTGTGCATGAGTGGCTGAGCGTGATAAAAGGCGAGCCTCTCCTCAACCAGATCGAATGTTCTCACGCTCACTGTAACTTGTCATGGAGACCACTGGCCTTGTTATCGGAGTCGCTGGGCTCGCTGGACTTTTCACCTCCTGCCTAGAAGCAGTCAACATAGTGCAGTCCTACCGGACATTCCGAACCGACTCGCATACTTTGAACACTCGGTTCAAGGTCGCCAAAACCCTCTTCGAACAATGGGGTCTACGCGTGGGAATCGAGCAAGGCAAATTGCTACCTCACCACCATTCCGGCCTTGACGACGAGAATACGTCTATAAGGGTAATGGAATTACTATATATCATCATCAAGACCATCTGTGATGAGAGCAATATGCCTCTATACCGGACTGGGGCCGGGCGACGCGACGGCGAGCAGACTTACACTGGAATGTCCGGGTCGAGGCGACAGAAGCTTTCCTGGGCGATCCGGCGCAAAGGCATGCGCGTCGAGGAGGTCGAAATATTCGAAAAGCTGGTGGATCAACTAGATAAACTGGTGCCTAGCCGGGAGAGCATGCGGCTGATGGATAAGCCGGATCCAGGGCGCATCGACACGTTTGCACAAGGCATGAAATTGACCAAATTGAAAGAGGCCTGTTATCTAACCGATACTAGGGATCAAGGATATACAGCAGATCCTGGCTCGGATCGAAGGTGAGACTAGAGGTAAGGTGTGTATTGCTACTTCAGAAGCTTAAGCTAACGCCCTCGGAGCCGAGATACGGCGCGAGCTCCACTTCTGGCTTAACAGTTCTCCAAATGAACGGTACCGCGACTCCGTCCAGAAAAGACTGCCTGGTACGTGCAACTGGATCCTCGACCGACCCGTATTTCGGCGCTGGCTCGAGACAGAGTTTCCCGCCGGGCCAAAGCTGCTGTGGGTCCACGGGCCTGCGGGGTTTGGGAAGACGATTCTCTGTGCTCAGATCATCCAAAATCTCTCGCGTACTCCCGACACGCCCGTGGTTGAACAACCATGGCCTACCCTCGACACGCCCGTCGCGCATTTTTTCTTCACATCCGATTTCGAAAGCCGCAAAGACCCCTATTTAGCGCTGCGGTCGTGGATTTCCCAGATCGTGTCGCGCCATGGCAATGCATTCGAGCTCGTCCGCCAAAGACGGGAGCTCAACTTGGAGCCCGCCGCAACGCGTGCAACGCGGGCAGATATCATTGCTGTCTTCACGCAGCTCCTCCACACCATTCCTTACTGTACCTTTGTTGCCGACGGTCTAGACGAATGCACCTATTTAGATAACAGCAGCGCATCGGTCAAGAAATTTCTCCACGACGTTACAAATGCGGTTGTCGGCACGCATGCCCGAGTCCTTTTTGTCAGTCGCGACGAGCCCGAGATCCGACAGGCTCTTATTAAAGACGCGCCCGAGAGTTTTGCCGAGTACAAGATCATGCCCGAAGACGTCCGATCCGATACTGCTGTCTTCTCCCGGGACATCGTCAACAGGAAGCTCCCCAATAAGACCGATGATGTTCGGTCAACCCTTTCCGAAACAATGACCGACCGATGCCAAGGCCAGTTCCTCTGGCTTAAGATCCAAGAAGACTCTCTTAGGGCAGGGATGAACAAGAAGCAACTCCAGCATGCCATCGAAGACACTCCGACTGGGCTTAACGATCTTTATGACCACAACTGGACCAGGATCACGCAGCTGAAAGAATGGGAAAAGAAGCGAGCCTTCGCCCTCCTGCGCTGGACCGCGTTCGCATTACGACCTCTGACTGTTTGTGAGATCACCGAAGCCGTCCTTATCGTTGAATCTGAAGACCTGCTGTTGGAAGATCTACCAGATGCGGTGGATGATCACTATGTCAATACCGAAATAGTTGGTCTCTGCGGCCCTCTCATAGAGGTCAGGAATGACCCTAGCAATTCTTCTGCAGGCCAACGGACAGTGCATTTACCGCACTTTTCCGTCAAACAGTACCTTCTTTGCCATCTCCCAATGCCAGGCTGGATTCTACATAACGGTCACTTGCAAACTTCTCATGAGAGGTTCCAAAACACTGTACTTGCCAAGGTTTGCCTTCAGTATATCAGCTTGCGCCAAGTTTGGGATGGCGCTCTACATGATTCTCCGCATTTTCTCGGCGTGTCGTTTAGAAGATATGCGGCAACGACCTGGCATAAACATGTTAGTTCTGGGCTGCGCAATGATGCAGTAATCCTGAGGCTCTGTATGGGATTCTTGAGTAGAGATAATCCCACCTGGGACTCCTGGAGGACATGGATCGACTCAGAGAATCCAAAACTGCGGGGCAAAGATGCCGAGACTATTCCGCCTGGCCCCTTGTACTATGCAATAGAGATGGGCTTGAAGGATGTGGCTATTTCCCTCATCACTGAACAAAACGTGAATGAGACAAGCACTCTGGGAAGGTCACCTCTTGGCATTGCTTGCACTAATGGGTTTATAGAAGTTGTTGACCTAATGCTTCAGAACAGAGCTGATACCACGGTTGCAAACAAAGAAGGAGTGACGCCAGTCAATGCGGCATCAGACAGGGGACACGTTGAGGTAGTCAAATTACTTGTCAAGAACGAGGCCGATATTACAGTTGCGGATAATGAAGGAGTGACGCCAGTTAATGCGGCATCCAGCAGGGGACACATCAAGGTGGTCAAACTACTTCTCGAGAATGGGGCTGACATTACGGTTGCGACTAATAATAGGTGGACACCAGTCTATACGGCATCATTCAATGGACACGTCGAAATGGTCAACCTACTTGTCAAGAACGAGGCCGATATTACAGTTGCGGATAATGATGGGTGGACACCAGTCTATGCGGCATCATTCAACGGACACGTTGAGGTAGTTGAATTACTTCTCGAGAATGGGGCTGATATGACGGTTGCAGATAATGAAGGAATCACGCCAGTCAATGCGGCATCATTCAACGGATACGTCAAGGTGGTCAAACTACTTCTCGAGAATGGGGCTGACATCACGGTTGCGGATGGGCAATAGACTCTGCTAGTAATCTCGTAGATTTCTCGAGCGCAGAGATAGCAATAGTCTGAAGACGAATGAGCTCTCTCGAATCCTGCGTCAACTTTGACGCCACGTAAGGAATCATCAAGTAATCAGCGAGCAAAAAGTATTAATATTAGGCCTAAGCTACCTAAACATTCAATAACAAACCTAAATATCCATGACGATACCATTGTTGAGTTCTATCTTTTCGAGAGGGAGGAAATAAATGATGTTGTGGCGTCTACGCTCAAAGCTATGATGATGAGATTAATTTGATATTTATTTGAGTTTATTCCGTATGATCGTGATTGTCTAAAATAGCCGCGCGCATATTCCTAGAGGCTGTGCTTGTGCCAGACTCCTATCCTTATCCTAGAAAGGATATCTTGGCAACGAATAGACGTTTCCTCACCTGACCGCGTTGGTGCAAATGACCAACAGTTCTTGCGTATGGAATGAGCATCTCGGAGGAGTATCAGACTGTATATATTTAGACTATATACTCAGTGCAAGTATGACCTCAGCTCGTGATAGACCGGCATTTGCCTTCAAGCCAATCTACCAGATCGTCGCTTTTTCGCATCGCCCTGGCAAGATCAGCGCATGTCCAATGATATTTCCATATCCCACGAGTATCTAAAGCATCCTTATCCAGATCCAGAAGCTCTAACTCTTAGCCACAATTGAATCATCGAGGCGCAAGAGAACAGGCCAGAGAGGCCATCTAGCCGTTGGAACGAAGGCATTCAGGATTTATGAATCTGTGGAAGAGATGGTCTGCGCGATTCTGGCCGGCTATGAATCGATTGTTCAGTCCTGGAGCGAAAAGCGTTCATCCTCATACCGATGCCCAAGTTGTTGGTGTGAAGAACGCATAGCTAAGTACAGGCACCTGGTGACGCAGGATAATGTAGGATAGATAATGGGTTTCGAGTGTTGTGTGCATGGTAACGGTCGAGAGGCGATCGACAAGGAACCCGATTTTTGTCGTACGGAATATTAGTGTCGCAGGGTAGGCATTAGTAATCTAGCTATATGCTTTAAGTAACTCTGCGGGATGGAATTCCCCGTACAAGAGATAACTTAAGACATCAATCAACACATTTTGCTGCTGCTCATGATATTCACTCTAATCCTTTAAGCACGCTCAGTGCGACAATTAGGCACATGGGGCTGTGCATAATGTTCTTGGGGCTAAATTTGCAAATGTTCAT
>JCP043_002629
ATGAGCCTTTCGAAATTTTGCCGCAAAAATGTCGGTCGTCTTCTGAGCGCAGACTGTCTCGAGGCAGAAGCTAGCACAAGGATGTACTTTGTGTCCTTTTTAGGAAGTCGGATCCATGATCCACAGGAATTTTGGAAGACTTTTCAGGCGACGATGGAACCTTCGCCTTGTAAGATATTCGGAGGCAAAGAAAAGCGCACGGATGCGATATCGCACTACCACGTGCTGATAGTGTCGGAGAAAGCTCTGACTTTGACAGATGGCATTGGAGGATTGAGGATGTGGTACAACTTTGACTTTCAAAATGAAGTTGATACTTATGATATTGAGATTCGTGTCAAGCAAGATGAACAATACATCTCCTCATTTCGCAAGCAAGTAGAATGGTACATGTTACGTGTCGTCGACCCAGGTACCTGTTTCGGTGACCAAAGCCTATCGCCGTTTCCTCCAGGTGTTGTTATTGGAAGAGAGGCAGAAGTTGGCCTGAGACTGTTCCAGATCGGAGATGATGCTCCTGCTATGACCACCCCGACCTACCCAGGGAGGAAGAGCATTCCTGCGTTTCTATGCCTGAATGACTGTCCTCCACCATGCGCATCTCCTTGCGTATGTTTTGGGGTACATTCAGATATCGAAACTCGTGCGGTTGTAGCGACTCACAATCGGGTTCACGAAGACGAGGACCACTATGCATGGTGTGACCAAGTAAATTGCAATTGGCTCTGA
>JCP043_002630
ATGGTATGGGACTTGCTGGTCAGGGAAATCTGCTCGGATGATCTGGACCGAGTCGCCAACAGGCTCTGGTGGATGTCAAAACAGGACAACGGAAACATATCGCCTCTCCACCGGCAGTTGGTGAAACGGCGCACCATCGTCGTCACGGAGGACCCAAAGCTTCACTTGGTGTGGATCTACGATCGCATCTTCATCAAGCCGCTCCCGCGGTACATCGGCTCCTACACATTCTGGCAGGACTACCTTTGTGCGGAGGAGGTCGGTGGCGGGGGACGCGAACAGCGTATCCGCCGAGCGGCGCTAGGCTACCTGCGGACGTACTACTATCTCGTAAAGCACGAGTCCGACTTGCGCATCGCCCAAGACCCCAGCCTGTGCCTCATCCCGCCGGACATCACCTGGAAGCAGTTCTGCGACTTCACATCGAGCTTGGGCGACATCGCAGACCGAGACGTCTCCCTGCGCTACACGTATGGCGAGATCCGCCTGACGCGACTCAATTTCTACGCTCCGCTCCTCCTTGGCAAGTCGCACTTCCAGAGAGTTGAGTACCAGTACGGGCCGTACTTTGCGCGCTTCTATGGGCCGATCCTGTTCGTGATCGCGGTCGCGTCGGTGGTCCTGAGCGGACTGCAGGTAGTCGTCTCGGTCGGGGACGGCGGTGGGGGCGGTTGGAAAGGAGCGGCGCTCTGGATCAGCGTCATTGCTATCGTGTCGTTCTGCAGCCTCACCTTCATTCTGGGCCTCGTCCTGGTGTACAAAGTGGCGAGGGAGTGGAAGTTTGCGATCCGCGACCGCCTCCGACTGTTGGAGGAGAAGCGGGCGGCGGAGTGA
>JCP043_002631
ATGGCCACTGTGCCTGAACTATTCGTGGCTATCTTTGCAACCGCCAGCGTTGTCTTGTTAGCGACGATCCTCCACCACAGGTCCCTTAGAAAGTCGCTGAAGCCGCTGGAGACCGAGACCCTGACACGACGCGTCGAAGGCATCCCGACCGAGACTTCAGCGCCGAAGACCAAAAAGAGCCTGACACTGCGTATCGATGAGATTCCGGCAGATCATGTCGATAACCTGGACCGCAACCTTAAGTCTATTCTCGGCAAGATTCTGGACCTGCGGGGAGATGATAATCCTATGGTCTGTCGCTCTTTGGTGTCACATGGCAAGGACTTCCTCTGTGCTACTATCTCGATCAAGACATCGCTCTCCGCAGACGACCTGTCCGCTCAGCTATGCCAAGCTGGGCAGGCTCACCCGTACAAGTACACCTGCAAGTTCAAAGGAGTCACACCGCTCTACGAGGACAAGTACGGTGTAGATATCGAGTGAGTCTTGCGTTCGCCGACCTTTATTTCCCATGCTGACTCTTCCAGTATCATCGCAGTGCCCGGCCTCGGAAGCCACGCCCTCGGCTCCTGGAAATCCCCAAACAGCGACGACGTCTGGCTACGCGACTTCCTGCCCAAGGACGTGCCTAATATCCGGGTGCTGCTATATGGCTATGATACGAACTTACAAGGCAGCCTCTCGAACCAGTCCATGGAGGATCTGGGCAGGGGTTTCTTGGAGAAAATCATCGCCTTCCGAGCGAATGATGGGGTGAGTAGTCTCGACTCTTCTCTAGAATGGGCTGACTCCTTTAGACTAATCGTCGTCCGATCATCTTCATCGGCCACAGCCTCGGCGGCTTGCTGATCAAAGAGGTGAACGACCGTGCCATCGTAGAGACTTACCTAACTAACCTCTACAGGCACTCATCCGTGCTTGCAAACATCGCAATGATAAAGATTCTGACCTGTCTAAAGCTAGTTTTGGAATGCTTTTCTTCGGCGTGCCAAACCTCGGCTTGCGAAATGACCAGTTGGAAACCTTTGTTCGGGATCAGCCAAACGCCGCCTTGATTCATGATCTAGTGGTCAATAGCGATTCGGAGCCCTCAACATCTCTGAAGAGACAGGCCCGCGAGTTTTCCGAGGACTGCAAGTGTTATCACGTAGTGACCTTTTACGAGTGCAAGCACAGTCCATTGTTGAAGGTAAATTGCTTAATTAGAGAAGCGGGAGTATGCACTAATCCTTGTCCTACAGAAGCAAGATGGGAAGTTGGTTAGGTCTAGTTCGCACTCTCTGTTGGTGACGGAGAAGTCGGCATCTAGTGTAGGCTTGGTACCTGTCGCCGAGGAAGACAAGGTACCCCTCAACACAGATCATTCCGGGCTCGTCAAGTACGAATCTAGGAGTCATGACGACTACACCATCGTCAGAGAACGGCTGAGAAGACTTGTCGACGAAGCGAGGCTCGAGGTCGCCAAACGATTTGCCGAGCATAGTATGTAGCTTCTAGTCATCCTACGAATATCATCTGATTCATTAGCGCAGGCCTCTACCGACCCCTATCGGAGACAATGATAGCCTGTCTGAAATCACTGGCCTTTGAGGACATGGACGGCAGGCAAGTCAAAATCGACGATGCTACCGAGGGCACATGTCAGTGGCTTCTTAAACATAAAACCTTGATCGATTGGACCTACCAACATCGAGGTCTTCTGTGGATCAAGGGAAAACCTGGATCTGGCAAGTCAACACTGATGAAATATGCCAAGGATGCACTTCCTCCAATTTATGGAACCGGCACACATGTATTTTCCTTCTTTTTCCATGGTCGTGGCCATGAGCTACAGAGAACTCCGATTGGTCTCTTCCGATCCCTCCTGCACCAGCTGCTCAAGCGTGTCCCTGGCGCCGTACCTGATCTGATCAGATACTTTGAGGATAAACGAACAACAGAGGGCGAGCCTGGAGAGAAGTGGCAGTGGGATCTGAAGACATTGCAGGCTTTCCTCAAGTCGTCACTTGGAATAATCCTGAAGAGGTTTCCAGTCATCCTCTTCATCGACGCGCTCGATGAGTGCGGGGAACAATCAGCTGTCGGGTTGGTCGAATACTTCGAGAAATTACGTTCAAGTCTCCCGCCAAAGGATTCTCAATTCGGCATCTTCTTCTCCTGCCGCCACTACCCCATCCTAGAGCTTAAAGGCGGATCAACCATATTACTCGATACCACAAACAACGCAGACATCACTACATACATTCAACGCCGCTTCTCCACGCATGGTTCGGATGCAGACGTCGAAAAGCTGATATCCGACCACGCCCAAGGCGTTTTCATGTGGGCACACTTTGTCGTGGACCGCGTCCTGCAGCTGAGGCGTGAGGGGGAATCGCGGGCCAAGATTAAGACCGAGATCAAGCGGACGCCCCAGACTTTAGGCGAACTGTACCGCGGGCTTATTCAGGGCGTGAAGAATCGCTCGGGTACCTTGAAATTGATGCAATGGATCTGTTTCTCCACGAGGCCGTTGACAACGGACGAGCTCCAATGGGCTATGATAGTTGACACTGACTGCACTCACAAGTCACTCGACGAATACCAAAACTCGGATGAATTCATCGCCGACGACAAGATCGACAGAAGAATCAACGCCCTCAGCTGCGGTCTCGCAGAGATCGTACAGTCCAGAAATGCCCGCGTAGTTCAATTCATCCATCAGTCAGTTAAGGACTTTTTCATCGAGGGTGGATTGAACGCTCTGGATAATACCACGAAAGCAGAAAACCTGGTGATCCCCACTGTTCATTGCCGCCTCTCCCGTTCCTGTATCCGCTACTTCAGAATGGTAGTTCTATCTCAGCCAGGATCGCTCGGCGAGGAGGACAAGTCAAGATTCCCTTTGCTACACTATGCCACAACGTCATGGGTGTCTCACGTAAAGTTGGGCGACCCAGCCGAAGAGTCCCCGAACGATCTCGTGCATCTGCTTGGATGGCCGACAGAGCTCCTGGTTGAATCATGGGTGCGGATATACAAGGCATTGGAGCGTTACGAAGATGATTGCCCGCCAAGCGGAAGTAATCTTGTACACATCGTAGCGAGACACAGCTTGACGAAACTGCTATCATGTCTGCTCCTCGACACGGGGAGAGTCGATATTGATGCAAGAGACATAGAGTATGGCCGAACGCCGTTGTCGTGGGCCGCTGGGAAAGGAAACGAGGCTATGGTCAAGATGCTCCTTAATACGGGCAAGGTCGATGTCGATGCAAGAGACAATGATGGCCGGACGTCGCTATCGTGGGCCGCTGGGAAAGGACATGAGGCCGTGGTCGAGATGCTCCTCAATACGGGCAAGGTCGATGTCGATGCAAGAGATAAGAATGACCGGACGCCGCTTTCGTGGGCCGCTAGGAAAGGAAACAAGGCCGTGGTTAAGATGCTCTTCGACACTGGTAAGGCCAATGTCGATGCGAGAGACAAGGATGGCCGGACGCCGCTATGGTTGGCCGCTGAGAATGGGCATGAGGCCGTGGTCGAGATGCTCGTCAATATTGGCAAGGCCGATGTCGATTCGACAGACAAGATTGGCCAGACGCCGCTGTCGTGGGCCGCTAGGAAAGGAAACAAGGCCGTGGTTAAGATGCTCCTCAATACGGGCAAGGTCGATGTCGATGCAAGAGATAAGAATGACCGGACGCCGCTTTCGTGGGCCGCTGGGAATGGATATGAGGCCGTGGCTAAGATACTCCTCAATACGGGCAAGGTCAATATCAATGCAAGAGATAAGAATGGCCGGACGCCGCTATGGTGGGCCGCCAGGAATCAAAGTGAGGCCGTGGTTAAGATGCTCCTAGACACTGGTAAGGTCAATGCCGATGCAAGAGACACAGAGTATGGCCAGACGTTGCTATCATGGGCCGCTGGGAATGGATATAAGGCCGTGGTCGAGATGCTCCTTAATACGGGCAAGGTTGATGTCGATGCAAGAGACAAGAATGGCCGGACGCCGCTATTGTGGGCCGTCAGGAATAGGCGTGAGGCCGTGGTCGAGATGCTTCTTGATATGGGCAAGGTTGACATCGATGTAAGAGATAAGGATGATCGGACGCCGCTATGGTTGGCCGCTGAGAATGGGCATGAGGCCGTGGTTGAGATGCTCCTAGATACTGGTAAGGTTGATATCGATGCAAGAGACAATGATGGCCAGACGCCGTTGTTGCGGGCCGCTGGGAAAGGACATGAGGCCGTGGTCGAGATGCTCCTCAATACTGGTAAGGTCGATGTCGATGCGAGAGACAAAGAGTATGGCCGGACGTTGCTATCGTGGGCCGCTGGGAATGGATATGAGGCCGTGGTCGAGATGCTCCTTAATACGGGCAAGGTCGATGTCGATGCAAGAGATAAGAATGACCGGACGCCGCTATTGTGGGCCGCCAGGAATAGGCGTGAGGCCGTGGTTAAGATGCTCCTAGACACTAGCAAGGTCGATATCGATGCAAGAGACAATGATGGCCGGACGTCGCTATCGTGGGCCGCTGGGAAAGGACATAAGGCCGTGGTCGAGATGCTCCTCAATACGGGCAAGGTCGATGTCGATGCAAGAGATAAGAATGACCGGACGCCGCTTTCGTGGACTGCCAGGAACGGATACGAGGCCGTGGCTAAGATTCTCTTCGACACTGGTAAGGCCAATGTCGATGCGAGAGATACAGTGTATGGCCAGACGCCGCTGTTATGGGCCGTCAGGAATAGGCGTGAGGCCGTGGTCAAGGTGCTCCTCGATACGGGTAAGGTCGATGTCGATGCACGAGATACAGTGTATGGCCGGACGTCGCTATCGTGGGCCGTCAGGAATGGGCATGAGGCTGTGGTCAAGATGCTCCTCGATGCGGGCAATTACACAGGATTATCCCCATTCTGA
>JCP043_002632
ATGCTTCTTGACACCGGCAAGTTCGATGGCCTAAAACTCAATCTCAAGCTGGAGCGGGTGTTGTACGGTCACCCATTCGAACGTGGTCGCGATGCTTTGACAAAAGAGTTAGACGCGCAAACTTTTCAGTTTCAGTATATAACGGAGAACAGAAAACCTTCTGCATCAGTGATATCCCTCCAAGAACCACCCCTGCCTCCTATGACCAGAATCAGGGCGATTGCCACTAAGGACTGCGTTTCCAATCTGCACGACGATACAACCAAGGAGACTGCAAGTAGCGCCTTAGGTGATGCAATAACTTCAGTCTTTACTAAAAGCCGGACGGAGCGAAGTCGGAGGTGCTTTCTCTGTATTGGTCGGGCCACGACTCTTGAGCCTTCCGATCCGGCGATCGATGGGTTAATTAAGCCTTTCTACACATCGGGAGACTTGAGCAGGCACTTCAAACGACGTCATCTCTCTAATCTTCAGCCAAACGAAAAGCTCTATTGCCGCCTATGTGATGAGATGTTAGATCATAAGATGCACTTGCAAAATCATGCTGAGACAGTACACGGGACTGTATCATATGGAGGGTGA
>JCP043_002633
ATGAGCTTTCTTTTCGTGCCTCTCCTTCGGTTATCTTTGCTTCCCCAACTGCTTACACGCGATTTCCGCTACAACTCGACTAGGCTGCACAACTGGACCAGCCAGAACAGCCGACCGGATTGTGTAGTTCAGGCAAGATTTGAGTTCGACAGCAGCCTATACGACCCCCTGAGCATTACATCGCTCTATGGATCAGAAGTGCTGCTGCTTAAGATGCTTGAAACATCCGAATTTGGCTCTCACAAATTTTTGTCTAACACAGCTATGCTCGCTGCTGACCAGGTTCTTCAATGGGGCGATTTATGCAGACTTCGAATGTTGTTTTTTGGACATGGAACTGGACGCTATCTTCAGAATCTTGACTTTTTCCGTCACATCATCGACTCGTGGTGCTTTTCCAACAAAAATTACAGTCAGGATTGGGATGCCGCATTTGACATCATCAACGACATCCCCGATATTTTAGTCATGGAGGGATGGGGTAATGAGCTCCTCTGCCTAGCTGCCAGCCAAGGCTGCCTGCCGGTCATTGAACGCTTGATGAAAATCGCCCAGCAGAGCATTGATCTTAGGAAGGAGCTACTGCGCGGGCCTCAGCGCCAATCACGAAGCTTGACCCATCAAGTCCACCAGTCGATTGGAGAAGCCGTCCTGGCTGGTCATGTCGGCGTTGTCAAGTACTTATTGGAGCAAGAGGGTATTGAAACACATCTTCACCATCACAATGCAAACGGCGAAAATGTCCTACATCTGGCATCTATGCAATGCAACCCTGCCATGTTTTGGGCTTTGGTACTTCGCTTCCCCGACGGTATATCCCTGATTACTAGGCTTGCTCCGGGCAAGCTCGACGTCGACTCATCCTGA
>JCP043_002634
CCTACCACACCATCAATAATCGAGGCAGCCTTCAGCTGCCAAGGACTTAATTTCACAGTTGCTTTGACATGGATTTCGTCGCCAATCATGTACCTACAACACCCAGCCTGCCGCAGGTTGCTGCATAGAGGCGCTGTGAGCCTGACTGATAGAATCCTCACACAGCCTCAGAGCCTGATACATGCCCGCTGCCACCAAGAGCATGCGGACCTCGCTATGCGCCCCCTCGAGCGCTCCTCTGTTGCGATTGTCTGTCCATACAACATCACGTTTTCCTCTCCGCTTGATATCGATCGCCGACCATGTCGAATCCCCAGAAGTACACGGTCGGCTGGATTTGTGCCTCCACCACTGAATTTGTCGCTGCGCGAGCCTTCTTTGATGAAAAACACGACCAACTGGAAACAATCGCCGATAATGACAACAATAATTATGCTCTGGGGAGAATTGGGAAGCACAATGTTGTCATGGCCGTCTTGCCTAAATCTGAGTATGGCACGACCTCCGCCGCCACTGTGGCAAGGGACATGCTGCGCAGTTTTCCAAACATTCGTTTCGGATTGATGGTTGGCATCGGCGGTGGTGTCCCAAGCGCAAAGCACGATATACGACTTGGCGATGTTGTTGTGAGTACCCGTGGCAGTGAGAAGGGCGGCGTGTTCCAATATGACTATGGCAAGGCGATTCAGGAGCATGCGTTTGTGACGACAGGATCCTTGAACCAGCCGCCACAGTTGCTCCTGACAGCATTGAGCGGACTCGAGGCTGAATACGAGTTGGAAGGGCATCAGCTCAGCGCCCACATTGATAGAGTATTGGAACAATGGCCCCGCCTACGACAGAAGTATTCTCGGCCACCCCCAGTTAGCGATAGACTCTACCGGCCCGACGTTGTCCATCCGAACTCATCAGACGAGTGCGGCGATGTGTGCAGCGACGATCCCGCTTGCCTGGTGGATCGAAAAAAACGGCGCGAGCAGGAGGATGATCCTGCCATCCATTATGGGTTGATCGCCAGCGCAAACCAACTGATGAAGGATGCACTTGCTCGGGACAAGCTGGCGGCTAGTATAGATGTTCTTTGTTTTGAGATGGAGGCGGCCGGCTTGATGAACCACTTCCCGTGTTTAGTGATCCGCGGGATATGCGACTACTCCGACTCGCACAAGAACAAAGAGTGGCAGGGCTTCGCGGCAATGATGGCAGCAGCGTATGCGAAGGATCTCCTACGCCAAATTCCTCCCGGCAAGGTCGAGGCTGAGAAGCCTATTAGCGAAGTCCTCAGTTCTAGTTAGTACCACAAGGCCAGCTCACGCTTTCTCTTCTAACCTTGAACAGTCGAATCCACGGGAAATGAAACCAAGCATGCGGTGATGAGTATGACATCTGACCATCACTTCGCCAAAATCGAGCGATGGCTGTCCCCGCCAGATCATTCAACCAATGCCAACTTGGCAAGAAAACGCCGCCACCCCGGCACTGGGGCCTGGCTTCTAAATAGTCCCGTCTTCCAGGAATGGAAACTTGGGTCACGTCAACACCTGTGGCTTTACGGTCTGGCAGGATGTGGCAAGACAATTCTGAGTACGACGATTCTTGATCACCTTCTGCAAATAGACTCCCACACCACGCTTACATTCTTCTTCGACTTTAGCGATCCCAGGAAACAGAAACTGGAGGATCTCCTACGCTCGCTGGCAGTTCAGCTTTATCATACCAGGAACGAAGCGGCGAGAAGACTTGGTAGTCTTTTCACTTCCCATAATGATGGACAGAGACAACCAGATACGAGTGCCTTATCAGCCTGTATTAATACAATGATACAAACCACAGGAAAGGTCTTCGTCATTATCGACGCTTTGGACGAGTGTACGACAAGAGAAGAACTTCTGCATTGGATAAGATGTTTGGCGTCTAGTAACGCCCAGATTATCGTGACTGGCCGGCCTGAAGCAGAGTTCCAAGGCGAGATTCCACGGCTATTGAATGAGCGCAATTGTGTCTTACTTGATAAGCAGGCTGTCAACGCTGACATACGCTCTTATGTTGAGGCAACGCTTGAGCAGAAGCCCGATTTCGTGGGCAAGAAACTATCTCAAGGTATTCTAGACGAAATCCGTGACAAAATCGGGGATGGGGCCGACGGGATGTAAGTTTTGGCCTAAGTCATCTATATAGAGCGAACGCTTTTCTGACATACATCGTAGGTTCAGATGGGCAGCTTGTCAACTAGAAAGTCTTGCGAGATGTCTGAGCCCAAAGGCTATCAAGTTAGCTCTCAGGTCTTTGCCCCGGGATCTGAATGAGACATATTATCGCATGCTCCAAAACATACCGTCGGAATACAAGGGCAGTGCGATTCGTCTCCTGCAGTTTCTCGTCTACACCAGGAGGCCTCTGACGCTAGCAGAGGCCATCGAAGTGATAGCTACCGAGATAGATCAAGAGCCTCGGGGCTTCGATGTTGATGGCAGACTATCTCTGAAAGCCGACGTCCTACGATACTGCCCGAGCTTGGTGATAATCGCCAAAGTCACGGACGGCTCTGAGACCGTGGACGAACTTCATCTTGCTCACTTCTCTGTCAAAGAGTATCTTCTCGAACAAGCCCAGTTTGACCTCGAAAGTGCCAGCATTGTCATCACCAGAACCTGCCTGACTTATCTTGGTGATATCAAGAACAATTGCAGCACAATCAGATCTGATTTTCCGATGGCCCGATATGCGGCAGAATACTGGACGGAATATGCCGTTTCGGCCGAGACTTCTGAAGATATCGTTCGAATCACAGTTAGCTTTTTACAAGACGAGACAACGTTTCAACGGTGGTGTCGATTGTATCAGGCCGACCACAAGTGGGACAATGAACCAGGACCTGCTAGAGCATCCAGATTGTATTATGCTTGTTTAGCTGGACTCGCAAGGGCCGCAAGAGAGCTGACGACAGAGGGAGCAGACGTCAACGCGCAGGGCGGCGAGTACGGCAATGCTCTACAGGCTGCCTCATACGGCGGCAATTTGGAGGTCGTGCAACTCCTACTAGATAAGGGAGCGGATGTTAATGCAGAGGGCGGCAGGTACGGCAATGCTCTGCAGGCTGCCTCATCTACAGGCAAACTAGAGATCGTGCAACTCCTATTAGATAAAGGAGCAGACGTCAACGCGCAGGGCGGCTGGTATGGCAATGCTCTTCAGGCTGCCTCATCTACAGGCAAACTAGAGATCGTGCAACTCCTATTAGATAAAGGAGCAGACGTCAACGCGCAGGGCGGCTGGTATGGCAATGCTCTTCAGGCTGCCTCATCTACAGGCAAACTAGAGGTTGTGCAACTACTACTGGATATAGAAGCGGATGTCAACGCGGAGGGCGGCGAGTACGGCAATGCTCTACAGGCTGCCTCATACGGCGGCAATTTGGAGGTCGTGCAACTCCTACTAGATAAGGGAGCGGATGTTAACACGCAGGGCGGCAAGTATAGCAATGCTCTACGAGCTGCCTCATCTACAGGCAAACTAGAGGTTGTGCAACTCCTACTGGATAAGGGAGCGGATATCAACGCGAAGGACGGCAATGCTCTTCAGGCTGCCTCATCTGAAGGCTACCTAGAGATCGTGCAACTACTACTGGATAAGGGAGCGGATATTAACACGCAGGGCGGCTGGCTCGGCAATGCTCTAGGAGCTGCCTCATACGGCGGCAATTTGGAGGTCGTGCAACTCCTACTAGATAAGGGAGCGGATGTCAATGCGGAGGGCGGCTGGCATGGCAATGCTCTGAAGGCTGCCTCATCTGAAGGCAAACTAGAGGTTGTGCAACTCCTATTAGATAAGGGAGCAGACGTCAACGCGCAGGGCGGCTGGTATGGCAATGCTCTGAAGGCTGCCTCATCTGAAGACAAACTAGAGGTTGTGCAACTACTACTGGATAAAGGAGCGGATTTCAACGCGGAGTGTGGCGAGTATAGCAATGCTCTACAAGCTGCCTCATCTGAAGGCAAACTAGAGGTTGTGCAACTACTACTTGATAAAGGAGCGGATGTCAACGCGGAGGGTGGCTGGTATGGCAATGCTCTTCAGGCTGCCTCATCTGAAGGCAAACTAGAGGTTGTGCAACTACTACTGGATAAAGGAGCGGATGTCAACGCGGAGGGCGGCGAGTACGGCAATGCTCTACAGGCTGCCTCATACAGCGGCAATTTGGAGGTCGTGCAACTCCTACTAGATAAGGGAGCGGATGTTAACACGCAGGGCGGCAAGTATAGCAATGCTCTACGAGCTGCCTCATCTACAGGCAAACTAGAGATCGTGCAACTCCTATTAGATAAAGGAGCAGACGTCAACGCGCAGGGCGGCTGGTATGGCAATGCTCTGCAGGCTGCCTCATCTACAGGCAAACTAGAGATCGTGCAACTCCTATTAGATAAAGGAGCAGACGTCAACGCGCAGGGCGGCTGGCTCGGCAATGCTCTACAGGCTGCCATACGTGGCAGCAACGTAGAGTTTATACAGCTACTGCTAGATAAGGGAGCGGAATTCAACGTGCAAGGCGGCTGGCTCGGCAACGCTCTGCAGGCTGCCTCATATGAGGGCAACCTAGAGGTCGTGCAACTGCTATTAGGCAAAGGAGCGGATATCTACGCGAAGGACGGCTGGCTCGGCAATGCTCTGCAGACTGCCTCATCTGAAGGCAAACTAGAGGTTGTGCAACTACTACTGGATAAAGGAGCGGATGTCAACACGGAGTGTGGCGAGTATAGCAATGCTCTACAGGCTGCCTCATCTGAAGGCTACCTAGAGATCGTGCAACTCCTACTGGATAAGGGAGCGGATGTCAACGTAGAGGGCGGCTGGTTCGGCAGTGCTCTACAGGCTGCCTCATATAGGGGCAACCGAAGGATCGTGCAACTGCTGCTAGACAAGGGAGCCGATGTCAACGCGCAGACTCTACAGGCTGCCATACGTGGCAGCAACGTAGAGTTTATACAGCTACTGCTAGATAAGGGAGCGGAATTCAACGTGCAAGGCGGCTGGCTCGGCAATGCTCTGCAGGCTGCCTCATCTACAGGCAAACTAGAGGTCATGCAACTACTGCTGGACAATGGAGCCGACATCGACGCGCAAGGCGGCTATTTCGGCAATGCTCTGCAGGCTGCCTCACATGGCGGCAACCTAGAGGTCATGCAACTACTGCTGGACAATGGAGCCAACATCGACGCGCAAGGCGGCTATTTCGGTAATGCTCTACAGGCTGCCTCATATAAGGGCAATTTGGAGGTCGTGCAACTGCTATTAGACAAAGGAGCGGATATCAACGCGGAGGGCGGCAGGTACGGCAATGCTCTACAGGCGGCCTCATTTAAAGACAACCTAGAGATCGTGCAACTCCTATTAGATAAGGGAGCAGACGTCAACGCGCAGGGCGGCTGGTATGACAATGCTCTTCAGGCTGCCTCACATGGCGGCAACCTAGAGGTCATGCAACTACTGCTGGACAATGGAGCCGACATCGACGCGCAAGGTGGCTATTTCGGCAATGCTCTACAGGCTGCCTCATCTACAGGCAAACTAAAGGTCGTGCAACTGCTATTAGACAAAGGGGCGGATATCAACGCGAAGGATGGCTGGCTCGGCAATGCTCTGCAGACTGCCTCATCTGAAGGCAAACTAGAGGTTGTGCAACTACTACTGGATAAAGGAGCGGATGTCAACGCGGAGGGCGGCGAGTACGGCAATGCTCTACAGGCTGCCTCACGTGGCGGCAACCCCGAGCTCGCTGAGGGAGGACATGAGGCGGTAGTGCGACTGCTACTTGAGAAGGGCGCCGCTATTGAGTCAAAGGATAGCGATGGTCGGACGTCGCTATCTCTGGCTGCTGAGGTAGGACATGAGGCCGCGGTGCGACTGCTACTTAAGAAGGGCGCCGCTATTGAGTCAAAGGATAGCGATGGTCGGACGTCGCTATCTCTGGCTGCTGAGGGAGGATATGAGGCGGTAGTGCGACTGCTACTTGAGAAGGGCGCCGCTATTGAGTCAAAGGATAGCGATGGTCGGACGCCGCTATCTCTGGCTGCTGAGGGAGGAAATGAGGCCACGGTGCGACTGCTACTTAAGAAGGGCGCCGCTATTGAGTCAATGAATAGCGATGGTCGGACGCCGCTATCTCTGGCTGCTGAGGTAGGACATGAGGCCGCGGTGCGACTGCTACTTAAGAAGGGCGCCGCTATTGAGTCAAAGGATAGCGATGGTTGGACGCCGCTATGGTGGGCTGCTATGGGAGGATATGAGACTGTGGTGCGACTGCTACTCGAGGAGGGCGCCGCCATTGAGTTAAAGGATAGCAATAGCAATAGCAATAGTCAGATGCCGCTATCTCTGGCTGCTGAGGGAGGACATGAGGCCGCGGTGCGACTGCTACTTGAGGAGGGCGCCGCTATTGAGTCAAAGAATAGCGATGGTCGGACGCCGCTATCTCTGGCTGCTGAGGGAGGACATGAGGTCGTGGTGCGAGTGTTGGAGCGATATGGTGCTCAGTCTACTTAATTATGCTGGTCTACTACCGTAGCACTCAGGATTCCCAGGAAGAAACTGAGCTGGCAATCATTGATTATCCATCGGGTGAGACCTGAGGTGTCTGGGCGATCCACAAAGCGGCTTTCACCTAATGAGTGTTAGAAATACAGAAACGGGGCTATTACTGGAGCAAAGAGTTAAGTCTATGTTTATTTCGCTATCAATGCAAGTTCGAG
>JCP043_005014
ATGGTTATTCGTTTACTTGCTGCCATTTCAGAGAAACCAGGGCTTCAGGATGAACTTGACCGTGCCTTGTTCTTTGCTATCCGCCATGGACACCAGCAAACAGTCGACGCACTCTTGGGCCTTGGAGCAAACCCAGGACGGGAGATGATATCTAATGGGTTGCATGGTGCCGCAAGTCGGGGCTGGAAGGACGAGATGTGTTATTATGTCAAGGAGTACAACGTTCCGGTTGATGTCCCCGATGAGTCATTCATGACATCAGTCATGTATGTCATAGCGGGGGTTCCTCCACCATATGATTCGGATGCTATTGATTGTCTCTTTGAGTTGGGAGCAGATGCCACTGCTGAAGTTGGTGACTATGGTTGGACTTATGCCGAATACGCATTGGCAATGGGGAAAAAGGACCTATCACGGCGACTTGCCACAGTAGCAGAAGCTGAACTTGATCGACAACGTAATATCCATTTGATTAGGTCATCCTCTTGTACCACGGTCGACGATTAGTTTCTTTCATTGGCTTTTCGGCAAGTGGTTTCTCCCTTAATTCGATCCTTTCAAGTCGAGGTCGCGATCCCTGCTTCGCGAGCTGCGCCGCAAATACATGGCGATTTCGCGTCAGAAATAGCTGCGGCTATATTGCGCTCGCGATCGGTAACTTGCGGCTCCATATTAAAGATTTGAATTGATTTGGATAGAAATTGCGGCCGTGAGAGGTGCGCAAAGTTAAATGTGGTGATGCAGAAGTGACGGTGTTGAGGTGTACGGGGTGGGGG
>JCP043_005015
ATGCAGCCGCTGTTCAGCCACGGGGACAAAGTGTCAGTATCCCGCCACCCGGAAGCGGCCCGTGATTACGGCGACGAGGCCGAGAGTGAAGGAGCTGGAGTCGCGATTGGGTGAGTGAGTAGATGTTCTCCGGCTTGGCGATCGGAGGCTAAGAGTGGCTTTATAGTTGAGTTGGAACATCGTCTCAAGGCGACACGGGAAGAAGGCTATCAGTCGTTTAGGCCGTTTGAGGCTTCGGATAATCAACTTGCTGAGACGGGGCGCTTCGAACAGCTGCCGCACCAAGAGATCATTGAAGAGCTGTAA
>JCP043_005016
ATGAGCAAAAGGTCAGTGGAAGAATCTATCCATAACACTTTGGCTAAAGTACACCAGGGCGAGGGAGAATACTTCATTACTCTTGCCCACGCACAATGCTGTATCCTCATGTCGCATTTCGAGGTGCACAACATGTGGTTTTCCAGATCATCAATGAGTACATCAAAGTCTGTTCGGCTAGCGCAGATTTTGGGGCTATATCAGCTCGATAGTAATAGCAACTGGAATCGAAGTGCGACGCTTCCGCCGCCCAAAGATTGGTGTGAGCAGGAAGAGAGACGAAGAACATTATGGGCTATTTTCTGTGGCGATAAGAATACGAGCGGGACTACAGGTTGGCCGAGTTTGATGGACGTCAAGAGGGTAAGATACCCAAACAAAAGAGCGATGAAATACATAACTGACATCTCACAGATTAGCACATTATTGCCTGCCTCAGAAGAAGCCTTCCATTTCGGTATAGAAGAGCCCTCGACGACGTTATCCCAAGTTCTGAGCAGCGATAACTCTCACTGCTCGCTTTTTGCCTGCCGGGTTATTACCACGCATCTCTTTCATGAATGCCTTGACCATACCTATCAAGAACATCAAGACCCTGATCCAACAGACATTCGAAACAGCCACTTTTGGAAACGCCATCAAGATTTATATAATGGTCTTGCAACAGCTTTCATCACTCTGCCTGACACACTCCGTGGCTCACATAACCAAGAAGCTATGGCTTTAAACCTGCAACTTCACACTGCATCCATCTGCATCCATCGCGTCGGCGCCGCGCAAGCAAGAAAGCACAATATCCCAATAGAGATACTATCTGGAACACAGGCCCGACTCCTCCCCGCTGCCGACGCGATCTTTGGCATTGTTGCGTCGTTGGCCGATGTATCAGCCATGTTCCTCAATCCGTTGGTAGCATTCGCAGCGTACATGGCGACCAATGTCTTTCTCGAAGACTACATCGCGTCGCAGAATAGAGACAGTGAGATAAAAATGACTGCGCTGATGGACTTGATGATCACGATTGGACATGAGAATCCGGTGACGGCGTCGGCGGCGGTGCAGATGGCGCATGAGTTGCGCAAGACGGGAATCGATGCGTCTGCGGTGGATAAGGTATATTCTTTGTTTTTCTGAGTGATTGGATGCTAACCTGGTTCTAGGTACAAGACCTTATGGCCAAGATGGACCTCAAGGGTCCGTTGATGGGACAGCAGGGTAGGGTTGAGGGGAGTGTCGTGTTTTGTCCTTTCGAAGCGCCTTCAGGACCTGCGCCTCCTGGCGTTCCGAGCGAGTTTTTGAGGAATAACCTTGGTGGTATGCCTTAG
>JCP043_005017
ATGTCTACGACAAACAATATTGCTTTCACTGCTCCGATTAATCCTGCCGGGGCTGATCCCATCCTCAAACCCGAACAAGTCTGGGCTGGTCTGCTCCTCAAAATTCGATCCGCCGAGACATTTGTTCCAGGCGCCATCCAATCTACCACTGTGATCTCCGAATCCACCGACCCATCTACAGGGAACCCAGTCACTGTCCGCCAAGTCATCTTCCGCGAGGACCAGCGCGAAGTCAGGGAGACGGTAACTGCATTCGAGCCTTCCAAGGTGGTTTTTGTTCAGCCAGATGGAAGCATCATCAACAACATAGTCAGCGAAGGCGCCGACGGAGAGCTTCAGATGACCTACACATTTGAATGGAGGCACCCGGGCTCCTCCAAGGCAGAGCTCGCAGCTTCCTTGGAGAAGGAGAAGAAGATGAGCAAGATGGCGGTGGAGGGAACTATCAATGTATTGAGGGAACTGGCCAAGAATGGGAAGATTTGA
>JCP043_005018
ATGACTATGAAGCCTATAGTTCTATACGGCCATCACGCTGGCCCCAACCCCAAGAAGGTGGTGATGGTTCTCGAAGAACTCAACATCCCATATAAAATTAAGCTGCTCCAATTTCCAGAAATGAAGCAGCCCGCCTACGAAAAGATCAATCCCAATGGGCGTGTACCCGCTATTGAAGACCCGAACACCGGAATCACTCTCTGGGAGTCAGGTGCAATCATCGAATATCTGGTGGACAAGTACGACAACCAGAGAGCGATTAGCTTTACTCCTGGGAGCCCGGAATTCTACCATGCCAAGCAGTGGCTCCATTTCCAAGGGTCGGGGCAAGGTCCCTACTTTGGGCAGGCCGTGTGGTTCAAGATCCACCATAGGGAACAACTTCCTAGCGCTGTTGATCGATACACCAACGAAATTCGTCGTGTGGCAGGGGTCTTGGATAGAGTCCTGGAAGAACACCAGTACCTGGTGAATGACAAGTACAGTTATGCCGATATTGTGTTTGTCTCCTGGTTTGAAATCGTTCCATGGGTGGCAGGCGAAGAGTTTGATTTGGAGAAGAGCTTTCCCAATGTTTATGCGTGGCTGAGCAATCTGAAGACCCGCCCTGCTGTCATCACCGGCCTAGGTGCCAAGTCAGAAGCGCCCAAGAAGCTATGA
>JCP043_005019
ATGGTTACACCATTCGTTGCAGTTGCAGGCGCCTCTGGTAGGCTGGGCAAGCTTGTTGCAAATGCGCTGATGAAACGAGGCGTGGCCGTGAAGGCCCTCGTGCGTCCCAACACTGACCCATCGCGCATGAACGACCTTCTCGATGCTGGTGCGACCATCGTTCCAGTCGACCTGTCCAACGTGCCGGCTCTCACCCGTGAACTTACCGGGGCAATTTGTGTGGTTTCCACGATTCAGGGATTGAAAGATGTCATCCATGTCGCCCAGGGCACGCTCCTTGACGCCTCAGTCGCCGCCAAGGTGCCGCGGTTCATCCCTTCTGACTTCTCCCTCGACTTCACGAAGACGAAACCGGGATCTAACCGCAACCTGGATTTGCGCCGTGAATTCCACGCGAAGCTGAAGAAGTCGGGCATTAGCTGGACCAGTATCCTCAACGGCGGCTTTATGGATTTGATGGCTGGTGACTCGCCAATGATCAACCATAAGAGCCGGAAGGTTCCATATGTCGGCAAGCCATCTCAACTGCTTGATTTTACCACTATGGTGGACACTGCCGCATACACTGCTGCTGTAGCTGTCGACCCGAACCCTGCTCCCAACTTTCTTCGCATTGCCAGTGTTACTGTCTGTGTGCAAGACATTGCCGATGCACAGACAACCGTGGAAGGCGTAACGTACAAGCCCTCTTGGATTGGCACGGTGGGGACCATGGAATTCATGATCTGGGCGATGCGCCTTTTCGGGGGCGAAACCGAAATTTTCCCTACTTGGCAAGGCATGCAATACATGGTGAACATGATGTCTGGAGCTGGCAAACTTGAGCCACTAGATAATAGCCGATATCCCGACCTGACGTGGACCAAGTTGGAGGATTTCTTCCGTGAGAACAGGAACGAGAAATGA
>JCP043_005020
CTTTGCCCCCTAACTCTCAAGGAATATAACTGATGTGCGGTGGTGTAACCATTTTCCATCAACCTCTGTATATTAGTCCACCGCGATATTAATCAGGATCGCCTGCCGCTTTTCCTGCCCTTTTTCTGAATCACTTTTCGATATCTATTTGACAATGACCTTCACTGTAGGCATCGCTGGTATCACCGGCAAGCTCGCCCGCAATGTTGCCGCAAATTTGTTGAAACGTCCTGACGTTTCCATCCGCGGTTTCTGCCGAGACCCTACCAAACTTCCCTCTTCAATCCTGTCTTCGCCCCGTGTTCACATTACCAAGGGTGAATTCACCGACATCGCGGCGCTGAAGTCGTTTGCCAAAACATCTGACGTCGTCATTTGCTGTTACCTAGGCGACAACACCCTAATGACAGAGGGCCAGAAGCTCCTGATCGATGCCTGTGAAGCGGAAGGTGTCCGTCGCTATCTCCCCAGTGACTATAGTCTTGACTTTACCAAGCTTGAATATGGCCAGCTTCCTGCTAAGGACCCGATGAAACACGTCAAGGACTATCTCGACACGAAGACAGTTAGGGGTGTTCACGTCCTCATCGGCGTTTTCATGGAAACTTTTTGGAGCCACTTCTTAGGGGTCTGGAATGCGGATACGGCGACGCTATCCTATTGGGGTACCGGAGATGAAAGCTGGGAGGCAACTACTTACGCTAACGCGTCGGAGTTCGTGGCGGCGGTAGCTCTGGATGAGGACGCTGTTGGGATACAGAAGTGTAAGTCTCTGTCTCATTGGCAATGATAAGACCGACGAGAAATCTGACAATTTGTAGTTTTAGGCGATAGGAAGAGTATTCGTCAGATTGCCGAAACTATGGAGTCTGTGTACGGCAAGAAGCCAGAGCTAAAAAACCTTGGTTCACTGGATGATTTGCGCAAAACGATGCTACAGATAAAGGAAAAGGACCCTCAAAACTTCTTCAGCTACATTCCGCTGTATGTTCTAATTTGCATAGTCACCTGAGAGTCCCTTGCTAACCTGATTGGTCACAGTTTCTATCAATATTATTGCACTAACGGGCAAGCGTACCTCGACGGAGCTATTGAACATCCTCGGTACCCTCAACTGAAACGGGTTACGTTTGAGGATTTCTTGAAGAGCCATTCCATCAAAGACTTATCAAATGCTTCGCAGGCCGCTGCCTCGAATGTCTAACGTATTGGGCAATGGGTCACCCACCATGGCTAAGTTCAAGGAGTAGATATTATCATCCTGGTTTATAAATACTAAATGGATATAAGCCGATAGAGACTAGGTTGGCTACTGGAATATATTAACTTCTTGGGTTTACAAATACATCTATTAGAGCAGTTGATCATCTGATCAGATAGTCTACAATCCAGTATGCTTCAATATCTCACCAGAGAAGTTTGTACATACGTTTGGATCTTATATTAAAACGCCACCCTACTCATATTCAG
>JCP043_005021
AGTGGTCAAACTATAAGAGCCTCCTATCATCTCGTTCTCACTGGATCGCCTCTCCACAGTCCCTCAACAGCAGTCACATACACATCTCGATAATATCGGCAGTTCTTGTTCCTATACATTATGTCTAAGCTCATCACAATATTCGGTGCGACTGGTAACCAGGGCGGTTCGGTTATCAAACACATTCTTGAGGATCCTCAACTTTCCAACGAGTATAAAATCCGTGGTATCACGCGCGATACCTCCAAGAAGTCAGCTCAGGATCTTGTCAAGCAAGGTGTTGAAGTTGTATCGGTTCGACTCACCCTGATTGGGGCTTTTGTTATTACGGTGCTAACAAATGATGTAGGCCGATTTGAACTCAGTCGAATCTTTGACCAATGCTCTGAAAGGGTCACATACCGTTTTCCTTGTCACTAACTACTGGGAAACCACAAACGGCGATATCGAGTATGCCCAAGGCAAGAACGTGACTGATGTGGCTAAAGATGTGGGCGTGTCTTACCTCATCTTTTCGTCACTTGTCCATGTCACGGAGGAAACCGAAGGGCGGTTGACCCATGTTCCCCACTTTGACAGCAAAGCCAACATCGAAAAGTACATCCGGGCCTCTGGGGTTCCCTCTACTTTTGTGCTTCCTGGGTACTACATGAGCAACTTCACTCAGATGATCAGCAAGGCCGCCGACGGTTCGTATCAGCTGTTCTACCCCGTTGACGGCAAGAAGTCCAAGTTCCCTCTCTTCGATGCTGCCAAAGACACTGGTAAGACATCTCTAATAGCTGCGCTCTTCCAACTGAAACCTAACAACAATAATAGGACTTTTCGTCAAGGGGGTCCTCAAACATGCGGACACGTTGCTGGGAAAGCAAGTCTTGGAAGCTACCGCCTATTACAGCCCCGAAGAAATCGTCGATACTTTTTCCCAGGTTACCGGGAAGAAGGCGTCCTTCGTCAAGGTCACTCCCGAGCAATATCGTGCGTCGTTGCCAGAGGCTATTGCTGAGGAGTACTTGGAGAATCAGCTGTTCGTCGAAGATCCCGGCTACTTCCTTGGGCAATCCCTAGATGATAGCTTGGCGTTATTGGATTCCAAGCCCACCACTTGGGCTGAATTTGTTCAAAAGAACGCCGCGGCTTGGGATTGAGTCATGACTTGCAATACGGAAACAGCAGAGTATAGCTAGCTCAAGCAACTAAAGGCATCTCCTTTGCTGTGTTTTCCTATCTTCTGATCAAAGACCACAGCCTCGTCAATAATAAATGAATTAAGCTTATCGCAATTGG
>JCP043_005022
ATGCTTCTTGAGAAAGAAGGCGTCGATCCTGACTCCAAAGATAATTCCGATACGACACCGTTATCCCATGCCGCACAGAATGGTCATGAGGAGGTCGTGAAGCTGCTTCTTGAGAAAGATGGTGTCGATTCTGATTCAAATGATAATGACGATGTGACGCCACTCTCTTGGGCTGCTCGTTACGGCCACGTAGGAGTGGCAGAACTCCTGATCGCTAGAGGTGCTAAGCATAATTCTAAGGATAAGAACAGACATATGCCGTTGTGGTGGGCTACAGAGAACTCGCACTCGACTGTGGTGAAATTACTCCTCGAACATAGTCGAGTCACGTTACACGAGCTCGTCCGCAGAGGGGAGTAA
>JCP043_005175
TATTTAATAGATGTCAATTCCATCTACGTAGATAATTCTTGCGTTAAATTAACACCAAAAATAATTCATCCTTATGCCTAGGCAGGTGGATGAATGTGGCAGTATGAATCTTTGATGAACTGTAGTACCCACTGGGGCAGGGCAAAAGTCCCGCACAATCTGCTTTTGCCTGAAGTGAGCTGCCAAACATGCCGTGTGACTCGGTGGTAAGCCATACTAACTTGAACCACCGTCCGTATGCCTAATATTACTATTACGACGTAGACATGATGAGCGGCGCCACCCGCCAATAGGTTTTCTTCTTCGCCTGCCATCCGCCTTTCGTGCGTCGCCATTCGCTCCGCATTTGGGAGACAGTTGCTTTGACATGGATTTCTTCGCCAATCACGCGGCAACAACGCCCAGCCTGCCGCCAGTTGCTGCACAGAGGCACCGTGACGCTGACTGATGGAATCCTCACACGTCCTCAGAGCCTGATAATGCCCGCCGCCCCCAAGCGCATGCGGGCCTTGCTTTGCGCCTCCTCGAGCGCTCCTCTGTTGCGATTGTCTGTCCATACAACACGTCTTCCTCTTCGCTCGACATCGATCGCCGACCATGTCGAATCCCCAGAAGTACACGGTCGGCTGGATTTGTGCCGTCACCACCGAGTTTGTCGCTGCGCGAGCCTTCTTTGACGAAAAACACGACCAACTCGAAACAATCGCCGATAATGACAATAATAACTATGCTCTGGGGAGAATCGGGAAGCACAACGTTGTCATGGCCGTCTTGCCTAAATCTGAGTATGGCACGACCTCTGCCGCCACTGTGGCAAGGGACATGCTGCGCAGCTTTCCAAACATTCGTTTCGGATTGATGGTCGGTATCGGCGGCGGCGCCCCCAGCGCAAAACACGATATACGACTTGGCGATGTTATTGTGAGTACCCGTGGCAGTGGGAAAGGCGGTGTGTTTCAATATGACTATGGCAAGGCGATTCAGGAGCATGCGTTCGTGGCGACAGGGTCCTTGAACCAGCCGCCGCAATTACTTCTGACAGCATTAAGCGCGCTTGAGGCTGAATACGAGCTGGAAGGGCATCAGCTCAGCGCCCACATTGATAGGGCATTGGAACAATGGCCCCGTCTACGACAGAAGTATTCTCGGCCACCCCTAGACAGCGACAGACTCTACCGGCCTGACGTTGTCCATCCGGACTCGTCGAAAGAATGCGGCGACGTGTGCAGCAACGATCCCGCTTGTCTGGTGTATCGAAAAGAACGGGGTGAGCAGGAGGATGACCCTGCCATCCATTATGGGTTGGTCGCCAGCGCAAACCAACTGATGAAGGATGCACTTGCTCGGGACAAGCTGGCGGCTAGTATGGATGTCCTTTGTTTCGAGATGGAGGCGGCCGGCTTGATGAACCACTTCCCATGTTTGGTAATCCGCGGGATATGCGACTACTCCGACTCGCACAAGAACAAGGAGTGGCAGGGCTTTGCGGCAATGATGGCGGCGGCGTATGCTAAAGATCTCCTCCGCCAGATTCCTCCCAGCAAGGTCGAGGCCGAGAAGCCTATTAGCGAAATCCTCAGCTCTAGTTAGTATCACAACGCCAGCTCATGCTTCGTCTCCTGATCTTGAATAGTCGAATCCATAGGAAATGAAACCAAATATGCGGTGATGAGCATGGCATCTGACCATCGTTTCGCCAAAATCGAGCGGTGGCTGTCACCGCCAGATTGTTCAACTAATGCCAATTTGGCAAGAAAACGCCGTCATCCCGGCACTGGGACCTGGCTTTTAAACAGTCCCGCCTTCCAGGAATGGAAACTTGGGTCACGTCAACATCTATGGCTCCACGGCCTGGCAGGATGTGGCAAGACCATTCTAAGTACGACGATTCTGGATCATCTTCTGCAAATAGACACCTACATCACGCTTGCCTTCTTCTTCGACTTTAGCGATCCCAGGAAACAGAAACTGGAAGATCTCCTACGCTCGCTGGCAGTTCAGCTTTATCACACCGGAAACGAAGCCGCGAGACGACTTGATAGTCTTTTCGCTTCGCATGATGATGGACGGAGACAACCAGATACGACTGCCTTGTCAGCCTGTGTTGACACAATGATACAAACTGCTGGAAAGGTTTTCATTATCATTGACGCCCTAGATGAGTGTGCAGCAAGGGAAGAACTTCTGCAATGGCTGAAAGATTTAGCTTCCAGGAAGGCTCAACTCATCGTAACTGGCCGGCCTGAAGTAGAGTTCCAAAGCGCGATCCCTCGGTCATTCAGCAAGCGAAACTGTGTTCAACTTGATAATAACGTTGTCAACGTTGATATCCGATCTTACGTTGAGGCAACGCTTGAGCAGAAGCCTGATTTCGTGGATAAAAAGTTATCTCCAAGTATTCTAGAAGAGATTCGTGACAAAATCGGGGAGGGAGCCGATGGGATGTAAGTTTTGGCCTAGGTCACCTATATAAAGCAAACACTTTTCTGACATTCGTCGCAGGTTCAGATGGGCAGCTTGTCAACTAGAAACTCTTGCTCGATGTCTGAGTCCAGCAGCTATCGAGATAGCCCTCGAGTCCTTACCCAGTGATCTGAATGAGACATATCGCCGCATGGTCCAAAACATACCGTCGGAATATAAGAGCAGCGCGATTCGTCTCCTGCAGTTTCTCGTCCACACCAGGCGGCCTCTGACACTGCCAGAGGCCGTCGAAGTAATAGCCACAGAGATAAATCAAGAGCCTCAAGGTTTCGACGTTAAACGCAGGCTATTTCAAGCAGCCGACATCCTGCGATACTGCCCCAGCTTGGTGATAATCGCCGAAGCCACGAACTACGCTGAGACCGTGGACGAACTTCATCTTGCTCACTTCTCTGTCAAAGAGTATCTTCTTGAACAAGCCCAGTTCGATCTTGAAAGTGCCAGCATTGTCATCACCAGAACCTGCCTGACTTATCTTGGTGATATCAAGAACAATTGCAGCACAATCGGATCCGATTTTCCCATGGCACAATATGCGGCAGAATACTGGACGGAATACGCCGTTTTGGCCGAGACTTCTGAAGACATCGTTCGAATCACAGTTAATTTTTTAAAAGATGAGACAACATTTCAACGGTGGTGTCGATTGTATCAGGCCGACTGCCAGTGGGGCGATGAACCAGGACCTCCTAGAGCACCCAGACTGTATTATGCTTGTTTAGCTGGACTCACAGGGGCCGCAAGAGATCTGATGACAGAGGAAGCAGATGTCAACATGCAGGGCGGCTTGTACGGCAATGCTCTACAGGCTGCCTCATTTAAGGGCAACCTGAGAGTTGTACAACTACTGCTGGACAATGGAGCAGATGTTAACGTGGAGGGCGGCAAGTACGGCAATGCTCTACAGGCTGCCTCTTATGAGGCAAATTTGGAAGTCGTGCAACTGCTATTAGATAAAGGAGCAGATGTCAACGCGCAGGGCGGCGAGCACGGCAATGCTCTATATGCTGCCTCACTTAACGGCGACCTAGAGGTTGTGCAACTACTGCTAGACAAGGGAGCGGATGTCAACGCGGAGGGCGGCATGTACGGTAATGCTGTACAAGCTGCCGTAATTAACGATCATCAGGAGGTCGTGCAACTACTGCTGGACAATGGAGCAGATTTCAACGCGGAGGGCGCCTGGTTCGGCTGGTACGGCAATGCTCTACCGGCTGCCTCACGTAACGGCAACCTGAGGGTTGTGCAACTACTGCTGGACAATGGAGCAGATGTTAATGCGGAGGACTATAGGTATGGTAATGCTCTACAGGCTGCCTTACATAACGGCAACCTGGAGATCGTGCAACTGCTATTAGACAAGGGAGCGGATGTCAACGCGGAGGGCGGCAAGCACGGCAATGCTCTGCAGGTTGCCTTATCTAGCGGCCACCTAGAGGTTGTGCAACTACTGCTGAACAATGGAGCAGATGTTAATGCGGAGGACTATAGGTATGGTAATGCTTTACAGGCTGCCTCACTTGAGAGCGACCTAGAGGTCGTGCAACTACTGCTAGATAAAGGAGCGGATGTAAACGCGCAGGGGGGCGAGTATGGCAATGCTCTACAGGCTGCCTCACTTAACGGCAACCAAGAGGTTATGCAACTACTGCTAGATAAAGGAGCGGATATCAATGCGCAGGGCGGCGAGTACGGCAATGCTCTACAGGCTGCCTCATATGAGGGCAATTTGGAAGTCGTGCAACTGCTACTAGACAAAGGAGCATATGTTAACGCACAGGGCGGCAAGTACGGCAATGCTCTACAGGCTGCCTCATCTAGGGGCCACCTAGAGGTCGTGCAACTACTGCTAGATAAAGGAGCGGATGTCAACGCGGAGGGCGGCGAGTACGGCAATGCTCTACCGGCTGCCTCATCTAGGGGCCACCTAGAGGTTGTGCAACTACTGCTGAACAATGGAGCAGATGTTAATGCGGAGGACTATACGTATGGCAATGCTCTACAGGCTGCCTCATTTAACGGCAACCTAGAGGTTATGCAACTACTGCTAGACAAGGGAGCGGATGTCAACGCGGAGGGCGGCAAGTACGGCAATGCTCTACAGGCTGCCTCATATGAGGCAAATTTGGAAGTCGTGCAACTGCTACTAGACAAAGGAGCATATGTTAACGCACAGGGCGGCAAGTACGGCAATGCTCTACAGGCTGCCTCCTATTTCGGTAACCGATGGATCGTGCAACTGCTGCTGGATAAAGGAGCAGATGTCAACGCGCAGGGCGGTCTGTATGACAATGCTCTATATGCTGCTTCATGTTGGGGCCACCTAGAGGTCGTGCGAATGCTCTTGGACAAAGGAACAGATGTCAACGCGCAGGGGGGCGAGTATGGCAATGCTCTACAGGCTGCCTCACTTAACGGCAACCTAGAGGTTATGCAACTACTGCTAGATAAAGGAGCGGATATCAATGCGCAGGGCGGCGAGTACGGCAATGCTCTACAGGCTGCCTCCTATTTCGGTAACCGATGGATCGTGCAACTGCTGCTGGATAAAGGAGCGGATGTCAACGCGGAGGGCGGCCAATACGGCAATGCTCTACAGGCTGCCTTATATTTCGGCAACCTAGAGATCGTGCAACTGCTACTAGACAATGGAGCAGATGTCAACGCGGAGGGCGGCGAGTACGGCAATGCTCTACAGGCTGCCTCATCTAGGGGCCACCTAGAGGTTGTGCAACTGCTACTAGACAAAGGAGCATATGTTAACGCACAGGGCGGCAAGTACGGCAATGCTCTACAGGCTGCCTCACATAGTGGCAACCTAGATGTTGTGCAACTGCTGCTAGACAGAGGAGCGGATGGCAACGCGCAAGGCGGCTAGCACAGCAATGCTCTACAGGCTGCCCCATTTCATGGCAACCTAGAGGTCGTGCAATTACTCAATCTGAACGGCCGCAAAATGATGTCCAGAAAGCGATCCAGCTCGACAAACCTCAGGGAACGAACGAAATTACCTCGGCTTTAGATTCTACCGGTTTCGGTTGAACCTACCCGAGTAATTGCGTCAACATTATTGTTTCTATATTTATTCTTTTCCAGCCGAATATAGACGCACGGGTAATTCCGCTGACAAAACTTCGTTGATGCATTGACATATCAAGACGGCGTAGAGATAAGTTCACAAGGCAGGCATGCGAAGAACATTAGCCAGAGATGGGATAATAATAGACTCAATACATATGTTAGGATTTACCTACAAGGACCAGGGCAATATCCAAGAGCAGAGGTGGTGAACAGTTGAGCATAGAAGGTCTCCAACTAAATAACGTGGCAAGGCGTACCCGCGTAGTAGTGTATCGTCGGGCAAGAGTTCGAGCCCACTGGAAGGTCAGTTGTTAAGTTCGGCGACTCAGAGCTGAATGAGATGGGCTGACCGCGCTTCTGCAGAAACATGAATCTACAACTTTCATCAAGTTTGCAGACCCTCGTGTGCCTGCTTTGCGCCCGAAAAAAGGTCAGGCCTTACGGTGAGTGGCTTCGCTCGCAAGCTCCTTAGGTCGAGATTGAGGCTGCGGGGTGGATTTTTCGTGTCTCCGGGTATAGCAGCAAACAACACGACTCAACCTAGAACCAAGACGTCCTAGTTGTATATTTGGCAGAAAATCAATCTCAATGCACCAGCT
>JCP043_005211
ATATCACTCCGAAATGATTTAATTTGAGAGAATTTCGAATCATACTTTCGGTCGCCTCTGTGACGTTTGTGCTAAGTCATGCGGTAAGAGACTGCAACAAGATGCCGATCACACAAAGAAGCCACGCCGGTCGAACGGTCATACTCGATCCCAAGGACTACAAAGTTGCCTGGATCGCTCCACTTGAGATCGAGGCTAAGGCTGCCCTGTATTTACTAGATGAACGGCACCGCGGCCGGTTTCCTGTCGACCGTGGCGATGACTATGTGTTTCACGCAGGTGCCATGGGCGGCCATAACATCATCATAGCAACTCTGCCAGCCGGCCAAGAATACGGCACGGGCTCTGCGGCTGCACTCGCTAGCCAGGTGAAGAAGTTTTTCCCCAATCTCTGGTTTGGGCTGCTCGTCGGCGTGGCAGCGGGGCTTCCTGATTTATCTCGAGTCCCAAAACGAGATATTCGACTCGGTGATGTGCTTGTGGGCCTTCCTGTCGGCGAGAGCGCTGGACTGGTTCCGTATGACCTCGGCAAAGAAACGGAAGACGGATTTCAACCGCTCCGACTTGGCCATAGCCTCGCCATGACTGAACCAATTGTGCGATCAGCTATAGGTAGCATCAAACTCCAGGCGCCTAATGACACCGAAATCTTCTTGCCATACTACGAGAAGATACGCGATTGCGAACATGAAACTGGTACATTCGCTGATCCAGGGCAAGACAACGACATACTATATCTAGCTTGCGATAATGGACAAGAGGAAATCGTTGAACGTTCTCGACGATCAAAACCAGACTATCAACGCACTCGAGTGTGGTATGGTCCAATTGGGTCAGGAGACAAGCTGTTGAAGAACGCACAGAAACGAAATGAACTGAGGGACCAATATGGTATCATTGGCTTGGAGATGGAAGCAGCAGGAACCATGAATCGAATTCCAGTCGGTGTCATCCGAGGGGTATGCGACTACGGCGATCGACATAAGAACAAAGACTGGCAGCCGTATGCGGCAGCGATGGCGGCTTCGTATGCTAGAGCGTTGCTTGATGAGATCCCCTCAAGTGACAGGACTGTAGACTTAACTAGTGAGTAAGCATCAAAAAGAAATTGAAGCTATACAGATAATAATGATTATTGACGATACGCTAGAGGAGGTCTGTGAACGGTGTTATTATATCCCGTTTACCAGAAACACACGCTTCACTGGTCGCACAACCATCCTAAACGCATTGGAAGACAAGTTCTTCGGCCCGGATCAGAGTCAGAAGGTGGCGCTAGTCGGCCTTGGCGGAGTTGGTAAGACTCAAATCGCCCTACGTTTTGCCTATCAGATGAAGGAGAAACGACCGGACTTATCGATCTTCTGGGTGCCGCTCCTGAGTTATGAAACTGCAGAACGTGCTTATACGGACATTGCAAAAAAGCTTGGATTACATAAGAGTAGCGAAGATGATGATGTGAAGGATCTTGTCTGCCAGCACCTCAGTTCGAACAAAGCTGGCAAGTGGCTGTTGATTATGGATAACGCTGACGACCAGGAACTTATCCTTGGATCTGCCGAAAAGTCAGGGTTGGAAGAATATTTGCCCCAAAGCGAAGATGGGATCGTCCTATTGACGACGAGGTCTCGGCACGTCGCCGTAGAGTTCGCGCAATCCGACGTGATCGATACCGAGCAAATGGGTGAGGAAGAGGCGATAACCCTCTTAGAGAAGACTCTGATCCAGAAACAGCTGCTTGAGGACAAAGTAGCGGTCGTTGAGCTACTCACATATTTAACCTTTCTCCCGCTGGCTATTACGCAGGCTGCCGCATACCTCAATCAGACCAGAGCGCCCATACGGACATATTTAGGCCTCTTACGAAACGCCGAGGACAACGATACGAGAGTTCTTGATAGAGAGTTCAGAGATAATACCCGATACAGAGGTTCTCAAAACGCTATAGGAACAACATGGGTTGTGTCTTTCCGCCAGATCCAAAAGTCAAACCAACTTGCCGTTGATCTGTTGTCATTCATGTCATGCATAGAGCCGAAGGCGATTCCCCAGTCGATATTACCCGATGCAGAGGCTGATAAGCTAGAGTGGGCTATTGGCACGCTTTGCAGCTATTCTTTTCTGGTTCGTAGGGATGAGACTAATGTGTTCGACATGCACAGTCTTGTACATACGGCAACGCGAGGTTGGCTTGAGAAACAGGACCAGGAGAGACGAGTGTTGAGCAAGGTGATATGTCACTTTGCAGCGAGATTCCCCGCAAGAAACGCTGCTCACTATGACTTAAGAAGAGAGTATCTGCCGCATGCGATGCGGCTGCTAAACCGAAATCACGAGAACAAGACAGTGGAAGCTTATCAGCTTTTTAGAAAGGTTGGCGACTCCTTTTACGAGGAACGACGATTCAAAGAAGCGATAAGGTGTTATAAAGAGGTGTGCTGCTGGAGACAAGTCCTTTATTCTGAAACAGATGGTGTTCGACTATCATCGAAGCACGCACTTGCAAGAGCATACCTGAAAGACCGACGCATTAAGGATGCGATTGAAATGCTTGAGCACGTGGTGGCAGTTCGGAAAGAGACACTAGACCAGAAGGACCACAATCGAATAACATCGGAGCAAGTACTTGGAAGCGCATACCTCCATGACCGACGAATCAAGGATGCGATTAAGATACTCGAGCATGTGGTGGCAGTCCGGAAAGAGACACTAGACGGGAAGGACCATTCTCGACTAACATCAGAGCACGAACTTGCAAGAGCATACCTCGAAGACCGACGCATTAAGGATGCGATTGAAATGCTTGAGCACGTGGTAGCAGTCCGGAAAGAGACACTAGACAGGAAGGACCATTCTCGACTAACATCGGAGCACGTGCTTGCAAGAGCATACCTCGAAGACCGACGCATTAAGGATGCGATTGAAATGCTCGAGCACGAGGTGGCAGTCCGGAAAGAGACACTAGACGGGAAGGACCATTCTCGACTAACATCGGAGCACGAACTTGCAAGAGCATACCTCGAAGACCGACGCATTAAGGATGCGATTGAAATGCTCGAGCACGTGGTGGCAGTCCGGAAAGAGACACTAGACGGGAAGGACCATTCTCGACTAACATCAGAGCACGAACTTGCAAGAGCATACCTCGAAGACCGACGCATTAAGGATGCGATTGAAATGCTTGAGCACGTGGTAGCAGTCCGGAAAGAGACACTAGACAGGAAGGACCATTCTCGACTAACATCGGAGCACGAACTTGCAAGAGCATACCTCGAAGACCGACGCATTAAGGATGCGATTGAAATGCTCGAGCACGTGGTGGCAGTTCGGAAAGAGACACTAGATGAGAAAGACCCCAGTCGTCAGCTGTCAGAAGATCTACTACAGTACTGCTTTGAACGACTAGGAGCGGCACCTGATGATGACGAAGCCTGATGTATCGGTCCTGAAGAGCCAAACGGAATTCGCTTCCTCAAACTGTACCTTACGAACCCGACCAAGCTGCCAAAACGAATGTATTTTTCTTCTTTTTTCTTTCTCCTTTTTCTTGTTTTCAGTGGCTTCCCAAACGGCCAAACTCTACATAACTTGCAGTTGTTGGATGAGAGTACAAATAGAGATCATCGGACCTGCAAGGGATTGATTGTGAATAATATAACATGAATGACTGACTATTATACGCAACAGTCTGTATTAGTGAACCAAATATTGTCAGGCATCACATATGTTTAGTTTGTTGATCTAGATTGGCA
>JCP043_021171
ATGGGTTCTGCTCCGTAATGACTGGTACAATACAATACAATTTATTACGCCCGGCGGCCTGTTCTGACCGAAAGGGCACTAGTCGCTAATGCTTACATACAACGCCTGCTTTTCGTCCTCGTTTCCCCAAGCCCATGCTGTGCCACACATTGCTCAATTTGTATCCGCATTTTCCTAAAGCCCATACTGAACCTTGGTTTTACACCGTCAATCTGAAATTCGTGTCCTCAAGCCCATATAGCGCCTGCTCCTTGATTGTTCTTTTCCTTTCTGTTCTGCCGTGCCTTGTTTCTCCCATGTTTTAGTAGTATTACCGGCGAACTAGCTTGAAGGCTGTTCTTCAAGTGTCCAGCGTCCTATCTACGGCGGCTGAAGCGGCGTCCGCCTCTGTGCACAGGGTGTTTAGTATAGGGTGTGAGTGGAATGACTGGTACAGGGTAAATCGAAACAAGTGTCCGCCCTTCTTTGCTTAAGAAAGAAATATTAAGCACAGACCACCTACGCCACATGTGGCTTGCACCGTTCATTCACAGTGGGCCAGATGTAGACTAATTACATTTCGGTCGATTGCAGCCCCAGGAACAAGCGTCAGCTTTTTAGGTACCCCGCCATCCCCCACATTTAGCGTTCCAGAGATTTCCCCTTTATCTCCGTTGCCTGTGAGGTCCTAAGAATCGTATTCCTACATACAAAGCCCAGATTAGGCTCTTGTGAAACACGCTGATGGCACCCAGGCTACCGAACTATAAACATAAGAAGATCCAGGTTTTACTTCTCACTGAGGGGTCGACCCGTGAAATAGCGAGAAAAGTCGATTGTAGCGAGCGTGCAGTGCGACGAATCCGTGCCAACATCCGTCGATTTGGAAATACACGACCGCCCTCAAACAGAACCGGTCGACCTTCGAGTATCACACCGTGCATGCTTGACGGACTATGTCACAAGTTAAGTAACGAACCATGGCTGCACCGTGAGGAGATGATTACATTTCTCCGGGATGAATATGAAGCCGAGGTGTCGGTTAGTAGCATCACTCGAGCTTTGCAGTCTCGTAGATGGTCCAAGAAGGTAACACGTCGTGTTGCGAGGCAAAGGAACTCGCTGCTAAGACATCTGTATCACTACAAGCTATCAAAGTACAAATCATATCACTTGATCTTTATTGACGAGTCTGGATGTGACACCTTAACAACGCAGCGGCGGAAGGGATGGGCTCCTATAGGCACTACACCCATTCATGTTGCCGAGTTCAGACGTGAGGTCAGGCACCAATTTATTTCAGCATATACCCAAGATGGGATCATGTTGTCGCGCGTCTTCAAAGGTTCGACTGACCACGCCATATTCGAGGACTTCATTAAACAGCTGCTTCGTCACTGTGGGAAGTTCCCGCAGCCCAAGTCCGTCCTGGTGATGGATAATGCAAGCTTTCATAGAGAATGGAAGATAAGAGAGCTGTGCTCTGCTGCAGGAGCGGAGGTCCTCTTTCTCCCGCCGTATTCACCAGACCTGAACCCGATAGAGGAGTATTTTGGGGAAGTAAAAGGGTTTATGAGGAAAGAGTGGTATGCCCGCGATAACAAGGGGATGCCATTCGGCAGCTTTCTTAGATGGTGTATAGATCACGTAGGGGGGAAACGGGAGAGTGCTGAAGGTCACTTCCGTCATTCTGGAATTACGATAGAATATTCAGATGATTCTGTCTAAGTTAAAAGATATT
>JCP043_006701
ATGCCTTCCTCAAAGGTCTTTGCAGCCATCTTGGCTGCTCTGGCCATGGCCGACGCCAGCCCTTGTAAGCCCAAGCCTGTCACAACAAGCGGTTCAACTGCCGCTGTCGTCACTACTTCTGGCTCAACCGACATTCTTTCTTCTACTGCTACTACTGAGACTGCTGCTACTACCACCACTGGAGCTGCTTGCTCTCACTACACTCCCTACACTGACATCGTCCCCGCTGATTGCGGCAAGACGGGCGTTGCACCCAGCTGCGCTGACAAGGTCATTGGATCTCCTATCACTGTTACCGACTATGCTCAGTGTGGTAACACTTGCGGTATGACTGTTGGCTGCAAGTCTTTCTCCATCAAGGGCTCTTCTTGTACCTTGTACAAGGCCCCTGTTTCTTCACTTGGATATGTGTTTAACGAGGGTTCCGATGCCAGCCACTTCTATGATCTGGATCTTTGCTTTGGATGTGGTGAAGGCACAACTACCTCTGGTACTGAGACTATCACTGGATCGCAGACTACAGGAACTGAGACTGAGACCTCCGCTACTGGTTCCGAGACTGGAACAACAACTGCCACAGGCTCTGAGACTGAGACTTCTGGTACAGCCCATGCTACGGGCACAACCGACACTGAGACTTCAGCCACTGGATCCCAGACCGAGACTACAACTGCTCCTGGCGCTACCACTGAGACCTCAGCTACCGAGACCCTCACAGCCAACACAGACACTACAACAGCCGCTGCCACAACTACAACCTCGGCCGGCTGCACCGCCTATACCCCCGTCGCCAACCCCCCCGCTGCCGACTGTGCTGTCCGAGGCGCCCCCAACGGTTTCGCTGCCTTCATGGCCCAGCTCATTGGCATCCCTAACTCCAACACTGAAGAGTGTGCTCGCCAGTGCGGTATGTACCGCAGTTCCACCGTTGTCGACGATAAGTGTCTCTCGTTCGGTCTGGACGCGAGCAACACTTGCTACCTATATAAGGTCGGCCTTAGCAGCCTGAGTGTTGACGCTGCTGGAACTCCTGTCTTGGAGTTCCATGACTTTGAGGCTTGCTATTCTTGTGATGAGGGTGGTGCTACTACTACTACTGAGGCCGGATCTGGTACTACTACCACTGCCGCTGGTGTTGACACTACCACTACCGAGACTGGCTCGGAAACTGGTACCACTACTACTGAAGCTGGAGCTGGATCTACAACCACCACTGAGGCTGGTTCTGATACTACTACCACTGCCGCTGGTGTTGACACTACCACTACCGAGACTGGCTCGGAAACTGGTACCACTACTACTGAAGCTGGAGCTGGATCTACAACCACCACTGAGGCTGGTTCTGATACTACTACCACTGCCGCTGGTGTTGACACTACCACTACCGAGACTGGCTCGGAAACTGGTACCACTACTACTGAAGCTGGAGCTGGATCTACAACCACCACTGAGGCTGGTTCTGATACTACCACTACTGCCGCTGGTGTTGATACCACTACCACTGAGGCTGGAACTACCACAACCACAGCCGCTGGTGTCGATACCACTGCTACCACCACCACCGAAGCTGGCGTCGAGTCTTCCACCACTGAAGCTGCTTCCACCACCACTGACTCCGTCTGCACCGGCTATACTCCCGTCCCCAACCCCCCCGTTGCAAACTGCGCCGTCAAGGGCAAGTCCTACAAGACCTATATCTCCACCGACACTGGTAGCAGCGCCGATGTGTGTGCTAGCAAGTGTAGCGAGGTCTCTGGCTGCAAGTCCTTCGCTTACAAGGCTTCTTCATCTACTTGCACTTTCTACACTCAAACTGTGAGTGAGCTTCAGATTAACAGCTGTGCTTCTGCAGAGGAGTCTGAGTTCTACGAGTTTGAGATCTGCTATGCTGGTTGTGGTCAGGCTACTACTACCACTGAGGCTGCTGGATCTACCACGACAACTGAGGCTGGTGTTGAGACCACTGCTACAACTACTACTGAGGCTGGTGAGGCTTCAACCACTACCACCGAGGCTGCTTCTACCACTGAGGCTCCTACAACCACCACAACCGAAGCTCAGTCCACTACCGAGGCTCCCACCACAACCACAGCAGCCCCCGTCTGCACCAACTACGTTCCCCTCCCCAACGCCCCCTCAACCTGCGGCAAGCAAGGCAAGGTTTCCTGCCGCTCCACCCAGAAGCTCGGCCAGGCCACGTCCGTCACCGACGTCAACGCCTGCGGCAAGCTCTGCGGCACAGCCCTCACCTGCAAGACCTTCTCCTACACCCCCAAGTTCCGTAGCGCCGGCGGTTACTGCCAGCTCTACTCTGCACCTTTGTCACAGCTCAGCTTCACCCCTTGTAACACGGGTGTCAAGTTCTACGATCTCGATACATGCTACACCTGCTCCAACACTCCTACGCCTACACCTCCTGCTACGTGCTCCAAGTACGTCCCTGCGTTTGAGAAATGCGCCAAGGACACGCACTGCGGAACAAGCGGTGAGATCTGTCAGGAGGAGAAGATCAATGTCGCGGGCGATGCGTCGTGCCTTGAGAACTGTGCCAAGAGCTGTATTGACTATGGAAAGGACTGCAAGTACTTCAGCTACCAGCCTGCGTTCTACAACAGCGCTGCCAAGTGTAAGCTGTACAAGAGTGGAAAGATCACCAAGAAGAGCACTTCTTGGGTCAAGTTCTACGAGCAGGATTGCTTCAAGTGCCAGCAGTCCAAGTAAGCAACACATCTGGGGCATGATGAAATGGGCATTGGAGGGAGGAGTCGGAGAAAAACATTCTTTTCATATTCTACGACTTTGAACGTTAGCATTTTTATGTAATTACTTTTATCTTTTTTTGTCTATTTTAGATGGACATATGATATATACACTATGACTTGGGCAACCATTTACTTGTCCCTGATCGATCTCCTGAGCCAGATGCGAAGCCATTACTCCAAGCATCTTGTGGTAGTAGCGACGATAAAGAAAAGAGCATCGGTAAATATTTATTATTCCCGCTTTGATCATGGCATCCGCTGTCAGACGGATATTAACGTCCATGTCACCAACCACCTTTCTAGCCCGTGGCGTCTTGCTTTTTCGCATCTTCCTTTCAACATCCAACATATCGTACACGTTAGATTACAATAATACACATATAAACACCATTGAACCTTCAGCAGCGCCGGCTGACAGCTTCTCTTTGAGTTCAGCATCGAGCCACAAGTCCCCATTACACTCCTCGCTCATTCTGTCCCTACACTCCCACCACTCGCCATCGCAAGCCTCTCCCTCTCCTCCCTCTCCTTATTGATCTTGGCCTGTTTCCATGGCATAACCTTCTGTTCTTTCCCCATAACAACTACTCCATATTAGCGCATCTCTACCCAACAAGCGGAACAACTTACGTCTTTGGAACAGTTCATAACCGACAACCAAGACAATCGGCATCCCAACCATGAACTTGAGCCAAAACCTCTCCAGTTGTTTATGTCTCCTATTGTAATCTTCCTTCTCCGCCTTCTCCCTCTCCTCCTTCGTCAATCCAGTCTTCTTCTTCTCCTCGGCGGCATTCGTTCTCTCCTCAGCCTGCTTTGCCTTTTCCCTTCTCTCGCTAGACGCCAGATTCTCCCTTGCATCTTGCCTCTTATCTGCATCCGCAGAAAGCTTTCCTAGTCGTGCTGATCGTGCCTGTCGTAGTTTGTCTTCTCGTTCTTGTGCTAGTTTTGTAGCCCTTTCGACCATACTCTTTGCGTTCTCGGCAGACTGTTCGGATGTTGTCAGGGTTATAGTCGTTTTGGCGGGCTTTTCACCGAGTTTAACAGAGTCAACTGGGCTTGGGACCTGTTGCCGGCGGTTGGAGGGTCGTGATGTTGAGAATGCGCATTTTGAGGTTCGATGGCTGAGGAGAGGGTATTCGAGGCGGGAGGTTCGAGGGAGGGCGCTTGATGCCACTTTTCGTGGCGCAATTCGCAATGACATTGTTTCCGCACAAGTAAACGTGTGACTTGAGCGCAATCGGTAGTGTTGAAGTGTCGCAATGTCGTAAAGTTGCTTGAAGTTCAAG
>JCP043_007657
CAAGCACGACACGACAGAAAGCGCTTTGTCAAATTGACACAAGCTTCAACTGCCGGTTGACTATTTGCACTAGAAGCTGCCTAGTTGCGGGCGCTCAATGGTCTCCGCACGGCAGAGAGAGGCTACTGATTCTAGCTCAGAGTTCGGCGTCGACACTGGAATTCTTGACTGATTCAGGACAGGTACGAGGAAGAAACTCTGACACTGGCTCGGTTGCAGGTGGCGTTGCAAGAGTTTATAGCGATACAGAATCTAATCGTACAGTGAGTAAAAGGTGGTGGAGATTTTCTCGGGGCTGCTAGTGAATTTTTTGCCCAAATTGGGACTTGACACCCGTTCCTCGGCTCTCCCATCAGCTTAATTTTAGTCTTGTCTTGGGTCTTATTAGCGGTAGTTCCGTCTGTGGGTTGTTCTAGGTCTCAGCCACCTACGAAAGCGCCAGACGAACGGACAGGTCAGGCCAGGCATGGTTCCACAGAGACAAATCTGTTCACCTGCATGTCTCTTCTCAAACACACGCGACAGAAGCTAATGCCAGGGGTTTCGAGGCGAGGTCTCTTGCCCCCTCCCGGAGGCGCTCCCCGTTCTGTTGAACCCCCCGGAGAGGCTCCAAACCGAGGCATGCCCGCTGATCCCGCGAGTAGCATGGCTGCCCAAGTGTGCAGATCGTATGGACTCCGCTACGAGATGAGAGTTGAGCGACGGTGGATTTGGTGACACGCCGTACAAGGGCCGTTGGACAGAATTGGTCTGGTCCCGACAACTTGGGTTCTGTAGGTCCCGGTCCCTCGGTTCGTCGTAGATTTGTACAAAATTCCCATATATGTGCGACGAACTCCTGGCGGCCCGCATCTGCCGGATCCTGGATCCTTTCGTTTATCGTCAATCATTCTTGCTTTTCTCCTTGTGATTCCTTTTTCTTTTCCCCTTTATTCCCATATGATTTGAAGCAGGATAGAGCCTGGCTTCATCGACAGTCATGTCTGTCCCCAACAGAGGCCCTGAGCTTCAGGTCGTATGCTATACTCTTGCCGTTTCCTCAGTGATAGCAGTCGCACTACGTATCTATGTTCGCGTGCGCTTGGTCAAAAACTTTGGATTGGATGACTGGTTCATGTGTAGTGCTCTTGTAAGTCGCTCACCTCAACGACACCCCAACATCACGACGATACATCAATTGATCAGACTATCCATACTCAATATTTGACACAATAAACCTGTATACTTTAATGACAACATATACTGACTACATGGCTGCATAGATCACATTTCTCCTATTCGTCATGTCGGCCCTCCTTGGTGTGAAGCATGGCACAGGTCGACACAGAGACGACCTCGACCCTCATGACTTTCAGCAAGCAATGAAATGGTGGTGGTGGTGCTACTTATGGTTGGATACCTCCAGTCTAACCGTGTCCGCCATGCTAACCGTCCATATAGGTACTGCCTCACGATGATATCTTCAAAGATCTCAATTGGTTACCTACTCCTCCGCATCACGACACGAAAACTCGACGTATGGATCCTCTACGGCGTCATGGCCATTACTGTCTGCACCGGAGTCGTCTTCTTCTTCGTCACTCTCTTCCAATGCACGCCGATCTCGTACTTCTGGAACCAAGACCAACCCGGAAAATGCGTCAAGCCTGAGGTCATCATGGCCCTCACCTATCTGTACAGTGTGTTCAGTGTTATATCAGACTTCACTTGTGCTATTCTACCAATGTTCTTGGTGTTCAAGCTCAACATGGGAAGGAGGACGAAGCTGGCTCTGATTCCTATCATGGCTATGGCCTGCGTGTTGGTATACCCTCGTTATTACAAGAGACATTGGCTCACACTTTACAGGGCAAGCGCAGCTGTCGTCGTTCGATTCCCTTTCGTCAAAGATTTCAAGAACCCAGACTTCTTATGTAAGTCGCAACTCCAACTCCAAACAAGATGAATCACAACTGACAAACCCTAACAGGGGCAACAATCGACATCGCCATCTGGTCGACAACAGAACAGGGCCTGGCCGTCACGGCCGGGTCTTTGGCAACGCTGCGGCCTTTGCTTCGATTACTCGGCCGCAAGCTTGGCATAACGACATCGGGACGGTCTGAGTTGCGGGACACTGATCAGCCAATGGGCTCGGGGGGGTTCAGGCCTTCAAAGGGAACCAACGGCAGCGGCAATAAGCATCGCGATCTTTTTAGCCTCGCCACATTCGCAAGGGAGGACGACCTGGACGGCAACGGGCGAGACGGCCAGGCAGCTTACGCTGGGGAGCACCATTTCCAGAGTAGATCGTCTGCTGAGAAGGGAGTCTCGGCGTGGAGGTCGAGGGACAATGAGAGTGAGGAGGAGTTGACAGGACAGCTTGGGAGTGACAATTCGCGGATCGTCAAGGTGACAACCTTTGAGGTTTGTGAGAACAGGATTTGAAAATCGTACCAGCAACAGGAATAATAATGACGGCCTTGATATTTAAAATACTACGTCACCCCTTGCACTTTAGAGCGGTGGTGCAAGGGGTACAATCAGCCGAAGGCTGAGAGTCCGCGGGCCAAGCAGTTATCTACAACCATTACATTATTTACGCACTGGATCAATTTTGTAACATTTCTTCTTGTCGCGAGCAGAATCTCCTAGAATTATGCAGAACAGTGGTCTGTCTTGTAAGGATTCCGTGTAAGAACCTGTCGTCTCCGAAGCTGGTGATCCCTCATCTTCATCTTCATACCATCCGGGGGAGACGCGTAAATCAGGTGATTGCGATCAAATGGGGCATCCAACATCAAGCCCTCGAGCGTTTTCACACGAGAGACAGCCACGTAGCTTAAACCTGTCTGGAAATCCCGGCAGGAGAGATCGGTAACGATCATATCTTCTGTGATGCTTTGTGACTTGTGAACGGTAATAGCGTAGCATACGATCAGGGGGAACTGGGTGCGAGTGCAGAGAGTGGCTCCGATGAGGAAGTCCCTCTCTACGGGGAGAATCGGGACAATCTTCTTGCCATCAGGGGTGGTCAGGAACACCGGTCCGTTGTACTTGTCAAACTCCATCATGATAACACAGGGAGGGTCTTGGATGGGCTCAGCCCCGGGTGCCCAGCCGATGTCATAAACTGTACCACGAGCGCCATTGCAGAGG
>JCP043_010116
CTCGGCCGATAATCTCCGGTGCGTTTACATCCGGCCGGCGAAACTCAATCCAAATTTGACTACGGCATTCGGACTCTTATCTTCTGCGACATTTCGGGTATAAGTTCTGCTGCTTTATGCCTCCCTTTAAGACATTTCGTTTTGCGTCGCTCCAGATACTTCATTTAACCTCATTTATAACACGACCGTTTAAATACACGCCGCAGCCAAGACCAAACAGTCTCAAAGGCACCCTCTCTCATCTTGACCACATCCTGACTTTCTTTTTCTTCTTCCGATAAATCACCATGGCTACAGCAATTCTGGTAGTTGGGGCTACTGGGAACCAGGGTGGCGCAGTGATTGACAATCTTCTACAATCAGAGGCCTCTTTCACTATTCTCGCCGTGACCCGCGATCCTGTGTCCTCAACGGCCCAGAGGCTCGCCCAAAAGTCGTCTGAGATCAAGCTCATACAAGGAGATCTTGACGATCCTGTAGCTCTCTTCAAAAACGCTGAAGATATCGTTTCTGGACCAGTATGGGGGGTCTATTTTGTTCAGGTTAGTCACAGTCCCCGGTAGAACTTTCATCATCTGACCAGGTACCCAGAATCCGCTTGCCAGCAACCAGACACCGGAGCAGGAGGTCAAACAAGCAACAGCATTCATCGACGAATGTATCAATCACAAAGTGAGGTTCTTTGTGTACGGCTCTGTCGACCGCGGTGGTGATCGGTCGTTCAACAATCGCACACCAGTTCCGCACTTTGCCAGTAAATATGACATAGAGCATTATCTAGTTGAAAAGGCTCCATTGGCGAATATGGATTGGACTTTTCTTCGACCAACTGGATTCATGGATAACTACAAACCAGGGTTCCAAGCCAAGATGTTTCTCACGTGTTGGAAAATCGCCCTCAAGAACAAGCCACTTCAACTCATCGCTGTTTCTGACATAGGATACTTTGCCGCTCAAGCATTCATGGCTTCGGAACGCTACAAAGGTCAAGCTATTTCCCTTGCTGGCGATGAGCTGACTTTTGATCAAGTCTCCAGGATCTTTGAGGAGAAGACCGGTCAGGGCATACCCCTTACTTTCAGAATTGTTGCTTGGCTTGTGTTGTTTTTCCTCAAGGGCATTGGTGCGATGTTTAAGTGGATGCAGGAAGAGGGCTTTGATGCAAACCTCCAGGAGCTCAGAAGCAGCCATCCGCACTTGGTCAAGTTTGGAACTTACCTCGAGACTCAAAGTGGATATGTGTTACGCAAGCAAGGTTGACTCAGTTACCTCTCAAGGACATAAAAGCCCAATCAATGAAAGAGATATATAAAGAGGGGGACAAGGGATAGTGCTAATGCTTTCTGGTATATCTTTACTATACCTTTATTGCCTGTGTTAGCAGCTCAAGTCTTAACCTCTTGGCTAGTACTCCGCATGTGCGGTTATATAGTTAGTCTGTTTTGCCTCTGTTGTCAAAGTGGCTGGAATCTGGATATTTAAGTAGCTAAATAAAATCACAGCTTATTCTA
>JCP043_010180
GTTTCGGTCCCCCTTCTGCCACCACAAAGGGCGTTCTAATTTCGACACCCATCGCATCTGCTTTGTCATAGTCCATAATGGCCCTATCCCTTATCGCCCAGAATAGCCGTGCCCGAACTGACATGGCTTCTTCAGTTTATAAGTGGCAGCGTTGCCTCTGCCTTCGACGCCTCTACTCCCCCATCCACGTTCGCTCGAGACGGTTCATCGCTGATTGTAGCCTGTCTACCCTCTCGAGCAGATGTCCACCATCATAATGACCGCACCGCGATCTGCGGCCGCAGGCGGTCTACACAAGAACAATGTCGTCTTTCTTCAAAGCTTTGCTGTCCAGGAGGCCAAGAGGCGAGCGGCGAAGCAAAAGCCGACGCTCTCGATTGAACAGCACGCTGAGCACCGGGCGCAGTTGACCGACGTTCTCTTCATCAAGCCTAAGTACTCTGGTGAAACCGAGATTAATATCAGCGGCATTTTTAGAAAATGGCTGCGGTACGCAGTCCTATCATGTTAAAACCCTCAACGCAATTGTTGGATTTGCTAACTACCTTACTTCAGGTACTGCACCGATCTGGAAGTTGGTGACTGGAAAGCAACTATCCAAAATCTCAAACGTGAAACGACGCAGGACTTCGTCCTCTACATGTGCGAACGATACAACATCACATCATGGGGCAGCATCGAGGAGTATATCCGACAATTCCAGCAGCTCTACACTACTGTCAACGGACGGTACATGGACAGGAACCACTCCAAGGAGGTGTATAAGGTATGTTGGGGCTTGTCCATTCGGGCGCATATTGGCGTTATTCACCAGCTGGCTGCCCGATCCAACCGAATTGTTCGTTATACTAATACACAGCCAGTATTATCGTCGCGTTTGCATCCCTCGATTTGGCCATCGCCCACCGAACATCGATGGCAAGCCGGTGCTTAACGTGGACAACCTGCGTGTCATTCTGACGTTCAACATCGCTTTTGACACCTCGATCTTCCCCGGTGAACGGCACCGCATCAGTCTAGCCGGCTGCTACCAGCTCTTGTGCTATACTGGAGCACGACCTGCCGAGCTGGTAGATGGCGAGCGGAAGAAGCCAAAGGACAACTCTCTGGAAGAACTTTTTGGCCACAAGACTAGTCACTCTTCTTCCGTGAAAAACAGTACAGATCCTGAGTTGTCTTCTAATGAGAAAGCCAACCTAGTCGAGGGCCTTCTCACGCAGGAGACCATGGGACGCGGGCGTCCCAAGGCCCTCTGTTACGAAGACATACTGATGATGATCGTGCGGCACCCCGTGACCGGACGGTGCATCCCGGCCATGGCCATCAAGTTCATACATCACAAAGGTGCCGATAACAAGCCTAGGCCGTAGGTGGTTCCTTGTGATATGATGCATCCGGTTGCGCGTGCTGACAGTCTTTTGTAGAACCATCTTCTTCTTCACTCCCACCAGGAAGCTCCTCTTCTGTGCTGTTTCCACGATCCTCGCCCTTGCCCTGCATGACGACGCCTTCGATGCGCCTAGCTTGACAACTGCCTCAGCAATATTTGGATCGAGACCGCCATCCTACATGGTCTGCACGCCCCTCCGCTGGAAGGCGTCCAAGTTGAAGATCCCAGTCTTCCGTCGGTATCGTGGGGCGAACCTCTCCGAGGACGAGGCCATGCTTTATTCCAAGCTCCGAGACGACATCGGTGACCAGAGTCTCAACTCAGGACACGAGAGACGGTGGACACCTAGGTTTGCGCGTAGAGGTGCCAGCAATGCTGCCAACGGTACGTTCCGCTATGCTGTCACTGTTAACATTTTTCAGACCACTACTGACCTGACTTTTTCCTCCAGGAGACGCGCCAGATTCGGTACGTGACCAGATGATGCGTCATGACCCCCAATTCGCGACATTTCACCACGCCTATCTTAACGAGATCGCCAACTTCGACCTCCAAAATGCATTTCTGGAGGAAGAGAAGCAGAGCCAGCTATTCCGACTGTTCGCCCACGTGAGTCTCACGCGCGATCCTCGAGCCACCGCCAACATGGTCCCCGAGGAGGTGTGGGCAAGTCTCCCGCCTGATCCGGAGATTGTCAAGCTCGAAGAGGAGCGCGCCGAACTTAAAGAGGGCAACTATCGGATTGATGGTCACATACACGAAGAGAAGATCCGGCAGCTTACCCAAGAAATCCGCAAGAAGCGTTCGCAGCGTGATAGGCAAGTCGTTAAGCAATACCGTGAGCATTACTTCTATAACCGTCCCACCTGGGACATTGAAAGACAAGCCCAAGGAGAAGAGGAGGAAGAGTTCTCAGAGCCTATCATCAATGTCACCATCCCAGAACGCGCCAGATTAGGAGAAATTTTCTGCCACCAGCCCGATGACTTAACTGAAGATCAAATCTTCCAGCTTAAGATTGAAGCCGTCGATCTTATGGTGGCTCTCTGTGACAAAAGAGAGACTATCAAGCGCAATTGTATTAAAGAGAGAGTCAAAGCCTACCCGTCCGTAAAGACCGAGCCTCTCGAAATAGAACACGAAACGCCGCCTAGCCCCAATCGGTTCCCTCTGCTCCTACATGCCGCGCAATGCCCCGATTGTATTGGCGATAAGCGACTCTCTTGTGAAGAGCGTACCTTTACATACTGCCGTCCGACTGTCATGAACGACCATTTTGATGATCAGCATCTGACGAAACGCGAGCAAGCTGAGCGGAGCGGTGAGAAGATACGGTGTGAGCATCCCAAGTGTCGAGACCTCAAATTTCAACATATAAATCACTTCCGGAATCATGTTCAGAAAGTCCATGGTGTTACTCTACGGTCGTCAGAGCAAGTGCAACAGAGGCGGCAGCGAAAGGAAAGGCGTCGCCAAATGGTTAGGAAACAGGGCCTACTAGTATCATAGAGAGTAGATATAGACCAGTCGTTA
>JCP043_010183
ATGTATCCTGGTTGTGAGAAACGATTCGTTGATGTAAGTGCAGAGTAAGTTCTTAACTGATATATAACTAATAATTAACTTTAGAACTCGGTCCTTAAGCGGCATAAAGTTACCCATACTGGCGAAAGGCCATATAGTTGCCCGATTAATGGCTGCGGGAAAGCATTTAGCCGGAAAGACACTCTGACTACTCATATTCGAACACATACACAAGAGAAGCCTTATCAATGCATGTGTCCTGGTTGTAAGGAACGATTCTCTGATGTAAGTGCAAAGTGATTTCTCTATTAATGTGTAACTAATCAGAAACTTTAGGCATCCAGTCTTGCGCGACATCGACGAACCCATCCCCAAGACATCGCTTTCTTAAGACAATCAACACCATCCTATACCACACAGCAAGTAGATCCAGGAGTTACTTCAATGGCAAGTCCTCTACCGACCCAATACAAACTACCACAATCATCGGAATATGATCAGCCAGAGGAATTACCACGTTGCGCCCAGCCGGCCTTTCCTGAGCGGGGTGACACGGAGAACACTTTTGCCTCAAACCTCATCAATATGCAGCAGTCAACTCTACCTTCAAGGGACCATGCGACCATAGGTAAGACCATTCTGCTCGATATAACTGCTGGATTACACACTGACATGTTCACAGAAACCTCCGTACATGAACTTTCAAGCACTCGCAAACAAAAGGCGCATAGCCTTAGGCATGACCGTTTAAGTAAGAATCGGACCCTCCAGCATCACCAAGAGTCTCCTAATCTAGAGTTCGTGCAAGATCGGTTTGCTATCTTCTTCGAACAATGGTCTCCTTTCTTTCCTGTGTTGCATGAACCGACAGCTTTTGGAACTTACAGAGAGTTTGTGAACAGCTCTGGGAATACCAAGAATAAGCACACTCTCGCTCAGATATATCTTATCGTCGATATTGCCGGCCTATCGTGCCATGCTCCGGATCTTCAGCAACATTCAATTTGCAAGAAAAAGTGGCAAGAAGCGTTAAATGCAATTGCTTTCGATAAGGGCATTCTTACCCTCCAGTGCCTCGTGCTTGCTATACTCTGCTGCATCATAAGGGCGGATGATAAACAAATTGCCTATTACAAGCACATTGCCATTGATCTCTCTAATGACCTGGGCCTGCATACGAATCAAGAAGATATCAGACTTGATCCTCTGACTAACGAGACTCGAAAAAGGATCTTCTGGACCCTCTACACGCTTGACTGCTTTTCTGCCTCTAGGCTTAATACCCCCATGCTGTTGAAAGATACAGAAATCACAATCGATTATCCTGGCGATATTGACGGCGAACACATCGCCGAGCATGGTTATCTCAACACCCCTTCCTGGAAGCCGTCTCGAATTTCCTGTGCGCTAGCATTGTTTAGAGCAACCCGGGTACTCGCCAAAGCACTTGATGAGAGATACTCTGACGTTAATGAATTCACATCCGAACGGATGACAGCCATCGAAGGCGAGCTTGACGCTTGGCTAATTCAGATACCGCGTCACTTGGAGCTTGAATTTATACAGGATAAGTGTCCTCAAGATATTGAAAATAGCCGCCCTTGGCTCCTTGTAGGTCAAGCTTCTACTCTGGATTGCTGA
>JCP043_010184
AATAGATCGCCCTGGAGACATGCAGACAGCCGAATTTGTCAATAAGAAAAATCATTCTACTATGCTGTCTCGATGAAGATTGTATGTTGTTTCCATGTCGGAGCTAATGTGCAATCAGTCACTCATGTAAGTTAAAAGCTGGAGATGTCCGGAAAGATAACTAGCAAATTCACACTCGCAATATCAGTAAACTTATTTTCACTCATCTCTATCATTATTTACTGCCTCTTTCCGTTTTTCCTTTTAGCCTTTGATACCGCTACCATGGATTATAAAGACTGCAAACTCGAAGAGCATTTTGATGACATGGAAATTGAACTTATACATCAAGTTGACAACGCAAAACATCATCTAGAGACCACAGCCTCTGCATTCTGGCAGGCTTACCTGCAGCGAAACTTTCCCAGACCCTGGCTAGTACTTTGTGAACAAGGTCCTGATGGAAGCTTGAGGCGAGTTGACATGAAGGTGATATATTACAACAGTCATGGCCGCAACTTTTCTCCTGTTCTGTTGGTCGAAGTCAAACGCAAGAAGGGATCAATGCATGAAGTTGAAGAGCAGGGCCTAGATGCTGCTCTAAAGGCTATCAATAGCCAGAATTTGACGGGCATGTATGTCATCACGGCAATCGGGCTCAAATATAGAGCCTGGTATTTGAGTAGGGAAGAACGAGAACTGCAGCCATTGCATGGCAGCATTGAGAAGGCGAGTTGGGAGTATTTACATGTCAAACAACAAGCTGGCGTTTTGAACCTGGAAGAAACAATCCGACTCATCAAGGGAGAGATGCCTATGCGACAGGCAGGGGTCGTCCCAAGTCAACATATTGAGCTGGAGAATATTCTCCGGGCCGAAGCATCCCATATCCAGGAGGGATATAGTGTGGAGCAGGCTGGTTTGGCTAGAGATGACCAGGGAAATGAGGCACCTTGTTACCCGTCTATGGCATACTATGAACAGCCATCGGAGCAAACAGATGCCCAGTGGTCTGACCGCATGGACGTTGAAGCGAGGGCAGAGTCAAGTGGTGAAGACGACGAACCCTCGCAAGCTGAGGACAGCAAGGGCAAGAAGCCAAGAAAAGAGAGGACGATAGTGAACGTGAGAGTCACATTGATACCTCATAGAATTCGGAAGGATGAGTGTGAGTTTCGGGATACCAAGAACATCAAACAGACTACCCTGAGGAGTGATTGGAAGGAGAAGCATGATGGGAGTAAGACCTACTTTGAGTTCAAAGGCAAGAGCCATCGCTATCGGTGCGAGAAATTTGAATACCAGCGTTAGTCTTAGTCTGAAGCTGGAATTACATGGCGTGCCATGTCTGTTGCTAACGGGAAGTGGGGTTTGTGCGCTATTTCTGGAAGAGGAATAGCGACAAATGAGATTACCCACTCTCAGGAGTCAGATTGGGAACCAGCCTGGAGTAACAATGTTCCGTTATTTATTTTTTAGCACAAGTTCAAAGCAGACCAGCATAACCCCTAACTTCTTAATCGCACCGATAGCCACGTACGTTCCTACATTCTATGGTCCTTGTTTTATTTGATACTGTTCTATATTCTTCCTGTACAAGATGGTCAGGCTCTGCTTAACACGCAGATGTGGCATTTGTCATTTCGATTTCTGCGAGAATGATGCAATTATTGCTGGTATTTGTTCTCCATATCAGAATTATGGCAACAACCCTACTGACTTGTAGCAGTGAGACCCGACGGTAAAGAATCAAAGCAGTTTAAGTACCGCTCTGATGCGGAAATTAACGACTCAATTGGACTTATTTGGTGCAATGCATGCCCTATTCCTTGCATTCATCAACGCGACCAGGCTATCGGCTGCCATCGCGTTTGCCGGAACATCCTGACTCCTTCACCCCTTGCCGAGTTCCTCCAGACTGCTGCCTATCACTGTGAGCCTACTTTCAACCAAGAACGAGAGCGGCGCATGTGGCTTCTGAAAACCATAGAGTCACGGCTCGAACTCTTCGGAACCCTGGCAGGTGAGCTACGACGGGAGATAGCTCAATACTTGCTTCAAGACGACGCCGCGAGGACAAACATACTGGGGCTCACCTGCAAGAGACCCTTTCAATCTTCCTTCACCGTGCGGGCTCCGTTTCGTGGGAATTATGTGACGTACGAAGGTGAAGTCTACTTCAGGTCTCTAATCAACGAGCCTCAAAGGACGGACGACTGGCTAGCACCCTTGGCTGTCTATGTGGCCGAAGACCACCGCGGCGTAAAGAGATTGATATGGAGTCGGTATGACGAGCCTCCAACTGTAAGTTGTATACCTGGTGTGTTCTGGAAAGGATTGCCGATTCGAAACTCTGAGGGGCTCATGGAGTTCTATACCAATGTAAGCCACCCATCCCGCAGAATGCATGGGTAATAGAGTGGCTAAAGAATGCCATTTACACAGGGCCTCTTACTACGCTATTTGTCGTGTCGCGACAGTTACCACGAGTACAGCACACGCACCTTAGATTCTTTTGCCATTCCGCGTCATCCTTTCAAGCCATCGCGGAGTGTAAACTTTCACGGAATGACAGACAAGGCACCGCGACGAATGTCTATATTCCAATACAATCGTCCTGAAATCACCGGCTTCTCAGTCTGCTGTAACCCTGCTCCCATCACCCTCTATACTCACACGCGAGGAGATGATCTGTCATTCTATTATTCAACTCCTGCTAATTCTTCTTGGATTTATGTTCCCCTTGAGCATAATGAGTATATTACAAGCATTTGGATACGCCATCCGAAACCGCTAAAGAAGATGCTGGCACTGGCTTTTGAGACAGATAAGGGACATTTGTATTTACTAGGTGCTCAGGCAACACCAGCGCTATCAAACTGCAACTGGGAGCTTCTTGATATTTCAAAAGGGGAACCCGGTCACTTCTTTTTCGACTCACACCCCTCTGCTATGAGGGGCCTAATATTCGACTCAAAAGCGCCGAGACAACCCAGAGTTTTAGATGCGCCTAAGCCTGTGTCTCCACATCCGGGTTTGCATGTCTGTGAAGACTTTCACTGGTCTCAAGCCAGCCTTGAGAATGTCGTTGCGGTGACTCCTTGTTGTCGAGTGACGAAAGGATCACCTGAATTCATAGGTCTTTTGCTGGACTACTCAGATGGAAGCAGGGCATGTGTAGGGCAGGTTCGCCTGGACTGTCTCAGTCCTCCTCTCACTATCAAATCCTCCCCAAGGCTTTGGTTCGGCTTTGAACTCAATGACGAAAATCGCCCTTATATAGCCAGGATTGAGATATCTGACGCACATTTGGATAAGAAAATGACCATGTGGTTCGAGGTGTTCTTGAGTGGTATAATTGAATGGTGGTACTCATACCGACAGTGCCAGATATGGCAAGGTGGACGTCGAAGTCTAGCCACGAGATCTTAATAACTTGGCATGTCAGAGATGAAGCGCGCTGCGGTATAAGTCAGGGTTTAGCAATGTGTTAGTAGGAATTTCATCTAAAGCTGTTGTTATAAATAGGATTAACTTAAATTCTACCCTTTCTTTCTTTCTTTAATTTATTTAATTTCTTTTTATAGAAACGATCTAGTGTAGCCTGTGTTATGTCTACAATCCCTTATTTTATCTAGCA
>JCP043_010185
AGCGACCAAACCGAAAGAGGGCGCCTTTATCATTGGCGGATTGCATAACAGGACACCATCTTGGGTGGTTGACCTTGATTATGTCGTGATGATGCCCTGCTGTTGCCGGTTGGATAGCACGGCGCGGTCCACTGGATCTGCTTGTAATCTTTGGCGCCTCAATTATTGCTATCGCGCAGGGGGACACAGGTAATGCAACCCTGGAGCCTAGGCTTATCCATTTTCGATTCCTATTCTGCGGCCCGTTACATCCACCCGCGCCACCCCACCATTTCTGGTTAGGTTGCTAACAACCAACATAGTGTAGGTTTCGTCACGCCTGCGTAGCTGTCATTCCGTAGCTTGGGAATTTTCTCCACATATGCATCTACGCTATACCCATACAACCAATTTCCTTATCGGTACTGCCTCCAAATTTCACCCTTCCCTCCAAATTTCAACCTTCCCTCCAAATTTCAAAATTCCCCTTCAAATCTCAAAATTCCCTCCAAATCTCAAACTTCTTCACCTCCTCACTTCGTCTTTACGACCTCTCCCATGCAAGAGAGCGAAGACCCGCTGTCAGCCCTTATCACAGAGGGCGAAGACCCACTGTCAGCGCTTGTTACTCTAGTAATTGAGAACTACCAAAGGTACTCTCGTGGTCCTTACAGGGTAAAAGATGCTTTGCAAAAGGCGAAACAGGCCGACGGGAGCTCTGTAGAGAGAATCCTTGTAGAGAAAAGCCCCACAGCCTGGTATGCGTACATTGCTGCGCACAAGACGAAAACCTTGGATCGCGGGCCGGAAGGCAGAGTCGAGTTGTCGCGCTTACTCGACCACCTTGGCAACCAGCCTATGCATCGCCAGCATGAATTTGTAAATCAACTCGCAGCTGCTATGGAAAGCATAGATGCCAACACTTCGCCGCAGTCTGCCAAGCGCCGTCGTATGTGCCCTATCTCATGATCTAATCTACGTCTAATGAATTAAACAAGGCATTGCCACCGAGGACAACACAGTGGCTCCTGTACAACCGACCTCCATTACAAGAAACGCAGATACATGCTTGACGGATGTCGAACCCAGCGTTACAGAACAGATACCCGCCTTGGTAACCTCGAGGGATGTGTATGTTGGAGCTCCTCTTGAACCAGCCGAAGAACTATTTCACGACCAGTTCTGGGATTCCGTTGAAAGAACACAGAGCAAAGAGCAACCTGGTGTGCTACTGGCCGATATATCAATGATTTTTCAGGAAGGGTATATCCGAGAACATTTCGGATGCCAGATGGAAATCGGGATCGCGAAAGAAAAGGTAGCAGACCTTGCCTTCCAATACTTTGGTGTGAAGCTGGAAGACAAGGACGGGGTTAGGTCAATCTGTTATCCAGGTGGGGGCAAAATAGAACCCGACCCGTCGATTAAATTGCGGGCATGTCACCGGGACCTCTCTGGCATATTTCGAGGCGTTCTGCACGAGGGCGCTCACACATCTCCTATATACCAGCGGGAGAAGGTCGAGCGACGCAATCGTACGGATGGTGTCTCGATGACGATATCAAACCAGGCGAAGGAGGGTGCGAAGATCACCGTGTTTCTAGGAGAATGGAGAGCATCGGCAATTAAAAAAAAGTTTTATGGGTAGTCTCAATCTCAGAGTTCTTTCATTTTGCCCTTCTCCAATATGATGCTAACGCCTTTTCTCAAAAACACCTGTCCATCGTGCTGCTGAGGATACCGCTCGTACGGCTGCCCATCTTCTTTCCCAGTCTCGAAAACTCTTACAGTGCACTGCTTCCAATATACCATCTGTCCAGATCCAACAACAGGCTGAACGCCCGTCTTCGCGTCCGAGAAAAACTCATCGTTGTCTTTGTCAATGTCGAGCGCTTGCGGTTCGAATAACTGAGCATGTTAACAGGGCTCATCTACAAAGCAGAGATGGGCATACCACCATCGGATTTGAAGAAAACGACTAGCTCACGGTAGCCTGAGTGGCCGATATCGTTCGTGGTTGACTCGAGCGGTACTGGGGAGTAATCTCAACTTGAGAGAAGCAGGGGAAAGAGGCTGTTTTCCCGTTTATGAGGGAGTTTTGGTAGGGATGCAGCGTATTGAGAAGTGGAGTGCAGGCATCATTGGGCCCTGTCCCGAGAGCCTGACAGCTGGCAAAACCACGAAAGGTGGAATCACCCGACGTACTCGGAAAGTAAGAATCAGGTACAAATGACCTTTGGGCGTAAAATAGTCTTTATAAGCTCATAGGAGTAACGTCAGCCGGATGTTTGGGAATTCGGATGTCGACACAAGGAGGATTTGAGATGTAGGAAAGAGGGGTAGAAGATTCATTGTGGGGCTCTCGGCG
>JCP043_010186
CTCTGGATATTTCAATTGCACCAACTTTCTTCTGTTTCAAGTTTCAGATTTCAGATTTCAAATTTCAAATTTGAAGTTTGATGCTTCAAATTTTCAAATTTCAAGTTTTCACCTAAAATGCCTCATCTCCACCTTTCTTCTCAAAAATATTCTAAACCAAGTAACTGACTGCTAATGTTAGCCACTCAAACTTCATTTCTCCACTCCTTCGCCGAGAGCCCCACAATGAATCTTCTACCCCTCTTTCCTACATCTCAAATCCTCCTTGTGTCGACATCCGAATTCCCAAACATCCGGCTGACGTTACTCCTATGAGCTTATAAAGACTATTTTACGCCCAAAGGTCATTTGTACCTGATTCTTACTTTCCGAGTACGTCGGGTGATTCCACCTTTCGTGGTTTTGCCAGCTGTCAGGCTCTCGGGACAGGGCCCAATGATGCCTGCACTCCACTTCTCAATACGCTGCATCCCTACCAAAACTCCCTCATAAACGGGAAAACAGCCTCTTTCCCCTGCTTCTCTCAAGTTGAGATTACTCCCCAGTACCGCTCGAGTCAACCACGAACGATATCGGCCACTCAGGCTACCGTGAGCTAGTCGTTTTCTTCAAATCCGATGGTGGTATGCCCATCTCTGCTTTGTAGATGAGCCCTGTTAACATGCTCAGTTATTCGAACCGCAAGCGCTCGACATTGACAAAGACAACGATGAGTTTTTCTCGGACGCGAAGACGGGCGTTCAGCCTGTTGTTGGATCTGGACAGATGGTATATTGGAAGCAGTGCACTGTAAGAGTTTTCGAGACTGGGAAAGAAGATGGGCAGCCGTACGAGCGGTATCCTCAGCAGCACGATGGACAGGTGTTTTTGAGAAAAGGCGTTAGCATCATATTGGAGAAGGGCAAAATGAAAGAACTCTGAGATTGAGACTACCCATAAAACTTTTTTTTAATTGCCGATGCTCTCCATTCTCCTAGAAAC
>JCP043_010187
TATAAGAATGCACTTTCCCTCTTATATAAAACCAAGATATCAGACCAACACTTACTTTCAGAAATATCGAGGTTTTTTCTAGAGACGCACTTGACTTGATTACCTTGGTTAGTAGTAATTTGTTTCTTTATCACTCTATTATATATTGGCTTATGTCTCCAGAGTGAGAAGACTTATATTATAAGAGTCTTAAATGCCATTCACAACTTGGATTTCCTTTAATATTCTAACGGGTCTCATTGAATAGAATCTTCATCCATGGCCAAAGTCGTCCTTCCTACAATGTCCAGCAATGAGGAGGGGGGCAATAGCCCTACGCACTCGAGCGGCTCAAGACAATCTGACAGCACTCCTCGCAATGACCAACCCGTACCTGCCGATCCAGTCAACGGTGACGACACCAGCTCAACTGAAAACTCAGATGGCAACTTCAATACCAAGGATTTTGCCCCTATTGACGTAACACACAACCATAAAGAAGATCATTGATGAGTATACTTGTCGTTTAGGAACAATAGTTTATAGCCAACAGCAGTAATTTTGCACGGATGCTTCTGGGTCAGGGTGGACGTTGGAATTCAGGCAATGAGTCTCTAATTATAAGGGCCTAAATTTGCCATCAAGATAGATAATGGAATTTGGGTTATTGAAGCAATTGTTTAATTCGAAAG
>JCP043_010188
ATGAGCAATCCTATACTCCTTCCAGCTACGGAATCGATGCAAGAGCTATGTCGACAAAAACAGGAAAGAGAGCTCCAGAACGTCCGTGGTCCGCTGCGTGAATATAAAGCCACCATAACAGATACCAAGATTCTCTCTAGATTCGAGAACGAACAAGTAAGAATGAACCATGTGAATTGAACTGCTCTGCTAAGTACACTCAGGCGCCCAATATTCGACGGCAAGCACTACATGAAGGCAAAAGTGTCAGTAACGCCCGAAATTACGGACCTCGTGAACTTGACAAAGGCACGATTGCGTCACCTGAGCGTACTATCACCGTCTTTATACCACTAGCGACACAAACTGCAAGTACGCAAAGATTTTCCAAAGTCCTGTACCAGCCTGATAAGGATAAAGCCGAGGTTAGGCAACTCCTACCTTGGGACGTCGGAAACCATATTCAGATCCCCGGAAACAGTCGAATCGTTGTAGAGGAAGGGCCAGTATGCTTTGACATGGTTCAATATGATTGGGAGCCTGCTAAGAGCCAAGAGAGCAAGGATGAGTAG
>JCP043_010189
TCAAACTCAATCTGTTTCTTACTCTTCTCCAAACCGCGAGGCCATGGATACTGACAAGCCTCTTCATGATCAGCTCTGTATTCTAGGATTCTTTTTCATTTCTGATGTTGGACCCCAATCTCGTCAGGTCAATGTTGATAATAGATTGAAACGGATTGTAAGTCTCACCTTCTCTCGCAATCGCCATTCGCTCATACGACAAGATCTCGGACGCCTGCGAGATCATCGCACAGGACGTTCCCGAGGTCGTCAGGAACAAACTTCATCGACTTGGAACCGAAGTGCAAGCAGAATTCCGCAAAGCACCATATGAACAGATATCGTCCGACCATTTCCGTTTCCCAGGTACAACCAGAGCAACGATTGTGCGAGATGGTTCTCTCAATAGGCCAGACAAACAGCAAGTCCAGCACGATTCACCTACAAGAACCCTCCAGCCTTTAAAGCAAACGTCGGCAGCAGTGGATAAATTTCCAAAGAGTCGGTCCTCCAGAAAAACGAAATCACCTAGGGAAGGATCTTCCACGGGAACTAAACCTTCCCCTGAAGATGATGAAGAACCCTTTCTTATCGCCGAACTGAAGTCTTGGGCCGACTCAGCAAAGTCTTTCCTCAGCTCCGAGACAATTCCCATCGACGATATCGGCGTCTTCGACTACATCAAGGCCCTCGGTAAATCATCAAAAATAACGAAGATTGCTCGGCGATTTGCTTTACTGCAGCTCTGGGTGTCACAAGAGGTCTGGCGGCCTTTGCCACTCCAAGAGTTCAGGACACGTCTAGGGGCAGAGTCAGAGAAGAACTTTAGCCGATTGCTTAGGGAAGGGAGGACGTTATTCTTGCTCAAAGCACACAAGGGTCCAGAGGTCTTGTTTTCGAACCTTAAGTCAAAGACTAAGTAAGTAGTGCATCATCTAACTGAAAGACAGAAACTAAAACTTACTCGAAGGCTTAGAGAGCTATCGCTTGAGTCGAAAGTTCTGCCCGATACGACCATCGAGCCCAATGCCAACGAGGAATCCTACAATAACATCGAGTTACTCCTACAATCTCAACACACTGAAGAAGCCAAAGAAATAGTTTCTCACTTTGATGTAAAGGAATTGGAGCTCCCCAGGAGTTGCTCAGATTATATTGCAAACTCCAAACTATACAGGGATGCTGCAAGTAGCATTTCAAAGTACCTCCAGGAGATTCACATAAAGCGACTGTTTGGCGACCAAACACAGCTGAAACACAGGCTCCCATTTCCTGAGAATGAAAGGCCCGCAAAACGATGGTGTCAATCCTTTGGACCACCCACAGAATCCCCATCGAACCTTGGAGTGATTCGGTACCGTTTTGATCAAGACCCAATGCACAATGACAGTCAAGAATTGCCATACGCCACGGAAAGCAGCACCGATGCCGGAAGTGCCGGTGACCACGAAGTCCGAAGCGCATCTACTGGTGTGAACATTCCTGTGTCGGACTCACCTGAGGTCACAGGCTCCCAATCGGGGGCTTTAGTCATGCCTGGGAGCGATTCCTCACTCATTGCTACGCCTTCTTTGGAGGCTACCGCGGGTGGGTATGAAACACAACCATCAACAGAGACAACAATTCCAGTCAGAAACATCGAAGCTGATATGGGGCCTGTCCAACTCTATTCCCCCACTGGTCGTCAGAGCACACATCAGTTGAACGAAGGTTATCTCAACCGTCCATGCGCTGATATAGTGGAGAATCTTGATGAATGTCGTGGCAACATTACACAGCTCTCCAGCGTATCTTTCGGAATACATGAGACCCTGGGTCAAGCATTGAGTACCCAGCCAATCGTTGAATCAAGCCTTCCCAACTGGCTTCATATCGATGCGAGTTCATTCAACTTCGATACAGCCATGTTCGAACCACTCGGAGCACTCGAAGCAATGGAATTCAACGACTATCAGGGCGAGTTAAATGCACAATAGTAATTAAGAAATATTCTCAGGCAATTTCCATCCTTGATTTCAACACCAGATCGTTTCGGCTCGGTTCCACTACTCATCCTTGCTCTCTTGGCTCTTAGCAGGCTCCCAATCATATTGAACCATGTCAAAGCATACTGGCCCTTCCTCTACAACGATTCGACTGTTTCCGGGGATCTGAATATGGTTTCCGACGTCCCAAGGTAGGAGTTGCCTAACCTCGGCTTTATCCTTATCAGGCTGGTACAGGACTTTGGAAAATCTTTGCGTACTTGCAGTTTGTGTCGCTAGTGGTATAAAGACGGTGATAGTACGCTCAGGTGACGCAATCGTG
>JCP043_010190
ATGGCAAAACAGCTCAAGTTGAGCATTAACGTTGCTAGAGAGTTTAGATTCACTGTATGTCGATTGTTGTACTACCTCTCGCTGTATACTGATCCTGCCAGACTGAGAAAGGAAAAGCTCAGAATTTCGGACATTACTGGACAGTCGAAGTGGCGACACCCACCAAGACTCCGTCCTCTGTGACCGGAAAAGGCTCAATGTCCAAGGTGTTGCGCGACATCTTCGTCGCCATCCGAGCCTGGTTTTTGAAATTAAGGGGCTTGGTCAGGTTTAAACTAGTGCTTGATGAGGAGAAGCAGGGCTTGCTTGAAGGCGGATAG
>JCP043_010191
ATGCTCCTACCGGCTCAGCCTTCGATCTTGTCAGTTGCCCACAGCATCAGTCGCAAACGATCCCATTCAGACGCGCTGGGACGCGAAGACACGGGCACACATTGCGACCGTGGGACACTTCATTCGACCGAAAAAATCCGGAACGATACATGCGGAATTCTCGATATTAGAGCCAAGAAGAACAAGCCTGAGAGGATACTCGATGATGCGATTGCATATGACAACACCATCCACGGCGATATCGCAACAAATCCCACGACAGCCGACAGCAGCGGAGACAGAAGTAGAACAGACAATGATCTCATCGATGAAGGCCACATAGATGATGGTATTGGAGACGACGAGAGCATATGTTCCACGGAGTCGATACATTCCGGAGACATCAAAATCGAGACCCTATGGGAACGGGAATATCCGATCAATGAATGGTAAGGGAGATGTTTTGCTCTGAGCGACCTTTGCTGAGTCGAACATTCAGGCAGCCACATGATGACGGGAGAGTTGTAGTTTGGGACTTATGGTTCGTGCGCATCCTCATTAAATTCCCCATGTTGACTCGGTATGCCAGTCACGATGTTTATTCAAGATTATTCAAGATTTGCAAAACATCGATTCCTTCTACTTATCGGGTCAGTATCTGTTCTACCACTTTTGTTAGTGGCCTAGCTAATAGAAGCTACAAGCGCGTGCTCGACATTGGAACAGCAAGTGGTATTGTATTACCCTCTTCGTGATCTGAGAAGTATGCCAACACAGTCATCTAGGTGGTTGGGCTATGTATGATCTCTTCATCTGATTCAAATGGTAATATTAGTAACTAACTCAATCCAAGAGATTTTGCAGATGAGCATCCTGGCCTTGAAGTTACCAGTATTGATCTGGTGCCCCTAGCGCCTAATCACGTCCCGCCTAATCTGCGTTTGTGAGGCTACACAGATGTCTCACGCCTAATCAATGCTAACATTCGTGCAGTGACGTTGTGGAAAGCCTCGATCTTCAAACCTTTGACGAGTCTTCACAAGATTTTGTACATTCCCGTGACCTCAAAGGAAGGATCAGCGACTGGGACGAGTTTGCAAAAGAGATCTTCGACGTCTTGAAACCTGGAGGCGTTGCAGAGTTCCATGAAGTGACAATTGAGTTCAAAGCAAAGGTGGATCTTCCGGAGAATAGTTTTATGAAGGAATGGGGAGACCTGTTTCGAAAAGCAGGTGCAGAGCGAGGGGCGCGATTCGACGTTATCGAATCTGAAGTACTGCTTGATTCGCTACGAGCTGCTGGCTTCATTGATATCATGGAATATCCCTTCGATGTAAGTTTCTAGTGTGCAGAGAACCTTAACGACAACTAAGTATAGATTATCGCAGGTACCGATTGAACCTTGGGAGCAAGAGGGGAAGTTAGGACAGCTAGCTTGGCTGGAATCTGTTGGTGATATCGAAGGGTCCATCCTTCGTCCAGCCGTTGAGAACTTGGGCTGGAGCGAGGAGAGATGTTACATGTTTGCCGCAGGTTTGCGCAATGAGTTGAAGAAGACAACAGTCAAGCCTTACATGACACGCCTGGCCGTCGTCTGCAAAAAGCCATCGACTTAA
>JCP043_010197
ATGTCTGATACCCAGTCTCATGGGCTCCTGTTCTCTCGCCTATTGTATCCATTTGTGGATATCTTTTGCTTCTATTCATATGGACCTTCAGACCTGACCAAGGTTGCGCGCTGGATCGCCACTTGGTCATCTCAGAATGGTCCCCTCTGGAAGCCATCATTGATGGTTCTTCTCTGTGAGAAACACTTGCTGCGGCCAGATGCTGCGGCTGTAGCAGAGCGCCTCTTTACCTCAACAATCACGGCGCTGACTTCTAATTCATTGGACTTCTACTTCACTGACTCTTGGTTTCTTCCAACCGCTGATTCAAGTTCTTCTGCACTGATTCAGGCTCGCTTCCGCGAGCATCTCGCTGTGGTTCGCCAGCGACGCCGAGAATCCGGACTGCTGTTGTCTGTCGAGCATACGAACGCATTGTTTGAAAGGGCTTTTGAGTCAGCAGGTACCCTGTACCACCAACCCATCGATCTCATTCGCAGTGCTCGGCGCGATATTCCAGTTTCAACTGAGCTAGCAGACCATCTTGTCCAATTCATGAGTCATATACCATCGCCGAAAGATCTCATCTCCTTTGCTTCTCCCATAATTGCGTCTAGTTTGTTTTGTGACCATTATCTCCCTGACATGCATTGTAAGTTCCTGACGATCATTCGAGAACTTGTGCTAATACTTATAGTGTTCAACCCCCACGATGTCTTTCAAAGTCTATATAGAGATATCTGTATGGAGGCCTGCAAGCAGGCGACTACCGTCGATCGAAATGA
>JCP043_010202
ATGATGGATCGTGGTGGTGAAGTTAGTGCGTTTGTAAATTCGGAAGACAGCTGGAGTAGGACTCCTCTCTCGTGGGCCGCCGAGAACGGACACGAGGTGGTAGTTAGGATGCTTCTCGATACGGACAAAGTCGACATTGACTCGAGAGATAATCACGGCCGGACACCTCTCTCGTGGGCCGCTGGGAACGGAAGGAAGGGGGTAGTGAGGATGCTTCTCGATACGGACAAAGTTGACGTCGACTCGAGAGATAACCATGGTCAGACGCCTCTCTTAGTGGCCGCAGAGGACGGACACGATGAGGTAGTGAGGATGCTTCTCGACACAGGCAAGGTTGACGTCGACTCGAAAGGTAGCCACGGTCAGACGCCTCTTATGTGGGCCGCCGGGAATGGAAACGAGGAGGTAGTGAGGAAGCTTCTTGATACGGACAAAGTCGACGTTGATTCGAGAGATAATCACGGCCAGACGCCTCTTATGTGGGCCGCTAGGAATGGAAGGAAGGGGGTAGTGAGGATGCTTCTCGACACAGGCAAAGTTGACGTCGACTCGAAAGGTAGCCACGGCCGGACGCCTCTTATGTGGGCCGCTTGGAATGGAAACGAGGAGGTAGTAAGAACACTTCTCGACACGGGCAAAGTTGACGTCGACTCGAAAGGTAGCCACGGCCGGACGCCTCTTATGTGGGCCGCTAGGAATGGAAACGGGGAGGTAGTGAGGATGCTTCTTGATACGGATAAAGCCGATGTTGATTGGAGAGATGAGAATGGCCAGACGCCTCTCTCGTGGGCCGCTTGGAACGGAAACGAGGAGGTAGTGAGGATGCTTCTTGATACGGACAAAGTCGACATTGATTCGAGAGATAACCATGGTCAGACGCCTCTTATGTGGGCCGCTAGGAATGGAAACGAGGAGGTAGTGAGGATGCTTCTCGACACAGGCAAGGTTGACGTCGACTCGAAAGGTAGCCACGGTCAGACGCCTCTCTTAGTGGCCGCTTGGAACGGAAGGGAGGAGGTAGTGAGGATGCTTCTCGATACGGACAAAGTCGACATTGATTCGAGAGATAATCGCGGCCTGACGCCTCTCTTACTGGCCGCTTGGAACGGAAGGGAGGGGGTAGTGAGGATGCTTCTCGATACGGACAAAGTCGACGTTGATTCGAGAGATGAGGACGACCGGACGCCTCTCTTACTGGCCGCTTGGAACGGAAGGGAGGTGGTAGTGAGGATGCTTCTCGATACGGACAAAGTTGACGTTGATTCGAGAGATAATCACGGCCAGACGCCTCTTATGTGGGCCGCTAGGAATGGAAACGAGGAGGTAGTGAGGATGCTTCTTGATACGGACAAAGTCGACATTAACTCGAGAGATGAGGACGGCCGGACGCCTCTTATGTGGGCCGCTTGGAATGGAAACGAGGAGGTAGTAAGAACACTTCTCGACACGGGCACGGTCGACATTGCTGCGGAAGATGCATGCGGGTTGGCTGCATTACAATTAGCTGCCTTCAATCATCATACCGGGATGGAGGTACTGCTCATAGCATGGGGGGCCCCGATTGTCCCGGACTTCTACGGTCTCCAGGCTTTGTTTCAGGAGACTATAGGTACATTTGAATGTGCTGCTGCGGTCTCTCAGCGCAATCCCATTCGGTCTCCCCTGTCAGACGAACACGAGTTGCCGAAAGTTGCCAAGGATGTTTAG
>JCP043_010203
CCGACAACGGCTTCAATTTCTTCCTTCCGAGGTCAAAGCTGTGCCCAATCATCCGAGCTAGCCACTTTATACCCGAGGATGGATCCTAATACTCATCTCGCGCCTGTCCCGCTCCCGCCGTAACTACACTTACCTCATTCGCAATGGCTTCCTCGCCCTCTCAATATCTTCAACACCAAGAAGCTTGCTGGTGCCCTCACCACGACCGTGCTATCCCCGCGGCGGAAATGGGAGTCATTGCCATTCATCGGTGCACAGCAGTGGGTCATCCTCTGTCTGCCGAGCTTCGGCCACCGCACCGGTGAATCCGGGTGAAGATTGGGTGGAACCCCATGAAGGAAGATTTTAAGGTTAGTGATATGCTTGCGACCTAATGGAAGGCAGCCAGGGCGTCAGACTCGAGGCTTCCAAGGCACTCTGTCGCGCCGTTGAAGAGAAGAGGACAATACCAAGGACGTGCCACATTACTAGAGAACACTCGAACAGGTACACACGACATCGTCAAACCGCCGCCTGCTTCTCCTTCACCAGGCGATGGCGGTCCTGGATCGCAAACTTCCACTCCTTCGCTACCTTGTACACCAAGAGGACCCCCAGACAAAGGAGAAGGCCGCACGAGGTCACGATCGCCGTGAAGCTGACCCAAAACGCCGCCCCCATCCAACCGCCCCCGCCGTCCTTCCCGACTGACACCACAACCTGCAGTCCGCTCAGAGCCACCGACACGACTCCGATCACGAACAAGACCGGCCCGTAGAAGCGCGCAAAGTACGTCCCGTATTGGTACTCGACCCTCTGGAAGTGCGACTTGCCCAGGAGGATCGGAGCGTACAAGTTGAGACGCGTGAGACGGATTTCGCCGTAGGCGTAACGAGGGGAGACGTCCCGGTCTTTGATGTGGCCTAGGCTAGATGTGAAATCGCAGAACTGTTCCCAGGTAATGTCTGTCGGCACAAGACACAGGCTGGAGTCCTGGGCAATGCGCAGGTCGGACTCGTGCTTTATAAGATAGTAGTACGTCCGCAGGTAGCCCAGCGCCGCTTGTCGAATGCGTGCCCCGCGCCCTCTGCTGTCAGACTCCCTGCACAGGTAGTCCCTCCAGAACGTGTACGAGCCGATGTACCGGGGGAGCGGCTTGATGAAGATGCGGTCGTAGATCCACACTAGGTGGAGCTTGGGGTCCTCCGTCACCACGATCGAGCGTCGTTTCACCAGCTGTCGGTGGAGTGGCGATATGTTTCGGCTATCTTGTTTGGACATCCACCAGAGTTTGTTTGCCACCTGGTCTAGATCGTCCGAGCAGAATTCAGTGGCAAGCAAGTCCCACACTCTGTCTCCATCATTCAGGGCAATGCGGGGATGTCCAGGTACCCATCGGGTCAGCTCATTCCGCATTAACTGATCTTCTAACGCGAAGGGCGGCGCCGGGGCATCGAGAGACATCGTGAACATGAGAAAGCAAAGAACTGCCAGAAACCGTGGCCCTCATCGGTGGTGCGGCTGGAACCACGCTGAAGCCTTGACGTCACATGGCTAGCGGGGCTCAGGACAGACGCACGCAATTACACCTCAATGACGCGAGCCCACTAGTGAATCGCTTCTGTGCTGCGCCTAAAGGCTAGCATAAGCCAGCCGGGGAGCAACACTCTGCTTCTCACATCACGAAACTGTCCAAATCATGCGAACAACATGGCCTCGCTGGTGGAGTTGCTCATAACCGCTGTTGCGACCGTTGTCGTCGTGTTGTTGGCAACCATCCTTTTCCGCCAAACCGCCAAGCAACCACTGCGACCGCCGACAATCAAAGGCCTGACCTTGCGAGTCGACGACATCCCAGCCGGCCAGACCGATGATCTTGATCGCAACCTAAAAGCCATCTTCGAACAAGACCCAACCCTGCGAGCAGTCGCCGCTACCCCGATCCGTCGCTCTCTTGCGTCAAAGGACAAACACTCCGTGTGCGCTACCATCTCGATCAGAACATCACTCTCTGCGGACGACCTGTCTGCCCGGCTGCGCCGCGTCGGGATCGGCTACCCTTACAGATACACCTGCAAATTTGACGGTGTCACACCGCTCTACGAGGGCCAGGACGGTGCGGAGGTCGAGTAAGCTTGTCTTCTGCCAACTTTTCTCTCCTGTGCTGACTCCTCTAGCGTCATCGCGGTGCCCGGCCTCGGAAGCCACGCACTCGGCTCCTGGAAATCCCCAAACAGCGACGACGTCTGGCTACGCGACTTCCTACCCAAAGACGTGCCCAACATCCGAGTGCTACTCTACGGCTACGATACCGTGCTGCCGGGCAGCTTGTCGAAGCAGTCCATCGAGGATCTAGGTGGTGCCTTGTTAGAACAATTCGTTGCCTTTCGGGCAAGAGATGGGGTGCGTGATCTGCCATGCTGTCCAGCTCAGGCTAACCAGTCAGACCTCCCACCGTCCGATCATCTTCATCGGCCACAGCCTCGGTGGCCTGCTCATCAAAGAGGTGAGATGTCCCGCTGCCATGGGAAGCAGTTAGCTGACTACCGTAGGCACTCGTTCGTGCACGCAGGAGGCCCAGTTGCGCAAACTCTAATCTATCCAAAGCCTCCTATGGGCTTCTGTTCTTCGGCGTGCCCAACCTCGGTCTCCGAAATGACCAGTTAAGGACCCTTGTTCGAGGTCAGCCGAATGAGGCCTTGATTCACGATCTCCTCGTCGATAACGATTCAGAACCATCGACCTTTCTGAAGCGGCTTGCAGATCAGTTCTCCGAAAGCTGCAAGGGCCATTACCGAGTTGTGACTTTCTTCGAGCGCATGCGTAGCCCAACTCTGGAGGTGATATGTACCATCAAGGACGCTCAAGCTTGCACTAACAGATCTAGCAGCTTGACAAAGCCGGGCAATGGCGCAAGACCGGCCCGCCTTCTTTGCTGGTGACGGAAAAGTCGACCACCAGTACGGGATTGGTGGCCATGGCCGACGAGGACAACATCCCTCTTAATACCGATCATTCCGGACTCGTCAAGTATGATTCAAGAAACCAGGGCGATTACACTATAGTCAGAGAACGACTAATGAGACTGGTCGCTGAAGCGAAACAGGAGGTTGCCAAACGATTTGCCGAGCACAGTGCGTGGGTGTGAGCCCTGTTGTGAGCATGTAGTAATTGCTAGCCCAGATTTATACCAACCTCAATCAGAGACAACACAAGCTTGCCTGAGATCGCTGGCCTTTGAGGATATGGACGGCCGGCCTAATGAGATTGGTGAGGCTGCCGATGGCACCTGCAAATGGCTTCTCAAGCACAACACTCTGATCCAATGGACACGTCAGCATCGAGGTCTTCTGTGGATCACGGGGAAGCCCGGATCAGGAAAGTCAACAATGATGAAGTACGCGTTTCATGAACTTCCTGCTCTTTGCGGAGCCGACACGCAGGCGTTTGCCTTCTTTTTCCATGGCCGCGGCTATGAACTACAGAGAACTCCACTTGGTCTCTTCCGATCTCTCCTGCACCAGCTGCTCAGCCGAGTTCCCGGCGCCCTCCGCGACTTGGTCGATGATTTCGATGCCAAGCGAAAATCGATGGGCGAACCGGGAGAGAAGTGGCAATGGCACCTACAGTCACTGCAAAAATACCTCGAGTCTGCGCTTCTGAGGATCTTGAAGAGGTTTCCAGTCATCCTCTTCATTGACGCGCTCGACGAATGTGGCCAGCAATCCGCTCTCGAATTGATTGTATACCTTAAGCGTACGCTTTCACGTCTTCCTCCAGATGATTCTCAGTTTCGCATTTGCTTCTCTTGTCGTCACTATCCGATTTTGGTACTCGATGACGGATTAACAATAACGCTGGAATCTGAAAATGCGCAAGATATCGGCATATTTGTTGAGGCCCACTTCTGCATCAATCACCCAGATGCCGACGTTGGAGGATTGATCGTTCAACGCGCTCAGGGTGTCTTTATGTGGGCACGCTTGGTCCTGAACCGAGTGCTACTGCTGGTCCATGACGGAGAACCGGCAACTGAGATCATGGCCGAAATTGCCCGGATACCGCAAGAATTGAACAGCCTTTACGATGAGCTCACCAAGGCCGCTAAGCATCGCTCGGCTACCTTAAAGCTGATGCAATGGATTTGTTTCTCCACGAGACCTCTGACAACAGACGAGCTGCAATGGGCCTTAGCAGTTGATCCTGACTGCGCGCGGAGATCGCTGGATGAGTGTCAGGCCTCAGATGATTTCATCCCCAACGATAAGATCAACAGGAGAATCAAGACTCTAAGCTGCGGGCTTGCAGAGATGGTTCCGTCCAAGGATTCCCGCATCGTTCAGTTCATCCATCAGTCAGTCGAAGACTTCCTTGTTGAGGGCGGATTATGGGCTCTGGACAAAGCAACACCTGCCCGCGATGTCGTGCCCGCTGCGCACTGCCGTCTCTCCCGAGCTTGCCTCCAATATATCAAGATGGCTGCGCGTTCGCACGCCCATCCGTTCTGTCGGGCAGACCAGAGACCCAAACAACTCAACCAACTCAACGGACGACCTATATTGAGTGAATTGGCTTAGTAATCGCCAACCTCTCGTTGAGTTGATCAACTGAACGCCTTCGTTGAATGGATTGACGTTGAGTTGGTGTGAGGGAGCGATCATGTGACTTTCATACTTTATGAATATTCTCACTTTATGAATATTGTGTAAATAGCTTAAGTCAGAGTTCTCATTAGGAATCTCTTTCTCTCCTCGTAAACAGTCATTTTACCC
>JCP043_010205
ATGTCTCTCGATGCCCCGGCGCCGCCCTTCGCGTTAGAAGATCAGTTAATGCGGAATGAGCTGACCCGATGGGTACCTGGACATCCCCGCATTGCCCTGAATGATGGAGACAGAGTGTGGGACTTGCTTGCCACTGAATTCTGCTCGGACGATCTAGACCAGGTGGCAAACAAACTCTGGTGGATGTCCAAACAAGATAGCCGAAACATATCGCCACTCCACCGACAGCTGGTGAAACGACGCTCGATCGTGGTGACGGAGGACCCCAAGCTCCACCTAGTGTGGATCTACGACCGCATCTTCATCAAGCCGCTCCCCCGGTACATCGGCTCGTACACGTTCTGGAGGGACTACCTGTGCAGGGAGTCTGACAGCAGAGGGCGCGGGGCACGCATTCGACAAGCGGCGCTGGGCTACCTGCGGACGTACTACTATCTTATAAAGCACGAGTCCGACCTGCGCATTGCCCAGGACTCCAGCCTGTGTCTTGTGCCGACAGACATTACCTGGGAACAGTTCTGCGATTTCACATCTAGCCTAGGCCACATCAAAGACCGGGACGTCTCCCCTCGTTACGCCTACGGCGAAATCCGTCTCACGCGTCTCAACTTGTACGCTCCGATCCTCCTGGGCAAGTCGCACTTCCAGAGGGTCGAGTACCAATACGGGACGTACTTTGCGCGCTTCTACGGGCCGGTCTTGTTCGTGATCGGAGTCGTGTCGGTGGCTCTGAGCGGACTGCAGGTTGTGGTGTCAGTCGGGAAGGACGGCGGGGGCGGTTGGATGGGGGCGGCGTTTTGGGTCAGCTTCACGGCGATCGTGACCTCGTGCGGCCTTCTCCTTTGTCTGGGGGTCCTCTTGGTGTACAAGGTAGCGAAGGAGTGGAAGTTTGCGATCCAGGACCGCCATCGCCTGGTGAAGGAGAAGCAGGCGGCGGTTTGA
>JCP043_010207
GCAGTAGTTTGTCTATTGATCTACCTATTGATCTATCCGTTGATCTATTGCTCTATGGCGCTTGCTCCATGTACTCATCAATAGCGAGCCCAGCGTGACGGAAGTGGCCTCTGGCGCTCGCTTTACGTTTCCCCACCGCGTCTACACATGCCTGCAGAAACGCTTGGAAGTCCTTCTTGAACAGTTCAGACAGCTCTGGCCCGGGCTTCTTGATGAAGTTCTTCAGCTCCGCAAAGTATTCCTCGATCGGGTTGAAGTCCGGCGAGTACGGAGGCAAGTAGAGGAGCTCCACCCCAGCTTCAGCACACATCGGCTCTAGCTCGTCGTTGTGGTGGAAAGATGCATTGTCCATAATGAGCACAGACTTCTTCTGTGGCCATCGTCCGCAGCCACGCAACAGCTGTTCGATGAAGTCCTTAAATAAAGCGGCATCAGTAGACCCAGGATAGACGCGAGCCAACTCTATACCTTCCTGGGTATAGGCAGCGAGGATCTGATACCTCTGTTCGCGGTTGAACCTGCCAACCTGTATCGGCGTCACTCCACTTGGAGCCCATCCTTTGTTGCGGTAACCGACCCGTCTGTCGGCGCCTGACTCATCGATGAAGATCATCTGATAGGATTTGTATTTTGACAGTTTATAGAGGTACAGATCTCGGAGCTTCGGGTTCCGTTGCTGCGCGACAGGATGGCAACACTTTTGTGTCCATCGGGCATCCTTCAACGAACGACTGATGGTGGAAAGGGACACATCGTCCTCGAACTCATCACGGAGGAACGTCACCATCTGGGTCCGATCGGTGGTAGGATGGTCGGCGAGCCTCTCGAGCAAGGCATCTCGTTTGTAAGGTGTCACCTTCTTGTGACGCCCGACGCGGTTCGGGGGCGCCTTTGTCGATTCGAAGAGCCGATACCTGGCTTTAGCTTTGCGGACGGTTCGGGGGTCGCAGGGGATAGACTGGGCTATTTGTTTAGTTGGCTCACCGCGTTGGATCATGGCCTTCATCATCTCATGGTCAGCATCAGACAGTCGGGGCGCCATTTTAGGTCAGCAAGTCAGGGCTTATTCTGGACGTTACGGGCCGGATGGTGGATGACGGCTGTCGCTGCGACTCCTTTTTCCCTTGGACCAAAATCAGCCTCTGTGAAGGAAAAAGCACGTGACAGGAACCTGTCATCATCCTTTCAGCGTCGAGATCCGATTGCTGACATCCTGGCCATAAGCTCGGGGCTATTGACTACACCGTAGAGTCATGCTTGGTGAACGTGGCCTCTTTGAAAGGCCAGACAAAGAGCAGTTCCACTTGTCTGTCTCTGACGAATCCTCATTCAATGCGACGCTGATGTGGATACTGTAAGCAGTCGGTCTTCGGTTCCTGAGGCAGCAATGAGCCCTGCCATCAGACCGGCCGTCGTTCCGCCTACAGTAGCCGTAAAGCACGCGTACCCATCCGGCAAATCCCGCATCTCCATGTTTTCAGTCCTGCGCTAAGGCCATCGGGCTGAAACCACGTTTTGGAGTTAAGCTTTAGTTCCTCTAGATTTATGTGTCACAACATTATTTTTATCGCTAGAGCTAAAGGGCCCTTGGCTTCAATTACCGTAGATTTACGCAGTGCTGTATATACAGCAATGTTCACTCTTGTTGTTGATTACTACGATAAGGCATATTTCGCGGAGTGGCGGCAGTTCCCTTCTCAGCTGGTGAACAGATAGGGACGGGCGATTTGTGCTTTGGAATCCCTATCTTCCGCAGGTGGATGACCTTGCATCCCACTGAAAAGCTGTTATCGATAAGCCATCGATAAGCCATCGATAAGAAGGGCAACCATTCCGCCTTGGGTTAATGTGCCATGAGTGACGCGGCGCGCCAGAGTATTTCGCGGTCTTTAAACTACCCAGTTTTACAGCAAAGGACAACCTAGCTTATCTGGCCTTTGGCGACGCTGACATTCATATATACTGTACGGCAAGCAATCAGTTTTGGGTTGGTTGGATTGTTGAGTCGCAAACAGCCCCCCCTGAGTCAGCGACAAGCCTGGTCATCGGACCGGCTGTTCTTCCGCTTGTCGCAGTCGGTGATGACGCGATCCAGCAACCCCGCATCCGACGTGATGTTGTCATTTCAGCACTAGCATTAGAGACATCGGACCGAGGCCCTGATTTAGAGTTAGGTCCTAGTGCCCGTGGATCTGAGTCTTGGTTCAAGGATGAAGACACGTCTCAAAAGCCCTGACGTTTACACCATCGGATGGATTGCTGCCCTCCCCATCGAACGAGCAGCAGCGACCGCGTTGCTGCACGATCGTCATGACGCGCCCGAAGGCTTTGACCAGCATCGATCCGATACGAATTCCTACACATGGGGTCGAATAGGCGAACACAACGTTGTGATCGCTTCCCTTCCCGCGGGAGTCTACGGCACTACGGCTGCAGCGACTACCGCATCAAACTTGATTCATTCCTTGTCTCATATTCGGATCGGTCTGTTGGTAGGCATTGGTGGAGGCATCGCTCGGCCTGATGAGGGACAGGACATCCGACTCGGGGACATTGTCGTCAGTCAGCCTGAGGGTATGACTGGAGGGGTGGTGCAGTATGACTTGGGAAAGACGAAAGCAAATGGTGTCTGGGAGCGGAAGGGCTCGCTTGATAAACCGCCTCCGGTACTTCTCCATGCGCTGGCAAGCTTGCAAGCGGAGCATGAGATTGCACCATCAAAGGTGCCAGATCTGCTCCAGGCAATGTTGGAGGCCAATCCTGGCATGACACGCCCAAAGAGAGACTTCACTCATCAGGGGCCCGAGAACGATCGACTGTTTGATTCGAAATACGACCACGTCGGTGGCAGTAACTGCGATAAGTGTGACTCTGCCTGGGAGGTGGAGCGAGACCAGCGAGACTCGACCGATCCAGAGATTCACTATGGGATCATTGCTTCTGGGAACAAACTCATCAAAGATGCAGCCACCCGGGACAGTCTTTTGGGAGACATCGGACATCAGTGTCTGTGTGTGGAGATGGAAGCTGCAGGCCTGATGGATCGGTTTCCATGTCTGGTGATACGTGGTATCTGTGATTATGCGGATTCGCATAAGAACGATCGGTGGCAGCGATATGCAGCCGCTACAGCAGCGGCATTTGCGGTAGAGCTGCTTGAGTATGTTCCAACTGGACAGCTCGAAGCGACGCAGAAAGTCGTCCAGGCCATTCAATCACGTTAGTAAAGCTTGCATATTTGAACTGAAATATTGTACAATTACTCACTATAATTAAAATAGTTGAACATAGAACTAATAGCCTGAGGTAAGGCGCGTGTGTATATGATTCCAACACTATCGCTCAAAACTACAACATAGCATCCCTATTCACAACCTTGATTATCGAACGGCGCTCAATCAGCTACCTATTGCAGAAGGCGCCTCATTCGACTCTCGCGCTGAAGAACATAATCCGACCTGCCTACCTGATACTCGAGTAGAGCTGCTTAACGAGATAAGCTGCTGGATTGATGACGCCGATGCCAAGACAATATTCTGGCTCAGCGGCATGGCGGGGACTGGGAAATCGACCATCTCGCGTACCGTTGCTCGAAGACGGCACGAGCGTGGCGACCTTGGTGCTAGTTTCTTCTTCAAGAGAGGAGAGATTGATCGGGGTGGACTCAATAGGTTCGTGCCTACTCTGGCTCGCCAATTGGCCTCGAGATTTCCGGACATTGCGCCCTTAATCAAGAAAGCCATAGATGCGGACCCAGAAGTAGTCGACAAGACCGTGAAGGAACAATTCGATAATTTGATTCGAGAACCCCTAGCAAGAGTGGCGGCAACGCAAACGACCCGGTTGTCGGCTGTAATGGTTATCGATGCGTTGGACGAGTGTGACGGTGATGCTGACATCAAGTTGCTTCTCAGCCTTCTTTCTAGCACTGTCTCTACAGGTACTTTACGTATCCGAGTGCTTATCACCAGCAGGCCCGAACTCCCAGTGCGTCTTGGCTTTCAATCCATTGATGGCACCTATCAAGATCTGGTCCTTCATCAAATTTCAGAACCGATTATTGGACGAGACATAGCTGTCTTTCTTCGTCACGAATTTAACAGTATCCGCGAAAACTTTAATAACCTGAAAGAAGAGCTGAGGCTGCCAGTGGACTGGCCTAGAGAAGCGGATCTAATGAAGCTTACCAGGGCAGCCACGCCTCTGTTTATCTTTGCAGCGACTATCTGCCGTTTCATCAGTGACACATGCCTTGGCAGTCCCGATAAGCTTCTACAGAGTGTACTGCACGACACCAGCAACGGTCATGCCTCCAAACTTGACATGACCTACTCACCAGTTCTGAAGCAACAAGTTGTCAATAGGTCAGGACGCGAGAGACGCAACATCATCGAGAGTTTCCGTCTTATCGTCGGCACCATTATCACTCTGGCAAGTCCCTTGTCAGCGCGGGCTCTAGCATTGCTTCTCGATGTGGATACCGACGAGGTGACGACTAGGTTAAGGATGCTGCATTCCGTTTTGGAGGTCTCGGAAAGTCTCGACTCACCGGTGCGACTGCTCCATTTGTCGTTCCGAGACTATCTCGTTGATTCAGAAAACAAAGAGACGGTCGAGTTCTGGATCGATGAGAAACTCGCTCACAGAAGGCTGGCACAACACTGCTTGCGTGTTATGCGCAGCGCTCTGCGTGAGAACATATGCAGCCTGTCTTTCCCAGGCATGCGTCGATCTGCAGTCGAAGTTGGGCTACTCGAGAAGCTCGTACCTTCAGAGCTTCAATATGCATGTATGTACTGGGTTCATCATCAGACTAAAGTCGATTTTGAGGCGAATGACAGCCAAGAAGTATATGATTTCATGACAACACACTTTCTTCATTGGATGGAAGCGCTGAGTTTCATGGGCCGAGCTGGAGAAGGTCTCGACTCAATCAGGTCATTAATGGATTGGCTAAAGGCAAGTCCCTTCCACAGCTTGAGGTCTGGCCACCGCTGACTGTTGTTAGAGCCGAGGAGATTCGGGCCTATCCGATTTTCTGGCTGATGCAGTTCGGTTCCTTCAGGTGCATTTCTCTGTGATCAATGAAGCGCCGTTGCAAATCTATTCTTCTGCCCTGGCTTTCACCCCGAAGCGGAGTATTGTCAGAAAGACATTCGAAATTCGTATCCCAGAATGGTTGAGTGTTTGGCCGCAGGTCAAAGAAGACTGGGATGCGTGCTTGTTGACGCTAGAAGGCCATAGCAAATCGGTCAACTCGGTGGTGTTCTCACACGACTCGATGATGGTGGCATCAGTTTCTGAGGACATGACGGTACGGATCTGGGACCCAAAGACGGGAAAGTGTGAGCATGTGCTGAATGGCCATAGCGGCTGGGTCAGCTCGGTGGTATTCTCACACGACTCGACGATGGTGGCATCGGCCTCCTCTGATGAGACGGTACGGATCTGGGGCTTGAAGACAGGGAAGTGTGAGCATATATTGAAGGGCCATGACGACGTGGTCATGTCGGTGGTGTTCTCACACGATTCTACGTTAGCGGCATCGGCCTCTCGCGACAAGACGGTACGGATCTGGGACGCAAAGACCGAGAAGTGTGAGCATATATTGAAGGACCATAGCGACGAAGTCAATTCCGTGGTGTTCTCGCACGACTCGACGTTAGTGGCATCGGCCTCTAATGACCGGGTGGTACGGATCTGGGACACAAAGACAGGGAATTGTGAGCGTGTGCTGAATGGCCATAGCAAATCGGTCAACTCGGTGGTGTTCTCACACGACTCGATGATGGTGGCATCGGCCTCTGATGATAGGACGGTACGGATCTGGAACACAAAAGCGGGAAAATGTCAGCATGTGCTGAATGGCCATAGCGGCTGGGTCAGCTCGGTGGTATTCTCACACGACTCGACGATGGTGGCATCGGCCTCTTGGGATACGACGGTACGGATCTGGGACTTGAAAACAAAGAAGTGTGAGCGTATGCTAGAGGGCCACAGCGACTGGGTCTACTCGGTGGTGTTCTCACACGACTCGGCGATGGTGGCATCGGCCTCTAATGACAAGACGGTACGGATCTGGGACACAAAGGCCAGGAAGTGTGAGCGTGTGCTAGAGGGCCACAGCACCCGGGTCAGGTCGGTGGTATTCTCACACGACTCGATGTTAGTGGCATCGGCCTCTAATGACAAGACGGTACGGATCTGGAACACAAAAGCGGGAAAATGTCAGCATGTGCTGAATGGCCATAGCGGCTGGGTCAGCTCGGTGGTATTCTCACACGACTCGACGTTAGTGGCATCGGCCTCTAATGACCAGACGGTACAGATCTGGGACACAAAGACGGGGAACCGCAAAGAGGTCATTCCGACAGGTCCTCGCACGGACGTACTTTCTTTTACGCATGATGCGTGTGGCATTATTACTAGCAATAGTGTACTTACTTTCACTGGCGGCCTAGTATCTTCCGCGGACCATTCCACGTCATCGCAGCCCTCGGTGGTCTCAACTCTCGGCTTGCGGGATAAGACCTGGGTGACGACGGCAGGAAAGGATCTGCTTTGGTTACCTACTGAATGCCGTAGTGCGGAAACAGCTATATCAGCAAACACAGTTGTGATAGGCTGCGGATCAGGAAGGTTTATAGTATTGGGTTTCTCTGCCGCTGAAATAGCAAAATTGTAATGTAGATATGAGTTTGTGTCTACAGCAGACACCCTTGTGTGTTATATGGAAAGGACTCTTATGCGTAAAGCTAATTTCCACTTCCGTCTGGAGTCTCTAACGTGTACGTAGAGGCTAGGATTTCAATTATATCCTATATAGACCATAAGCAGAGTCAATCAATTCACTAATCATGGACAACCCGTGGCAGAATATCGTTCAAGATTTTCCGGCAATTGAATCGAAATGACTACTGAGCATGATGGCC
>JCP043_010206
ATGCCACCATCGTCGAGTCGTGTGAGAATACCACCGAGCTGACCCAGCCGCTATGGCCATTCAGCACATGCTGACATTTTCCCGCTTTTGTGTTCCAGATCCGTACCGTCCTATCATCAGAGGCCGATGCCACCATCATCGAGTCGTGTGAGAACACCACCGAGTTGACCGATTTGCTATGGCCATTCAGCACACGCTCACAATTCCCTGTCTTTGTGTCCCAGATCCGTACCACCCGGTCATTAGAGGCCGATGCCACTAACGTCGAGTCGTGCGAGAACACCACGGAATTGACTTCGTCGCTATGGTCCTTCAATATATGCTCACACTTCTCGGTCTTTGCGTCCCAGATCCGTACCGTCTTGTCGCGAGAGGCCGATGCCGCTAACGTAGAATCGTGTGAGAACACCACCGACATGACCACGTCGTCATGGCCCTTCAATATATGCTCACACTTCCCTGTCTTCAAGCCCCAGATCCGTACCGTCTCATCAGAGGAGGCCGATGCCACCATCGTCGAGTCGTGTGAGAATACCACCGAGCTGACCCAGCCGCTATGGCCATTCAGCACATGCTCACACTTTCCCGTCTTTGGGTCCCAGATCCGTACCGTCATGTCCTCAGAAACTGATGCCACCATCATCGAGTCGTGTGAGAACACCACCGAGTTGACCGATTTGCTATGGCCTTCTAGCGTCAACAAGCACGCATCCCAGTCTTCTTTGACCTGCGGCCAAACACTCAACCATTCTGGGATACGAATTTCGAATGTCTTTCTGACAATACTCCGCTTCGGGGTGAAAGCCAGGGCAGAAGAATAG
>JCP043_010208
AATCCGTATGACCCTTAAGGGTCCGTTCCTCTTCACCCGTCGACACATTCCATATCTTGACGGTCTTATCCCCTGATCCCGATGCGATGAGCTTGCTGTCGTTCGAAAAGGCCACAGAGGTGACCGAATCCGTATGGCCCTTAAGGGTCCGTTCCTCTTCGTCTGTCTCCACATTCCATATCTTGACGGTCTCATCATCTGATCCCGATGCGATGAACTTGCTGTCGTTCGATAAAACCATAGAGTAGACCGAATCCGTATGACCCTTAAGGGTCCGTTCCTCTTTACCCGTCGACACATTCCATATCTTAATGGTCTTATCTGATTCCGATGCGATGAGCGAGCTGTCGTTCGAAAAAACCACAGAGTAGACCGAATCCGTATGACCCTTAAGGGTCCGTTCCTCTTCACCCGTCGCCACATTCCATATCTTGATGGTTTTATCCCATGATCCCGATGCGATGAGCTTGCCGTCGTTCGAAAAGGCCACAGAAGTGACCGAGTATGTATGACCCTTAAGGGTCCGTTCCTCTTCACCCGTCGCCACCTTCCATATCTTAACGGTCTTATCATGTGATTCCGATGCGATGAGCGAGCTGTCGTTCGAAAAAACCACAGAGTAGACCGAATCCGTATGACCCTTAAGGGTCTGTTCCTCTTTACCCGTCGCCACCTTCCATATCTTAACGGTCTTGTCATGTGATCCCGATGCGATGAGCGTGCTATCGTTCGAAAAGACCACAGAGGTGACAAAATGCATATGACCCTTAAGGGTCTGTTCTTCTTCACCCGTCACCACCTTCCATATCCTGATGGTCTTATCATGTGATCCCGATGCGATGAGCGTGCCATTGTTCGAAAAAACCACAGAGGTGACCGGATCCATATGACCCTCAAGTGTTTGTAAAACTGCATTCCAGTCGGAATCTACGTTTGGGAGTGGAGATATCCACGTAGGAATATAATGTTTGAATGTCTGTCGCATAGTGCTCTGCTTTGGTGCAAACACAATTGCCGACGCGTAGAGCTGAAGGGGTGCCGTGTCGATTATCCAACGGTAGTTGAGCACGAACCGCTTCGCGTCACGCAAGAAGCTAAGCGCTTGGACACTTTTTTCAGGCTAAAAAGAATGTCTCTCAGCAGATCCCTAGCACGCACAAGGCGAATGACTTACATCAACTATGCTCTGCAGCTCGTCTATGAAGCCGATACTCACTGGTATCCTTCCCATGAAGCTCAACACTTCTAGCCAATGAAGGAAATGTGTTTTCAGGAAATCGTACATGGCGTTGCTGCCATTTGGCTCCAAGTCGACCTTGGTCTGGTGATGAACCCAGTTCATACATGCATATTGAAGCTCTGGAGGTATACGTTCCTCGAGTTGCCGAACGCCCACTGCAGATCGGTGCATACCTGGGCAGGACAGGCTACATATGTTCTCGCGCAGAGCGCCGCGCATAACACGCAAGCAGTGTTGTGCCAGCCTTCGGTGAGCGAGTTTCTCATCCACCCAGAACTCGACCGTCTCTTTGTTTTCTGAATCGACAAGATAGTCTCGAAACGACAAATGGAGTAGTCGCACCGGCGTGTAAAGACTTGCAGGAACCTCTAAGACAGAATGCAACATCCTTAACCTAGTCGTCACCTCGTCGATATGCACATTGAGGAGTAGCGCTAGAGCCCGTACTGACAAGGGACTTGCCAGAGTGACAATGGCGCCGACGATGAGACGGAAACTCTCGATGATGTTTCGCCTCTCGCGTCCTGACCTATTGATAACTTGTTGCTTCAGAACTGGTGAGTAGGTCATGTCAAGTTTGGAGGCATGATCCTTGCTGGTATGGTGGAGTACACTCTGTAGAAGCTTGTCAGGGTTGCCGAGACATGAGTCGTTGACGAATCGGCAAATAGTCGCGGCGTAAATAAAGAGAGGCACCGCCGCCATTGTGAGCTTTATGAGATCGGCTTCTGTAGGCCAGTCCACTGGCAGCCTCCAGTCTTCTTTCAGGTTGTTGAAGTTTTCGCGGATGCTGTTGAACTCATGGCGAAGAAAGACAGCTATGTCGTGCTTAATAATTGACTGTGGGATTTCGTGTAGTATCAGGTCTTGATGGGTGCCTTTAATGGAGGAGAAACCAAGGCGCACTGGGAGTTCGGGTCTGCTGGTTACAAGCACTCGAACATGAAAGCATGCGAAACGTAGGGTAGAGAAAAGTTCGAGAAGGAGCTTAATGTCAGCATCACTCTCGCACTCATCCAACGCGTCGACAACAATAACAACTGACGGCCGAGATAATGACGTGGTCATAGCTTTTGACAGCGGTTCTCGAACGAGCTTCTCAAACTGTTCTCGAACGGTCTTGTCAGCAATCGCTGAATCAGCCTCAACTGCATTCTTGATCAACGTCGCAGCCCCCGGCGTGCTCCAAGCCAGTCGACGGGCCACCGTAGTCACGAACTTGGTCAAGTTTCCCCGATCAGTCTCTCCTCTCTTGAAGAAGAAACTGGCACCGAGATCACCTCGCTCAGACCGCGATCGAGCAACAGTCCGCGAGATAGTCGACTTTCCCGTCCCCGCCATGCCGTTGAGCCAGAATATCGTCTTCGAGGTAGCGTCATCAATCCAGTGGTCGATGTCTCGGAGCAGCTCCACCCGGGTGTTGGCTAAGCATGTCGGATTGTGTTCTTCAGCATGAGAGTCGAATGACGCACCCTCGGCGTTCGGAAGATGGTCGAGATTGATGTGATGGCCGATCTTGTCAAGAGAGGTCCTGTGATTGGAGACATAAACAATAAGATCTGAGCAACTTTAACTGCCCACTTACACTAAGTTGCATATTTTTCCATCAACTGTTTTTCGTTGGTGAATGTCTTCATCTGAGCTACGTGGTGTGATACTGACATGATTGTATAACCTCGATAACTTTTTGCGACGCCTCGAGCTGTCCGACTGGAACGTAATCAAGCAGTTCTACCGCGAATGCTGCTGCTGTAGCGGCCGCATATCGCTGCCACTGATCGTTCTTGTGAGAATCCGCATAGTCACAAATACCACGTATCACCAGACATGGAAACCGATCCATCAGGCCCGCAGCTTCCATCTCCACACAGAGACACTGATGGCCAGTGTCTTCCAAAAGACGGTCCCGAGTGGGTGCATCCTTAATGAGTGTGTTTCCAGAGGCAATGACGCCATAGTGAATCTCTGGATCGGTCGACTCTCGCCGATCACGCTTCACCTCCCAAGAAGAGTCGCACTTATCACAATTGTTACCACCGATATGGTCATATTGCGATTGGAACAGTCGATCATTCTCAGCACCCTGATAAGTAAAACTGTTCGTGGAGATACGCATACGAGGGTTGGCTTCCCACATCGCATGGAGCAACTCTGGTACCCTCGAACCCGTAATCATATGCTCCGCCTGTAGACTTGATAGCGCGTGGAGAAGTACCAGAGGTGGTTTATCAAGCGAGCCCTTCCACTCCCAGACACCATTTGCTTTCGCCTTTCCCAAGTCATACTGCACCACCCCTCCAGTCATACCGTCGGGTTGACTGACGACGATGTCTCCGAGTCGGATGTCCTGGCCCTCATCAGGCCGAGCGATGCCTCCACCAATGCCCACCAACAGACCGATCCGAATATGAGGCAACGAACGGATCAAGTTTAACGCGGTAGTTGCTGCAGCCGCGATGCCGTAGACTCCTGCAGGGAGCGACGCGATCACAACGTTGTGTTGGCCTATTCGGCCCCACTTATAGGAGTTCTCATCGGATCGATGCTGGTCAAAGCCTTCGGGTTCATCGTGTCGATCGTGGAGCAACGCGGTCGCTGCTGCTAGCTCGATGGGGAGGGCAGCAATCCACCCGATGGTGTAGAGGTCGGGACTCTCGAGCCGGGTCCTCATCCTTTGAATAAAGGTTCAGATCCACGGGCACTTAAGCCTAGCTCTAGATTAGGGCCTCGGTCCGTTGTCTCTGATGCTAGTGCTGAAATGACAGCATCAGATGCGGGGTCACTTGCTCAATGCACGCGCGTTCTTTGAGGCTACCGCATGCGGAACAACAACCGGTCCGACAAAAAGGCTCTTCAGCCAGGACTGATTTCTTATCGATAAGAGCTACAAGGTCATCAAAAGGAAGTGGGGCTGCTCTGTTTTTAGCATTTCTTTGAAAGAAGGGCGCGTCAAAGGCCCTCAGGGACAAAGAGATCAAAGGCCATGGGCCTACGTTGTTCAGACAGTCAGAATGTTCTAGCTAGCTGTAATCAAGTGTCAAGGAACGTCTTCCCATGTGTTGCTGTCGTGTTTTCGTTCTTGCATCCCTCTTGTCGTCCTTCGTCATTCTATAACAAACGCCCTAAAGTCGCCGCTATGGAGGATGACAGTCAGCTACTTGACCTAACACAGTGGGACTACAATAACCTCGACTTTTGCACGCCTCAGCTGTCAGGCATCAACAGCCGCGGTGCAAGCTTCGTCGCTAGCCCAAGCCCATCGCCGAGCGGCCAGAGGCCCAGATTGCCGCTGCTTCAGCTAGATGACTGGGATCCTGACGGCGCATATGACGAGTCTCCTCCTACATGTGTCCATTACTCCATCGAGTGGAAGCTGCAGTTGCGAAAGGGAAGGCTCTCCAAGCTCACAAATGACACAGAACAGAACCTTGTGCTGGCGCCCGGCGCTTTCTGGGAGACGACTCTCGAGGCTAAAGTAGACAAGCTTTTGAAGCAGAAAACCCCACGAGGTAAAAGCTACGTACCTGAAGAGACCATCGTTGTCGTCTCCGTCACCGACCGCAGCGAACGAGACCTCACGAAGCGATTCGACGAGTTCAATATCAATTGGGAAATGGCGGAAGAACAACTCTGTAAATGGAGTCCTCTTTTTCGCGCAGGAAAGAAGCTCAGGATTGATATCTCTTTTATCTGCAAGGAAGAGCATCGAGGCTCTAGGGTAGTGCAACAACTGGGTGGTGGCCGCGGTAGCGCTACCGCCCGCCAACTGGCTCAGAGAGACCAGCTGTTGGAAACACAAGAGGCTGCTGGCCAGCCCCGTGTCTGGAAAGATGTGTATGATCTCATGCGATGCAATGGAAACTTGTGTCCAGGCTCGTACTGCTATGTTGATGAGCAAAGAAAGCATATAGGACTAAACACGAGCATCTTGACCAAGATGGTTGAGTATGCTGAACAAGGTAACGAGCTAAGGACGCACAGGGATGTGCCACCCTACATCCTCGACATGATCTACGAGAAGGAAAGACTAGACGGGGAGCGGAGAGCGAAACGGAAAGCGCCCAGCTCGGAGAGTGATCGCCCAATCAAGATCGTGAATGTCTTACCTTCACCCTATGGCCATTCCACTGTGGAAGGGTGTACCCCGCCATCATCTACTTTTGGGACGGTCTCACCATCGGTAGTGGACCCGACGGATCTGGTGATCCCGAAACCGATTGACAGGGCCGTAGATGACTATACCGACTGGCTCTGCGACCAGGTTGAAGATGAGCACTGGAAAGCTGGCTTTCGCAGCGCGGGTAGCATCACGAAGGCCGACTGTCTCGACTTGAGGCACGTCTATCAGGATCGGGACATTGGATACTACGTCAACCAGGGCGTCAAGGCTGGCATCGCCAGATCGTTCGTCCAGGACATCAAGATGTGGGCTGACAGTCTGTGA
>JCP043_010209
AGTACGAGCCTGGACACAAGTTTCCATTGCATCGCATGAGATCATACACATCTTTCCAGACACGGGGCTGGCCAGCAGCCTCTTGTGTTTCCAACAGCTGGTCTCTCTGAGCCAGTTGGCGGGCGGTAGCGCTACCGCGGCCACCACCCAGTTGTTGCACTACCCTAGAGCCTCGATGCTCTTCCTTGCAGATAAAAGAGATATCAATCCTGAGCTTCTTTCCTGCGCGAAAAAGAGGACTCCATTTACAGAGTTGTTCTTCCGCCATTTCCCAATTGATATTGAACTCGTCGAATCGCTTCGTGAGGTCTCGTTCGCTGCGGTCGGTGACGGAGACGACAACGATGGTCTCTTCAGGTACGTAGCTTTTACCTCGTGGGGTTTTCTGCTTCAAAAGCTTGTCTACTTTAGCCTCGAGAGTCGTCTCCCAGAAAGCGCCGGGCGCCAGCACAAGGTTCTGTTCTGTGTCATTTGTGAGCTTGGAGAGCCTTCCCTTTCGCAACTGCAGCTTCCACTCGATGGAGTAATGGACACATGTAGGAGGAGACTCGTCATATGCGCCGTCAGGATCCCAGTCATCTAGCTGAAGCAGCGGCAATCTGGGCCTCTGGCCGCTCGGCGATGGGCTTGGGCTAGCGACGAAGCTTGCACCGCGGCTGTTGATGCCTGACAGCTGAGGCGTGCAAAAGTCGAGGTTATTGTAGTCCCACTGTGTTAGGTCAAGTAGCTGACTGTCATCCTCCATAGCGGCGACTTTAGGGCGTTTGTTATAGAATGACGAAGGACGACAAGAGGGATGCAAGAACGAAAACACGACAGCAACACATGGGAAGACGTTCCTTGACACTTGATTACAGCTAGCTAGAACATTCTGACTGTCTGAACAACGTAGGCCCATGGCCTTTGATCTCTTTGTCCCTGAGGGCCTTTGACGCGCCCTTCTTTCAAAGAAATGCTAAAAACAGAGCAGCCCCACTTCCTTTTGATGACCTTGTAGCTCTTATCGATAAGAAATCAGTCCTGGCTGAAGAGCCTTTTTGTCGGACCGGTTGTTGTTCCGCATGCGGTAGCCTCAAAGAACGCGCGTGCATTGAGCAAGTGACCCCGCATCTGATGCTGTCATTTCAGCACTAGCATCAGAGACAACGGACCGAGGCCCTAATCTAGAGCTAGGCTTAAGTGCCCGTGGATCTGAACCTTTATTCAAAGGATGAGGACCCGGCTCGAGAGTCCCGACCTCTACACCATCGGGTGGATTGCTGCCCTCCCCATCGAGCTAGCAGCAGCGACCGCGTTGCTCCACGATCGACACGATGAACCCGAAGGCTTTGACCAGCATCGATCCGATGAGAACTCCTATAAGTGGGGCCGAATAGGCCAACACAACGTTGTGATCGCGTCGCTCCCTGCAGGAGTCTACGGCATCGCGGCTGCAGCAACTACCGCGTTAAACTTGATCCGTTCGTTGCCTCATATTCGGATCGGTCTGTTGGTGGGCATTGGTGGAGGCATCGCTCGGCCTGATGAGGGCCAGGACATCCGACTCGGAGACATCGTCGTCAGTCAACCCGACGGTATGACTGGAGGGGTGGTGCAGTATGACTTGGGAAAGGCGAAAGCAAATGGTGTCTGGGAGTGGAAGGGCTCGCTTGATAAACCACCTCTGGTACTTCTCCACGCGCTATCAAGTCTACAGGCGGAGCATATGATTACGGGTTCGAGGGTACCAGAGTTGCTCCATGCGATGTGGGAAGCCAACCCTCGTATGCGTATCTCCACGAACAGTTTTACTTATCAGGGTGCTGAGAATGATCGACTGTTCCAATCGCAATATGACCATATCGGTGGTAACAATTGTGATAAGTGCGACTCTTCTTGGGAGGTGAAGCGTGATCGGCGAGAGTCGACCGATCCAGAGATTCACTATGGCGTCATTGCCTCTGGAAACACACTCATTAAGGATGCACCCACTCGGGACCGTCTTTTGGAAGACACTGGCCATCAGTGTCTCTGTGTGGAGATGGAAGCTGCGGGCCTGATGGATCGGTTTCCATGTCTGGTGATACGTGGTATTTGTGACTATGCGGATTCTCACAAGAACGATCAGTGGCAGCGATATGCGGCCGCTACAGCAGCAGCATTCGCGGTAGAACTGCTTGATTACGTTCCAGTCGGACAGCTCGAGGCGTCGCAAAAAGTTATCGAGGTTATACAATCATGTCAGTATCACACCACGTAGCTCAGATGAAGACATTCACCAACGAAAAACAGTTGATGGAAAAATATGCAACTTAGTGTAAGTGGGCAGTTAAAGTTGCTCAGATCTTATTGTTTATGTCTCCAATCACAGGACCTCTCTTGACAAGATCGGCCATCACATCAATCTCGACCATCTTCCGAACGCCGAGGGTGCGTCATTCGACTCTCATGCTGAAGAACACAATCCGACATGCTTAGCCAACACCCGGGTGGAGCTGCTCCGAGACATCGACCACTGGATTGATGACGCTACCTCGAAGACGATATTCTGGCTCAACGGCATGGCGGGGACGGGAAAGTCGACTATCTCGCGGACTGTTGCTCGATCGCGGTCTGAGCGAGGTGATCTCGGTGCCAGTTTCTTCTTCAAGAGAGGAGAGACTGATCGGGGAAACTTGACCAAGTTCGTGACTACGGTGGCCCGTCGACTGGCTTGGAGCACGCCGGGGGCTGCGACGTTGATCAAGAATGCAGTTGAGGCTGATTCAGCGATTGCTGACAAGACCGTTCGAGAACAGTTTGAGAAGCTCGTTCGAGAACCGCTGTCAAAAGCTATGACCACGTCATTATCTCGGCCGTCAGTTGTTATTGTTGTCGACGCGTTGGATGAGTGCGAGAGTGATGCTGACATTAAGCTCCTTCTCGAACTTTTCTCTACCCTACGTTTCGCATGCTTTCATGTTCGAGTGCTTGTAACCAGCAGACCCGAACTCCCAGTGCGCCTTGGTTTCTCCTCCATTAAAGGCACCCATCAAGACCTGATACTACACGAAATCCCACAGTCAATTATTAAGCACGACATAGCTGTCTTTCTTCGCCATGAGTTCAACAGCATCCGCGAAAACTTCAACAACCTGAAAGAAGACTGGAGGCTGCCAGTGGACTGGCCTACAGAAGCCGATCTCATAAAGCTCACAATGGCGGCGGTGCCTCTCTTTATTTACGCCGCGACTATTTGCCGATTCGTCAACGACTCATGTCTCGGCAACCCTGACAAGCTTCTACAGAGTGTACTCCACCATACCAGCAAGGATCATGCCTCCAAACTTGACATGACCTACTCACCAGTTCTGAAGCAACAAGTTATCAATAGGTCAGGACGCGAGAGGCGAAACATCATCGAGAGTTTCCGTCTCATCGTCGGCGCCATTGTCACTCTGGCAAGTCCCTTGTCAGTACGGGCTCTAGCGCTACTCCTCAATGTGCATATCGACGAGGTGACGACTAGGTTAAGGATGTTGCATTCTGTCTTAGAGGTTCCTGCAAGTCTTTACACGCCGGTGCGACTACTCCATTTGTCGTTTCGAGACTATCTTGTCGATTCAGAAAACAAAGAGACGGTCGAGTTCTGGGTGGATGAGAAACTCGCTCACCGAAGGCTGGCACAACACTGCTTGCGTGTTATGCGCGGCGCTCTGCGCGAGAACATATGTAGCCTGTCCTGCCCAGGTATGCACCGATCTGCAGTGGGCGTTCGGCAACTCGAGGAACGTATACCTCCAGAGCTTCAATATGCATGTATGAACTGGGTTCATCACCAGACCAAGGTCGACTTGGAGCCAAATGGCAGCAACGCCATGTACGATTTCCTGAAAACACATTTCCTTCATTGGCTAGAAGTGTTGAGCTTCATGGGAAGGATACCAGTGAGTATCGGCTTCATAGACGAGCTGCAGAGCATAGTTGATGTAAGTCATTCGCCTTGTGCGTGCTAGGGATCTGCTGAGAGACATTCTTTTTAGCCTGAAAAAAGTGTCCAAGCGCTTAGCTTCTTGCGTGACGCGAAGCGGTTCGTGCTCAACTACCGTTGGATAATCGACACGGCACCCCTTCAGCTCTACGCGTCGGCAATTGTGTTTGCACCAAAGCAGAGCACTATGCGACAGACATTCAAACATTATATTCCTACGTGGATATCTCCACTCCCAAACGTAGATTCCGACTGGAATGCAGTTTTACAAACACTTGAGGGTCATATGGATCCGGTCACCTCTGTGGTTTTTTCGAACAATGGCACGCTCATCGCATCGGGATCACATGATAAGACCATCAGGATATGGAAGGTGGTGACGGGTGAAGAAGAACAGACCCTTAAGGGTCATATGCATTTTGTCACCTCTGTGGTCTTTTCGAACGATAGCACGCTCATCGCATCGGGATCACATGACAAGACCGTTAAGATATGGAAGGTGGCGACGGGTAAAGAGGAACAGACCCTTAAGGGTCATACGGATTCGGTCTACTCTGTGGTTTTTTCGAACGACAGCTCGCTCATCGCATCGGAATCACATGATAAGACCGTTAAGATATGGAAGGTGGCGACGGGTGAAGAGGAACGGACCCTTAAGGGTCATACATACTCGGTCACTTCTGTGGCCTTTTCGAACGACGGCAAGCTCATCGCATCGGGATCATGGGATAAAACCATCAAGATATGGAATGTGGCGACGGGTGAAGAGGAACGGACCCTTAAGGGTCATACGGATTCGGTCTACTCTGTGGTTTTTTCGAACGACAGCTCGCTCATCGCATCGGAATCAGATAAGACCATTAAGATATGGAATGTGTCGACGGGTAAAGAGGAACGGACCCTTAAGGGTCATACGGATTCGGTCTACTCTATGGTTTTATCGAACGACAGCAAGTTCATCGCATCGGGATCAGATGATGAGACCGTCAAGATATGGAATGTGGAGACAGACGAAGAGGAACGGACCCTTAAGGGCCATACGGATTCGGTCACCTCTGTGGCCTTTTCGAACGACAGCAAGCTCATCGCATCGGGATCAGGGGATAAGACCGTCAAGATATGGAATGTGTCGACGGGTGAAGAGGAACGGACCCTTAAGGGTCATACGGATTCGGTCACTTCTGTGGCCTTTTCGAACGACGGCAAGCTCATCGCATCGGGATCAGGGGATAAGACCGTTAAGATATGGAATGTGTCGACGGGTAAAGAGGAACGGACCCTTAAGGGCCATACGGATTCGGTCTACTCTATGGTTTTTTCGAACGACAGCACGCTCATCGCATCGGGATCAAGGGATAAGACCGTCAAGATCTGGAACTTGGCGACGGGCATCAACGTCAAGAGCTTTGATACGAGCCCAGCTACCAAGGTCTTATATTTTACTGACGATGATTCGGTTTTAGTCACGAGTGCAGGCCGTTTCAGTCTTGGTTTTCGGGACATTAATACGTTGCATTCGAGCGAGAACGAACCGAACCTGGGTAGCACAGAGGTTCAAGGAGAAATGGATGCCAGATTAGGCTTCGGGACCAACCACGACAACACATGGATTACAGCGGGTGGACCTGATGGACGTAAAGTTTTATGGCTTCCACCGGATTTCCGGCCTGGTGCATCGATGACATTAACTCAGCCTTCAGGATCCGTTATTGTTATTGGGTCCCCGTCAGGAAGAGTGGTCATCATGGGTTTTGAGCAGTCATCATTCTCGGATAAAGTTTAG
>JCP043_010211
TAGATCAACAGCAATAGATAGACTACTATAACAAACAAAACTAAACGCGTAAATGATGCCTGACATGATCTGTATCACAGGATCACAGACTGTCCGCCCACATCCTGATGTCCTGAACGAACGACCTGGCGATGCCAGCCTTGACGCCTTGATTGACGTAGTATCCAATGTCCCGATCCTGATACACATGCCTCAAGTCGAGACAGTCAGCCTTCGTGATGCTGCCCGCACTGCGAAAGCCTGCTTTCCAGTTCTCATCCTCGACCTGGTCGCAAAGCCATTCAGTATAGTCATCTACGGCCCTATCAATCGGTTTGGGGATCACCAGATCTGTCAGGTCCACTACCGACGGCGGTGAAACGATCCCAAAATTAGATGGTGGTGGGGTACATCCTTCCGCAGTGGTCTGGCCATAGGGTGAGGGCATGACGTTCACGATCTTGATTGGGCGGTCACTCTCCAAACTGGGCGCTTTCCGTTTCACTCTCCGCTCACAGTCTAACCTGTCTTTTTCGTAGATCATGTCGAGGATGTAGGGCGGCACGTCCCTGTGTGTCCTTAGCTCGTTACCTTGTTCAGCATGCTCAACCATCTTGGTCAAAATACTCGTGTTTAGTCCTATATGCTTTCTTTGCTCATCAACGTAGCAGTACGAGCCCGGGCATAGGTTTCCGTTGCATCGCATGAGATCATACACGTCTTTCCAGACACGGGGCTGGCCAGCAGCCTCTTGTGTTTCCAACAGCTGGTCTCTCTGAGCCAGTTGGCGGGCGGTAGCGCTACCGCGGCCACCACCCAGTTGTTGCACTACCCTAGAGCCTCGATGCTCTTCCTTGCAGATAAAAGAGATATCAATCCTGAGCTTCTTTCCTGCGCGAAAAAGAGGACTCCATTTACAGAGTTGTTCTTCCGCCATTTCCCAATTGATATTGAACTCGTCGAATCGCTTCGTGAGGTCTCGTTCGCTGCGGTCGGTGACGGAGACGACAACGATGGTCTCTTCAGGTACGTAGCTTTTACCTCGTGGGGTTTTCTGCTTCAAAAGCTTGTCTACTTTAGCCTCGAGAGTCGTCTCCCAGAAAGCGCCGGGCGCCAGCACAAGGTTCTGTTCTGTGTCATTTGTGAGCTTGGAGAGCCTTCCCTTGCGCAGCTGCAGCTTCCACTCGATCGAGTAATGGATACATGTAGGAGGAGATTCGTCATATGTGCCGTCAGGATCCCAGTCATCTAACTGAAGCAGCGGCAATCTGGGCCTCTGGTGGTGGTGGCTCGGCGACGGGCTTGGGTCAGTGAGGCTTACGCCGCGGCTGTCGATGCCTGATAGTTGAGGCGTGCGAAAGTCGAGATCATCGTAGTCCCACTGCGTTGGGTCAAACAGCTGACTGTCATCCTCCATAGCGGCGACTTTGGGGCGTTTGTTACAGAATGACGATGGACGACGGACGACGAGAGGGATGCAAGAACGAAAACACGACAGCAACAGGTGGGGAGACGTTTCATGACACTTGATTACAGCTAGCTAGAACGTTCTGACCGTCTGAACAACGTAGGCGCATGGCCTTTGATCTCTTTGTCCCTCCTTTGACGCGCCCTTCTTTCAAAGAAATGCTAAAAACAGCAGCCCCACTTCCCTTTTGATGACCTTGCATCACATTGTGAAACCGTTATCGATAAGCGACCGATAAGAGTCATCGATAAGAAAGACCACTATCCTCGATTAGGCAAACAGACGGGGAAGGAATGTTCAGAGTACCATTTTTCGTCGGACGCGTCACGCTAGAATGTCCTATGGTTTTAGCCTTACCCAACCACCTCCTTTGAACTTCACATGGCGGTTGCAATGAGATGCCTCCCCTTACTTGCGACGAAGACCCAGAGCTCTCGCCTGGCCGATGCGGATTCTTACGATGGCTTCAATGCTGCTGCTGATTGGTTTGAGTCACGTGTACCATACATGTTGGAAGGACTGAGTCTCGTTGACCCCGCACGATCAGGCCATCGTTTGCTGTCAATCAACCTGAAGGCGAACGTAGTGACCAGTTCCAATGGCAGAAGCGCTCGGCGTCGCGTCAAGTGTTATCGCCGTGGTCGATCTGTCGGCCAAGGTGTTTTCCCTGTGTTTGCAATATTCTCGAGAAGTGAAGAACGCCAAGGGCGATATCGAAAGGCTCCGTAAAGAAGTTACCGCCTTCCAGGACACCACGAAAGAACTCCAGACCCTCGTCGAAGGGCCTCGTGGCAAGGAGCTGAGTGCATCGCAACAATTAAAGTCTGCGATAGAAGATGGTCGCTCAAGGCTGGAAAGCCTCGAGCAGCAGCTCCAGCCCTCGACTCACCGAAAGGTAATGAGCCGGTTCGGTGCGCGTGCATTCAAATGGCCCTTTGAACGTAAGGATGTCGAGGGAACCATTCAAAATCTTGCGCGTTGCAGAGAGAATATTTCTTTGGCGTTGAACATTGATCAGATGTAAGTGAAGTAATTCGGGGAACAATGGCTGAGCTCACATGAGCCCGACTTAGTGTAATCCTTCAGAACGTCGATGAACGAACGACTCTCAGTCAACTGCCGGCCGCAGATGGAGCTTCATTCGACTCCCTTGCCGAAGAACACAACCCGACATGCTTGCCCGACACTCGTGAGGAGTTGCTTAGAGAAATCGACCACTGGATAAACGACCCCAAGTCAAAGACAATATTCTGGTTGAATGGCAAGGCTGGAACAGGAAAATCGACCATTTCGCGGACTGTCGCCCGGTCGCGATGCAAGCAGGGCGATCTCGGTGCGAGCTTCTTTTTCAAGAGAGGAGAGGTCGATCGAGGGAACTTGTCCAAGTTCGTATCTACGGTGGCCCGTCGACTGGCTTGGAGCACGCCGGCGGTTGCGCCGTTCATCAAGAGTGCCGTCAATGCTGATCCAGCGATTGCTGACAAGGCTGTTCGGGAGCAGTTTGAGAAGCTTGTTCGAGAGCCGCTGTCAAAAGCGACGGCAACGTCATTATCTCGACCGTCGGTTGTCATTGTTGTTGATGCACTGGATGAGTGCGAGAAGGATGCTGACATCAAGCTCTTGCTCCAACTCTTCTCCAACTTACGCTCCGCGGGTCCTTTACGTGTTCGGGTGCTCGTTACCAGTAGACCCGAGCTTCCTGTACGTCTTGGCTTTTCCTCTATCGGTAATGCCCATCAAGATCTGATACTGCACAAAATCCCGCTGCCGATCATTGAGCACGATATATCTGTCTTTCTTCGGCACGAATTCGCCAACATCCGCAACAACTTCAATAAAGGCGCAGTAGAAGAGCTGAAACTACCAATGGACTGGCCTGGGGAAGCCAACATCGGGAAGCTCACCAGGGCGGCAGTGCCTCTCTTTATCTTTGCCGCAACTCTTTGCCGATTCATAAGCGACCCATATCTCGGCAGTCCTGATGAGCTTCTGCAGAGGGTGCTAGACGTGGCAGGTGCTGGTCAAGGCTCGAAGCTCGACATGACATATTCGCCAGTTCTGAGACAACAAGTACTCAATAAGTCGGGAAGCGAGAGATTGGACATCATTGAGAGCTTTCGTCTTATCGTCGGCACCATCGTCACGCTGGCTAACCCATTGTCGATGCGTGCTCTTGCACTACTTCTCGATGTTCACGTCAGTAAGGTAACGACTAGGCTAAGTGCGTTGCATTCGGTTTTAGATATCCCGGAAACTCTTGATGCACCAGTGCGACTGCTCCATTTATCGTTCCGGGACTATCTTGTAGGTCTGGACAAAAGAGAGTTGGCCGAGTTCCGAGTAGAAGAAAGACATACTCACCAAAGCTTAGCGAAACACTGCTTGCGCATTATGTGCGGCGGTCTGCGGAAGAACGTATGCGGTCTATCTTTCCCAGGCATGCGTCGATCTTCAGTAGACTTTGGGCAACTAGAGAAGATGATGCCTTCACAGCTCCAATACGCTTGCATGCACTGGGCGTATCATCAGACGTCAGGTAAATCCGAGCTTAGCGATGGCAAGGATGTTTATGGCTTCTTGACGACACACTTCCTGCATTGGCTTGAAGCGATGAGTTTGCTCGGACGAGTCAAGGAATGTCTTGACGCCCTTCGGTCACTGGCGAGATGGGTAGAGGTTTGTGTCTGTGTCTTAGAGCTTTAGCCGCGCTGACAGGTGTTAGACCCGAGAAGACTCGAGCCTTTCGGCTTTTGTGGCTGATGCAGAGCGATTTGTTCAGGCCTACTTTTCCGTGGTTGCTGAAACGCCGCTGCAGATTTATTGTTGCCTGGCTTTTGCACCAAGGAAGAGTGTTGTGCGAAGGACATTCGAGAATGTTATTCCAAAATGGATAAGCAATTTGCCAAAGGTTGAAGAAAACTGGGATGCATGCTTGTTGACTCTAGAGGGCCACAGCAGGGTGGTCAACTCAGTAGTGTTCTCGCACGACTCGAGAAAGGTGGCATCGGCCTCTCGTGACAAAACGATACGGATCTGGGATGCAGAGACGGGCAAGTGCGAGCGAGAGCTGAAGGGCCATGGCGATGAGGTCAGGTCGGTAGTGTTCTCGCACGACTCGAAAAAGGTGGCATCGGCCTCTAATGACAAGACGATACGGATTTGGAATGCTGAGACAGGCGAATGCGAGCGAGAGCTGAAGGGCCATAGCCACTATGTCACCTCAGTGGTATTCTCGCACGACTCGAAAAAGGTGGCATCGGCCTCTCGTGACGAGACGATACGGATCTGGAACGCCGAGACGGGCGAATGCGAGCGAGAGCTGAAGGGCCATAGCTACTATGTCACCTCGGTGGTGTTCTCACACGACTCGAAAAAGGTGGCATCGGCCTCTAATGACAAAACGATACGGATTTGGAATGCTAAGACAGGCGAATGCGAGCGAGAGCTGAAGGGCCATAGCTACTATGTCACCTCAGTGGTATTCTCGCACGACTCGAAAAAGGTGGCATCAGGCTCTCGTGACAAAACGATACGGATGTGGAATGTAGAGACGGGCGACTGCGAGCGAGAGCTGAAGGGCCATAGCTACTATGTCACCTCGGTGGTGTTCTCACACGACTCGAAAAAGGTGGCATCGGCCTCTAATGACAAAACGATACGGATTTGGAATGCTAAGACAGGCGAATGCGAGCGAGAGCTGAAGGGCCATAGCTACTATGTCACCTCAGTGGTATTCTCGCACGACTCGAAAAAGGTGGCATCAGGCTCTCGTGACAAAACGATACGGATCTGGAACGCCGAGACGGGCGACTGCGAGCGAGAGCTAGAGGGCCATAGCAACTGGGTCCAATCGGTGGTGTTCTCGCACGACTCGAAAAAGGTGGCATCGGGCTCTTATGATCAGACGATACGGATCTGGAATGCAGAGACGGGCGACTGCGAAGAAATTGTTTCACTAGATGGTTATGCACATGTTTCATCTTTTGCGACTAATGGACGTGGCATTATCACAGATCGTGGCGTATTTGCTCTGTCAGGCGGCTCACAGTCTCATGACGAGCCTGCTATGCTGCGGCAATCCTCGGAGGCGCCGATACTCACCTGCACAGACGGCACCTGGATCACAGCGGCAGGGGAAGACTTACTCTGGCTGCCTCCCGAATGCCGCAATGGAGAAGTCGCTGTTTTGGGAAGCACAGTTGCCATAGGTTGCCAATCAGGAAGAGTCTTGGTGTTGGGGATTTCTATGGCAGAGGTAGAGCAGTGGACGGATATATGACTACTGAGAAGATTAGGGTGCCCTGAGTTGCAATTGACCTTAGAAGTGGTCCTACAGTATCATACAAAGGCAGAGATCATTATATAAGTATAACAGTGCTCGTCCGTCATCTGGCTACTGACTCTGGCGTCTATTGCTATAGGATAATTAATTTGTGCTTTTCGTTA
>JCP043_010214
GATCAGAGCACGGCCTCGAAGACCTCTCAATTGCATACGAACGCCGTGCAGCATGCCTTGCCCACTGATGAAAATGATAGTTGGACATACCCTTTGCTCGCTGTACGTGTGGCGTGATATGAAAGGCTCTACATAAGCGCGGGGCAGCAAATCACAGACAGGCTGGTTCAGGCAGCTTTTCAGCTCTGACCAGCACATACTTACCCCTCAGCTTCAACCCTGCCGTTCGCTAGAAGACCAGCCCACGATTTTCCTCTCCAAACTGTCTTGAAGCTGAAAAAGCGACTGAGGACCGGAAGGATGAGCCCGCAAAGGCTTGTTGAAGGGTTCACCCGGCTACGTGATCGTTTAAGTCCTCGTGATCGGTCGCGTAAGAAGCGGAACCCCGCCGAACAAGTGAGTTCACGCATCTCGGCTGCTTCCTAGGAGAAGCCTTCGTCCTACCGACTCTTTACCTCTTATCCACTTGACTAACAACACCTGTACCTAGTCTTTCCCATCCGATCACGCTGATGCTCAGGTACAGCCGCAACCTCAATCGCAGCAGCTTTCTTCGACCGCAGTGCACTCTACGGCTATAACGGCTGGCCCATCTCAAGATTCCACCGAACAGACTAAAGCCTACAAGGAGGATACGCAATCTGGATGGAAATGCTCAAGCAAATTAGACCTGTGGGACAAAGCTTTGGCCCATCTCAGCGAGTCGGAACACGATCGCGACATAGTCGCTATCGTCAAGACATTCGCCGAGAATCCAATCGGCGATAATGCGACTGCTAATGGCAGGCCTAGCTCAACAGAAGATTTAGCAAAAGATATCAGTGAGAGGATGGCGCAAGCAATCCAAGACGGGCAACACGGCAGGGAACAACGTGAATGGAAGGTCACAGTTGGTCACAAAGAATATTCCGCGCGTGGCATGGTCGATAAGACTGTCAACATCCTGAATAAATTTGTGGGCGTGGGCGACATCGCCGTCAACTTTGACCCTGTCCATGCTGCTCTACCATGGGCCGCTGTTCGATTCGTTCTTGTAGTGAGTCGCTTTGGGGTCTGCTGCATGCCATGTAGAGATGGCTTGTGTCGTGACTCGAGCTGACTGAGATAGGCTTTGACCGCTAGTAGTGAACTCAGAAGTCAAATTATCTTCGGTCTTGCCAAGGTCACTTCGTTGATCTTGCAGTGCGATACCTACCGGCGTATATACATGGCTGCGGACCCCACCCTCCGACCACCCGCTGACATCTTGGACCTTCTGGAGACATCCATCGTTCAGACCTACATCAAGTCATTGTTGTTTCTCGGTTTCGCGATCCATCGCCAGGGAAGCAAGAGTCGTATGGCCAGCGCTCTCTTCAATATAAACGAGGTGGAATCGTATATCGAGAGCCTGCAGGAGAGCGGAGATCAGCTCAGCCTAGCCGCTGATAGCTGTGAAAAGCAGTGCAGCCTTCAGAATCGGGCGGGAGTCAAAGAGCTGCTCAGTTACGCTAAGGAGTCCAATCAAATTATGCTAGCCCACAGGTATGTCACTCAATAAGTGAGCCAACATAGCGCTGATGATATCGTATTAGTGTATTACTCATGGATATCCACCAGAGGATGGTGTTTGATAGACTCAGGACCGCCGAAGGCGCTGCGTATGATTCTCACGCTAACGAACACGAAGCCCGATGCCATCCTCAAACCCGAGTCGATCTCCTCGCCCAGATCTACAAATGGGCCGGCGACCCGGACAGTGAGTGCATATACTGGCTGCAGGGCATGGCAGGTACTGGAAAGTCCACGATATCCCGTACCGTAGCCTACGAGCTCTCCCGAAAAGAAGTACTCGGGGCTAGCTTCTTTTTCAAGAGAGGCGAGGGTGACCGTGGAAAAGCAGCGCGGTTTTTCCCTACCATTGCTACCCAGCTTGTCCGCCGGTTGCCCTCCTTGATACCCCATATCCAAGATGCAATCGAGACTGACTCCCGTATTGGCGAAATGGCTGTCAGCAACCAGTTCGAGAATCTGATCAGGATACCTTTGACAAAAATACCGAGCAATCCTCAAAATCCGCCGACTGTCGTAATCGTTATCGATGCTCTCGATGAGTGTGACCAGGAAAAAGACATTCAGGCTATAGTTAGTCTTCTACCTCAAGTAAAACAGGTAACATCAGTCCACCTGAAGTTCTTTGTGACAAGCCGACCAGAAATTCCAGTGTACGTTGAATTCAGGAGAATCCGCGAACCCTACAAAGATTTCATTCTCCACTTGGTTGACGAGCATACAATTGAACACGACATCACAGCGTTCTTGAACTCCAAATTGGCAGAAGTACGAAACGATTACAACATCCATCCTTTAGGTGGCCAACATCTGCCAAAATCCTGGCCTTCTCCGGCGGAGGTCCATGACCTAGTCAAAATGGCCGTTCCCCTTTTCATCTTCGCCGCAACAGCTTGTCAGCTGATTCAGAAGGGCAAACATGGCGACCCTGAGGAAAATTTGAACAAGATTCTAGAACGCAAAAGAGGGACACAGATGTCCAAACTCAATGAACTGTACCTTTTCGTCTTGGAACAACTGCTCGATGACACAACCGACTCGGTGGAAGAACTCTCTAAACGGTTCCAAGAAATCGTCGGCGCCATCGTGATGCTAGCCGATCCTCTGTCAACTGCATGTCTCGCCCGACTTCTTGAGATTAACGAAAAAAGAATTCGCCATATGGTAGGCCTACTCCCTTCAGTCCTCTACATCCCACCTGAAAAGAGTGCTCCTATTAAGCCACTTCATCTGTCATTTCGGGACTTTCTGATCAATCGCGATAAGCACAAGACAGATCCGTTCTGGGTTGATGAAAAGGAGACTCACAAGAAGTTGGCAATTAGGTGCCTTCAACTACTGATGAATGACGACTGTCTTAGGAAAGATATGTGTGACCTGCGAACGCCTGGAGTTGCACGGTCGGATATTGACAGGTGCAAAATCGACGAGAGCTTACCGTCAGAAGCTCGGTACGCCTGCCTTTACTGGGTCTATCACTTAAAGGAAAGCCACGAAAGGATTCGAGATGAGGATCGAGCACACAAATTCCTTGAACGACATTTTCTACATTGGCTAGAAGCGTTGAGCCTGATTGGAAGGATATCAGAGAGCATCGGATTCATAGACGAGCTGCAGAGCATAGTCGATGTAAGTCATTCGCCTTCTGCGTGCTAAGAATCTGCTGAGACATTTTAGCCCGAAGAAGGTGCCCAAGTGCTCAGCTTCTTGCGTGACGCGAGGCGGTTCGTCCTCAACTACCGTTGGATAATCGACACGGCACCTCTTCAGCTCTACGCCTCGGCAATTGTCTTTGCGCCAAAGCAGAGCATTATACGGGACACATTCAAGCATGATCTTCCTAGATGGATTTCTCCTCTCCCAAACGTGGACTCCAACTGGAATGCAGTTTTACAAACACTTGAGGGTCATGCAGACGTGGTCAGCTCTGTGGTCTTTTCGAAAGAGGGCAAGCTCATCGCATCGGGATCATGGGATAAGACGGTCAAGATATGGAACGTGACGACGGGTGAAGAGGAACGGACTCTTGAGGGCCATATGGATTTGGTCAGGTCCGTGGTCTTTTCAAACGACGGCAAGCTCATCGCGTCGGGGTCAAAGGATAATACCGTCAAGATATGGAACGTGGCGACAGGTAAAGAGGAACGGACTCTTGAGGGTCATACGAATTCGGTCAGTTCCATGGTCTTTTCGAAGGACGGCACGCTCATCGCATCGGGATCATGGGATAATACCGTCAAGATATGGAAGGTGGCGACAGGTAAAGAGGAACGGACTCTTAAGGGTTATAGGGGTTCGATCAGGTCTGTGTTCTTTTCGGACGACGGCAGGCTTATTGCATCGGGATCACGGGATAAGACCGTCAAGGTATGGAATGTAGCGACGGGCGAAGAGGAACGGACTCTTAGGGGCCATACGAATTTGGTCAGGTCCGTGGTCTTTTCAAACGACGGCACGCTCATCGCATCGGGATCAGATGACAGGACCGTCAGGATATGGAATGTAGCGACAGGTAAAGAGGAACGGACTCTTAGGGGTCATACAAATCGGGTCACCTCTGTAGTCTTTTCGAAGGACGGCAAGCTCATCGCATCGGGATCATGGGATAAGACGGTCAAGATATGGAAGGTGGCGACAGGTAAAGAGGAACGGACTCTTAGGGGCCATGCGGATTTGGTCAACTCTGTGGTCTTTTCAAACGACGGCACACTCATCACATCGGGATCATATGATCATACTGTCAAGATATGGAACATAGCGACGGGTGGAGAGGAACGGGCCCTAGAGGGTCATACGAATTCGGTCAGCTCTGTGGTATTTTCGAACGACGGCAAACTCATCGCGTCGAGATCAAAGGATAAGACCGTCAAGATATGGAACGTAGCTACAGGCGAAGAGGAACGGACTCTTAGGGGCCATACGGATTGGGTCAGGTCCGTGGCCTTTTCAAACGACGGCACGCTCATCGCGTCTGGATCATGGGATAAGACCGTCAAGATATGGAACGTAGCGACGGGCGAAGAAGAACGGACTCTTGAGGGTCATATGGATTTGGTCAGGTCCGTGGTCTTTTCAAACGACGGCAAACTCATCGCGTCGGGATCAGATGACAAGACGGTCAAGATATGGAACGTGTCGACGGGTATCAACGTCAAGAGCTTTGATGCCAGCCGATTCACCGACGTCTTATCCTTTACTGATAATCATTCGGCTTTAGTCACGAGTGCAGGCCGTTTCAGTCTTGATTTCCGGGACATTAGTACCTCGAATTTGAGCGAGGGCGAACCAAAGCTGGGTAGTACAGAGGTCCAAGGGGAAGTAGATGCCAGATTAGGCTTAGGGATCAACCACGACAAGACATGGATTACAGCGGGTGGACGCGATGGACGTAAAGTTTTATGGCTTCCACCGGATTTCCGGCCTGGTGTATCGGCGACTTTCACTGAGCCTTCGGAGTCTGTTGTTATCGGCTGCTCGTCAGGAAGAGTAGTCATCATGGGTTTTAGGGCGTCATCATTCTCGGATGAAGTTTAGTTTTTGTGGATTCAGCAGATCAATTGACTACTGTACTGTAGGACGCGCTATGTAGAATATGAAACTGTCATATTGACCTTCTCGGGGCCATAAGCGGCTACGTTTCATGACAGCAGACATTCATGATGTGGGC
>JCP043_010220
CATCAATGCCCATCTTGAGACTGTTAGTGAATGACAAGGGCGCTAGACTGTGCATGCGCCACGGTTAGTCCACTTTTGGGCATTTTCGACAAACATAAAATGAAGGATTACTGACGGTGGACCCGCACCTTACTGTACCTTGCGGGTCTTTCTCGCAAAGTCGTCTTGTTTGTAGCAGGGTTGCGGTTGCTGATTTGACACCCTGGCCACAAACATCACCGCCGGTACGGCGAGTGCGGGTTTCGGCACCCTCTACTTTCGCTCACGGCTTTATGATTATATTTATCTACCAGTAGACTTACTCAAGGAACCATCAAAAAGGTTTCCTCACTGACTCTAAAATCAGCAAGACAATGTTCAGCTTTCAGACCCATGCCAATCGCTTGGCCTCGCTTACTGACGACGTTATTGAGGAAAAGAATACGAAATTTAGGGGGATCGTCAAGGTTTCGATTGAGGATCTTGTGTTTTCACCAGAGTTCATGCCTTGTGATCAGAATATCAGTGCTGCGAAAGTTTCACGACTCAAGAGAATCTTCAAGACAGAAGGCTGTAACCGAAGTGAGCCTTCGAACTTCATATTAGGCACTATTCCAGCAAGCCTTCTTTCAGAAGCTCTACGCCTGTCAGAGCTGACACTGGATGGTCTCCGAGGCTCAGAAGGCTCGCGAATGCTTTACCTTCCACGATTTCAATACATAAAGTGCGCCAACGGCAGGAGTCGAGCCGCAGCTCTGCTTGATACACCACATCTTGGTACATGGTGGACTGTTGAGCTCTATGTAGGTAAGAGTTACAAATCGATGGATATGTATACGGATACTGAGGCTATATCAAGATCTGGATCCAAAAGCGTTCGACATTATTACTGAGAATTACACTAATGAGGGTGCATTCTCCCATGGACACATATGTGAGAGAATTGTCTACCATCGCTCCCACAATCTAACAGAAGAGAAACGATGGTGGGCTCGACTTACTAAGAGTTTAGGAGTTATTTTGAGAAGCATACTCAAACATCCATCAATAGCACCTGCCCTCTTAGAACTAATCATAAATATACCTGGGATGCGAGAGGGATTTGAGATTGGTACTTGGCATAAGATTATCGGTGGCAAGTGTGATGAGGTATATATTGTCTGCCATATGTAAAGGAACTTTCTAACCCCTGACTAGGAAGTTGTACGTTACATGGAGTTCACTTTAGAATCGTGGGTAAAGCTTATGGGCTCTAAAGAAGCTTTACTTTATGTCGACACTGAGGATGTCAAAGAGTTTCAGCTCCGGGTTCCGGGGGTCTCGCAAGTTGATTATCGTTACCTCGCCGATCTGGTTGAAGGTGGCATAGCGTTCAGAAGACTCACCGATACAGCAGAGAGATCGCAAATTCTCCATCGAATGAAGAACATTAACTATCTCCTACCGTCTATTTACACACTGCAGAAAGATTTTAAATATCTGCGATTATGTACTGATACCATGAAACGGCTTCTGCATGGTAAACGAAAGATACCTCTTACGGTACAGGTCCTGGCATATGATGCATTCTCGCAGAAAGATCTCATTGAACCCGAAAACCTGTTCTTCGAACGTTTGAAGCGCTTATACTTATACATTATGCAAGACTTGGTAGAGCTAACGGGCGAGTGGCCTCTTCTGGAAGACGGCGAAAAGCCGCCTGAGGCATCATTTCGCAATCCTATGAATTGGCACCGGTTGGCACAAAAAGCGCGCCGCCTTGGTTTTGAATCAGACGAGATAAGGCGCCTAGCTGTGACAAATCCAGACGAGCAGGTTGCATTCAAAGCCCTACAAGATGCAAGACCATCATCATGGTATGAATATGATGAGTCTGAAGTACAAGACATCTTGAGCCGCATAGTCCACGAGTTTACCAGGGCTCGGGCTCGCGTTTCCGATGAATCTGAATCAACTTTTACGACTATTGGGGCTGGTGAACCTATCACCCGTCGTTGTGGACGTCAATACTCTGGTGCTTACATACGTGACCGATGGTCATTCAATCTTGCCAGATTCTCACGCCGTACTCCAGAGTCGCGGGACATTACATCTCTATTCGTCCGTAAATCCGTCTTCCATGCGTTTTGGAGACTTGATGAAGATAAGGACGGAGATGAAGCGATGCCTTCTCCTGAAAGTTTATCACCGAGTTCACAAGGCAGTCAATCTCATTCGCCAGAAGGGGCTGCAAATTCTGAGTCTCGTGAGAGACTTAGAAGGGAAAACAGCAACCAAAGAGAAGAAGGGAGAAGGCAATCTTCGCAACAAACGGATATAGTGAACCGGCTTGTGCCGAATCGAGAGGTGATAAGAAAGAACTCAAGCCGGAAGAAAGGATCGCGTAGAGGGAGGGAACAGCGACTCCTCTGGAATGTGATGAGACACCTGAGATCACAAGGCTCATCCCCTCAGCAGCATCTAACGGTACAGCCAGATACAACATCTCAGCAAAAGTCAGTTAATCAGGATAATCACGCCGTGCAGATGCAAGTTGACTCAGAATATGAGGTATCACAACACTCAAGGGGAGTAAGTCTTTGTCTTTCTGATTCTGCGATGAGACTAGTTCGTCAAGTCAACGAAGATGAAATAAAAGTCTTACAATGGACTGAGCCTGGGTCTGGGTGGATAGCTAAATCCTGGCCCCGAGGATCAATCTCTCTTAAAATCAGTGAAATGGTGGCTCAACTTGGGGATCTCGTCTTTTATCTACCCGAGGGACGGACCATCTCTCAACACGAGCTGGACAAGCATGAGGCAATATGTATCGCTCCGCATAGCATTACTGTCCCCCAAAGTGCTTTTCCTGCAGAGGAAGAGTTATAGATGAGAGGATTTATCAATGAGTAGTCATGTCTGTATGCAATCACCAATAGACAATAAGCTATTAGGCAAGGCTGCCTTATGGTGGCGTTGTGTTATTGACGCAGAGAATACAAAGTTTGTGTCGCTGGACTTCTCTGTTGATAGACAATCAGAAAGATACATATCGCGGTTTAGCGTGAACAGGTAACCCAAGAGCTCTCTGCACCTAATTGATAGTCTTGGGGAGGATTAAGTTGTACAAGAGAGCAGTAAAGATATATATCCTATATATTTTTATTCTAAAGGTTTTTCTAACTACCCCTGAAATTAACGATTTGTTAATGGTAATTCAGATGTAGATGTATTTGGTGACTGTTGAAAGATTTCAAGTAAAGATCTAATAGACATTGTAGCTCTCGAGAGTAAGCTGTGTGTTATTAAGAAAG
>JCP043_010226
ACAAATTATGTTGAATCTTCGCCGTTGCGCAGGGGCTAGGCCCGGTGATAAAGTGGGATCAGAGTCCATAAAACGCCTTCATTGGCCCGTTTAACCGCTGCTTTCTGAGCCAACTTGGTTGCCAAGAAGCCCCGATTGGTATTCCTACCAATTCCTGTGAATTCCAAGAACGTTGATTCCTTAAGTATGAAAGTGCCCTTGTCCTTCATGACAGTCGTTCTTCTGAAAATAAAAGAGGGTAAGGATGCATAGCGATTGCAAAGGGAATCTCGAAGCATAAGTGTGTGAATGCTACCCTCTTTCAAACATATCTGGTTGACGGTTTTGTAGTGAGCGGTCCAATGGTGAAAATGTCTGACGATCGAACTGCAAACCCGCCGCCAATGCAGCCGGTCATCTTGTCCATGGAAGTGGACGATGACGATTCATTTGAGAGCGAATACCGACTGCGAATCGGAAATCAAGTCAAATATCTCATCATCTCTCCTAGAACCTTTGACAGAGATACACTTTCATTCCCTATTCAGTCCCTGCCCCGTCTTCCTTACAACGAGGAATGGACCGTAGCCCACATCTCGAGAGACGAAACCAGCGGCGACTTGAAGACTTCCATCTCAAACCGAACACTAGCTGGCGTCAGATGTCGATGGCATCATATTCGGGTTGATTGTCTGGAGTTAGAGAAGACCAAACAGCTCACGGCGATGGCTTTCGAAGCCGTCTCACATTCGATTCTTCCAATCACCCTCCTATCATCAGCCACTATAATCGCCAAAATAGCCCGTTTCGAGTGGGAGCTGCCTCGTATCGAACAGGAAACAAGAGCATATCAGTTGCTTGAGGGTTCCGGACTGGCCCCTCGCTTCCTTGGTCATATCCACGAGAATGGACGCATCATGGGTTTTCTCATAGAGAAAATAGAGGGACGCTTTGCCTCCTTTCAAGATCTGAGCGTCTGCGAAACAGCTCTGGGGAAACTCCACGAATTGGGACTTATACATGGGGATGTGAACCGATATAATTTTCTCGTCACGGAAGAGGGGGTAAAACTGCTCGACTTTGAACGTCTTCTGCAGAATGCTCGCCCCGAGTCAATGCGTAAGGAGTTGGAGCATTTACGTGCCGAACTGGTTGATGAGTCAGGACGTGGCGGAGGTTTCATTTTCCATGGCGATAGCAATTAATATTGTCTGATTTGATTTGATTTGATTTGGTTGAATTATACCGTACCTCTCTACAGCGCTGGGCGGCTCGCCACATATGCTTATGGCATTTGTCGGGGTGGAGATTGGGTCGGGAACAGAAGTGCTAAAATTGGGGACGTGGCGAATAACATGGAGGGTAAGACAAGGTATTTTAGAACAATTGTTGGGCTGAAGTAAGGGCATCACCCACCTATTTTGGCCGTTTCATTAATGCTGGAAACCCAATTCAGGAACCGTTTTTTGTTTCTTGTTTAAGGATCTCTCGATGCCAGGTACAATAAAGGTGGCATTGCGACTTGGGGTCATAGCGTTACAGTATACCAAAGCTTAATAAATTTAAAAACCTTACATCTACTCGCTAGCTCTTGTTAAGGGAGATCATACCCCAAGCTTGCGGCGGTTGTTGGACCATTGTCATTGTCCTCTGTTGTGGTGGCTTCATCAGACATCTAGAAACCGGCTTTGCTCTCCTGTCTCTTGTATTATGCTCTTCGATTAGCG
>JCP043_010227
GCCGCACCATCAATAAAAACCCCCTGACTCCTGATTACGGCTAACTTGTCTTGCATTCTTAACTTCACATACTCGTTCCTACCTCCCAACCTCCGCTTTCATCGGCGACCACTGCCGATCTGGCCCTTTCATTTCACGAATTGTCGTCCATACCCGCATCTGCGCGCATGAAATTTGTGCCGCTGCCACTGGCCTCCCAGCTTCCTGGGGTCACCCGGCAACCAAAGATTCGCTTTGTGTCGGCACAGCGTTGAATCTGCTCCAGTCGAAAGACCCTCCTCTTGGTGAGTGCATCTGAAGTCGACCTCTATTCTGCTCCAAATTGGTATCTAAGGCGAATGAACTGTAGAAACGAGCCAAACGCAGCGCCGCCCAGAGAGGGGATGACACTCGACGTCCGCGTTTCTTCGACGAGTCGTGCGGGTCATGATATAACGGGTGATATGCAACCCCGACCGAACGCCTTGTTGAGATCGTCACCCGCCAACGACGTCTACTAAGGCCCGTGCCTCTTTCACCCAAGTGTACCGACCACTTTGTGAATGGCTACCCTTATGCCTCGCGGATATCGCTCCGCCACCGAATACCGTTTCGACGAAGAACAGACCGATGCCATTGTTCGAACCGCCGCCTACCATCGCAAAGACTACCGTCTCTCCGTGATCTGGTTCTCGCCTCGTGAACACGTCGATATTCATCTATCAATAGCAACACCCTTCCAGCGGACTTCGAATATGGGACTCGGCTCCCTCGATCGACTACCACTCGAGCTCTTGCATGACACGTTGTTCCGTCTTGATATGCATTCTCTATTCAAGTTTCGACAAACAAATCTTAGATCGAGACAGACGGTGGACTCTCTCAAGCAGTATCAGATGATAGTCTCGCATGGACTGAACCTTCTCTGCGCCTTGCTACGAACACGACTTGCCACCGACATTTCTCTACTCGACTTTTACAACGCACTATGTATCAAGGCTTGTAGTCTTTGTGGCGAATTTGGCGGATTTATATCTCTCCTAGCGTGGACGCGATGCTGTTTCAAATGCCTCAAAGAGGCTCCGCAGACCCAAGTGCAAACTCTTGCCGCTATCCGAAAGCAATTCCGCCTCACTAAGGCCGAGTTAGACCAACTGAGGTCATTCAAGACCTTGCCAGGAATATATTCGATGAAGGAATCCGTGCACAAATCCCGCATTGCGATCGTTTCTGTTCATCAGGCTAGTTTGATTTGCAGACGGCAATCACATGCACTGGGGCAAGCCCAGTCAGCGAGCTCAGAACGAAATAAGAAATTCAACTTTATGGGGTCGTGTGCACTTCCTTATTACGATAAACTAACCGGCAATGTCGAACACGGAATGTCGTGTGCTGGGTGTCAACTTGCTCTTGAAAAGGACATCATCGGCACTAAGGGCGAGAAATGGGCATTCGAGGCTCGAGACAAAGTATATGCGCGAGATGGCTTTTTGGAACATTTTCGATGGTGTGAACAGGCACAGCTGCTGTGGAGATCGAGTGTCGAAGGTAAAAACAGGCCAACCGAGCTACCAGAGGCTGCTCGAAGAGGCGGCTACTTCAACAAGAGAGAATAACAAGGATGTGAGATATGTTTACCGATGTATTGCAGCCAGGCTACCTACACATCTAAATAGAACATAGGAAGCGGACAAATTCCTAGACACCCCAAAATACAATGCAGCTCCACAGTTCACAACCCGTGCTTTAATCTTCCAGAATCTCTCCATTTGGATCCGTGTATTTCACTGGCGCGTCTGGCTTGACCAGGTGCCTCGAACAGTAGTTAGTCGAATCCTTGCCCCATTCTTTGATAACTGGATGGCATCTGATGTTGGTCCCCTGGCGCTCCGGGCACTGGATGAACTCCATCTCCTTTTTGCAGCCGCACGTATATTTGATATACTTCGAAGTGCACATTTTAACCTGGCAAGAAATCACAAATTAACCCCGCTTAGATAAAGGGGATACCGGTCTCCTTACAATGTTGATAGACAAATGACTTGTGTGTACGTTGGCGATGATGAATACAAGCGACTAATGTAGAAAGTGAAGC
>JCP043_010228
ATGTCACTTATCACGGACATGCCCCGTCCCTGTGCCAACTCGCGGTCGACTCCGCCATCTAGCCCTGGTGCCTCTACGATCTCAGACTCGAACTCGCTCGAGGTTGAATACGCAGAAATGGCGTTTGCTGCACGGTTTATCACTGCTGTTGAGACGCTTATGGAAAACAAGCTATCTAACAGCAATCCAGATGGCACCGAGAAACCTGAAATAAAGGGAGGACAGCCTCATATTGGCCGTGGGACAATTCTTGGTTACAAGCACGTTGAAGAAGCGTATATGACCTCACTGACTGATTAA
>JCP043_010244
ATGGGGGTCTATCAGCATCTCAAGCGCGCACAAAGAAGTGCTTTATACGACTTCACTGGAGGCGGCGGCCTTCAATTATCGAGATTTCAGTTCCTCGGTATGTCGAATTGTCTATAAAAAGTTGCCTTGAGAGCTTGTTATATATATATATTGGCTAGGAAAAGTCAGGTTTTTAGCTAATTGACCGGGAAGTTGTTTTGGAACCACTACGACGAGCAGCTCATGAGCAAACCGAATCTTTAATTCCCAACCTTATTCATCCTGTTACTCCAATAACAGCCAAAAAAACAGTTCAATTCGATACGAGATAAGCTTCAAATTCTCAGCAGTCCAACGAGAGCTACCTTAGAAGATGCAGAGTCTTTTTTAGACTATGCAATTATCGCCAAATTGGCGCAGAAGGATATTGTAAAATTACAGAAGGAAAAGCTCGAACTGGAGGCACGCCAGATTCGTAACCCCGATGGAGGTGCTTATACAATCCGGCAGTTGCGCGAGATGATGTCAGATCGAGCTCAACAGGAATTGCAGATAACTAACAAAAGGCAGGCAAAAGACCAGGAAGCATGGTTCAAGCAGCTTCGCGAGGAAGCCCTCCTCAAAGAAGATAATAGACCGAAATTACGAGGAAGAGCAGCTGCCAAAGCGAAGGCGTCACGAGAAGCTCTAGAGGCAACTCGGTGGGAGGAAATCCACAAAACCTTCACTGATCCAAATACAATTGAGGAGCAACAACGCCAGCTACGAAGACGGGAGGTAGCTAATAAGGAAAATCGATTCTTGATGATTACAATGGTACCAAAATCACACCTTGAAGCTATTCCTAACCTCGAGAAATGGGTCGGAGAAAACTCTCGCCCCGGCGAGGCTAACGAGGCTGAAGTTATATATGTTCAAACCGATATCGCCGATGATTTCATCTCGGTAGACTCAACACGAAAGTTACCTTCTTTGCCAGGGACCTCGGGCTCCGATGAGGATGATATTGAGATCAGTACGTGCCCCCAGGTGGTAGCTACCAGAGGCGGCCCTTCTAATCACTCAATGATGCCATTTGGCGTGACAATTGATGTAGAGGAAGAGATTGAAATATCCGTGATGCCTCAGAATGGATGGGGCTACGAGCGTGGGCCGAATCATTATTCTGATGAAGAAGATGAAGGTTATGTAGAGGTGGATTGGGTTATTTTGCCTGCGCCGAGGTCGCGGGGTCGGACTGACCGTTCAAAAAAGTAA
>JCP043_010246
ATGCCGCTACAGGAACTTACTGTCCTGCCAGAACCACAAGGTGGTCATGAGTACCATTTAGGCTCCAACCACACGAAGAGACTCACATCAAGGACTCAGAGCAACCTTCGAGCATACGGCGACGGTAGGCGCGCATGCCGTTGCTGGTATCGAGTCAGTGGAACTCTAATAAACATATCACAGCACAGCTTACGTCCGAGAAGCAAGGCTGGCGCGGCAACACTGGTAGAGAGGTGCGGCAAGTGCTGGGAAGTAGCGGGCCGTACGAAGTTCAGTATCGCGTTCGTCTCGTGCAGGAAAAAGGATAATGGAGCGGGCGCAGAACTATATGCAGTCAAGAATGTCCAGCGACAGCCGAAGGAGACAGAACGTATGTGCATAAGACGGTCGACCGCAGAGTTTTGTGTTTTAAGCGCGCTTCCGAATGTAATATGCACACTCGAATTGCTCATGGACACAAAGGGTGACTACTGCGAGGTGATGGAGTTCTGCTCTGGTGGTGACTTGCATAACTTGATGCGCATGGTGGGCACGTTGAAGTGGCAGGACGCGGACTGCAATATCAAACAATTGATGCGCGGTGCTGAATATCCATGAGATAGGGGTTGCGCATCTTGAACTCAAGTGTGAGAACCTTCTTTTTACTGGCGACGGCATTCTCAAAATCAGCGACTTTGGCCATAGTGAATGTGTCCGCCTTGGTTGGGACAAGGAGGTTCATACGGTTTCCGGAATCCGAGGCTCGGGTCTATACATCGCTCCTGAGGAAGATCCTACGCACGATACCTTATGGAACGCCGGCAGCAGGAGGGCTTTGGCCTAA
>JCP043_010257
ATGCTTGTTAGCGAAGGACTCAGTGGCTGTAAGGACTACATTGGATTTGCACTCGAGCGACTGAGGAGGCATCGCCAGGAAGTGTCTGAGCGATTAGGCGCTGGCTCGCAAACCGCTGTATCATCAGACGATAAACTGTTACTCGATAACCTTAACGACGAAGCCGAGGCCCTATGCCATTCCCTGAATCTCTGCTCAAACATCGACACCTATCTCGAGGAGAAGATCAGTAACATCGAGCAATATACTGAGGGTAATAATACTACTCAGTTTATGGTTTCGACAGACGGCAAGCCGCTGAATGGAAAGAACCACGGCGTAGGCTCGAGACTCAAGCAAGCAGGAGGGCATTTTAAGGAACAATCTCTTCAGCAGATCTCCCAAGACTTCACCACAATCAGCTTGCATCAAACAGGAGGCAACAAGCCATCTAGAAAAACTCCTTCGCCAGCAGCTAACTCAGAAGCCACGATGTTACACGGATGGATGGGTCCCTAA
>JCP043_010258
ATGGTTGGCCCTAACGAAGAGACCGCAGCACCAAAGCTTCTCATTTGCTCCACGGACTTGAAAACGCGCAAGTACATCAGGAAATTGATCAAAGACAGTAAGATTATGGACAAATACCCTGGCATAGGACTTGGGGACGTTTCGGCACTGCCCGACCGCCATGTTATAAGAGAGCTATCTCGAGAGGCAATAGAGGCTCTCCTCCCTCTTGGCTGTGATATCGATGGAACAGTCTTAGCGAGCGGATCAGAACCTGCTATAGGAAAGCGAATATTCGTCGTTAACCCTAACGACTTCTCCTTACGGCCAGCCACAACCGGTCCAATCATCTTACAAGATGGCAAATGCTACCAGCTTACTGTTGCACACGCATTCCGGCACACCAGGGAGCCCGACCATTTATCCAGCCAGCAAATAGCTGAAGACGACTGTGATTTTGATGGCATGAGTGACGTCGAGAGGGACGACGAAGTCCAGCATGACGAGATGACAAGCAGAGGAAGTGTCACCCCAGGAGAGACTGATTCCGACAAAGCATCAATCGTTGCCAGCCTCGATACTTTTTCTGGTGGGAAACACTTGAGTTCAAGATCCGAAAGCCCTTCAAGCGATCATCTGGGCAGTGTACATGATTCACTGCTGAGTGTCGAGTCCACCGAAGACAGTTTGAATTTCGGTGAGCTTGATGTGTCTCGGCTTCAATTTTTTGGGAGATTGATCTTCAGCTCCCTGACAGGAACTAGTCCATCGCTTGACTACGCTCTCATCGAGACCTCAAGGACGGTAGAAAATCTTGAGAAATCATCCTTGATCACAGGCTCTCTGGTCTCGGGTATTGGGGAGATAGGGTTAGATGACATCAGCATCGTTGCTACGACTTCGCCACATTGCTTAGTCGAAGGCCAACTCACCGCTACACCATCCTATATTCGACTTCCTGGGCAACTCACCTTTCAACAGGTCTACCCAGTACGACTGGGTAAGCCTTTAGTTGACGGAGATTGCGGAACCGCAGTTTTCGGTAAATTCGATGACCGTTTATATGGGCATGTAGTTGCTGGTGGCCCTGGGACTAGCATCGCTTACCTTGTTCCAGCTGGGGAAATTTCCAGAGATATTCAGGCTCGCCTTGGCTTTGACCTCGTATGGATGCCGCAGCAAGATGAACAACCAATGGCTGAAGTTATTGACCTTGGATCCGGTCTTACATTGGCGACATTCGCCCATCAATCTATCGCCAAGGTTCAAGAGGTCGTTCAAAGTTTTCGAACCCTCCCACGTCAACTCAGGGAACTCCTTTCAGAGTTAGCAGAGTTAAGTACAGTACTCCAAGAACTCTCTCAGGCACTTGGCGATGACGTTGAAGTGGACCTTTCGGCCCTCAAAGTTACGTTGGAGCAATGCACCCGTTCTTGCAAGGATTTTGAGCGGGAGCTGAGAGCCTGCAGTTCGCGGTCTAGCCAAGATCGAGATAGATTTCGGTATTGGGCCAGGCTCACGTACCGGGGCGGCGACGGAATTGAAGGCTTCAGACAACAGCTTATTGGATACAAGTCCACTATCATCGTCGCTCTCAGTTTTGCGAACCTGTAA
>JCP043_010259
CAATTAGCTACTCCAAGATGTCATACACGCATGTGACCAGGGACACGGAGGGAATAAGGATATGGATGGGGTGTGATATAAACGCCTGCCTGGTCTTTGAGAACTTCATCACCGGTACACGAGCTGATCGACAACGGATAGCGACTCTACCGAATTAAATAATAGATGTCAATAGCGTGGTATGTTAGCCTTTTTTCGATAGGGCATCAAAATTCCATCAAGTTCCCTTATCGGCGACTTGGGCTGACCTTTATTAACGAGTGGGAGAGCTCTAACAATTTGCTATCCAGTGATTGGCGTACATACACTGTACCCGGTATCATAGTCCTACATATAACAGAGAAGGCTTCATCTGAGCTAAATACCATCGTCCATCTATCTTTTGAAGCCCTCTTTGAAGTCCTATGAGCTTACTCCAAGTAACCCCAACTCCTATGCATCGAATGATTCCTGATGGTATTCCCCACTTCAGAGGTTCTGGGCTACCCAGACATCTTTGCAATGAAAAATTAACGTGGCCGTTCTATTCCTGGCAACAGCCTCCCCGTCTCCAGAATGTCAAACGTCTCTAAGCCCCGCGAAAGATATAAGCAAGCGACCTAATTACTCCAGACGCTCTTCTACCACCAGCTTTGAGCTTACAGTACGGCGCTGAGAAAAGTGAAGACCGCAATCAAACATCCAGCAAAACCGCATGCGTAACTTCCCGCGGTCAACGCAATCTCAAGACTCCGGGTCAAAGCTGCGGCAATAGCAATGATGCATAGGCTACCTGAAAGGCCCAACCCAATTAAGATTAGCAGGTACCGAATACGCCAGCCCTCAACTAGCAAGAATGCCAGTATTGTTTTGCCATAAGGATCGGCAGCATTGCTATATGTGTCGTATTGTAGTTCTCTAGGGTTAAGGTAAAGCATGAGAGTTATGTCTCTGTGAAGTTTGGGGTGTTTTTCACTCACTCGTATGAATGGACAAATCCAACTCTTCTCAAAAAGGCCAAACCGTCTCTGTCAACACCATTCTGCCAGTAGTATTTGAGCATTGATGGCAGCCATTCATAGTCCAATCGTTGCTGCGAGAGCCTTCGGACTTGGTTGGCTTTGCAGTAAGGGCCGTTCAAGTTGTTGTAGGCAGCGTTTGGGCAATCGACTCCACAATCCTTATCGTGTGATTCCCCATTCACACCTATTCCGCATTCCCACGGTTCAATGCCATCCGCTTCTATATCAATAGCCCTATTCAACTGCGAAATTTGGCCGTCATAATCGACATATAAAACGGATACTTGGATTTGTGGTAGCCTGCTTGCTGGTCGATCGACCTTCATCAGTCGCACCTAGGTTATGCCAACATCAGCCATCTGCGGCAGTTGGCACGTGAAAGTAATTACTCTGATTTCTTGAACTGCCATGGCGGAGTACAAAGAATACCGCTTCCACCATGGTCCGGACTTTTTGCGTAGTTTATCAAGTCCAAGTGTCGGATCGTCCGGCTTAACTGGTATATCCATGGCGTAGTACCTTCTGCCGCGCTTGAGACACAGAAGGATACATTCCTTGTGCCCTTCTTCTCGTGATCGTCTTCGACAATAATCAGCTATGACGGTCTCCCGCCCCTTTTTCTCAGCTGAGGAGTTGATCTGCTGTGTCGTGTTTATCATCATTGGACTTGGTCAATAATTCCAAGGCCTCAACTCTGGCATCCTCTGCTTGAGGGGACTTCCGGTAACGGTAGGGGCAACAGATGTCAAAGAAATATCTATCTTCTTCGCAGAAGTTATGACGGCTTTACGATATATTGTCTGGAGGGCATGAGGCTATGCTCATTGTGTTGCATCCGTTGGTTGTAGCGAGCTGCCAAGGCTGACTTAAATGGACTTCGGGCGCAGCCACTGAGTAGTCTGTAATTGCTAGCCCTATACATCGCCAACGAGCCAATCCTTGACAAACACGCATTCGCGGGAGCCCCACATATGTAATGAGTACCTACCTTTTGCCCGATCAGTACAAGCAAAAATAGCGTTGGTATGTAGCATGACCAGACTCGGAAGCATACATTAAGCCAATCAAGAACTGACACGCTATTTGGATTAACCACTGTTGTGTGGTAGCTGCACAGCGGGGAGGACGATGGAGCCTGCCGTAAATGAGGGGGAGCGTCCCAGGATAGAGCCTCGAAAAGGACGGGGAGGCAGCTAGATGCAACACCTTGAATTTGCCATGTATGGAGCGCTGCAGACTTCGCCCCAATCTTGTCGGATGATTAGTTGGGAAATGGATTGCACTAGGGCCAGGCAGACAGCGAACCGAGCCAGTCGTGGACTTTCCATATTCTTGAAGTAGCACCAATTCACCAGTGGCTAAGACCTCCTCCGGCTGGCTGTCGCGTACGGGGCTGTGACTGAGAATATTTGTGCAAGGGACGGAAGCTATATCGCAGACCCAGGTGATGCATCCTGAGACCGCAGCATTGAACAGTTGAACAATAACGAGAAGAAACTGAAGTAAAGAAAAAACAGTTACTCTAGTAGTTACCTAAGCAGCCAAATCAGTCATTCGTGTGACGCGGGGGGGCCGTCCGACGACCGCCGCAGCCTCATTAGTTGCCATGACGAAAACTTGGTCATCCTGAGGGGCGATGCCATCGGCATATGAACCATGCCCGAGCTGTACAATATGAACCCTGAATTCATTCTCAGCGATCAAATGGGCATATATCACGGGAAACTGGTCGAATCTCACATGTATCCGATCGAATTTGGCATGAAAGGACCAGAGCCTCACAGTCTGCCCGCTTATATACCATGCCGAGCACAGCCTCACCGGGCTATAGGTCCATAAATACAACTCCCCCACACAGCGACAAAATAAATGATCCTCCAGCCTCATCACCATGCCCAACCGAACACTTCTCCGTACTGCTCTTTCTGGCGAGGCCAAGAAGGCGATAGCCGTTGCTTTGTGGGATACACCTGGTTCAGAAGTTGAGCCCGACCTTAAATTTTACTTCAAGTACTACATTAAACAATGCGAGCTGATTGCCCTTCACGATGGTGGGAGTCATACGCCTTTGTTAACCCATGAAGATATCATGGCGATTGTGCAACTATTGAGAAGATCCCGAACACGCGAAGAAATACGCCGCCAGTTGTTACTCTCCTGCAGTCTTCCAGGTAGTGAAGCTCGTTGCGACCACTCTATTGATCTTGCAGCTCGCCTCCTACTCATGGTCGAATTTGGCAACCTTCCATATGCGTATTCAGGATCTAGACCGATAGAGTGGGCCACAGGCAGCCTGAAGGATTTCATTACAGAGCGGTTCGAAAGCAAGCCAGTGCTTGGACATAGTAAAGTAAAGCTTGACAAAATATTCAACGCCAACAATCTAGGCAAAATAGCGGGCATAGAAGTTGTTTGGACCACCAACCTCGCTGACCATCTCCGCCTACTGAAGGACGACCAGGCAGTGGCAGTGTTTCATCATGCTTCCTTTTTGAAGCGCCAACGAATGTTAGTTACAGCCGCCCCCGGCAGAGAGATCTGTGATTTTGACGCAGGTTATAGCGACACAACACTCTTTTCACAGGAGTTTATTGACGAGACCCTGAACACGATGGCCCTGCTGTTTCCCAGGTGGGATATGGAGACTAGAGCTTGGTACCAAACCCAAGCGTCTTTGCGTGGTCTCGATACTCAGTTAACCGAGATTGGGCAACTAGATGCAGATAAACGGCAAATTGAGAAGTTCACTTTCTGGCACGATCGCTTGGTTACCTTGAAACAAGTATTCGACGAAAGTCGACCAAGTAGTCTTCGGCAATGGTGGCACGATCGAAGGAATGGGGTCCAGTGGTATACGTTTTGGGTGGCGATTCTCGTTTTTCTTTTGACAGTATTCTTCGGACTGGTGCAGTCTGTGGAGGGGGCTTTGCAAGTATACAAGGCCTTTAACCCACAATGATCTCTTGGTCTGGGTGAAAAGCAGTTTGTATTTGTTTCTGGAACGATTAATAGCTAGGTGGTCAGCCATTCTTCCATTCAGCCTCCTTGAGCGACATATATCGGCTAGCTAGTTTTGAGAAATAATGTATCTTTGAAATGCGCAGTGATGCTGGATGTACTCTTATAGAAGAAATGAGTCTATGTCAAAATTTTCAAGATGAGAGCTCACCGAGAGCTTAATATCCTGTGTAATTCCATCTAGGATTCTGGGGTGTTATCCTGAAGAGAAAGGGAACCTCTAACTATCCCGACACATTGTTGTCGACACAGGCAACAAAAGCTTACTCCTTTAGCATGATTGGATAGCATAAGGGAATGCCGCGGCCCCTCAAACCCTTTTTCACACCTACATCAGTGGTTCATCGTGCTGGGGGTTTGGATGTTGGAGATCACAAATGTGAGACGACCAAGTCGGTGGCAAGGTGTGAAACAAGGTGGAACATTCCACGGAGGTGGTGCCTGTACATAAACAGTAGTTCTCCTACTGCATATTTTGAATAAAAAAAGAAACCAAAATCTTC
>JCP043_010260
GGTCGTCTCACATTTGTGATCTCCAACATCCAAACCCCCAGCACGATGAACCACTGATGTAGGTGTGAAAAAGGGTTTGAGGGGCCGCGGCATTCCCTTATGCTATCCAATCATGCTAAAGGAGTAAGCTTTTGTTGCCTGTGTCGACAACAATGTGTCGGGATAGTTAGAGGTTCCCTTTCTCTTCAGGATAACACCCCAGAATCCTAGATGGAATTACACAGGATATTAAGCTCTCGGTGAGCTCTCATCTTGAAAATTTTGACATAGACTCATTTCTTCTATAAGAGTACATCCAGCATCACTGCGCATTTCAAAGATACATTATTTCTCAAAACTAGCTAGCCGATATATGTCGCTCAAGGAGGCTGAATGGAAGAATGGCTGACCACCTAGCTATTAATCGTTCCAGAAACAAATACAAACTGCTTTTCACCCAGACCAAGAGATCATTGTGGGTTAAAGGCCTTGTATACTTGCAAAGCCCCCTCCACAGACTGCACCAGTCCGAAGAATACTGTCAAAAGAAAAACGAGAATCGCCACCCAAAACGTATACCACTGGACCCCATTCCTTCGATCGTGCCACCATTGCCGAAGACTACTTGGTCGACTTTCGTCGAATACTTGTTTCAAGGTAACCAAGCGATCGTGCCAGAAAGTGAACTTCTCAATTTGCCGTTTATCTGCATCTAGTTGCCCAATCTCGGTTAACTGAGTATCGAGACCACGCAAAGACGCTTGGGTTTGGTACCAAGCTCTAGTCTCCATATCCCACCTGGGAAACAGCAGGGCCATCGTGTTCAGGGTCTCGTCAATAAACTCCTGTGAAAAGAGTGTTGTGTCGCTATAACCTGCGTCAAAATCACAGATCTCTCTGCCGGGGGCGGCTGTAACTAACATTCGTTGGCGCTTCAAAAAGGAAGCATGATGAAACACTGCCACTGCCTGGTCGTCCTTCAGTAGGCGGAGATGGTCAGCGAGGTTGGTGGTCCAAACAACTTCTATGCCCGCTATTTTGCCTAGATTGTTGGCGTTGAATATTTTGTCAAGCTTTACTTTACTATGTCCAAGCACTGGCTTGCTTTCGAACCGCTCTGTAATGAAATCCTTCAGGCTGCCTGTGGCCCACTCTATCGGTCTAGATCCTGAATACGCATATGGAAGGTTGCCAAATTCGACCATGAGTAGGAGGCGAGCTGCAAGATCAATAGAGTGGTCGCAACGAGCTTCACTACCTGGAAGACTGCAGGAGAGTAACAACTGGCGGCGTATTTCTTCGCGTGTTCGGGATCTTCTCAATAGTTGCACAATCGCCATGATATCTTCATGGGTTAACAAAGGCGTATGACTCCCACCATCGTGAAGGGCAATCAGCTCGCATTGTTTAATGTAGTACTTGAAGTAAAATTTAAGGTCGGGCTCAACTTCTGAACCAGGTGTATCCCACAAAGCAACGGCTATCGCCTTCTTGGCCTCGCCAGAAAGAGCAGTACGGAGAAGTGTTCGGTTGGGCATGGTGATGAGGCTGGAGGATCATTTATTTTGTCGCTGTGTGGGGGAGTTGTATTTATGGACCTATAGCCCGGTGAGGCTGTGCTCGGCATGGTATATAAGCGGGCAGACTGTGAGGCTCTGGTCCTTTCATGCCAAATTCGATCGGATACATGTGAGATTCGACCAGTTTCCCGTGATATATGCCCATTTGATCGCTGAGAATGAATTCAGGGTTCATATTGTACAGCTCGGGCATGGTTCATATGCCGATGGCATCGCCCCTCAGGATGACCAAGTTTTCGTCATGGCAACTAATGAGGCTGCGGCGGTCGTCGGACGGCCCCCCCGCGTCACACGAATGACTGATTTGGCTGCTTAGGTAACTACTAGAGTAACTGTTTTTTCTTTACTTCAGTTTCTTCTCGTTATTGTTCAACTGTTCAATGCTGCGGTCTCAGGATGCATCACCTGGGTCTGCGATATAGCTTCCGTCCCTTGCACAAATATTCTCAGTCACAGCCCCGTACGCGACAGCCAGCCGGAGGAGGTCTTAGCCACTGGTGAATTGGTGCTACTTCAAGAATATGGAAAGTCCACGACTGGCTCGGTTCGCTGTCTGCCTGGCCCTAGTGCAATCCATTTCCCAACTAATCATCCGACAAGATTGGGGCGAAGTCTGCAGCGCTCCATACATGGCAAATTCAAGGTGTTGCATCTAGCTGCCTCCCCGTCCTTTTCGAGGCTCTATCCTGGGACGCTCCCCCTCATTTACGGCAGGCTCCATCGTCCTCCCCGCTGTGCAGCTACCACACAACAGTGGTTAATCCAAATAGCGTGTCAGTTCTTGATTGGCTTAATGTATGCTTCCGAGTCTGGTCATGCTACATACCAACGCTATTTTTGCTTGTACTGATCGGGCAAAAGGTAGGTACTCATTACATATGTGGGGCTCCCGCGAATGCGTGTTTGTCAAGGATTGGCTCGTTGGCGATGTATAGGGCTAGCAATTACAGACTACTCAGTGGCTGCGCCCGAAGTCCATTTAAGTCAGCCTTGGCAGCTCGCTACAACCAACGGATGCAACACAATGAGCATAGCCTCATGCCCTCCAGACAATATATCGTAAAGCCGTCATAACTTCTGCGAAGAAGATAGATATTTCTTTGACATCTGTTGCCCCTACCGTTACCGGAAGTCCCCTCAAGCAGAGGATGCCAGAGTTGAGGCCTTGGAATTATTGACCAAGTCCAATGATGATAAACACGACACAGCAGATCAACTCCTCAGCTGAGAAAAAGGGGCGGGAGACCGTCATAGCTGATTATTGTCGAAGACGATCACGAGAAGAAGGGCACAAGGAATGTATCCTTCTGTGTCTCAAGCGCGGCAGAAGGTACTACGCCATGGATATACCAGTTAAGCCGGACGATCCGACACTTGGACTTGATAAACTACGCAAAAAGTCCGGACCATGGTGGAAGCGGTATTCTTTGTACTCCGCCATGGCAGTTCAAGAAATCAGAGTAATTACTTTCACGTGCCAACTGCCGCAGATGGCTGATGTTGGCATAACCTAGGTGCGACTGATGAAGGTCGATCGACCAGCAAGCAGGCTACCACAAATCCAAGTATCCGTTTTATATGTCGATTATGACGGCCAAATTTCGCAGTTGAATAGGGCTATTGATATAGAAGCGGATGGCATTGAACCGTGGGAATGCGGAATAGGTGTGAATGGGGAATCACACGATAAGGATTGTGGAGTCGATTGCCCAAACGCTGCCTACAACAACTTGAACGGCCCTTACTGCAAAGCCAACCAAGTCCGAAGGCTCTCGCAGCAACGATTGGACTATGAATGGCTGCCATCAATGCTCAAATACTACTGGCAGAATGGTGTTGACAGAGACGGTTTGGCCTTTTTGAGAAGAGTTGGATTTGTCCATTCATACGAGTGAGTGAAAAACACCCCAAACTTCACAGAGACATAACTCTCATGCTTTACCTTAACCCTAGAGAACTACAATACGACACATATAGCAATGCTGCCGATCCTTATGGCAAAACAATACTGGCATTCTTGCTAGTTGAGGGCTGGCGTATTCGGTACCTGCTAATCTTAATTGGGTTGGGCCTTTCAGGTAGCCTATGCATCATTGCTATTGCCGCAGCTTTGACCCGGAGTCTTGAGATTGCGTTGACCGCGGGAAGTTACGCATGCGGTTTTGCTGGATGTTTGATTGCGGTCTTCACTTTTCTCAGCGCCGTACTGTAAGCTCAAAGCTGGTGGTAGAAGAGCGTCTGGAGTAATTAGGTCGCTTGCTTATATCTTTCGCGGGGCTTAGAGACGTTTGACATTCTGGAGACGGGGAGGCTGTTGCCAGGAATAGAACGGCCACGTTAATTTTTCATTGCAAAGATGTCTGGGTAGCCCAGAACCTCTGAAGTGGGGAATACCATCAGGAATCATTCGATGCATAGGAGTTGGGGTTACTTGGAGTAAGCTCATAGGACTTCAAAGAGGGCTTCAAAAGATAGATGGACGATGGTATTTAGCTCAGATGAAGCCTTCTCTGTTATATGTAGGACTATGATACCGGGTACAGTGTATGTACGCCAATCACTGGATAGCAAATTGTTAGAGCTCTCCCACTCGTTAATAAAGGTCAGCCCAAGTCGCCGATAAGGGAACTTGATGGAATTTTGATGCCCTATCGAAAAAAGGCTAACATACCACGCTATTGACATCTATTATTTAATTCGGTAGAGTCGCTATCCGTTGTCGATCAGCTCGTGTACCGGTGATGAAGTTCTCAAAGACCAGGCAGGCGTTTATATCACACCCCATCCATATCCTTATTCCCTCCGTGTCCCTGGTCACATGCGTGTATGACATCTTGGAGTAGCTAATTGGGTGGTTTGGAGAGTATGCATATATGCCTCGGATCTATACCTGCGACCATAGTGCGTAGCTTGATGCTCATAGTAGATGCTATTCGTTTAGCCCAATAGTATTACAGCACTCCCTGCCTCGTTTATCGTACATCCCACCCATCTCAATGTCCCCCCACCCAGAACAGCATCATGATATCAAACCCTCCCACGATCCTTGAGCTTGGTACAGTAGTGCACTTGCAGACCCGAGCCGCCTCGTTTGGGGAAACGTTCAGCGAAACGCCGACGAATCTCCACCCACCCAAGCTGCTCCTCTTCTTTCAGTTGTATGAGAAAGTTGTCT
>JCP043_010261
ATGATTTCGACAACCTCTGATGCTGGGCAGCACACGTTGCTGCAGAGCTTCACTCCCCCTGCTTCTCGAGCAGTCGCTGTATCCCTGAGTGACAAAGAGGCAGTCTTGTCGGCTGATGGAAAATCCAAAGGCGATGCTATTTGGATCTCTTCGGATGACGATTCTGATACGGAAGATGAAGGTGACGATGAGGGTCAAGATCTCGACGACTCGCAATCATGCACAACACCTACGACCAGCATCGCAGACCATTTAGGTAAGTTTTCTAACACTATCATCCTTTTTGGTGTAAGCCCTAACAGCCTGTTCATAGATAGCACGAGTACCAAACACAGTCCAACTGAGTCGGAAGCCGCCATCGGTATGGACACTACGCCAGCAGTATCTCCAGCTCTAGGAGAGGACGACCCAAATTGGACACACAACTCACATATGGGCCCCCTTGCTGATCCTGAACCGAATCAAAAATCTCCTTATCAGACGAATCGCACGTCCGCTGGAGATGCGACGGCATGTACAAATGCCGGTTTTGACATCTGGTCTACTAGCCCTGGGAGTCAGCCACATCGGCGCGTGTCAAAAGAACAACAGCTTGTCACCGGAGCCACCAGCGAGCCAGACATCGTGATGGTCGATGCTCTCTCTGACGAACGTTCCAGTGATGGTGCACAGAGTACTCTTACGTCCCCTTTGATGCACACATACAGTCATATTGCTACAGACTCTGGAGATCTGGTTCACACGCCGTTGCACGATAGCGAAGACGGTGCGAGCACATCGCGCGATGATGCCATTTCTAGAGCCCACACTCCATCCCCCGCGAAAAACCTGTCACCCGAATCACAACGCGAGCAAGATTACGACCACACCAGCTGCGAATCCAGCGATGCTGAGTCCGAGTCCTCGGAGGCTGAATCTAGATCGCCATTTGGAGCCCGACCCCCATCTCGGGAGTTGCCGCCCCGGCGCCGTTCTCGTCGCAGGTCCTCACATGCACATGAAACGGTGCGAGATAAGGACAAAGACGTAGATATTGAAGGCTCTGGCAGTGAGGATGATCTCGATATACCAGAATGCGCGCGTGACGAGGACTATTGCCCTTCACCAAATCAGGGACATGGTTCTGGAGACGACTCCGATGATGAACAGCATTGTTACAAACGTCGCAAGGCATCTGGATCTCCTTACAGCTCGGTTCGCGGTACCCCCACCAGTGCCCGGGATTCTCGCCGAAGGAAACGATCCACAAGAGCTGTCGCACACTCATTGAGTGAGCGTGACACGTCAGCACTCGGCTTGTTCAGTCGAGCATCATCGCATGCAAGATCTGTTCCCTCTGATGCCAGTGCGTTTCTTGCTCAGTTTCAGGAATGGCAGCTCGAGAATGTTTCAATGAAACGCATTACCGAAAATGGCAAGACTACGTTTCAATTCCAGTTTGAGTGGCCCCTTTGCCCAAATCATCCACATGCCACCAGTGTGAGCCCTGATCCAACCCGCTCAGTCGCAGCAAAAAAAGCAACCAAGCCAGCTCCTGTAAGAGGGGCAAAGTATACAGACGCCGAAGACAACTTTCTCATACAACTGAAAGAAGAGGAGCAGCTTGGGTGGGTGGAGATTCGTCGGCGTTTCGCTGAACGTTTCCCCAAACGAGGCGGCTCGGGTCTGCAAGTGCACTACTGTACCAAGCTCAAGGATCGTGGGAGGGTTTGA
>JCP043_010298
ATGCATTACATCGTGTCTCTCGTGATACAACTGCATAGGAGTGAACAAGGCTGCTATTGCGTTCGCCCTGTTGAGGACGACGAATCAAGTTATGCGAGCGGTGATGAGAGTGATGAGGAGAGTGATTCCGAACAAGACACGCACATTGGAGAGGAGGATAACCCGATGCAGGACGAATCGGAATTCGGCCTCCTATCCGGGCCTTGGCTGGAGCTATCTGAAGCTTTATTTCAGCTCTCAATGATGTTCTGGACATATCGAGACCCCGCTGGAAACATGTCGTCTTCCGCTATCATTTACTATACTGCTGTTATGGGGATACAAAGGCGGTCTATGTCTTATCATTCAGCTCACAACTCTACACCTGGCCTAGCGGCACTCATGTGGATTGGACGTGCACTTTTCTTAGAGTATGCTCTTCCTCTGTATCGCTACAGTACTCTTGCGTACCACTGGCCATCTCGAGACCAATACTCTTCTCAGCCCGAGCGCCTCGAAGCTATCCGCCAAAAATATCTTATGCGGGGCTGCTATACACCTTTTGGGGAACTCATCGAGCTAAAGGCGTTAGCTAAGTCCATTGTTAGACAGGAGGACATGCCCGGGAATCTCTCCTGGGCACCTGATGGGCGTTCGTTTGTGGTTGGCAATGATAAAGAAGTGAGGCTCTCTGACTTCTGTAGGACTTACCATTAG
>JCP043_010299
ATGTGCTCTATGGTCTGTGGAGAAGGTGATGGGTTTCAATCCGAGCATGAGACTCATGGCACTGAAGACGTTCCTGAAGACGTTCCTGAAGACTTCTCATCAGACATAGTGGAGGCTAATGACAGGGACTTTCCTGGGCCGCCAAGATCGCACGGTATCGAAACGTCTTCAAGTCGTCGGAGTGCCTTGCCTGAACTCCTTCTTGTGTGCCGCCAGATTACAGATGAAATCAAGCCAGTGCTATACGGGAGTATTACTTTTACGGTTGAGATTTGTGACAACGGCGAAGCTTATCTCGCAAGCCTATTCAGTCTCGAGACAAGGGAGCACTTCCGCAAGATGATCCTGGTCTTGCGCTCAAAGGGGCTTTGTTATCGCGCCGGCTTCCACATGAATCCGGAAGTCTGGGACAAGCTTTTCAGTAACCTCTCGATACTGGGAATAATTGTCGAGCAGCCGGAACCTTCAACTCTATACGAATTACGCATGGTGGATTCAGATGACGTGAAAGAGAAGTGGATAGCGTGGCTGACACCTATTTTGGAGTACATAAACCGAGCTGTTCCCAGCAGGATCAAGATCGTCGCGGATACAAATCAAATGGCGGAGGCAACTCAGATTGTTGAGGGGGTGATGCCGGGGCGCTGCAATTTCCAGACTTTGCGAGCCGCCGACTTGATATTCAGGAGGGCGGAGTTTTCTTACGAATCGGGCTATTGGGATGACGACGATTGGCCGACCAGCTGCAGGGACATTATTGATGAATGCGACTATGACTATTATTACTCGGACTGA
>JCP043_010301
ATGCTTGCTGATGAGACAATTGCCAGAGCAGCTGACACGCTTGCCGAGTTCCGAAATAACAACGCCCTCAACGATATTCTCAACCAATATGCCGTACTCATCGAGGACTATAAGCGCCTCAAAAGCGACTATGAGGAAGAGCGCGAGGGCAGAGAACGATACAAGCAGCTCGTAAGAGGCCAAGAGCGTAAACCGTTTGCTCTTGTAGTCATCGATGGAGATGGTTACATCTTTGACGAACGCTTCGTCAAAGACGGCGAAGAGGGCGGAAGCAGAGCCGCAAAGCAACTTAACGATACTATCAAAGATAGCCTACGCCGCAAAGGCCTCGAGTCCTGTGAGGTCATGGTCCGCATGTACGCCAACCTCAGAGGGCTATCAAAAGAACTCTGCAAGAACGGTCTCTCGGGCGCAGAGAAGCGCTCATTCTCATCCTTCGCAGCGGGCTTCAATCGCTCTTACGGTCTCGCTGATTTTATCGACGCTGGCGAACTAAAGGAAAACGCCGACTTTAAACTCAAAGCCATTCTGCACCTTTACGCCGACAACGCCCAGTGCAAGCATATTTATTTTGCCGCCTGCCATGATGTGGGTTACGTATCGGACCTTATCCCCTTTAGGGGCAACCGTGAAAGATTCACGCTTATCCGAACGCCGAGTTTGTTGTTTCATAAGGAGTTCGACAGACTGGATATGAACGTTGAAGAACTCCCTGGTGTATTCCGTCATGCGCCTCTCACATACGGTTATTCTACCGCGCCATCAAAGACAAGTGTTACGAATATCAGCAAAGTCAGCGCTCCATTCACATACTCTACGACAAAAAGAACCTCGAGTGAAGGGAACGTGGTCTGCAGCCTTTACATGCAAGGAAATTGCCGATACGGCAGCGGCTGCAAGTTCTCTCATGTCGACAGTAAGACATCTAGTCAGAATAGCACGCCGTCGCCGTCAACTTTTGGAACCAGTACGAAGAACTTTGCTAGCGACTGGCGACACGGCTCTACCCACGCCACCAAAAGTAATATCGAGTGTCTCCCGCGAAAGGAAGACATCGGCGACGGCCTCGTCGCCATCAACATCGCTGAAGACCGTCTCGACGCATATTTGCCCGCCCCTGATCCCGACGCTGCGCGCCGTCTTAAGGCACTATCACAAGAGCGGCGCTTCTGCAATAAGGCACAACTGTACGACTCGTGCCAAAACGATAACTGCGAATATGAACACGCCCCCATCGATAAGGGCCTCCTCACCGCGCTGGAGCATCTCTCGCGCTCTATCCCATGTGCCAACCGCGGAGGATGTCGCCAAGCAAACTGCGTCTATGGACATGTTTGCCAAGGAGCTGATTGTCGCAATCGCGTCGGTGGGAAGAGTTATTGTCGCTTCCACAAGCGGGTTTGTAACGCAGATTATACGGCTGGAAACTTTGTGCCTGCTAGCGATTCACCGAAAATGTCTCCTTCTTTACATTCGGAGGATTTCGATGGGCGTAATGCGGAGAATGGAGGGACGAATCTTTGGGGGGTTGAGTAAACAACTACAAACTGCAATGGTAGACCAGAGAGATGGGTATACATATAACAACATGTCGACGGAAAGGGAGTTCTGGTATTACCTCAAAGACCTCATAACGTATGGCCGAGACTTGAGGGCGCTCATTATCTCTTGAAATCTACTGCGCTGCATTACTTGGGCAGCTAGGAAAGGCTGGAGGATCGGACGTCCGTTCAACTGGGCATCACACTGGATATGAGCACAGACAAGCCAGATAGTCGAAGGCGGGAATTGTGCCAATGCCAAGAGTCTACGCAGTAGTAACTTGATTGTGAACGGCAAACACGTATAACGTGTCCCATCCCTCCCTCTTGTGTATTTTCTTCATGTGGTCGGTGGTGATAAGCTTCAGGGGCCCAAAGTAGCACAATTGCAAAGAACACATATGAACTCG
>JCP043_010304
CAGTAACTGCCGAGAATGTAAACGCCAATGCCGTGATATCTATCATTTCTCTCGTGATCAGGCCCCTCCATTCCAGGCAGCTAAACCAAACCCATCCAGTTGATGCCTCATCCATCCACGAAACCGACGTGCATTAATTGACTGCTTCTTCCCGTCAGACATCAAAACTAAGTCCTCGGACGTTGTCTCTCAAAGTCAATGATCTTCTTGTGGAGGTATTGGTCTTGGCTTCTTAATCAACAACGCATGTTATCCACATTCGCCTTCTCCCATTTTACCCTGGCCGCCCTGGCCTCGGGCTCCAGAATAACTCTGCTGTATCTTATTTTCAAGGACTTTCATAATTCCATTAATACCCAGCCTCACCTCACCAAGAGCCACTGATGTTGAAAGATTCCGCTCCCACCACCCACTGTCTGCACATCGGCATACCTCACTTAGCCAGGTACGGCACAGTGACGGTACATCAAGGCCCAGGCCCCCTGCAAGCCCCCAAGTCCGGGTACCGAGCTGTCTGTCCCCTCTGCCATACGTGACGTGAGGTAAGGTACTCTACCAGATCGGCTTCTCGTCTCTGCGCGATCCTTCTCCTCACACAAACGATCTTCCATTTCGAGCTGAACCAACACGAAACAAGCTTTGTTTGTTCTTCGTCTGTTGTTGGTGGAACCCTGGGAAATCATGGAGATCCAGTTCTCGATCCCTATTACCGGTTGGCGATCTAACAGCGCGGCTGCGTAAGCTACAAACCCTATCTCATATGGATCCAGAGCTGTGCTGACTTTTGATTGATAGTTCATCGTCGCTGACTGAGAGTGAGAGATCTGCAAATGCGACGGCTTCCCGTGGTGGTGGTACGCATCGCTTTGCCCTTGAGACAAGGGCGCGGCATACTCGGCGCAGCTCAAGTAGAGCGCGTACGGGATGTGCTACATGTGAGTTTACTGTGTGTCCTTCATCATGAGTTTGTCACTAACCTCTTCCCAGGCAAGTAAGTATCATGCAGATGTCGCCAAGACTCATCCCTCTTCCATCGCGACCGCCTGGAAACACCACTAACATCTTGAAGAAAGCGACATGTCAAATGTGACGAGACCAAGCCATCATGTCTTAACTGCTTGAAGTGGAAAGGTTCATGCGATGGCTACGGAGATACATCAGCTACACCCCCCGAAACCGCCCCCAACGAATCTAAGCCACGCCATGCAGCCTCAAAAAAGTCGACCACGAGCTCTGCGACAAAGTCCCGCGCGACATCAAAGATAAAAGTCACCACAGGTTCGACGGCTGTTGTGAAGGCAAGGCCATCGACAATACCTGAGGAACCTCCTATCATCCCCGTCTGCTTCACAAGTACCATCCGCCACCACTTAAAGGATCACACCACTTAAAGCATAGCACAAAAAATCATCACCCCATACAAAATCCAATACTTGATGCACGCAGGAACCAACCACCTTGTTCATTAAAAATAAAGCCGCTCGAATTTTCTATAGACAATTGCTTGAATTTTACTCTCTGCGTGGTTTTTTGACCTCCCAACCGCTCCATGTGCACTGGCAGTGCTTTGTTACGACCATAAAGTCCTCACTTTCGTCCTCTGACCTGACACCCACCTCAATCACCGACTCGACCTCCTCGTCCACATCCACCTCTATTTCTGCCTCTTTTGAGTCAGGGACAGCTTCTCCAGCCGCTAGGTTCTCCGACAGAGCCATGAATCCTCGGTTCGGGTTTGGTACCGCTTTTCCTTTCTTCCCTCGCCGCACCTGGGCCATCTGCTCCTCGAGGCCAGTAATCTGCGCATTCTGAACGGCCACCTTCATCTCTAAAGCTTCCGATCCCTTTGCGATCTTACTGTACTTCCGCTTGGTCGGACGACTGCGGTGTATGGCCACATCTCTCACCTGGCGGCTCGTTTTCGGCGTATCATCTGAGTGCAACTGAGGAGGGCTCGGCGTCATGACCCGTTCCACCACTTTTTCTTTGTCTGGTTGGATTTCCGGATGTGTTAGAGCCTTATGACGATTTATAGGCCAGTTTCCACTAAATATCTAGCCGGATAAAATAATATCCTTCCTTATACCCGCCTCCCTGGCTTTTGCGTACAGTGTGGCTAACAAACCGACCGACCGAGACCGGCCCCTTCGGTCTGTCGGTCTGGGTTGGTCAAGGCTCCCGGTCTGTCGGTCTAGGTCGGTCTGGATTGGCAGCCCGGTCGGTCTAGGTCTGATTATCTGATCCCGAGATTCTACCCGCGCTAGTTAGAGGTGCACTCAATGGCTACCTGCGCCACGCCTTCAGCTGCTGGAGATAGGACGCTGAACACTTAGAGAATTTGGCCTTCAAGCAGGCCTGTCGCAGGGACAAGCGAGGCTGGGGAAAGTGGCAAGGTGTAAGGACTGGTGAGGTTGAGGTTGTAAGGGATAAAAGGAGGGGAAAACAATGTAACGAGATACAACGTTATGGGACCTATGAGGCGTATCCTCCCGGGCGGAATAAATTCATTCATTCATGCGCCACGCCCCACCTATTTTGTGGAACGAGTTCGGGTGTGCTAAAATAGGTGGGGCGTGGCACGGGGACCTTAAGGAGGAGCCGGCCAATGGCGGCCCTGGAAACCCCAACCCAGACCGACTCAGACCACCCAATCCGACCGGTAGCTCTGGTCGGTCGGTCTGACGAGAATTGCCGGTCGGTCGGTCTGCGGTCTGAAGGTGGTCTGTCAGACGGTCTGTCAGACGGTCGGTTTGTTAGCCACACTGGCTTGAACCGTGTGTCGCATCTTCTTGGCCGACACTTCCCATACCTAATGCAGTAAGTTCCTCTCCTCATAGTCTATCTTCAGCTGACTTATTGGGCATTAATACTCCTCATCTGTTTTCGGATGCCCCGGCAGTCGTCTTCAGGTCGGGGGGCCGAGACCCCATTTCTAGAACGTAGCCTGGAACTTTGAGGATCCACAACCACGCGCCATGGAGGCAAAGTAATCTTGATCTTGATCATTGTTCTTATTTCGCGACGCACTTGCATCGGGAGGGTTCGTCTAGTTGACACTTGACCGCTCTGTTAATACGTCTGCCTACTTTCACATGTTCCTCAACACCCGGACATCATCTCTCTAATCATCCATGAAGACATTTTCATGGTTCAGTTTCCCAATAAATGTTTGTAACTTTACTGTTTTAGCAGGCATATGAGAAAAATTGAACTTTGCACGTGGAAACTGAACCTGAAATTGACTGTACCGGAATCTTGGGACCTAAACTGTCTTGGCAGCAACGATGCGGCCCGTGCGGTGCGAGAGCGAGCCACCAATTAGTTGGAGTCGGACCATTGAGGCCTGTTGGTGGGCCTGGAGCGTGTTAGATTGGCGGCTGAGAAATGTTGGATACGCAGCTATACGATGGGGTGAGTGGATTAAGATATGGAGCAGAATGTTGTGATGTTGTGATGTTGTGTATTTTACATAATGGGGCGTGCGATCGTTATAGCAGTAATACCCCAGTCGGACCCCAGTATAAAGATGTATATGGGACTTGGAGCGGGGAAGCAACAAAAACCAAGAACATACACACATCCAATAAGACACATCAGAGAATCAGAGCTCGTGACAATGGTGCCACATGTCCATGGAAACTTGCTAATTTGGGCTGAGATGATACGTGTCCTGTTGGTGGACAGTTTTGTTGTTTTCAAGGACTGACGGCCATGATGCAGTCAATTTCAGGTTCAGTTACAGTACCAGTAAAACGCTAGCGATTTGCTATTTTAGCGGGCGAAATGAAGAATGGAAAGCAGAAGTGTGGAAAGTGAACCTGAAATTGGCTGTACACGAATGCAGACCTTGAACAAAAGATCAGTGTAGACTGTATTGCTCCCCTCATATCTCAGGAGCGGCGAAGGTTGGTCTCTTATCCTTGTGTTCAATCTGTTGATCTCATAGGCAGCAGGCTGCTGCCTGGTGCTAGTTGAGGTCGTTCACGTTCATCATGAACAAGTTCACGATGATCGTGATCCTTGCCTAATTTCGGCCTCATTTCAACAACCTGACCTTGACAAGCTTCCTCCAACAGTAAGTGAAGGTCTCCGGAGCTTGACAATTATCAATTAGTCAACCCTTTATTATCCGTGCTGAAGCTGAAGCTGAAGCCCGCTACAGATATAGTTCGACAGCCTTAATGTACTAACGTTGAGTAGTCTCGAGCTTTACTCGCCTAAGGGAAGA
>JCP043_010306
ATGGCTGAGTATGCCGACACTCACCACGTGATGTATGAAGCGGGCAACAAGGCTGATATGAACTTTAGGAGAAGAAGACGCTTCAGTTATCCCGAGACACAAGCACATCGCCTAAACCCAAGCCCGTCTGCACCTGTTGCGTTTCACGGCTCCCCGTTTATTGACCTTACAATCGGTTCCGAAATTGTACCTCCTCAGCCTCTCCCACATTCGCGAGAGCTGGCTCCTCTTATTGACCTCACAGGCTCGCCTGATTCTCCGACTGAAACGCCACACAGAGACCGTACAGCGAGCGGAGGATTTAGGATCCCCCGGCCTCCTCCAAGGTCAGCCAGTAGTATATTCTCTAATTACTCGGATACTGGCATGGACCGATTTACAGATGGCTTTGACAGAAGATCTGCAACATTGAGAGCAGCCAACCGCAACATTTCCACAGTAGCCAGCCAGCCATCAGCTACTAGGCGGGACCAGTCGACTAGTTTTCTTGAACTTTTGATATCCGGAGCATTCTGTCCCTTGCCTCGGCAGCCCGACCGCAAGCCCCGGACGCCTTCTCCTCCGCCAACTCGAGTAGGCTTTACCCGCGATACCTGCGCCGATCCCGAAAAGGACTCTGAAAATGTCGCTATTTGTCCGGCTTGTGGTAATGAGTTGGCCTATAATCCCAATGATACCGTGTTACACAGTCCCGGGAACACATCGAAGAGAAAACGTGAGGAGCGCCCTTTCTGGGCCCTGAAGAAGTGCGGTCATGTAAGGTATCCTATCATACACCTGCCACAGACAGAAAGTAACAAGAAAAGGTTTACTGTGCCGACTGCTATAATACCAGGAAGCGCATTAAGATAAAACGTAATGATTCAGACTCGCGAGCTTCCGATGAAAAGTTTCCTGATACCCTAGCAGCTAATTTCAGTTGCGCTGTCGAAGACTGCGATATCACGGGATCTAAACAAGACGACTGGGTTGGGATTTACCTTTAA
>JCP043_010307
CCTTTTGAATACCTCAGTTGCTCGGCCAGAAACTGCCTACGGACCAAACAGGCAGCCTATTTCCATCACTAACATAATAACGCAAGGTTGACGGAAAGGCTTCGTGCCGACGTCTTTCTCCAGGCTTCGTTCTTCCCTATCGCTTGTACAGTCAGCATGAGCGAGGACCAACGATTTTATCAAGCTTCGGCGTTACCAGACAGCGCGAAAAAAGCATTTTTTCAGACTCTATGGAGGTCCTCCAGGGATTTCAACGCGTTTGAATTATCAGGCTACTTTGAATTCCTCGAAAGAGAGCGCAAGAGGGAATCTAGAGTCAACAATCCGGCATATTCTCATCTTTGCTTTAGATACATTTTCAGAATTGGAAGTATTTTCCGTGGGGCTCACGATAAACCCGCGTCAGAGCTACAAGCCTTGGTCGAAAACAGTTTATCTTCGTTCGACTTGCAGCCAGAAGTGCTCCAGGATATAATCATCCTGGTTGTTAGATTAACATTTATGGTTAGGGTCGAGTTCCACAAGCCTTACTTCCATCCTTCACCATTCCAACTGCAGATGCAAGTCAATCAAAGCTTTCAAGAGACGTTGAACAAACTGCAAATCGGGCCGCCAGCGAGAGAGTGGAGCATGCAACATGAGTTACCGTTATGGTTTAATGTTATTGATCTGGAGAGAAAGGCCAACCTAAGAATCGGCTGGACTGATTATCTCAATGAACATCTGACTTACCAGAACGGAACTCTCATGTTATTTCGGCACATGGAAGTTCTGGAGTATATGGAAAGATCAGAATTCCTGTGAGTTGGGACTTGATGAGAAAACAACTAAGCTAATTGTCAAGGGCTGGTAAGTTTTTCAAACTGGAATTTCTAATAGAAACACGGCGATCAATTGCGTTATTCTTCCCCCTAAGCGAATACAAATACATAACGCAGGATTACCTTCACTGGTTTCAAAGTCGTGGGCCTATTGAGGAATGGCAGAGATTACTGGCCGGACACAACACTCATCTACGAGCCGCTTCTATCAAGACTTCCCCATCTGGCATAGTAAGCTCTTATATCTTCTCAACATATCAAACAATCAAGGAAATTGGGATCTTAGAAGATGCTGGTATGATGATCGCGATCAGACTTTATGGTGGATTAGGTGGGGTTTTATAACAGTCATATTCTTAGTTATCCCACTTTGGCTGATACCGTTAATCACGAGTATTATCCTGGCTACCAATGCAGTTCGCTCTTAATACAAGCCATATTTTGATTCA
>JCP043_010308
ATGCCATGGCTCGTCAGCAATGACAACGACGTCAACAGCAGGTCTATACCCAGCAGCATTCTTCTACGGGCCAGTCCTGATCCCATTAAGCTCCTTGCTCCGAAGCTGTTCACCGAAGAGCACGTCCGATTGGAAAACCAGCAGAGTGGAGGTTGA
>JCP043_010309
TATACTCCGAGTCCCTTTGTCAATGCCTCTATATGTCGGAGTGCCCCTTCTACCACCATTCTAGCTATAGCGCGACAGGCTTTTATTATCTAGATTTAACATAGTTCAGCTCTTATCCAGCACTCACAAACATGTCTAACGACCCGGTCAACAAGCAGAGAGAGGCCGCAACACCCTTTCGGGGTGGCGAAACAGACAGCATGGGCATAAAGAAGGACAGCAGGCCAGAACACTCGTTAGGAATATGAGTTCTCTCTTTGAAGATTGTCAACTGACGATGTAACAGGCCTTACGCCAGCCAAGTCTGTGCGGTATACTTCCAAGGAAATGGACCCCTCCATATCCCTCATGCACTCCTACATCAGAGTGTCGAGCTTGCTTCCCGAAGCGCCGCGACAGGCTGTTTCTCTTCGTCATCACGCGACCTTCACTTGAACGATATCGACTACAATACCGGCCATGTCCTTATTCACTTTATGGCCACCGGCAGGTATCAATGCCTGAAGCCACAGGGAGAGACTATTATGATAAGTTATGCATCCGAATTTACAACTGCACTCCGCGTGTACGCCGCAGCCCAATCCTTTCAATTGCCCTCTCTTCGAGATCTGGCAAGAAGAGAGATAATCGCACTCGGCGACAGGTTGAGCTTACCTTCCTTGGTTGATATCATGGAAGAGTCAAGTCTGTCATTGAGCACTCTGCCGGGAATAGCCGCGTATGTTGAGTCGCGCATCCTTGCTTTTGCCGAGAACATTACCTATCCAACTTCAGAAAAGGTACTCTCTGAGATTAGAACTCCCAATACGCTCAGCATGGTACTTTTGAAGACTATTCTGCTGCTCCAAACTTCAAAAGTATCTCTACGTGATGATTCACTTCGGAAGGAGGAACTCGTAGAGATTCTCCGAGGTCTCAGCGATACCGGGCCCATAGTAAAAGGCAAGGCTTTGGATGTGGATAAAGTTATGAAGGAAGCTGAGGAGCAAGCAGCTAAGAGGGCCGAAGAAAAAGCTGCTAAAGAAGCGGAAAAGGCTGCAGCTGCCGCTGTTGCCGTGGCGCAAAGAATTGCTGAGGCTCAGGCCACTGAAGCTGAAGCAGCCAATGAAGAGGAGGAAATTGCTTGCTTATTAGCAAAAAAGGCACGCAGAGGCAAGCTTGTCAAAAAAGACCGAGAGAGGCTTTCCGCACTCGAGCATAATACCACAAAGAGAGCTGAAGCAAAAACTGCCCTCGCATTAAGTGCCCCCGCTGCAGACGAGGTCGATCTGTCTGAGCCATCATTTACATTTCCCACACTAGATGGTGAGTAGCATGGCATTTGACCACAGCAAACTCAGCCGGCCAGCTAATGGTGGATATCGTCGCAGATGACTACAACTCAGTGAGGTCGTCTGTTGACAGGGACATTCCGGCTCCCGGCCAGCCCCACACCAAGAACAAAGATGAGAGCTTTGCGGAGCATGCATCCTCGAATAGCCCTTCATCAAATGATAACGATTGGCAGTATATGGGAATTTCTCCATCGTCAGCATCTGATGGTTCGATCTGACAGGATGAGTCTCCTCATACAGCTTTTCTCAAGGCTCAAGGGGAAAACTAGGGATGTTGGTATGAGAATTTACCTGTTGTAGAATGGAATTCCTAATAGTAACCGACGCGTCAGAATAACCCTTACCCCCAACTACTGTAGCCCTCTAGCTGGCGACTGGGGCTAAATGTAGCGAAATGCATGGGCCATCTAGTCATATAACGCTATCCACGCTCCTTTTGAACCACGTCCAAAATATAATCCAAACTTCAACACGGGCGCAACGGTGCAATTTTGCTTGAAATCAATTAATACCCGCTGTGTAATATCACCTATATATTATTTTTACTACATATCGAAATGCGTTATTTTACTGCCTTAGACATCATCGGCTTTGCCCTATCGGGTACTCGATGC
>JCP043_021182
GCTGTTAGGGTCCCGCTAGTCCCGCAGCTGCTTTTGTTGCCATTTTGGCCTGTAAAAATTTTCTGCCCTAGCAGAACGCTAACAGCGGGTGCCAAGGAAAATTTTTTACAGGAGAGAGTTGAAGTGTCGGACCTGTTGGTGCGAAACAGGGCACCCTAGGTTAGCTTGGACCATAATCCAGTCCCGTAATCTTCTTTCCTGAACAGCTGAGAGCTTTTGTTCAGGTTCATGAGCTTGTCTTGGTGTTGTGGCACCTTTAATTCTGTCTTGGAGCGTTGAACGGTTGATGCCACAAGCCGCTGCAGCTTTGTTCACGGAAACTCCTTCTGAAACCATCTGAAGAGCAGCGCTCATGTCCTTTTCAGTAAATTTCGTCATTCTGAATTGATTGATATACTTTATAAGTTTATACGATTAAAATTGGTGGAGTTGTGAATTTTTTAAGATATCATTAATTGGGAGGTTGGATCAAAAAGCGGGTGGCCGGTTTCTGGAGGTGGCCGGTTTCCCCGTATCCGACGTTACGAACCACATTCATTTCCCTCGTCACCTCTTCCGGCCCTACCGGTATACTACAGAGGCGCTGTGTCTCCCTGTCATAGCGCAGAGGCCTGCCTTCCTGGTCTACCATTCTTAACAATGGCGCCGACGGCCAACAAGTGCCAAGTTCGAGAGCACATCCGGTATCGCATGCACGGATAGACAGCCAAGATCAAATGAGCACTTGATTTTCTATCTAAAGGAGCGACGAGAGTCGGTCTCTTATACTCACGTTCAATCTGCCGATCGTCTAGGCAGCAGGATGCTGCCTGTGATTTAGAGTTCATGGCAACCGTGAAGTTATTCACGATAGCCGTGATCCTTGCCCTTGACAGACGCTCGCCAAGGGAAGGATCAAGCCGTGATGAACGCTTTTATAACCTCCTTCGACCCTCTGCGTTTCCAGCGGTTGCTTATCCGCTGGGTGGCCTGCGACAACGTCCCTTTTAACACACTGGAGAGTCCTTATTTCCGAGAGCTTATGGAATACGCAAACAGCGCCATTATTGAGTCAGGAAGTCTCCCGACCCACAACACAATGCGCGAGTGGATTGTACGGACCTTCAATCGTCACAAAGGCGTCGTAACTGAGCTTCTCGGTCGCTCACTTAGCCAAATTAATGTCTCCTTCGACGTGTGGACGTCCCGCAAGTTTACCTCTCTCCTCGGCCTCACCGTACACTTTCTTGACGACGAAGGGAAATTTCGCACGTTTCTGCTCGGCCTGCCACAAATCGAGGGCCGCCACTGTGGCGAAAACCTTGCTGGCCGAGTTAGTGAAATCATCTACGAATATGGCTTCGAAGGTCGCGTGGGGTACTTTGTCACAGACAACGCAGAAAGCAACGACACGTGCCTTGAAGAGCTCGCTACTGAGCTTGGCTTCAATAAGCAGCACCACCGGCTTCGGTGCTGCGGGCATATCATTAATCTCGTCGCCCGATCCATCCTCTTTGGGACAGATGCCGACGCCTTCGAAGAGGACTGCCAAGCCGACAAGGAACTCCAAGATGAGATGAGGCTGTGGAGGGCGAAAGGACCAATTGGCAAGCTGCATAACATTGTTCACTGGGTGCAGAGATCTGGTCAGCGCATTGATAAACTCCACAAGCTCCAGAGTATCGAGAACACGGCATTAGGTCTAGAAGACCGGTCAACCTACGATGTGATCACGGATAACGCAACCCGCTGGAACTCGTCTGAGGCGATGATGGAGCGAGGCTATCAGCTTCGGAATCCTCTTGATTCTCTGGTTCAGGCGGAGGTCACAGAGTGGGACCAGTACGTTGCCATGAGGACTGGAGGCGGGACAAGGCCAATGCCGAAGAGGAGCCGGAAAAAGCCTGCAATTGTTGACGATAAGATGTCAAGTGAGGACTGGGCAGTGATTGCAGAGTATCTGGCCATACTGAAGCCGCTAAAGATAGCCACGAAGCGTTTAGAAGGAAGACCTGAAGAGGGTATGGTAAGCCGATTCTAGCATTGATACCGACACCTACTCACAGACTATAGGGAAATATGGAGCAATCTGGGAAGTCCTACTAACCATGGAATGGCTTCTGCAGCATTTGGAGGACTCAAAACTGCAGCATGAGCACGATGAAGAGCCCTACCTACGGATTGGATGCAACCTCGGCTGGATGAAACTAGATAAGTATTACACTCTCACTGAGGATAGCCCGGTTTATCTGGCGTCCCTTGTCCTCCATCCTGCTTTTCGTTGGCCTAGCGTCGAGTCTCAGTGGGCCGATCATCCCGATTGGTTAGAGAGAGGAAAGATTGCTGTACGCGAGCTGTGGGAAGAGTATCGAAAATTGCCCGTCGAGCAGGATACGATACCGGAACAACCGACTGCTGCGAGAAAAACAACAGACCTGGATGATTTTATGGCGTCGGTCAGGAAGCTCAGCACTCAGCGTGCGCCCTCAGCACCACCTACACGGGATGAGTACGCCGAGTGGTTGTCCACTTCCGACCCCGGCGATTGCCTGGTGGATAATCCGATTCAATACTGGCTTCTCCGACGACGACAGTATCCACGCTTGTCACGAATGGCAATTGACCTGTTTTCAGTTCCCGCGATGT
>JCP043_010321
ATGGCTAGCGCTCCCAGCTTCGGTAAGGTCAGTTGTCGCACCAATCTGTTATCAGGTGCACGGTTTTTACGAATGACTGACCCCCTCATCTGACAAAACTTAATTTGACCTACCGCGATCGCTGTCAAACGATCCTAAGGACGTTCCATAGTATGAGAAGTAATGAAGTTTCGACTTGCTGGCACTAAAAAACAGGACAGGGCTACAAGCGAAACGCACACGAAGGTGCCAGGAGTGCCAGAAAGCAAGAAAGGATAATATTGCAGCAAGCCGCCAAGGAGAACCATTGTGACATGCAGCTGTTTCAGTGGCAGAGAATGAGCTACTAGAGCCTGAGATAGGTTCATTTCCCGACGCTGAGGAGATTAAAGATAACGGCATTTTTGCTTTTGATAACTTTACTATCTCCATTCCGAAAGTTGATGATTCCATCATCAGTAACATCGAGCTAGATCCCTCTTATGAGGAGGAAGTACTTGACATCGACTCTGCTGAAGAAGCCGAAGATCAGAGGCAGCCTCAAAGCCCGCAGATCCATGTCGAGGGGTCAGCAGATCTGGCTAATGATGATACCAACACTGACAGGGAATATGCTACACAGAAGCTTATTCAGCAGTTTCTCGCCGGTATACATGGCTGCAGTGCCCGAAGCCACGCACATCGAAGCTGA
>JCP043_010323
ATGATGACTTATGTCCACGGCAAGCCAGCGACATTGACGAAGGCAAATTTGGAATACCTTGCTCATCACATCTTCTTACCTACCAAGCTTCCGGGCGGTGATGGTAGCTCAGCCAAGAATGAGATACTAATGGTCAACTTTGTTCTGGACACCTTGGTGCGTTTTATGGGAGAATGTACCTCAGAAGATGAAACCGCAATCAAAGTTTGTGTGGCGATGATCAAAGGCCTACAAATATCGAAAAGTGCCCAAGGATCTTTAAGCGCAAATGACGCACAGAAGGTCTTACGCCACCTCTCTCCCCAAGGTACGACTTAGGACACATGCTTGCTCCATCTCTGATCGCTGACATATCGGTCCCTAGCCCCTGTCGCATTGCTTCACGTCGCCGCTCAGAACGGTGGTGTCCTCGTTCGCAAAACGATTACTTCGGCCATTTTCGAGACCTTCGAACTGTCTCCCGCTAACAAGGCCGTCTGGTACGCCAGTTTCCAGCCAATGCGACGGAGATACCTAGCCTCGATTTCGAAGACGAAACATTTCTGTCAGTCTTCACCAAAACCCTTGAGAAGATGAGCTATCAAACCGTCCAAGAGACCGTGCACAAAGCCAGAAAGGCAGAACAAGAGCACGACGAAGATAGAGAGACGGTGGAACCGCGGATCGTCACCGATCTCCTGCCAAGCATGCTTCGGGGTGTCGGCAAACAAGTCGCCGTCCCCGGTATTTGCAAGAATACTCTCGAAGAGGTTATGTGGAGTAACAGCAAGCTCCCATGGAGACGATCTCCAGTCTGGTTTCTTATCCGTGTTGGTTTGCAGCTAACCATGACCCGCCTTGCCCGCAAGGATAAGGATCCCTACAAGGAGTTCATGGTTTTCTTGATGGCGCAAGTGCTTGATGTTGCTGTCAAGCAGGGCGTCAAGAGCGACATGCTTCATACAATGTCGACCAAGCTCTCTCGAAGGCTCTGTAAGCTGAAGTATCGTAGCAATGGCAGATGGCTGCAAAGTATTCAACAAATCGTGTCGGAGGCTTCGAAGTGCTTGGCCAGGCGATGGGACCGAATCCGCAAGCGAGAGGAGAAACTACTGGAACTAAATGACCTTCGGAAGCCTGAGATGGAAGACAACCTTCATTTCTCCCTCCTCAAAATGGAAGAATTCCTCACTTCGATCCCGGAACGAGGGAAGCACATCGAATTTCCAAATTTTATCCCAATTCCTCACGTTCGGCCCATTGATGGCAATAATCTTCCCACTTACACAGCTGGCGATGAGACATATTTGCCTTTCCGACTGGCAATGATTGAATCTTGGGTTGCCGCAAATCTTGACACATGGCTCAAGAGCCATATTGAGGAAGAGAATTTATGTGGAGATCTGAAGAGATTGGTCCAGTCATATCATTCCGAGGCCAGTCGTTGGTATTCCAGCCGCCCTGAAGGTGCATCAAGAATGCTTCTCACTATCGGGGAACTCTGGGTGGCAGCGGATAAAGCAGCCATCCATGCCTTGCCCATGCTGAGATGTTATGAGCATGAGGTTCCAACTGAGGTGTGGCAGACTCTCCTGCTGGCCTCTATGGCAGACATGGAAAGGCTTCATAGTCTCGAAGCGTATTTCAGCGCTCTCAACAAGACAAGCCTAACCAAGACAAGACAAGCCAAGTCAAGTCAAGCCAAGTCAAGTTGACCATCTTATCAATCAAGACGGCTTTTTTAGCTGGCTTGACTTGTCTTGATAACGGCTTGGTAGCAGGGACCATATAGTGGTCATAGCCACGGTGGCTTGGATAGTAAAAATCCTGCTGGCACGGCCAAAAGTTAGCCACGAGCACCACGCTCATCACCGTCAACATGTCGAAAAGGGAGCCATCTTGGCTGTAAAATGCGACTGATGATGTTAGGGGGTTCTAGCCCCACCACTATGGAATAGGTGAGAGCCCTGGTATCCTCTAGCTCCAGTGGTATAGGGTAGGGAGGGATACTTGGAACAATTGCTCCCACATGAGCGACAAGAACATCCCAAACAGATGCCGACTTTTCTGTAGAATGGAAGAAATGCAGACAAAAAATTAGTCCCTCTAGATTTCTGTCGCCGAGGGCTTTCTATCGGAGCTAGTTTTTGTATGATCAGACCAATATTTCCGGCTTGGGGTCTCATGTCCATCTCACATCCTGAATTATGTCTGTCCCGTATCAAATAACCGCCATTTGAAGGTGAAAGATCCGGGAAGACTATGTCCCGATCCAAACCCAGACGAAGAAAGAGGTCCCAACCGAATGATATCACTCTCCAAGTCTACTAGATAAAAGCCAAATTGTTGTCGGCACGCGCGGCCTTAAGGAATGAATTGATCTTCTCTCTAGCTGCAGAAGGAGCGGAAGCCTAGGTCTTATATAGACCTAGCTGACAGGGGTCGTAATGATCACAGAATTTTCTAGAGACAACTGGGTAGTTTCCTCCAACACAAATGTATTGACCAGTACGGTATTCCTCGTTTTCCCAGGTTCATCCATCGCTTTTTGTCACAGGGATCTGTACCCAAGCCAGCTACCTGCATCGCGATTGGTCGTTCTATCGAGTCTTGGTTTTCGATAGATATCGAATCTACGGAAGGCACATTCGATTCGATTCAAATCTACAGGGGCCTTATTCGATTCGTAAGATGTCCATCCCTGCTCACGGTGGCCGGCCTGCTTACTAACACGTCTTGAATAGGCTTGACAAGATATCAAGTCAAGCCAAGTCAAGTCAAGACAGATCGTTAAGTTATCAAGACAAGACAAGCCAGAGCTCTGGCTTGTCTTGTCTTGACTTGTTGAGAGCGCTGGCGTATTTATTGAACCGCCAGCGCGTCGCCCGGTCCAAGAATAGGCCTTCCATCTTCCGTTCCTACGGTCATCGGTACTCATTTCCGGTCCAATATTTCTCTGGTTCGGTTGAACATTAACAACTCAAGGCTGAGATTGAAGAGAGGGCTTTGGCTCAAAGGCAAGCCAAGATCGAGGAGCTGCAGCGACTCAAAAAGGAGTATGAGACTTTGATGCAAAGATTCAATGACGCAAAATGCGATGAATACCCCCAAGAGGAGTACGGTATCACCGTCTGGCGCCACTCTTACGCCTGTGTTCGCCACGGATACTTGAGCAAGGCAAACAACCTCCAGATACAAGTACATGAATGGCCCTTGCCTAAAAACACCCTCGGAGCTCAAGCGACTGTCTTTGAGCTCGCTGTTCCTCCAATATTTTCCGAATGGCGAGATATAACGCTTTATCTCATCAACGATGTGCTCCTGAGCCAACCTTTCGGTGTCCATCATCCCAATCCGTCTTACTCGCTGTGTGCGTACCAGCCACTGGACAAGTTCTTCAGAACCAGGAGAGATTATCGGATTCATCTAGTTTCGGAAGCAAAGCCGAACGTTGTCACTCATCGACGAGATAAGCCCATTCAGTATTGTACGGATTCCGACGTCTGCGTCAACAATGGACTTCGTTATGAGTACTACGATGGAAATCAGAACTGTTTCCTTGAGGAACTCTTGCCAACAGAAGGGCTGTCAAATCTCTGCACATTCGATCTACCGAAGCGTGCTCAAGCTTTGAAGCGTTTCCTTGTTCGTACCTGGCTCAAGCCAGAAGGAGAGACGCCTAACGAGGTGATAGCAAGCCAGTCAGACTGCCCGGAATACTTGTCTTTAAGTGAATACAAAGTGCTGGCTGAGTTGCCTTATGGTTACAACATCCAGTGGATGAGCATCTTGACTCAACTGGCCATGCCGAAGATTGATTTCAATAAGACGGAGACAGCCATATTCTTGCTGCAGATGAGCCTGCAAGCCGGCCCAAGGTCTTCGACAAGCACAAGATGCACACATCTGCGACTGAAAGACCGGGAGTTTGGACATCAGATGCTTGAACATCTGACTAAGGGCGTCTCACATATCCAAGAGAATTGGGAGTCATATACAGCCTTGTCTTCCTATACGCTTTTAGCTTCACGTCTCCTGTCACAAGTTCCGAGCGAACTGTCACACGCCTTCCTTGGCCTCCTTGAGAAATGCCGCAGGATCTCTTATCGGTGGTTGATGACAATACTCGGGAGAGTGCAAGAGACTACCAGCGAGACCCGGCGAAGTGGATTTTTAAAGACGGCACTGACCATTGCTCTGATATGCGGAGACTCCTTCAATGTTTATGATGGCTTCTTGCCTGTCATTCTAGCGGACGCAAAGCAAGCATCGATGTTGGTTGAATGCTCAATCATAATCTATAACAACGCTAGTTTGAAAAGCGAGACAGAGACTACTCTTCGAGGTATCTTATTCGATAGGTGGAGTTACACCATGCACCGGGTTTGTGCAATCTTGGTCGAACAGAATCATCTAGCCAGCTCGTGTCTCGACCTTGCCATTAAGCGACATTGGCCGGCATTTCAGCCAACCGCTTCTTGGACACTAGCTGCCGAGACTTCCTATTGGTTCGAAACAACGAACCGCGGGCATCTCCAAGTGCACTACAACATCCTGACCGGGGAGCTGCTGGTCAACGGCCTTCCTCTGACTCGTCTTCCGGAGCAGTACGAAAGGCATGATGACTATGAGAGATTATTCGAGAGTCTCATCCTAAATGTCATGCCGAGCAACTTGCCAGGCATGCGCTTCTGCACCACGCAGCAATTCCAAGGACATATTGTTCACTTTGGAATGCAGGACCAAGACTTGCTCGTTCGCCTAGAGGTAAATGAATCCTACCTGGATCTTATTCCATGGCGAACTTTGCGCGAGATGCTGCCACACTCATTTGTCAACGATTACGCTCATTGGTATCATAACGAGGCAGGTATCATTCAGTTACGCTCACTAAAGGACCCTTGGACTTCGAATCCAGATGATTGGTGCTTTGTCCGACAGGACGGAGGTTGGAAGCTTTGTCAAGCTGGTAGGACATTCCTCTTCGCCCCGTCTAGTAGCATGGCCCGGCGTATTGCAGGAATTCTATCCCCCCTCGAGGCTCCGCTTGGTCTTCACATGCTGTATGATGCGCGAAAGAGCGCTCTGGAAGTCCGAGTGCCCAGCTTGCGACTTGACTTCCTACTTACGGCCGGTGAGTCGATTATTCGATCTAGACAATTTCGGGGCATGTACATCGACTCAGACCAGTCGGTCGGAACACTTGTGGGCTTCAAAAGCAAGCTCGTCCCAGCGCTCTCAACAAGACAAGCCTATCCAAGACAAGACAAGCCAAGTCAAGTCAAGCCAAGTCAAGTTGACCATCTTATCAATCAAGACGGCTTTTTTAGCTGGCTTGACTTGTCTTGA
>JCP043_010328
ATGGAAGAGCTGCTTAGTCTGAGTTCCGACACTCGCCAAGTTGAAACGGACAGAGAAAGCGGTGATCGCAATACGCAGGTGGTGGGAAGCAACAGTGAGGTGGACACAGACTTCCCTAGAAGAACAACGAATAATGAGCAAGGTATATCGGGACTACAGGATGTGCAAAGTGGGGGTAGAATGGATTATCCATCCTGTGAGACTGAAATGAAGAAAAAGAACAGCGCTACCAATATGCATACTGTGAGAAAGGGCGGTGAGACGGTGACTGACGTTCAGGTCAACATGGCCATTTCCGAAACAACAAGAAATAATGGGCAGAGAGACTCCGGACTCGATGATATAGAAAGTGGTGGTAACATAGATTCTCCCTCTTGCGAAGCTGAATCGGATAAGCAAAACAGCAATAACGATATACATGAGATGGGAATCGATGGTGAGGTGCGAAGCGATGATGAGTTGCAAAGTCAAGGCAAGGTGGGAGGCGACGGTGAGGAGGACGCTGCCTTTTTCGAAGGTATAACGAATGATGACCAGAGGAAGCACGGACTTGAGGAAACAGGAGATTCCAGTAACAAGGACTTTTCAACATGCGAGGTTGAAGCGAGTAAACAAAACCGTGATAGTAATATGCGGGAGGTTGGAGGCAAAGGGGTGGTGGACACTGCCTTTCCCGAGGGAACAACGAAACCTCGAGAAAGTAGGAGCAAACTAGATGATCTGGAAAGTGGTGGTAGCATGGATTCTCACTGTGGCGAAGTTGAAACGGGTAAACAAAATAATGCTCCCGATTTGCATGACGTGAGAAGCGATGGGGAGGTGCGGAGTGATCCTGGCGTGGACAGAGCCTTTCCCGAAGAAACGACGAATAATGATCCGGGAAGCACCGGGCTAGATAATATGGACAGCTTGGATAGCGTGGATTACCCATCCAGCGAAACTGGAACGAATAAGCAAAACTGCGATACCAATATGCCTGAAGTGGGGAGTGACATTGAGATGGGGAGTGAAGAAATGGGGGGTGACACTGAGGCGTACACGGCCATTTCTGGGGAAAAAACGAATGATGAGCAGACGAACCCCGAACTCGGTAGTATGGAAAGCAGCGGTAGTGTGAACAACGCTTCCCTGAATACTGATACAGAAAGACAAAACAGGGACAGCGATATGCATGAGGAGCAGAGAAAAGCTGAGAAACTTGTCGTTGACGTGGACTCCCCTTTGCGAAGTACAACGAAGAAAAACGGCCCAAATAGTGTCCATATTGATGCCGCGCAAAGTCATCAGAGTGAGCAAATGGGGAACTCAAACGAGCCAGAAGCACCACTGAAGCAGAAAGAGAATTTCATGAATTTTGCAAGAATAAGCCGGGAGGACAACTTGCGACGTATGGAGCTAGAGCGATACTCTGTGGCAAGGCTGGAGATGAAGCATGCCAAACTTCTTATTGATATGATCGATAGTCTTTTCAACCGCAAGGCTGGCATGTATTACCTCCTTGCCTTCAAAATGGTCTTGCTCATCTTCCCCTATACAGCGTGGGAGCATGTTCGAGACAGGTTACCTGCTATGATGAGCTACGCGACTGAGGATATCAAAACGGGTTTGGAGAAGCGGGTGGCGGACGAAGTCTATACAGAATATCCTTCTGATAAAGGAGTTGATGAACGCATTATATGCTGGAACCAAAGGCTGGAACTTTACAAGGGTATCGAGCATGGAGCGAAGACATTACTTGAGCCTACATCTCGAAGCGTTAAAACATGTGTGGGACGTCGGCCATCGGAATCCTCCTCTCTTCAGGCAGAGATCCAAGAAATGGCTGGCGACCTAAATCATTGCCAACAATTCCAGGAGTACTTTTCCCATTACGCATCGCGGACCGCTTTTATATTTCAAAATCCGCAGCTTCTCCGTGATGAGATCCGGTTCGTGGTCTCTATACTGCGTCAACTGATCTTGAGAGAAAATGAAAGTTCAGAAGCTATGTTCCGCGAGTTGGAGGCTGTAGCAAGTGATATAGCCACCGCAAGGGAGATTGGAGTCACTGAAGCTACCATGAGACAGGATGAAGTGACGGATCTATTTGAATCTGATGAAGAAGAAATAATGACTGATAATGATGAAAAGGAGGGATTTAAGAAAAGAATGGTAGGGGATATAAGGAAACAAAGAATCTTAGATGATGTGAAGGAAACAGTACAACACCACCAATCGAAGGCACTGAACTTTGAAAGGCAGTTGAACAGTTCGACAGAAAGTTTTAACAAGCTACAAGAGGAGATGGATATACTAAGAAACGAAACTAAGGTGATGGAGAAAGGCTTTTCCAAACTATATTTCTGCTTCTTCGGGCCGGCCATCCCCCCAAGTGTGAACTGCGAGGTACTGGAGACATTTAAGATCATCCTGGAGAAAGTCAAAACAGACTACAACAAGAGTTGCAGCAGAGACGAGGAGAATATTCAGCTATCGCAGCAACTCAAGAAAACAGAGAAAGAGAGGGCAAAGCTTCGAAATGAAAATCAGGAATTGAGGATACAAATCGACGGAATCGAAACTTTGTGCAAGGACTTAGAAGCCAAACTTCTCCCTATAGACCCAAATAGGGCAATCCGAGACTGGATAGTGGACAACAGCACACAGAGTCCTAAAGACACTCAGATGCATAATAGTGATGGTTTTACAGGGGCGCCAACGTCAAGCCTACCAGAGGACCTTGACGATTCGAAAGTTGGAAGAGTTATGGGACACTATCTAGTGATGGAGTCGTTAGAAGGTGATGACGAAGTAGACGTGATGAGTGTTGATGCAAAGGATGCAGATGGGGAAAAGGCGACAGAAGATCTTATGAAAGAAAGAATAATGAGTGATATAAATGAGACGATAGAACACGGCAGGTTGGGGGCAGGAAACCTAGCATCACGCCACCTAGCTTCTGAGAAAAGATTGAAATCAATTAACACGCCTCTTGAAAGGGAGACTGAGAAGTTAAGGACCGATGTCGAAGCATTGAAGAAGTTTCACAAGGACAAGATTAAGAAATGTAAGTTGCAATTAAAGGCTTACGAGGATAAGGCGGCGGAACTGGGGGAGAAAAATAAGGAGATGGAGAATGATTTCCGACAACTATATTTCAAAATGTTCGGTGTGGCCCTTCCCCCGAATGTACACAATGGATCACAGAAGCCATCCGATATCATCTACGAGGAAATCGAGACCGAATTTAAGAAGCTTCGCAGCAGAGAACATGAACAGAATGTGCTATTGCAGGAAGGAGAGAGCTTAAAAGCAAGCTTAAGGGAGGAGAAGAGGCAGCAAGAAAAAAGGGTACAACAGCTTGAAAACAAGCTCGAAGAAGTGTGGCAAAGACTTCGTGAACAGCAGGAGGTCAATGAAGAAACGCAAACAAATAAGCAGAATATTCAAGTGCAGCTAAACGCGAATGCCCAAAGCTATTCCTCTTTAAAAGATGAAATTCAGCAGGCAAAAGAAGAGATTTCACGACTCCAAGGTAAAAATGAAGGATTAGATAAACAAGTCGAAGGATTCAAAACGTGGTACAAAGGCCTTGAAGCGAAGCTTCTCCCCATAGATTACAATAGGGAGATCCAAAACCGGGGACTGGACAACAGGACGCACATTCAGACGAACGATCGTGACGGATTTGCAGGGGCTTCGATGTCAAAACTGGAGGAAGAGTCTGCGGCTCTGAAAGCTGACGACAACAGCAAGGAAGAAAACCTAGAATCAATGGAGCGGGAGAAAGTAGATTTGTTGAAGAAGATCGAAATCCTTGAAGAACAAATGACAACGGAAACGAATGAGAAGGAGGCTGCTCGTGATCAAAAAAGCCAATTGGAAGCACAGCTTAATAGCGAGGTCACGAGTCTCCAAAATACCATTAAGGAGAAAGGCCAAGATATCAAAAGTCTTCAAGAAAAGGAACAAAGTTACCTAGCCAAGATAGAAAAATACGAGAATCACAAAAGGACTATCGACGGCTGGATGGAAATGAAGGAGCTGCAAATAAAAAACGTTAAGAAAGATCTCAATAATACAGAGAATAAAGTTCGAGAACAAGAGCGTGCTTTGGATAGAAATACGAAAGAGCTTGAGGCTGTGAAAGATGAAGCCAGTAAGAAGGAAGAAACCCAAAAAAACAACAGAGCAGGAGAAAATTCGTTTGGAGGAAAAAATGGAAAAGATGGAACAAACCACGAATGA
>JCP043_010340
TTTTCCTCCTCATTGATACTTCCTTGAAATTATCAGCAGGCTGATACGAGTGTCCTTATGATGTGGCTAACCGGGTCGATAACCCCACATTGCAGTAGAGGAAACTTATATAAAGCATGAGAAGTTCTCTACTCAAGTTCATCACAACAACCATCGTCTTTCAATACATCTTCCAGATTTGATAGAACCTTGACAAATCCACACCAACGTCAACCTCAATTGCAACTGATCCTACCATTTAAGTCACAATGCTTCTCTCAACTTTCAACGTCTTTGTCTTCGTTTTCGGCCTCTTACCTCTTGTCAGCGGCAAAAGATGGCATCGATGCAAATGCGAGAAATACGATGGAGGGGAATATTCCACAAACTGGGAACTTACGTATAACGTTTGTGTGGCAGAATATTCCCAAGATGTAAGCAAACTAACACTCTCCCTTCTGAAGTAGAACAGACGCTCATATTATTAGGCCGAATATCGTTCAGTGAATCAAGAGGTATGTCTCCACCACATGAACAGAGTATTATGCAGAGGGAGTCGACTTGTACTAACTATACCGAGTGCCACGCCACCAATGGCTACCTCATTACCAAGAGCGAATTCGAAAGCGCATGCGAAAAGTACGCGAAGAATGGATACTACCCGGTCACTGACATAGGCAGGAATCTGCAGGCCACCAAGAAGAAGTGGAATCTTGTCTATGGCGACGCATATTACCGTACTCATTGCGATTAAGCAATCTAGCGTCTTTCGTTCTGCCCTTTTGGTATTTTGTAGAGAATTCTTTGTCTTGCTCTTGGGAGTCCTTTGATGCCAGGGGCTTGCGATCTGTGAGGATTTCCAACAATGAGGGGGGTTTCAGTTCAACACTAAACCCTAGGAGAGTGTACAAAATTAGTTTAGCTACACTTAAGGCAAACTATTGTGGTGAAGATTACTTTCTGGAGGGTTTTTTTTGTTATATGGAAGGTTATATGATTTC
>JCP043_010345
CACAAACTACTCTTTTACATCTGATCAAATCCCATACTTCTCTCCCATAAGCCCTCACCATGGACAAATTTACTTCCCCAAGCTATCCAGCTACTTTCACTTCCTCAATTGCCACCAGAAGTGCCTCTCTCATCCCCTTCCTAGTCTTATCATTCATCATAGTCCGGTTTACCTGGAGTGCCTTCAAAGCCTCTAGATCTCCTCTGGCATGTATCCCTGGGCCTTGGTATGCATTCCTGACCACTATCCACTTGAAATATGGATTCGCTACTGGGAAAATTTGGAAATTAGTGGAGCGAAGTCACAAAAAGTACGGTCCTATTGTCCGCCTTGGACCCCGGCAGGTATGGATCTCCGACAAAGAAGCTATGAAGCAAATCCTTCTCAAGATCGATCTACCAAAAGTAGCCATGTATGCCGAGATCTCGCGGGACAGGTTTAGCCCCGGATTGTTCGGAGAAATGTAAGTTTCCCAACCTAGAGTGATCGTCAGTTTCATGGAGCTCATGGATCTTACCTTGTTGTCAGCCGCCCAGTGCCTCACAAGAGACTCAAGAGATTCCTTTCTCCAGCCTTTACTGTTGCCTACATCGACAATCTTGAATGTTTCTTTGCAGGAACCATCCGAGATCTTCTCAACAAATATGAGACTTCTCTCTCTAAGAGCCCACAAAGCAACAAGATTGAGGTCGACGTCATGGACGATCTCCACAACGTTGCGCTGGACATGTAAGTCTCGTATACAACCAGTTCAGGTCATACGCTAATACGTAGTCCAACAGAATGGGCGAGTGCTCATTCGGTCGCGGCTTCGGACAAACCAACCCAGCAGCAGGAATCGAACAGGGGATAAGAGAGAAAGTCTGGAAATCGATTCCCAGGTCTATTTTCGATGGACTCAGCAAACGGTATCAGGTCAGACACTTCCCTACTAATGCCAAGTGAGCCACGACATGTTTGATTAATATTTTTATTTAGTCTGTCTACATCAAAAGGTTCTTCAGGGCCACTGGTATTAATATCGAATTTGACTGGCCCAAAGAGATGATCATGGTAAGTAAGCTACTCCGCGAAACCTTGCCCTCAGGCTGAGACTCGCCGAGAGTGATGAATACCATTTTTGACCAAACAATACAGGCCATCGATGCAGTTGTACAGAGACGTCGTGCAGCCGATAATGCTACCAGGAAAGATCTACTCCAGCATCTTATTGATGAGGGAGCAAAACCCGACACTCTGACGACTATGAACACTCGTGACATCGTCGATCAAATGTCCGAAATACTTCTAGCAGGGTCCGAGACTACCTCCGGAACAACTGCTTGTTTGTTCCTCGAACTAGCTCGCAACCCGGACAAACGGGCCAAGCTCCTTGATTCATTGCCTATTTTGGATATTCATGATGAGATCATCAGCGGCAAGGCAGTTCGGAACGACCCCAAATACCGATACCTGAATGCTTGCATCAAGGAAACTCTCCGTTTGCATCCCATCGCTTCCGAGATGGGCCGTCGTACAGGCGACCAGTGGGTACAGCTCATGGGACACAACTTACCGCCACATACGGTTGTCTCTGCGTCATACCGCGACCTGCACCGCAATGAAGATTACTTCCCAAAGGCTATGAGTTTTCTGCCCGAACGATTCTTGGAGGATTCCGAAAGAGGTGACGTACCGGCCGCTGAGTAAGAGAGTTTCCTGAAGAGAAATGTTGCCACCGAAATACATTACTGACTAACGGACCTACGGACAGTCTGGACGCTTATTTTCCATTTTCGGCGGGGAAGCATTCTTGTATTGGGATCAAGTAAGTCCTTGAAGCATGGACCCTGATGGAACGAGGATTTATACTAACCGCTTGAAGCTTTGCTTGGGCTGAGATGAGGATGATTGCCGCAAATATCTTCTCTAGGTTTGATGTTATCGAAGTATCTGGTCAAGATATAGACTTTAGGCAGTACATCACGATGCAGTTTACATCGGGACACTGGAAGGCTGTTCTTATACCAAGGAAGAAAGCCACTAGTATCGACCAACCTGAGTAAGAGGCATGTCGAAGTTGTCTATGGCGACAAGCCTGCTATACCAAGGATTGCTTGTAATTCAGTCAATTGCGCGCTTTTCGTCTATACGCTAGGTATACTGTGAGTCGACTGTATGCTATGCCACTTGGCATTTGAAAAGGGGGAGCTGTATCAAGAGATTGACCAAAATTTGCGATGAGCTTGAGGAAAAGGTGGAAGAGAAATGATCTGACAGGGGGTGTTGGTAGGTAGTAAGGTGAGGGTACCGGTACCTTGCTTTGGAAGGGAATTGCGCACCAAAAAAAAAGTCCCTCTACTTTCCGTCTTCATCTTGGCGTCTATCTACATTTCGCCTACATATCCGACGGTAAGATAGATAGATAGATGACCCACATGGCCGCCTGGTAGATAGATAGATGTAGATCTACATCTATCTACATCAGCGCTGACTTCAATTCAAGTAAGTCAAGTTCGGGGGTGTAACTTGATTACTTGAAATAAAATCGTCCGTGAACTTACTTAACTTGAATTGAATTGATATACTTGAATTGAAAGCGCTGACCTGAGGCCAGGATAAAGCTATTGGTACTCTCACGCCTCCCCTCCATCCCAGCCCATCAGGTCCCCACCAAAGCTGACAACCTCGCCCACAGTGATCGCTTGATGGCCTAGCCAATTCCGTAGGCACTGTATTTCCTCTATTATCTCGGGGCTTAAGCTGTGCCTTTGCGAGCTTATTGTCAACTTTGTGACACTAAACGTCCGCTCAGGATCGACAGACATAGCAGGAATTGCCAGGATGTCGAGGGCAAACTTGCTCAAACGTGGATATTCTTCTTGGTGTTCCTTCCACCATAGAATGGGGTTCAAGTTCTCTCGCCGGACTGGCCCTTGCCTCATATAAACTCCAAGCTCATCTTCTTCCTCCATCATGTACCGATCGTAGCTCTGCATCCACTGGTCGAATTGGCTGGGCTCGTCTTGCCGCATCGCTTTTCCTATCATGGTTCTCGCTGCCTCAGACTGCTCCTTACGGGGATACTGTTGTACAAAGAATTCCCGGACACTGTTCTTAGCATCCCGTAGCCACACTAGTTGCTCGTGGCTAGTCCAGTTAGCCTCAAGCCAAGACACGTTCCAGCGCGGGTGTAGAATAACGGCAGCCGGGTAAAGTGGCGATTGGCCAAGTAGACTGTAATACTCGTCAAGTTTTGACCAACAGTTATTGATAGAGATTTGTATGCATCGTCGGTGGTCATCATCAAGACTCTCAGCTTGCGAGAATGCACCGGTATATTCGTCTCGAGTGTGCTGTGGCAAGTGTTTCTCGCGTCCGCGACCCTGGTCAGCTCGTGGAGGACTACATCCTGCGAAAGTCTTAGTAAAATAGACATAAGAAGAGCGAATATGAACTGGAAAGCTGTACTCGTGGTTGCCGAGGCTCTGGCAATCTGTAGCTCATCAGCAGTGCCATCAGGGGGCGAGAATATCAGCTTTTGCTCCTCGAAGAAGTTGAGCAAATATTCCATTCCGATCATCACTTCCCACAAGGCGCCGTAACGGCCTTCTTTAGCCCAGCCCTGGCACCTCATGGTAATCTCGTAGAGTGGTTTTAGTAGACTCTGTATCTCCGCCAAGAGAAGCCAGTCCTGCTGTGAAAGGTGATCTTGGACAGGCACCCGTTGTCGGGGCTCTGCTGCCTTCGTGTCGAGATATGTGATGAAATGGTCAATCTGCTCTCGTTTTCGAATTGCACGCTGGATCATCATAAACGTCGAATTCCATCTGGTTTCATTGTTCTGCATCAGTTCGAGATCGATGGCAGCTCGGTCCTCCTCAAAGAGGTGATAATCG
>JCP043_010349
ATGGATAGAAAGCCTGTTGGAAAGCAATCGGGAATCGTCGACTGGCCGGCATTTATTGGATATTGTGTCTGCACAGCAGGAACAGTTCACGTTCACGGAGCCCACTATAGTCAGCAAGGGAACCAAGGCGAGCTCAATGTCTTCAGCTCGGCAGCAGATCTTTTCTCTAGAGAGACGCAGTTCTTGAGTGAGCTGCGGTATGCCTGGACTACAGTCCAACACCAACGCGAGACGCTTCAAGACATTAGCCACGCACATGGCGAGTTGGTGAAGGCTTTGGCTCGAAGCTCAATGCGCTATGCACCCGGGGTCCACGGCGAGGATTTCTTCGATCGTTATTCCAACATCGGAGGACCAGGTGGCTCGTCCTTCAGTTTCGATGCGGCGAATCTTCGCCTCGCAGATGTTGCAGTCGACATGGGTGCTGGGCCAACTGCTGAGGACACCCTCCGAGACAACGATGGACCACAACGACCGAGCTTCAAGCGCAAGAATACGGCGCCACCAGGACCTATCAACCAGAGACGACCTGACGTGAAGGTGATTTCGAGCCTCGTACCCTCTGCATCGGGACTACCTACTCCAGGTACTGCTCGTCGATCATTCTCGTATACATCTGGAGGGATGCCGCATTCATCGGCTGGCCTCATTGCAACACCAACCTCAATCCCTACGCATCACGAAAACCAGGAGATGTGCACTATGCATGGCCACATGGTTGGTCATGTATCTGCAAACAATGCTGCAGGTTTCACCATGTTACCCGGGCCTCATGCCGCTTCATCTCATAGCATGCATCTAATGAGAGGCGCACCTTTCAGCCCACCTTACAGCTATGGCTCAGGGTCAAGCATTACAAATGCTGGACCAGGTATGATCAATGAAGCGAATGGGAGCTATGATGCAATGTTCGGAACATCGCCCACCAATGCCTTTGGCAGCCCAGCGGCATGA
>JCP043_010354
ATGATTGTCCGCACTTTCACCGTCTCGTCTCTCGCCCTTACGGCACTGAGCCTCGGCGCCTATGCCGCCCCCGGCCCCCTTAACGATGTGTCTCAGGCCCCCCGCTCGCCCTTGGAAGCCCGGGCATCACTGTGTTGCGCGCTTGCCACAGACAACAGATACATCCAAACTGTATGCCAGTACATGCATGAAAGTTGCGGCGGTTGGAGCAGCTGCCTTAAGGGTCTGCCAAACGATTCGCGATGGTGTCACTATTGTGTGGTCGTTCACCCGGAGGATAAGGCATGCCTGACCAAAACCTGGCCTCCCGTCGGCCATGCCCCAATCAGCAAGCGGGGCCTCGACGATGCGACCATCTTACCACCTGAGGATAGTGCCAAGGATAAGTAAGTGAAGCAGCTGGACTGAAGAATACCTACTAACCGTGGGAGTAGTGCCGAGACCGCCGCCCCCATGTCGCGGCGTTCCCTGGATATGGAGCCTGTCTCGGAGGATGTCTCCTCGGGCGCGCCTCCTGACTCGGAGGACTTGTAAGATCGATCTTTGCAGTCCTTAGCGTGCTGGGCTAACCGCATAGCAGGGACACAACTTCGAAGCATCTAGACAAAAGAGCCTGGCAAAACGGAACCCCTATCCACACAAGAGACCAGCATAACGTGGCTCAAAGCTATGCTCGGACCTTTGGGCTTGTAACAATCCGAGTTATTATCAGCGCCTTGAACGTCATGACCTATTCTGTTGAGAACGCTGGGCCGTATGACGTTGTTTATCATGTCATCGATCAGGCGTCAAAGTGGACCGTCGAGCGTACTGTTCCTTCTGGACAAACTGTTGGCGGCGCACCCGGTAGCCAGGTGCTGGCGAAAGGCGGAGACACCTTCACGGTTGGAATTCGGCAATAAGCCAGGGTATGAAGCTGTATGCCGCTGGCTTTGCCGATGCCTGCTGGCTGCTTTACTGGTAAGGGCTTTAATCAGGAGCCCTACCATTTGACTGGCTGATGAGGACCTGCTTACACTATTCCAGAGGGCTACAGCAAACCTATTTACTTCTCAATAGTATTCTACTGTAAGAATGCCAATTTACTTAGGCTACCTAGCTCTATAAAAGGGTAGCGCTTACTATAGATACTTCCTTATATGCAGGGCTGCCGTCAGATCAGATTAACAATCAGATATATCAATCAGATCAATTCAAATCAGATATGGAATTTTGTCAGATCAATCAATTCAAATACAACGTCTGTATATCTGATTGTCGCACTGAGCGTGCTTAAAGGG
>JCP043_010355
ATGGGTAGCTTGCGCCGACCACCAAGGATCGATCCGAACCGTGTAGGGCAACTTAATGTCACCGTGGGCGCAGTTGCAAGTATACTTGAAGTGATACCCATCGTCATCGAAACCCCCGGTCAACGTTCGTTCTCCATTTTCGTTCGCACCAATATTGAGGCAGTGCTGATACAATTCATTGTGGACCTTCTGACGCTGGCTGTCCAAGGTTTTATCCCCGTAATTAACATTGCCCTCAAACGCAACGTGGACAGGCTTTCCCCTTGCCGCAAGAGCGGTGGCAGCGAACAAAAGAACAAGTTCTAG
>JCP043_010357
CACCCACTTTCATCTCAAGCCTCACAGACAACACAGCAAAAGTCTCTCGCGTAAACTAGATTTGCTTGCATCGCACGGGGGTTTGTTTGCGAAAGATATACTGGATTAGTGGGAACCTGCACCCTCGATTTTGCCACACGCGTCTTTCCATTCAGGGTTCTCAAGACCCATCCCTAACTAACCTCCGTTCGCAGCCTGCGTCGGTCTTTCTTTCAATACACCATCAACCACGAGACCGCTCACAATGCAGAATGGAGCAGGCAGCTGCGAGTGAAGGAGAGGGTCAATCTCGAATACCTTGCAAAGTTGTGAGCCGCAGTCATGGCTCCAAGCTCAATCCGAAATGCAGCTCCTGCTCCTGCTCCTGCTCCGACACAAATCGACGTAATCAACCTGAGCTTGGGCAATTCATGCGCTGGCGGGAATAAAACCCCTCTTCCACGAAGATCACCATCGCCACAACCCGCTTGTTTACAGACAACAAATGCCCGATTTTACTTGATCGACGAAGCTGGTCGTCCTAGTCACACGCCCATCAGTCCGCTTCGGGATCGACCTGGCCAATCTAGCTCTCATTCCTTTGAGCCATCTCGCCCGTCGCAGCCGAAATTTGGGTCAGCGCAAAAGTCGACTACGTCAAATGGTAAATGCGTTGATGCCCAAGACATAGAAAAGCCGTCTGGCGTGCGATACCCAAACCTGGGGCATCAGCAAGCGATGCCGTCGTCGGGGCATCATTCTCCCAAACCGACTCAATATATAGGCCGCGTGTATCATAGCCCGCAAAAGCCGGAATGGGATGTCTATCGCATCGTTCAAGCCCTGACCACATTTCGCCAAGACATCAAAGACGGACATGCACGCATGACGTCCTACATCATCGAATCCACGAAGCCTATGGAGCGCCGTGTTCTCACTGGCAAGGATCTCTTTGCCGGCCTCAGCAGCAAACCTGCGTTAGCGGACGAGGTTGACACGATGAGAATCAAATTCAAAGTAGTCGAGACCATACACTTTGATAAATCGATACTAACATCTGGAAATAGGAACACTCCAGGCCCCAGAGCAACAAGCGTGAGGATCGTTATAAGGTTAGGCCTATCGAGACTGACGAAGAGCGTGTTCCCCGGTATCGCTTTCACCACGTGGAAATTAAGAAGAATATTCTCACCCCAAACACGATGCTGACGTTTGTTCCCCACCTGAGGGACCTTGAGAGTTCTGAGGAGACAAAGTACAACGTTTGGTTGCAGGAGCTGGAGGACATCGACCGCAAATCTGGATTTAATCCCATGAGTCGCGAGGAGAAGGTGCGTGTAACTGTGCGTTCGGAAGTCGCGTCGACTGTCTCGCTCTATCTTGAAAGCTGGCTGGACCGGCTCAGGCTTCCAGGCTGTGATAAATCAACCCTGATCCGGTACATGGCGAATCGGGAATCTGATGATACGATCACGCCACGACAGAAGTCCGACATTCTCAACGCCCATCCCCCAGCCGAGTCCAGTACCCCTCCTGAGTCCGACAGGGTTGTCGAGATGTTCACGGAAGCATTTCATCGTGTATTCTCTCAAAACGAATCTTCGATGAAACATATTACGCTCCGAGATGTCCTCTTACTCGACGAGTCTGTCGACAGCATCATGGACACCAAACCGACGGTTAAGGACAGCTCTCCGTCTCTCAACGGAAATGAATTTGAGGCTGCAGAATTTAATTTGGAAACTTATAGTATTCTTGGCTGTCTCCTCTGCTTCAGCCATTCTTGCGAGCATGGAGAGTATGATGCTTCCAACACCAAACGCTGCCTTTCGATGCTGCCTCGCCTCTCGGATACCCTCAGGCGAAGACGACGCATCCCGTCCGACAAGGCCAACGTCGCCAACGGGCATCCTCATAACCCCTGCAAACGCAGCTGTCACCAAACATCAGCTACTTCCTTGGTAAAGTCTGCGCAGCGGCCTTGGACGCCGGAAGAGCACATTCTCATGCGATCCACGATTGTGACAGCCGACCACAGTCGCGTCCAAACAGACCCCTTCTGCATTGTGGCCCACCTTGTCGACCGCGACTGTCGCGATGTTTTCCACGAGTATCAGTGCCTCGGTATCAATCTGCCTCCGTGCGAGCCAGTCAGCAAGACTCCAATTAGGACGGTCCCATGGTATGATCGCTTCAAAAGGGAGTTCATTGGCGACTGGGAAAATCGCACACGTAGCCAGGAGCATCAACGGCGTGAGCTGATTGAGCCCTGCTCCCACGAAGGACCATGCACAATGGAAAACTGCATTTGCGTCCGACATGGATACTTGTGCGAGAAGTACTGCGAATGCACGGTGGAGGATTGTGCGTACAAATTCACTGGCTGCGCCTGCCATTCACAAGGCAAAACTTGTCTTTCGAAACAAAAGGATAGGCCATGTATTTGTGTGCAGCTGCACCGCGAATGCGATCCCGATCTCTGCGATACCTGTGGCGTTCTGCAGAGGGCTGATCCTGAAAATGCCGAAGACGAACTCATCCTCGCAACCGGCTGCCAGAACTGTTCTTTACAGCGTGGTCTTACCAAGGCACTCGTGTTAGGCCAAAGCCAGCTAGAGGGAGTTGGCTACGGGCTTTTCGCGGCTGAATTTATCGCACAGGGTGATTTCGTCATCGAGTATGTTGGAGAGCTCATCGCCCATGATGAAGGTGTTCGGAGAGAGGCCAGACGCGGTGATGTATTCAATGAAGAATTCAACAGCTCGTACGTCTTCACCCTTCTCGAAAATGAAGGCATATGGGTGGACGCGGCTATATATGGCAACCTGAGCCGTTACATCAACCATGCACCGGGGAAGTCAGGCGGCGGCAAGTGTGGCTGCAACATCACGCCTCAGATTCTTTACGTCAATGGTGAATACCGGATCAAGTTCACTGCGATGCGTGATATTCTGGCTGGCGAGGAACTCTTCTTCAACTATGGCGAGAACTTCCCAAATCTAACCAAGAAGCTACTCGACAATAAGGCGGAAGAGGTATTTAACGAGGCCAAGAAGCGGACACGCCGTCCAAACCGCGCCGATGCTGGACAGGGAGTAGCCATAAAAGCGCCCAGTTCGGACAAAAGGAAGCCTGGCAAGGGCAAGGCGGTCCCGAATCATGATCTTGAAGACGAGGACTTGAGACTGTACAAGTCGCCCGAAATCATAACGGAACCTCCGCGAAAGCGGAGGCGAGAAGTACAGGATGACTCCGAGGAGGACGAGTATCATCCAACGGCAACAGATGCAACTGGGTCTGGCGCCGGGTCTCCGTCAACATCTGACTTGGACTCTGCGTTAGGGTAGGGTTCGGGCAGTCTTCGCAAAGGTATTCGGCGTAGCGTAATTATCGTCGGTTCAATTCTTGTGTGGTAGCAAAGAAGGCGATATTCTTGTGGTCTGTGGACACTTTTGACTTGGTGTTTGCTGCCTCTAAGATAGTGTCGAAATTCCTTGAAGCAGTTGACAATAGCTAGGAATTCTTTGTCGTAGATGGGGTAGTTGAGTTCTGCTCCGTGCATCTTGTGGGAGTAGAAGGCAATTGGATGTAGCATCCCATCGTCGTGCCGTTGTCCTATTTGCCCTCCCAGGGCGAAGTCAGAAGTATCGGTCTCGAGTTCAACTTGCCGGTCGGGGTCAAACATTGCTAGGACAGGTTCGCTAGTAATAGCTTCCTTGAGTTGTTCAAAAGCTTGTTGTGCTACTTTAGTCCATTTGAACTGTCTATCCTTTTTAGTGATTTCGGTGAGTGGGATAGCAATTTTGCTGAAGTTTTTAAATGAATCGTCGATAGTCGTTGGCGAATCCTAGGAAGGATTGTGTTTCTTTTACCGATGTCGGTGGTTTCCATTCTGCTACTGCGGCGATTTTTCGTTTGTCCATCCTTATCTCATTGTGTGAGTTTTCGTGCCCTAGTTAAGTTATTTTGGATTGATGTAAATGACTTTTGGTCGGTTC
>JCP043_010361
ATGGTGTTAAGATCCGTCCCCCCTGGTAGAAAATGGGTATGCTCTGGCAACCAAGGGTGTTTCTTTATAACGAGGCGTATCCAAAGCCCCTTCATAATTCAGTTTGGCTACCCTAAACTCCGGATCCCAGTGTGCTTTGCCTTAAAGGCGGCTTCCGAGCTGCAAAAAGGGCAGCGAGCCATTTGGGGCCCGTGCGTCGAGATAAGGGGGCACCAGAGGGCCCAAGAAGTCGAGCAGCTAGCGGCTGCTGGTGTTGTTCGGGCAGCAAAAGCTGCAGGTGAGTGTGAGGGTGAGGGTGCGACGACCCTCAATGTCGAGCGGCAAGATGCCGTGAATGTCGTCTGGGCAGCCAGGGCTGCAGAAGTCGGTCGTACGGGAAGTCGAGGGGCGCAGAGCCCGGATTGTCGAAGGCTCGCGAAGCCGGAATGTCGGGGCAAGAAGAAGCCGCAAATAACACGTGAGAAGTAG
>JCP043_021185
ACAAGCGGGGTACCAAAAGCTTCAATTTCCAACCTTTCACAGCTAAATTACTATGCAATTAATTGCAATTAAAACAATGAATACATCTTCAGATTGCGATAAACGACAAGAGGTTGATTCCTATGATGATAAGAGCTTCGATAAGCAACATAAGGGCACCTGCACGGGCCCCAAGGAGGCTGCCGGGGCTAATGATTTTCCGCCCGATGAATCTCGCGGCTTCAATTTCGACCCTTTCATCGTGCAACATCGCAATTATCACATTAGTTATTTGCCCACTACACCACTTGATCTTTTCCAGCTTTTTGTGCCTAAATTGCTGCTTTGGCGATGGATCGAATATACCAATAGCTGGATTTGTTACCTGCTTGAAAATAGCGTGGTTGACAGCTGGAATTGTTGGAGATCACAAATGTGAGACGACCAAGTCGGTGGCAAGGTATGGAACAAGGTGGAACATTCCACGGAGGTGGTGCCTGTACATAAACAGTAATTCTCCTACTGCATATTTTGAATGAAAAAAGAGGTATGAATCTTCCTATTTCAACAGGGTCACAGTGCGCTCACTGAAGAACGACATTCAGCGGTGATCCTCAAACAATGGGAACGATCTTGTCATTGACTGAAGATTGCCTCCCTCCCGAACAAGAATATGAGTCGCGCGATGCGTTGTTCAAGGCGATCAACGATTGGGCGGCCCATAGAGGTTACGCCTTTACGACCGGACGTTCGACGGTTGAAAAGAGCGGCAGACAAACTATCACGTACACATGCGATCGGTCATGTCGCCCGCCCAGTTCGACGAGAGAAAGACAACGTAAGACCACTACTCGAGGGACCGGTTGTAAATTCTCTGTTCTGGCCAAAGAATCACTCGACAAGAGTAGGTGGACATTACGACACCGGCCGGATACCGCTTCTCTCTTCACAATCACCCTCCCAGTCAGCATCTGTCGGCTCACCCAATACACCGTAAACTACCTGAGGAGGACCAAACTCAACTTGAAAGGCTCGCCAATGCAGGAATTGCACCTAGACACATTAGAACATACCTGCGCCAATACTGTAATTCCGCGGCAACCCAGCAAGATGTTTACAACTGCTTAGCAGCAACTCGACGCAAACTTTGCGAAGGACAAACCACTATCCACGCCCTTGCTAATCAGCTTGATGAGGAAGGGTTTTGGAGCCGGATGCAATTCGGCTCAGATGGTCGAGTCACAGCCGTCTTATTTGCTCACCCTGACTCCTTGACGTACCTTCAGGCATATCCCGATATTCTCCTTCTGGACTGCACTTATAAGACAAACAAATATGGCATGCCTCTTCTTGACATGATCGGAGTCGACGCCTGTCAGAAGTCCTTCTGCATAGCTTTTGCCTTCCTGAGCGGAGAATCAGAGGATGACTATGGGTGGGCATTGGATCGTCTGCGGTCTCTCTATGATCACCATTGCTCCAAACTACCGTCTGTCGTGCTAACAGACCGTTGTATCGCCTGTATGAACGCTGTTGCCACCTCATTTCCCACCTCTCAGTCGCTCCTTTGTCTCTGGCATGCTAATAAAGCAGTGCTACGGCATTGTCTGCCAGCTTTCACGACTCGAGATGTTGCCAGCTCCCGCTCCAGTCAGCCGACTGATAAAACAGAAGAAGCTTGGGGCGAATTCTATCAATTCTGGCACTTGATCGTGAGCTCCCCAAACGAGGCCTGTTTCAAGGAGAGAGTGGCGCGCTTTGAACAGAAGTACTTGCCAGACCACCTTCATGAAGTCGGCTATGTAATGCATACCTGGCTTGAACCATATAAAGAGAAGCTTGTCAAAGCCTGGGTAGATCAGCATGCTCACTTTGGTAACACGGCAACCTCAAGGGTTGAGGGGATTCACGCACTCCTAAAATCCCATCTCAAGAAGTCCACATTAGATCTGTTCGAAGCCTGGAGAGCCATGAAACAGGCACTGTTGAACCAGCTTTCCGAGCTGAGGTCAAATCAAATTCGACAGCAAACTCGATTTCCAATTGAATTATCGGGGTCTCTCTACAGCGCGGTACGTGGATGGGTGTCGCATGAAGCCCTCAGGAAGGTTGAAGAACAGCGAAGGTTGATTGGGAAGAGGGATCCACCGCCGTCCCCTATCTGTACTGGAACTTTTAAGAAGTCCAACGGGCTCCCTTGTGTGCATACCTTGAAAGATTTGCAGGAGCAAGGCGGAGTTCTCCTCCTGGATCATTTTCATCCACACTGGCATTTGCAACGTGAGGGGACACCACAGCTACTCTTGGAGCCTCGCCAACGAATCGAATCGCTGGCTGAAGCATCTTCAGCCCCCAAGGAAAGCACGAGACGAGAGCCTAGCGCGTTCGAGAAAGTCCAAAAGGTCGCGAGAGCTCCGTCAAAATGCACCAAGTGTGGCGAACTCGGCCATACCAGGACATCGAGAACCTGTCCTTTGCGTTTTGAGGAACTACGCAGGTCTGCTGGCCCAACCCCAACACTAATGTTGCAACCCACTGTGGTGGCAACTACCGGTACAGCCCAGAGAACATCGTCGAATGACTTACGGGAGAACTATTTGGCCATTGCAGAAACCGCGAGTACTGTCAATTCTTCGCATAGTCCATCAGGTGAGCAATCACCACTTGAAGAATGCGGCAACATGAACCGAGGCCCCTCCTCTGAAGCCCCGCCCGACCCCCAAGCGAGAGAGCGTAAGGCTTCGGGTGTTGATACGTGGGCTGCCCAAGCGCCACGATACGACTCGCCGCAGGCAATATATCAAAGGTATATTGCTGCTAGAAATGCGTGGTATGCTTCGCAGCCTGCTGGTAGTGTCAAGACCAATCAACAATACCGCCGGGCGATGGGGCTCCCATTGAGATACGACAAGGTGAGTTACGATTGGTGTCTAGATTATAAGCAAATGGTGGTACGCTGCGTCTCATCTAGGGGTGCACGAGACTGGACGAAAGAAGAAATGATGGCATACCTCGATTGGAGCAAGGCAGAAGATGATCGTATTGAGGCTCAGGTACTTGAAGAAGTAGGGAGAGACCCCATGAGAAATGGAAGAAGGGGAGTCAAAGAGATCTGGAAAAGGATAGAGGAAGACAGCGAGACTCGGCAGGCTCGTCATTCTGCCGAAGGGCAGAGTGAGGGATGTATGCCTTTGAGGAACGAAAAGGTTCTTTCTTCCTCGCCCTGCTTACCCGAGCACGGATCGCGGAGTGGTCCGTGCTAGCCAGCTTCACCACAATTTCTGCGCCACAATCACCTTCGCGCCACAGGAATCAAACAGCAACAACCACCGAAAAAGAAAAAAAACCTGGGGGAAAAAACTGGGGCCCCAGCTGGATGTGTATCTCTTCTTTGAGTGGCACAAGGCAACAAAAGGTCACTTGACCCACTTGACCCCACGTACCAGAAGGCTACAAAGGCTTTATATGTAAAGGCAGCTATTAGAGCCTGTACTTCTTTGTAGCTTAGCTACTTCTATAAGAGTATAGCCTCTTTTTTTCCTGACTTTAACTGGCTATTAGCTTTTTATACTTATTCTTATTGGTTATTGGTCTTTTGTATACAAGCTGATCCTGTATTGGCTGAATTAATTCATCTAATTGGCCTGATATCCCTGTCTTGACCGTTTTGTTGCCTTCTGCCACTTAAAGAGATACAGGGTAATCGAGTCAGCAAGACATTGGTTTGTCCTACGACATTCTTAGTGACGTTTGCCGATTTTTTTTTTCTTCCTTTTTTGCTAACCAAGGACCCGTTACTTGATACGTCTACTTGAACCTGGTCATGTGACACATAAAGAAAGAAAAAAAAAAACCAGCGATTGAGGACAAGAGCTGTGAAAACATCATCTAACAGCGAGAACGAATTTTTGAAACAACAGCCGCACACTGCACGAAACACTCCCGCTCGTG
>JCP043_010365
GCTTGTACTGAGATAAAGTGGGGCGGGGTACGGATTGCAGCTCCTTGAGCTCTTAGGAGATAGAGTAGTAGTAGGGTTACCCGGGCCTGCAACAACAAAGTTCCGGCTTTCCCCGCAACCGTCGTCAGGTCAACCGCTCATCGTGTTGAGTACAAGAGTGAAACGAGTCGCAATTCCTAATCCTCACCACACTGTAATCAGCAAGCCAACCATCACCACCTGCGAATACCATCAATTCGTCCGGCATGCACGTTGATGCGATTCGTGCGTGGACCCAGACCATTGTTCCCGCGAGCCCTCTCGATTGTTCCGCCTCCCCCACTGAGCGAATCTTTGCAAATATTAGCGACGTATCGCTGAATAAGGCGAAGCGCAGATCAATCAATTATTCCATGCCGAGTCCATCAAAACGCCCACGATCAGATAAGTTTGATGATCACTTTATCATCGACCCCGAAACGACGCCTCGACGACCACAATGGTCAGGAACCAGAGCCCACACGCCAGACGATGTCTTCCAGAGCCCGACACCCTTATTCCCCGCCCCATCGCATTCCAGCTCTTCTACCATCCACTCGATAGCGCCGACGTCCGTTTTTACTGATGCACTTGCGTCCCGACCCCATTTCCCTCCGCCGGGGATCGATCAGCAGGCCCCGTCGGTAGCCCGACAACCACGCAGCATATCGCCTTCGAAGCAATACAGGAAGAGGGGTGACTTATTAAGGCTTGACCGCCCAGTAAAGTTCAAAAAAGAGATGGACATGAGAGCCGCACTTCCAGCTGATGCCCAGGGTCTTTACGATGCACTGGTCATGGCAGAGCACTGTGAAGGCATCCTACCGGCCGCTCTGAAGGATGTCCCAGGCGTAAACCTCAAGGATGTTCGTCCCTACATGTGGCAGCCCGTGGATAAAGCGGCGAACGCTAACGATGCTGGGATGAGTATCCAGTCATCCGACCGCTTTGTCGTCGAGAAACATTCTCGCCTCCTGGAGATCATCAGGCGCTCTAATAAGTCGTCCGATCGGCATCGCTCCGAGGCTGCCTGGAACTCCCACGTCCATTGCCAAATCCTCCATGAGCTCGCCGAATCCTCCTCCGTTATCGTCGAGGATATAACATCGGCCCGGATCGTTCCAGCCTTTCGCCCTTCCATATCCGACGAGCTTCCCAATGACTTCTCCTCGCAAACCAGTTTCTCAACGACAGGGACCGCATCTAGTTATAATTCCAATACTTCGCCATCACGGACGAATTCAAGGTCAGTGCATAAGATGGTTGACTTTGCACTCGCGCTCGAACCCGACGAGGATCTTGAGGCCGTCATTGAACCATTCACTAAATCCTCTCCTACGGCGACCGTAAATCAGACGGCATACTTGCCGCTCAAGTCTTGCCCGGCGCCAGTTTTCATCGAAACTAAAACATCTGCCGGCAATATCGAAACAGCAAACGTGCAGCTCGGCGTCTGGATAGCAGCGTGGCATGAAAGCATACGCAGCCTCATGAAGCGTGGTGGCAGTGTAGAACGAATTATCACCGTTCCTCTCATCCAGGTTGTCGATGGAGCCTGGACTCTTATGTTTGCGATAGATGCGGGGAATGAAATTGTGAGTCTTTTTCTATTGTCTCTCTGGCTGTGTCAAGCTAACCTTGTCAGCATATCCTCGACCGGGACTTTCGGATCGGGAATAGTAGCACGATCCAGGGGATGTATCAACTCCAGGCTGCCCTCTCTGCAATCACAGATTGGATAGAGGGTAAGTTCAAGGCGTGGATCACTCAAGTTCTTTGCAAGGCGTTGGCCTAGCCATTAGGGAGCCAAGAACAGTCTGGTGAAGAAAGGGACAACCTCTGCTTCTTGCCATGGAAGATCGGAAATCTGCTGTTGACATATCTAGCACTGGTGCAGCGGCTGCGCCAGGTCTCCGTCAGATTACGCCCGGCGCTATTCCAATGGCTTCTGATTGAATTTTCTCTATGAATTCCTAGGTAAATTATGACCCCGAGCCATACGTACACTTCCGCAGGGGGGAGCCTCTCCCAGGCTTGGTTCCTTGAGTTGCTTGTGACTAGGGTATTTCAGCTGTCAGCTACGCCATTTCCTAGGAGATGTGCAACCCAACGTTCACTGTATATAACCAATTTCTGAATAAGTGAAATATGTACAAAAAGCTGGAATAGCTCAAGTGGTGTTGGGGGCGGTATGTTGATGTGAAAATTGCGTTCTTCTACGTTGAAAGGCACGATGTTGTGCCCGTAGGTCTCATCCGCCGGGAAGATCAGGCGGCCCGGCGTTGTCAGCCCGTTTTTGGGTCTCAAAGCTCTCGCCACCGTAGGCACTGAAAGCCTGCGTTTCTTCTTGTATTGATTGCGAATTCATCGTTTATCTGAAAATGATTTTATATGTGTTTTCGGAGGAAATTCTTCATCAGCTGAACTTTCCATACCCCGCTTGTATAGGCGTGATGACTAAGGGCAGTAGGGCAAGTAACCTACGGAAGGGCTATGCCGACCAAAAGGATACAGTATACTATCACGCTTACTTATCTGTCGCGCTTGCTTATCAGGTACGTTAGGTGAGAAAAAAAGATTCCTGTAGGCGATGAACTTTAAAATATCAGTTGGGCAGTTATGTTATGTTATGTTATGTATATTTTTCGTCCGG
>JCP043_010369
ATGGATAGCAAAGAGGCTGTGCTTGAAGCCTGTAGGCAGATTGAAGAGATGGACCAAGCTTCGTTCAACATTGACATGATGCAGGGTTGGAAGAAGCGAAAGGAGCGTGGCTGGAGTCAACTCGGTCCGCTCGGCAAGTTGCATAATACTGCTATCCATATTAGAGCCAACGATTACAGGTATAATCTCTTTCGGAGGCGTGCCGGCAAAGTCCTCGGGCTCGACAACGATACACGCTGGAACTCATGGTTTCTTCTGCTCGATGCCGCTCTTGATAAGGAGGAGCATATCAAGTGGTATCAGGACAAGTACTACGACGCCCTTGTGGACGACTACTTAGCACCACAGGATTGGCAAAACCTTCGCGAGACGCGGAACTTCCTACAGCCGTTTTGGAAGATAACTCTCCTTACTGAGGGGTATCGTTCGACGCTCGATCGTACATTATTTACGATGGATGTCCTTCACAAGCATTACCAGCAAGCATTCAACAAATACAAGATGAACCAACAGCTACTTGGTCCGGTACTGACGAGCTGGCATGTCTTCGACAAATACTACCAGCTCTCCGATGAGAGCCCTGCATACGCTGCAGCCCTTATTCAGCGCTCTCAACAAGACAAGCCTAACCAAGACAAGACAAGCCAAGTCAAGTCAAGCCAAGTCAAGTCAAGCCAAGTCAAGTCAAGCCAAGTCAAGTCAAGCCAAGTCAAGTCAAGCCAAGTCAAGTCAAGCCAAGTCAAGTCAAGCCAAGTCAAGTCAAGCCAAGTCAAGTCAAGCCAAGTCAAGTTGACCATCTTATCAATCAAGACGGCTTTTTTAGCTGGCTTGACTTGTCTTGATAACGGCTTGGTAGCAGGGACCATATAG
>JCP043_010370
GTTTTTGTGTGCACGAAAATTTAGATTTTGTATGGGAGGATCGAAATTTTGGTGGTCCATTAAGTGGGGGTGTCCATTAAGTGGTCCTGGATGGTATGGAGTATGGATAGAAAGCCTGTCTGTTAACTTCGTTGAAGACTTCATCGCTACGGCACCCAAGAACGGCCCTCTTCTCCCCTTCGGCTACGGCGTCAGCGCCAAAATTCCCGTCTTGACTAAGAAGGAACATGATCCAGATTTTGTTCAGACGAGATTCACTGGAAACGCTCATGTGAATGAAGCCGTTCTTGACCCCGCGAAGGGCACGTTTACTTGGGCGACTATCAAGTTGTATGCCGCTGGTGTTAATGCTTGTATCAATCGTGACTGCTCTCTCCTTGGGGATACGTATGTTGTTGAGAATGGGAAAGCTTCTGTGTCGTTTTACACGGTTGATTACTCTGCGCCTAGCACGGAGTACACAGAGTCCCTCATCAAGCGAGTTGCGTCGTTCATTTAG
>JCP043_010376
ATGTCATCAGCTGCGATAACAGCTTGGCTGCGTGATCTCCCCAACGAATTCCCTCGAGACATCAAAAACGGCCCTCCAGCTAAACGCCAGCGAAGGCACCCTGTCACGCCCGATCCCTCCGAAGACTGCGCTTTCGCCCCAATGCCCCCGAGGGCAAAGTCTCCAGCTAAGCGATCAGCTGCAGCGACGAATGACACGCAGACGCTTGACGAAAATGATAACGAGCAAACCCCTAAGCCAGCCAAACGCGCGAGATCATTGCGTTCTGACTCGACGCTATCTTCGTCGCACCTTTCCGAACGATCATCACAAGCATCAGGCCAAAGCTCTCCGCGAAAACAGCTCCAAAGTCTCAAGCTATCGCCTCGCGGCGTGAACTTCCAAGATATCAGCTTGTTTCGTGATAAACCTGCAGATCTGAAAGAATTGCTCAAAAGAATAAGCTTCGTCATGGAATGCAATGGGATTCTTTCCACGTCGAGAAAGGAAGAGTTAATCAAAGCCTCAGAATCGTCTGACGACTTTGAATGGGTTAACTGGAATGATAATTACTTCTCGGATAAGCGTGAGGCGCTGGGTCATACGCCTTCTCCCGAGGACGTCAGTCAAGTTTTGGATGCTGCAGCTGAATGCAATACAAACTCTCACCCTGAGGCCAACTGGAACCTTGAAGTCCATCAACTCGTTCTGTCACTGGCGTTTCGTCCCCCAGGTCAACGTATTCTCAAGCATTTTGTCAATTTCATGGGCAGGTTAGTATTTACCTACATCAGTTCCTAATTTCGATGTATATTAATTAATTAGTACAGTACGCAAGCTGGCCTCATACCAGAGTACACCCACTCGCCCTTTGCGCAAAAGGTGGATTTTAGTATATATATTGAACCTGGTAATGATTCCGATCCGTCTGAATCGGACTCCCCCGACGCCATTGAACGATGTTTGAGAGATCTTCCAGATTATGCCTTTAACTTCACAGACTTTGTCCCATTGGAGAGGCGCCCTATCGCCCTTAGCGTTGAGTCCAAGAAGCCCAGCGAAGGGTTCGATAGAGCAAACATCCAGCTCGGTGTCTGGTTGAGTGCTCACTGGACCTTTCTCCGACACCTCAGAGAGATCTCATCCGACAAGGTCATGGCGTCAGCAAAGCAAAAGACAGCAACACAACAAGAAGCAGCAATACAACCACCCTTGACGGCAGAAGAAGACGCAATGGTCACATCGCAAGATGAAACAAACCTAGACTTATCATCAGCAAAGGACAATGTCTTCAATCTTCCGTCATTCCTACCAGGTATTATCATCCAAGGACACTCTTGGTACCTGGTTGTCACGACTATGGGGGGTCAGCGGACCAACTTCTGGCACAAGGTTGATATAGGGAACACACAGAGCACGAAAGGGATATATCAGATTGTCTGCGTACTTCATCTTTTACGCAGCTGGGTTGAGAAAACATACTGGCCGCTTATTTACAATATGGTTACTAAAGGGTGGCCAAAGGAATAA
>JCP043_010392
CTTCCGTCAACAATCCTCTTCAAGCTATTGTTTGTGAAACCTTAGTATGTCTGTCGCAAATGTTCCTAGATGGTTGCAAGGTCTGCCGAAATACGAAAGGCTAATAAAGTCTTCAAAGGTTGAGAAATACTTCAACAGTTTGACTAGTACTGTAATAGCTGCTTACTCTTATCTTAGCTTCTGATCTACATCCGTGACAGCTGGCTAATCGATGAGGCTCAACATGAAATCAGCCAAATCAAAAAAACAGGCTGTATCCTGGCCCAGTGGGAATCCAACCCATCCTCGAATTTCATGGCTCGTTCACCGTTAGTGGATGCTTGGGTCGAACACACACAGATTATCACAATGCCAGGACGCAGGACGACTATCATAGAGAAGCAAGGTTCGAATGGCTCTGAGCAGGCGTTAAACGCAGTGGAGGTTCTGCAGACCATGTTCGAAACCGATATCGTGCTCATTATCGACACCCAGGCGTCAATAATAGAAATGCCGAATATGACCGACAACGGCGTGTTTTTCATCACGGCAGGGGGATCAGTAAAATCTCGAATCGAGGATTTATTCCAGCAACGATCTGTGTTTGAGGACTAGGTAGCGCTGAGTAAGGGAGGGGGCGATCGTGTAACAAATCAGGCCAGTAGATTAAGGTTTTGGACCTCTCTATAGATTATACCTACTGTACCCATTACCTCCTGTATCAGGTCTGATACACGATTTGATGGTCCATGCCCTACTCTTCTATTCCTAATTGTCGTGTACCCCTAATTGTCGCGTACCCCTGTCTATTTCTGTGCTGCTTATCTATCCCCGGTTTATTCCCACATCATCCGTACCATAGCAGGTTATTCGTCTCATTTCGATCGACCCTCTGCGCTTGCGTCACACGCGTGTAAACGCATACTTTATCTTTC
>JCP043_010393
ATCAACTTTAACACGCAGTATCTCGATGAAAGATGGCTTCTGAAGAGCGCTCTTTTGGCTCAGAAATAAGCGGAAATCGCCAATTCAATCATGAATTTACTCCGGTCCAAAGAGCTGCAATAATGGCGGAGTTACGGGCCGGCAAATCTCAACGTATAGTTGCGGCTAACTTGAACACCACGCAAGGTACAATATCGAAGACCAAAAAACGCTGGGAAGAAGAGGAAATACTGCAATCTAGGGCACGAAAAGGGCGTCCTAAGAAACTTACGGCGCTGCAGATTGTAAGAATTAATTCATTTATTAATCGGCATCGTAAGATCACTTGGAATGACGTTCTTCTTGAGCTTGGTTTAGATGTCTCAATCCGTACCTTAAAACGACGTCTACAGAGCCATTGGCGCCGTAAATGGCGGTCAAAAAGACGGATTAAACTGTCAGAAGACGATGCAAAAGCCAGGCTTAAATACTGTGAATTTTGGCTCCGTCATCTAGACGATTACATACAGGTAAGTCAGTTAAAAGTGAAGCTATCACCACTGACTTTGCCGTACAGATTTGCTTCAGTGACGAAGTTACTGTACAGAATGCACCGAACAATCCCGACGGCTGGGTCTTTCGCCGACCTGATGAGAGATATAGGACGGACCTAGTTAACATTCAGTCACACGGAAAGGCTTATCAGTCGGTCATGTTCTGGGGAGCCATTGCTGGAACTTATAGGTCATATATTATCCCTATGATAAGGGACCCGGCGGCCAAAAAAGGAGGTTATTCCAGCTCGTCATATAGGAAAGCTCTTACAGAAGGTCTCCTCCCTTTCCTCGATAAATTTGATCTATTTCAGCAACACAACGCCCGTGTGCACATCGCCAAAGCTACAATAGATTGGTTGCTTTTACACAGCATTATTCCAATTAATTGGCCGGCACATTCCCCTGATTTAAACCCAATTGAACATATCTGGAAGGCTTTAAAAGCTAAATTACGAAGGATTCATCCAGAATATATCAAATTAGGCAAAAGCGAGGCTCACAGGAAATTGCTGATTAAATGGATCCAAGAAGCGTGGGAGGCCTTGCCGGACCACCTGATTTTGAAGCTCACGAAGTCTGCCGAAAACAGGCTTCGCGCTTGCTTGCGCGCGCGTGGTTGGTATACAAAATATTGATCTCCTGATTCAGGGCTTTAAAATGATATATAACTGAAGCTATCACGATAATTCCCTCTATTTCAATTGCAATGTGAAGTCAGGCGGTGAGATCGAGGGTGCTGTTGGGGGTGGTGATTCCAGACTTTTGGCCTGACATTTTTACATTTTGAGGTTTCTTATCAGCTGGTATTTTCGCTCCAATAAGAACGATAAGCCCAAGACGGCTTATCAGTGGGCTTGATTACCGATAAGGCGGACCGGACTAGCTATATTCCTAGCGCCGTTTATTCAGAATCTCATTCCGACCCAATCTCGCCTAGTCTAGTATGACTCTTTTCTCCTCTCCTCTCCACCTGCACCTCCTCACAATGCTGACATCGTCAAAAACTACGAATACAGCCCTTTGGCAAAGGCATCCCATCCCTCAATATCGACGTCCCAATTCCTAGAAGAAGCCCGTTCATTGCGCTACACCCATATAAAATTCCGGATTATACCCACGCGAACGAGTCCGCCTCCTTCGCTGGAATAACCGGGGCGTGTAGAAGGGACCTGCTCGGATTCACAGTTCACCTGGAGTTCGGGGCGACCTTACAGTTCACCTGGAGGTCACAGGTCACCTGGCAGCGTGGCCGGCTTCCCTTGGAACTTTGGCGTCGATTGAGGGTTTGGTTGGGACTGGAACTCTACAGCTAAGTCCAGCCTTTAGTCTTGTCATGCTGATCAATCGGTAGCGCATTCCCTTTCTTTATTTATTATGGCGACGACTTCAATTAATCTTCACGGTGTGACGGCTACTCTCGGGTACCAATACGACGGCACGACGCGGTTCTTGACGAGGCCTGACCCAGATAATGCTCCGATTCGATTCACGTTACATGCTGCAGCGAAATCCGCCCTATTCGACATCGTGGTTCCCATCAGATACAAGGCCAAGACCTCATCAAAGTCCATCAATATTCGTATCAGCCCTCTATCGATTACTTCCCTCAAGTACTCCACCAAAACAGATCTTCCCGATCAAGTCAAGCCGATATTCCCTTCTGCGATATGTCTCGAAATGCAACTGAGAGAGACCGCTACCATTCTTATACCCAGTTTCATCAAGGAGCCGGTTGAGGTAGCCAGGCGTCGGTCGGGGATGGTCCTCAACTCGTTATACGAACTGTCACATGCCACGAATTTATCCATCTATATCTTGGACTCATCACTGTCTTCAGATCAGCTGCAGGCTATCAGTACAGCAATTGCAGAACGACAGCTGCGACCAGTCGCTGGCCCGGACCACGATGTTTCTCGAATGTTTAGTGGCAGTGGTGCGAAGCCTACGACACTTCCTGCACCGTTGCCGCCATCTTATGACAAAGTCGTGACGGTCGAAACGAATCCCCCTTTGTACAACGAATCCTCAACCTTTGATCCGTCCGATGCTCGCTCACGCAAGCGTAAGCCAAGCCAAGAAGCGGTCGCCGACTCTGATACAGTCTGGAACAAGTTGGAGCAACTTGAGGCCATGTTCAACCGCCAGAGAGAGCAGGATGTCCATGCTGCTAACCAGTCACTTGTTATCCAAGAGTTGCGTGTCGAGGTGGCTGAGCTGCGAGAACAGCTTGCGACGTGCGAGAAGAAATACGAGGACTTGGAGGTGGAGGTCGCTGGTCTGCGAGAAGCGCAAGCCATTGCGGATGACGGTGAGGCCGTAGAATTAGCAGAGATACGGGATGATATCGAGAGCTTGGAAACTAGAATAGACTTTGTTGAACGTGGGAATAATGACGATGAGTTCAGGAAAAGAATCAAGGAGGAGATATTTGACGAGATGGCAGCGAGAGTCAAGGGTGGCTAATGATTTGTTACGATATCTTGACAAAACAGATCAAGGAATTTTTATTATAAATAACCTAATACAGTATTGAGCACCTGC
>JCP043_011757
TTTACTCAAGTTTGGGTAGTTTTTCTGCTGTGTCTCCTCTAGCCACCATGCAAGGGCGCTTGTGAACCCGTAAACCCGTTCAGAGTTGCAATATCGTTCATATTCATCCGTGACGAGCGACGGCTGCAGGTGCTTGTTCCTCCAGTTCAAGAACTCGTTCGTGGTCGTCGATGGGACCTCGCAGAGAGGAAGAGGTGATTCCACGGGTTTATAGTCATTCCACAGCGTCTCCATCAACTTCTTTGACGACTCGACCCACTCCTTTTTCCAGTTCTCCTGTATGTAGTGCCATTTATGCGAAGGGTGGAGCACGATAGCGGCAACGTAGGCAGGCGATTCATCAGTGAGCCGGTAGTACTTGTCCAACTTGGCCCAGCCAGAGTTATACATGGGCGCCATTATCGGATCGTCAATATATGCCTCCTTCCCTGCTTCGAATTGTGCCAAAACGAAATCCATAGCCAAGAGGACGTTATCGAGTGTTGCAAACGATGACTCGAGAGCCTTGGTCGTCATCTTCAGCTTCTCTAAGAAGGACTTGATTTTCTTCAAGATGATCCAGTCCTCTGAAGAGAGCTCGTCTCCAGCGCAATCTAATTCCATCCATTTGTTGAAATAGCCGTCAATCGCATCTCTGAGGTTCAGGGCCACTCGCAGCATGTTATACCACGAACTCCATCTTGTGTCGTTGTCCCGTGCGAGCTTACGGTTATGGCTAATAGTAAGAAACTTTTGGCTGCGCTGGACACTTCGTTGGATGAAAACGACGAAGTTGTGAATCTTGCCAAGAGGCCCCTTTTTCCGCCACGCTTCAATATGTTTTAGTGTCACATTATGCACACCAGGATCGTCGAGTTCGAGCTTCTCATTATCGGTGACGAAGAGGAAGGCTTTGGCGGCGAGGTTGATGATATGGCCTTGGCAGCGGAGTCGGTGCACTTTGGGATCGTATTGGATGTCATATCGGCGTAGGAGGCCTGTGGGATGTTAGGGCCGCCAGTCAGGAGAAATAGTGAGTTGTACTGACCAAGCGAAAGGGATCTCATCATGGTGTCGTTATTGCCAGCGTTGTCCATCACGAAATATCCAAGCTTGGAAGCAAAGCCCCATTCGTCAACCACCTTCAAAATGGCCACAGCGAGATGAGAACCGTCGTGCTCACTGTCGATGTCTTTCAACGCCAAAACATGGTGTTCCAGCTGACCGTCTTCCGTGACATAGTGTGCGACTACGCCTAAAATGGCCAAAGAATTGGGAGAAGTCCAAAGGTCGCAGCTGATGTGAATTCTTGACTTTGCCGACTGTATGCGCTGCTTGACCCTCTCTTTCTGGCATTCATATTGGCGCATAATCCATGTCTTGACGGTATCATGCGTATCCGGAAGCCAAGTCTCGATATCGTTATTGATGTAGGCCAAGAGTGCTCGGAACTCTGGGCATTCCACGAGCCGAAATGGGAGAGAGCAGGCCGTGATAAACCTCACGTATAACGCCTCGAGCTGGTCGGGTTCGATCGAGTCTCCGGATTGATCGTTGAGTCGACGGCGTTTTCGGGGATTTTCTTCTGCCGCAACACGAGCTTGTTCGATAATAGTTCGTATAGTTGTAACTTTCGCTGTTCGCGGGGCTCCTTTTGGCAGGCCGTGACCGTCAGGAGGAGGGTCCATGAGATGTTTTGCAGGAGCTGCAGTACCCCCTGAAGAGGCATAGGTTTTGTCGCAATGTTTACAGCGCCACTCTTCCTTTCCGGTCCGCTGATTATAGTATCTCGTCTCTACCTCCTCGTCTGGCATATGAGAGAAGACCCATGATGTTCTGGGCTTGGTAGAGGAGGTTGTGGAGACGGTGCGAGGTCGAGATGACAGGCACTTGGACTTTTGGCTTACGTCCAGATCATCCGATTGCTGGCTGGAAAACTCCAGAAGGTCGCCAGAAATTGACGACCCACTTCGTTGTGACCATTGCGCAAAAGAGAGGCGTTGTTGAGGCATGGCAGTTAGATCTGTAAAGTTGAGTTCGACGAGTGATTTTCAAAAAAACAAAAGAAAAAAAAAAAGAAATTGGGGGGAGCAGAGGCGAAGATGGCCCAACCCAACATGGCCTGCACTCCCTCACGCGTTTCTTTCATGCGTGATCGCGTGTTAGGTCTAATTGTCAACAAAGAAGTGCGTGGAAGTGAACGATGGCCAATAAAATGCCAGCTATCCCTGCTCCTTATATAGGGTAAGACCGAGTTCTGCAGCTTTCACGGGGCTAATTCACCCAAGAATTGACAGCCCAATATAGATAATATATTGCCAATATGGACATCCTCATATTATATTGTCACAATATCGTAGACTTCATATCATATTATCACAATATCAGAAAAGGCATATTATATGGTATGTATTGCAATATACTACTTTATTGCCATATTATTCGCAACACTGGAAGTACGTGTCGCTAGACCTCACTCGGAGGACATTTCTGACACTGTATAGGCACCTACAAAGAGGTCTCAGAGTGGTTAAGTACCATGGTGAAAATAGGCCGAAGACTCTTGAGGAACTATCTGTAATTGAGGACTCGGATATCGTGGTAACAACATATCATACGCTTACTGCTGAATATCTGATAGGAAAAGGGAAGGCTTCACCGTTGTATAAGTTGGGTTGGTATCGAATAGTCCTTGATGAAGGTGAGTTACTCATCTGCAGCGCTTGTCAAGACACCTATCTAACCGGGAAGCTTGAAGCTCATATCATACGTCGCCCATCCACAAAGTTCTTCCAAGCATGCGAATATCTCCACGCCAACTCTCGGTGGTGTCTTTCCGGGACACCCATCCAAAATAAGCTCACTGACATTGGCTCACTGTTCCGCTTCATTCGCGCCGAGCCATTCGATAAGGCATCCGAGTTTAGGAAGTGGATAGAAACACCATTCGACAACTCGTTCGAAGACCCTGAGCTCGTAAGGGATCGCCTAGTCATGCTCCTCGAAGCATTGTGTCTACGCCGAACTAGAGAGGTCTTGAACTTGCCCAAAACACGGCAGTTTGTCCGACATTTAGAGTTCAGTCCACAAGAGCGCGATCAATATGACAAAACAAAGGCTGTCATTCTACGCAACATGGAGCATCGAATGGGTGAAGTCAAAAAGAGCTCCCAGTTTGGCATGTTCCAGATGTGGCTTCAGTTGCGAATTGTCTGCAACCACGGGACATATCAGAAACTCTTCTCGTGGCACCGGAGAAGTCTCCTGGAAGAACGAGAGGCAATAGTTGGGACTGCTGGCCAATATGGAGAAATATCCTGCGTGGGGTGTGAGCAGCCAATGCCAGTACTGGGATGTGACTTGACGAAGAGGATGTTTGACGATGAATGCTCACATATTCTGTGTTCGAAGTGCATTGAAGAGTCAAGTATGTGCTTACCCGAGACTCAAGGACGGTGCCCCATCTGCATAAGATGGTATAAAGAACCTTCAGTGCCTAGGGACGAACAAACTATAGCAGCAGGTGAGAGACCCAGAAAGCGGCGGAAGGCTACTGCCTCAAAGGATGATCACGAGAGCTACTTCAATGAACAAGGCTTTTCAACCAAAATACGGACTCTGGTTGAGGATGTGCAGAAGCATCTTTGGACCACAAAAAGGTATGCTAATCCCAAATCGCAGGTTGCCGCTAACAACAAACAGTATAATCTTCTCTTGCTGGACACGAACGCTGTATTTAGTATCAAGACACCTGGAGCAGGCTAAGATTCCATACCTTCAACTCGACGGCAACATCCCCCTGCCTCAACGGCAAGCCACGCTCCTCAAGTTTGAGAATGAGGATGAGACGCCTGTTCTCATCATGACAACAGGAACCGGAGCATTTGGGTACGTTGTTTGCCCTTTTAGTTGTATCGGTAGACTGATACCACCGCAGATTGAACTTGACTTGCGCAAATCGAATCTTCATCGCAGAACTACAATGGAATCCCAGCGTCGAGAGCCAGGCGATTTCTCGAGCCATCCGCCTCGGGCAAGAAAGCGAGGTTCGAGTTACAAGATATATTACGAGAAACACAGTGGAAGAGGTAAGATGTTCGATTGATAGATGTGGGGCATAACTAAATAGCACAGGATATACGGCAGCAACAGGAGTATAAGAAGCAAATTGCAGCCCTGGGTTTTGAAGAAGAAATCTACTAGATGACGTATATGCTGTCATGTAACGCGTGAGGCCACTCTGTGAAAGAGGTCCACCTCCCAGATAGCATGAATTTATCCCAAGAGATTCCAAGAAAACAGTGGCACTTAAGCTACATCTTCGCGTTCTAATCATTATTCTAGCACTTCAACATATCATGTATCTTGTTAGTCTATTGATCAAGATTACCAAGATTGGTCTCGCGACTGTAAGTAGCAAGAGCTTTTGGAATCTT
>JCP043_011890
ATGTCGCCCTCTCTTCAATCCCTGTTCACACTCACTACCCTTGTAGGCTCGGCCCTCGCTTCGCCTCTCCCCGAGATACCCCAGCTCGTCACCCGGGCAGTCAGCGACTTTGAGTGCTACAACGCCAGTCTTCCCAACATCACTATCTACGCTACCGGCGGTACAATCGCTGGTTCAGCCGGGTCTTCTGATCAGACTACGGGCTACAAGGCTGGTGCTTTGGGTATCAAGACGTTGATCGACGCTGTTCCCCAATTATGTAACGTCTCCAATGTTCGGGGCGTGCAGATCGCCAATGTTGATAGTGGAGACATCAACTCGACTATTTTGACTACTTTGGCGCATCGCATTCAGGATGATCTTGATAGCGATTACATGCAGGGTGTTGTTGTTACCCATGGTACTGATACCCTAGAGGAGTCGTCTTTCTTCCTTGATCTCACTGTTAAGAGTGAGAAGCCTGTTGTTATGGTTGGCTCTATGCGCCCTGCTACGGCTCTCTCTGCTGATGGCCCTCTCAACCTCCTCTCTGCCGTCAGACTCGCTAGCAGCAAGAGCGCTATGGGCCGAGGAGCCATGATCGTTCTCAACGACAAGATTGCTTCTGCGCGATACACCATCAAAACCAACGCCAACTCTCTCGACACCTTCAAGGCTGAGGATCAAGGCTATCTCGGCTCTTTTGAAAACGTCGAGCCCATCTTCTGGTATCCCGCCACTCGACCCCTTGGCCACCACTACTTCAACATCAGCACCAGCTCCACTAAGACTGCTCTTCCTCAAGTTGACGTCCTGTATGGTCATCAAGAGACCGACCCCAAGCTTTTCCAAGAAGCTATTGAGAATGGTGCTGAGGGTATTGTTCTTGCTGGTCTTGGCGCTGGAGGTTGGCCTGATAAGGCTGTTGAGGAGATCAAGAAGGTTCTCAACGAGACTGAGATTCCTGTCATTGTTAGCCGACGCACTGCCTGGGGATATGTTGACGAGCGACCTTTTGGTATTGGAGCTGGATATCTGAATCCTTCCAAAGCACGCATTCAGCTCCAGCTTGCGTTAGAGAAGAAGCTTTCTATTGAGGAGATCAAGGACATTTTTGAGTATGCTTCTTAGATGATGAGCGAATCCGTATGACTTCATGATGTATATATGAACTAGAATAACATTTCTCAAGAGAGTATCATTTGCGACGCACTGTCCAATCAACATGCAATGAACTATGTAACTCGCCTGTTAGATTATTCAAGGGGTAGAGAAATATCTCAGTTCCTTACCATGATATACAAATTACTTACTTTCTATTCTCCTTTGTAATACAATGATTGGTTTAACGGAGTTCTACCAGGCTACGTTTATAGCGTAGTAAACTTCAACCGAAAGGACAGGTTTGCTTATAGTCTAATTACTTTAAGCATAAAAACAAGTTGAAAATGACTAGCCACCACTTGGTGAGAAATGTGAGATCCAGGGAACATCCAAATAGGATTCTGACCACAATCCAACAAATGAAATAATAAAATAATATTATGTTATGTATGTTATGTGTATTTTTCGTCCGGGGGGCCGTAGGCCCCAAAAAGTCTCCTACTGGAGCACAGGACGTGCTGAGCTAAACTATCTACAATCGCCGCCGTACTGATTCTCGCTCGGATCATCTGCAAGGCCTCTTGGATCGGAGCCGTATACATGCTCGAGCGTTTTCTGTACTCATTACCTCCAAGAGGCACCTCTCTACTCGTAGCCAGCCCTACAGTAGTTGTCGGTGAAGCACGTCCCATCGGACATCAATACAGCTGATCTTAGCAGAGCTTTCCTCCAGCAGCGTCTCCCATCTAGTTCATCCAGCATATCATCGGCACAAAGGCGCATTTACTTTCAAGAGGTCATCCCGTCAGCGGGATCTATTCCTCTCCAGCCTAGAATTCTCTTGCACAGATAGATCAAGTAGCTTTCCATACCCTGAGGCAGGAAGTCCATGATCCCCTAAGATCGCCAGTAGCTGCAACCTAGGACCGTACATCCTTGGGGAAACCCCTCGCAGGGAAAAACCCAAGGCGGCTAGAACGCTGCTCTGTAGACAAGGCAGTCGCCTCGTTCCACGGTCTCCAGGTAAGCTCTGTACCGTTTCAACCCAACGGTTTGGTCTAGAGGTCTCAGCCAGTGAGACAGATTGTCAAAGCCTGGTGGTGTTCCAGGCAGCAGCCGAGGCTGCAAAGAAGAAGAAGGTCTCTGGGCAGTACGCGACTGCAGAGATCGGTCATGCAGCTTCCGAGCTGCAAAAAGGGCAGCGAACCATGTGGGGTCCGTGCGTCAAGGTCGAGGGCACCAGAGGGCCCAGAAAGTCGAGCAGCCGAAGGCTGTTTGTGTTGTTCGGGCAGCTAAAGCTGCTGTAGTCGGTCGAGGCAGCGTTAAACTGCAGGCGAAGGTGAGAGTGAGAGTGAGGGTGCGATGACCCTCAATGTCAAGCAGCAAGATGCTGCGAATGTCGTCTGGGCAGCCGAAGCTGCAGAAGTCGGTGTTACGGGAAGTCGAGGGGCACAGAGGCCGGAATGTCGCAGGCTCGCGAAGCCGAAATGTCGAGGTGAGAAGAAGTCGTAGATAAGACAAATGAAATGGTGCCCGGAGGCGATGTCAAGAGCTCGCGAAGCTCAGTGCCGTTGAAAACACTTGTCACGAAGAAAGGTCAACTCTCTGAATCCCTTTCTTCCAGCAGCTGTTAGGGTCCCGCTAGTCCCGCAGCTGCTTTTGTTGCCATTTTGGCCTGTAAAAATTTTCTGCCCTAGCAGAACGCTAACAGCGGGTGCCAAGGAAAAATTTTTACAGGAGAGAGTTGTAATAAAATAATCCTACGGCAAAAAGTCGATTCTAGGGTAGGCTGAATGGTCGTGAAGAATCTCTGTATTACACGCCAAACGGTTAGTTAGATAGCAGATGAAGCTTTAAATGATGATAGAGATAAGGTAGCCATGTAAGAATTTATGTTAGTCTCCGACACAGGGCCTATAAAATCGTTCGCATGTTCTCGACACCACAATCC
>JCP043_012130
ATGGAGCAGCATCTAGAGGGTATAGAGCAGCTCTTGCGCAAGAACTTTGACGAACAATCTGTTACTAGAAGTGCTCCAAGGCTCTCTGAGTCGATAACTACCGACCCTGTCAATTTTTCTAAGGACTTTGAAGATGACACTACTGACGGTCCAAAATATGCAGATTCAGAGATGGTGTTAGAAGGCGGCAGCTCTATGAAAGTTGCTACAGTGTACGCGAGTGATTTCTTCCTGACTGTTCTCGGACGGTCGCCAGCGGCTGACACGAACACACGCGTCAACGCTGCCTTCTCATCGCTCAAACAAATGATCGAGATAAATAGCTACCGGTCTTTCAAGAGTCGAACTCTACATCGTACACAACCCCAGAAAGATGGAATAAGAGAATTGGACATGCCGCCGCCGCAGTCGGTTCTCACAATTCTGAGGGAACTCAAAGGTAAGCTGCAGGATAGCCGATTGCTTTGTTATGCGTGACTGGTATTAACTACCACTTCTACAGAAACAAAACTGGTAACCTTGACCATAATTAGTCTCTTCATCTCCAAAGACAGGCTAATCGACTGTTGCCGAAAAATATATTTCGCAGTTGACAATTTCTCTCTTTCTACCTACTTAATCGCAAACGCAACCTTACGTTATCTGTTCCAAGAGAAGGCACACGCGGGAGAAGATCCATCCTCCCGCGAGGAGAATCAGAAACTCTCTCAATTATGCCGAGACAACCTCGAGATAGCAATGAGCAAGTTCAGCCTTCTCGCGGCACCGAGTTTGGAAAACGTCGAAGCTTTTCTTCTCGCAGTAAGCGTTCCCAAATTTCTTGCGCCATTTCAGAATCAATACTCATATAATGCAACTAGGCCATCTATGCCATAGAGGTGTCTCAGCCAATGCTTGCATGCCAGCTGGTATCTGCCGCAGGAGGGATATGCCAGACCCTAGGTTGGCATCAGCTGGTTCCAGACAGCGACAACAGCACTGATCGAAAGATCTCTCTCTTCTGGCTAACCTACCTCCTTGATAAAGGCCTCTCCTTACGTCTAGGTCGACCGGCCGTTATACACGAAGACGAGATTACGCTACCAGAACGGCTTGACAATGCTGACATACCACGAGGATGGAAGGATTTGCTTAGACAGTAG
>JCP043_012131
ATGGCTACAGCTGTCATAAGCCTTGCCAACCCAACTAGAGCAGCAATCGGTTCCATCGTCGTTCCCTTGTGGACAAATGACCCTGCCGATATCTCATCCGTCGTCTTATATGTGGCCATCATCGTATGTCTAGATCTATCCCCATGCCATGTTTCCAGAAACTAATTATTGCAGTCATCCGCCGTGGCAATTCCAGGCTTTTTCATTCCAGGCTCGCCACTAACACCCCCATTGCCGACTCGCAATATAGAACGACCGAAAGTTGTGCCATCGTTACGCATATTGATCCGATCGTTAGAATGCTATCTAATCATCATCCCATTCTGGGTTTACGCTGGTCTCTTTGTTGCCATAACATCTCTGATCAAACAAATTGTCACCCCATATGGATTTTCCGACACAGAGGCTAGCATCGGGGGCGGCCTTCTTATTATTCTAGGATTAACCTTCTCTGCTATCATAGCCCCGATTATCGACCGAACTAAAAAGTTTCTGCTTATCACCAAGTGTAGAGTGGTTATTGGAGGACTGTACTATCTCGCCTTAGTATGGGTTCCCAGTGCAAAAGATATCAGAGCACTCTATGCCGTTCTGTGCTGCATTGGTATATCATCTCTTTCTATTGTTCCTGTAGTATTAGAGGTCTTGGCAGAGTTTTCGTATCCCGCCGGTACCGAGATTACTAGCACTACTGCTTAG
>JCP043_012132
ATGCGCACAAAATTTCTGCCTGGGTACACTGGTAAAACCTACGCCGAAGTTCGAGCGAAGTATGATAGAGCTAGAACTCAAACACAATTAAAGCAAGCTCGATCCTCAGATACTACCACAACTACATTACCCTTTGATCACCGTGAAGTCAATGCTTCAGGCAATAGCGGAACCGATGGGGAGACCGATGGCGAGGACATTAACAACGAATTTCCCGATGTTAATGAAATACTGCGAGAACCGAAAATTGTATATGATCTGATAGGAGACGAACAACCATTTCCAGTTTGCGAATTTGTCGCAGCTAAGAATGATGAGCATGGTGCGCCTCCAGAACCCTAA
>JCP043_012133
ATGGAGGATACTGAGACCGCATCTGTATCCAACATTTCGCCACAACCCAAAAAGCTGGTCGATGGAGCCACGCAAGACCTGTCTCCTGATGAGCTCTTGCTCCGTGCGCAGGGACATCATGGCGAACTACCACGCCAATTCTCCAGCTTTGCGGCCTTGTCACTAGCTTTTGTCATTACTAATTCCTGGCTTGGGTATTGTGCTAGTTTTGCTGTCCCTCTTCTAGCAGGGGGAGGGCCGGGAGTCTTTTGGGGAGTTATTGTCGCTGCAGTAGCTTGCTTGATAATAAGTGAGTTAGATCAGCCCATTTTTCCCTTTCTTTTTTATGAAGAGAGGTGGAGCTAATCATTCTTGATATAGCCGCTGGTCTCGCCGAATTGGCCTCGGCATATCCTTCTAGCGGTGGACAGTACCATTTCGCATTCATGGTATCATCTGTTAAGAGCCGAGCAATTGCTGCATTTATCACTGGCTGGCTCAGTACGTTGGCATGGTGCCTTACTACAACATCTGCGGCTTTATACTGTGGTATGGCTACTTCTTCATGTCTTGGCTGCACTGGGTTCTAATTACATAAACAGCTGAGATTGCTCTGGCTCTGGCATCACTGTTCCATCCTAGCTACGTACCAACGCAATGGCAAACGTACTTGATCTATCTGCTGCTTCTTGTACTTGCAGGTTTGCTTGTGTGCTTCGCATCTAGTTTGCTGCCAAGTCTAGAGAAGTTCTTCTTTTGGTGCAGTTTACTAGCTTTTGTTGTGATGTTTATTACCATGCTGGCTGCAAGCGGAAAGAAACAATCAGCAGAAGTTGTATTTGTCAAATACAGCAACGAAACTGGCTGGAGTGACGGAATGTCTTTCATCATCGCTGTCGGATCATGTATGTACGCTTTCTTGGGTACGGATTCAGTTTCACATATTTCAGAGGTAAGATATCCTTTTAAAACTTAAGGCCGTCTCTCTTTTGTTCAAAGGCAAATCACTTACTCCGAGTCGATAGGAGGTGCCCCGTCCAGGTTATCACGTCCCTCGAGTTATGTGTTGGACTGTCCTCATAGGCCTGGGCACTACAATCCCTTTCTTCCTCGCGCTGCTCTTTTCAGTTCAAGATCTCAATGCAATCGCAAGCTCTGGGCTTCCTATCATGGAAGTTTTCTATCAAGCTACAGGCAATCGTCGGGATGCTTGTACTGTTCTTACAGTTTGGGTGTTGTTTAACTTCTTCGGTGTTACTATATCCTGCCTCGCAACTGCAGGACGTCTCGCCTGGGCATTCGCTCGGGATAACGGTCTTCCCTACTCGAAGATCTTCGCAAACGTCAACTCCAAATATTTGACTCCAATCAACGCCACGGCCATCTGCGTCGTCTTTTGCAGCCTCTACGGGTTGATTTATATTGGATCGACTGCAGCCTTCAACAGCATTATATCCATGGCAATTTTGGCGCTCAACATAAGCTATGCTACACCCCAGGCAATCCTCCTTTTCAGGGGTCGTGACAAGGTTCTACCTACACGCAGTTTTAGACTGGGTAGATTTGGATTCTTTGTCAATGCGTTTTCCTGTATATGGTGTGCATTCTATGCTATTATTTTCTGCTTTCCCGTAACCCTGCCTGCCAAGGTGGGAAGCATGAATTATGTCAGCGTAGTCCTCGCTGGAATTGTGCTTTTCATACTCCTGTTTTGGCTCATTTCGAAGAAAAACTCGTTCACTGGCCCGGTTGGTCCTCACTTATCCTTGCATTGATGACTATCAGCTAACTCATCCAAGGATATCACTGTTGAGGGTCTCGAAACTATTCAAGAACAGATTAACCAGTTGCAACAAATATCTGGTAAAGAACGTGTATGA
>JCP043_012134
ATGCCTTTACTCGTTCCTCAACTCCCTGACTTCTTCAATATCTCCACCTTTGGAGTTCAGTATCATGGCGCTGCTCCCTCCGAGGCTAAGGCTGCTTTGATACAGAAATTCGAACCCATGCTCAAGGAATCAGCAGTATTCGTTGAGGATCTCTATCACGACGACACCGAGCGCGGTTTGGGAATTTCGCGCGTCTGGATCAGTTATTGGAAAGCACCCGAAGATTTTCGAAAGTGGTGGCAGTCGCCTGAGACTACACAGTTCTGGGCCTCCCTCCCCGAAGATGCCGGTTTCTGGAGAGAGAGCATGCGTTTCTCGTCCAAGAGATTTGTGACGGAGATGTCTCAGGATATCCCATCGGGTGTTGGTCACCTCGGCCCATTGGAGCCATTGACCGAGAAAACGGGATACTGGGGCGCTTTGCGCGACCGTCTGCAGGAATCGACAAACCGTGATATCCTTGCTTCATCGATAGACGGAGTGCCAGAACCCAAAGCATCCACCGGAGATATACGCCGAGGCCGTGTGAAGATGACAAAGTTTCCAGACAACATTTGCTACGTCATTGAGGGTCAAGATCGCACCGCCATGCCAGAGGATGAGACTAAACTGTGGTCAGAAAAGTTCCACAGAAACACTAAACGTTTTATTACGAATGTTGTGCGGTCCGGTCCAGAAGCTGGGATGCTATCAGCTCGCTTATGCCACGTCCCAGAGAGCGGAAAGACCAAGATAGAGGCCAGCTATGGCACTGACGAGCCAGACATCTTCCCGGCATTGGACCACAATCGTTGCGTGGAGATTTTCTTCTTTCTGGAATTCAGATACATGGAGCGTGCTGGGCGTAGGGAGAAATCTCATGTGGCTCTGCGGCGGGATTTCATGGACGCATATGAGCCTAAGGGATGTATGGGGCATGGTAAAATGCTTGTGTGGGTGGACTGTGGGGTAGTCAAATCCCAAGACATTGAGGCCGAGTACATTGGTTGTTATGACGGGACTGGCTTCTTGGCTTACGATCATCACCCAGAGTTTAGCTCGAGTACAGGCGGCATGCTGAAAGGTCTTCTTGGCTTCGTTGGCCTTGCGTAG
>JCP043_012135
ATGACTTTCCGAACACGCGAAAATCTGCCTCCAGTTGAGAAGTTCAGCTCGGATCCCTCCAATAGCGACAAGGTTGTCCAGTCGTTAATTTCGAGTGGTGGTGTTGTCATCCGCGGCTTGCTTTCTGAATCAGCTCTAGCAGTCATCGAGAAAGATGTGCGTCCCTACTTAGAGGCTGATAAGCCCTGGCAAGGGGACTTCTTCCCTCCAGAGACACGCCGCGTCTACGGCTTAGCCGGTAAATCCACAGAATTTATGCATCACATTGTCGCCAATCCTCTTTACCAGTCTGTATGCGACAAGCTGCTTACATCTAGATTCATATCATATCTTGGACAGAAGCTTGAGATATCTACATCAACCCCGCAACTGAACAACACAATGGTTTTTTCCATCGGCCCGGGAGCCAAGAACCAGGAACTCCACCGAGACGACATGATTCACCACAATTACCTGACTGCCATCAGTCCGTCAGAATACAAAGTTGGCCGCGACACTGGTATCGGACTCTTCGTCGCGGGGAAGAAAAGTACCAAGGCGAATGGGGCGACTCGATTCATCCCAGGTAGTCATCTTTGGGACTCCTTGGAGCCACCAGATGAGGACCTAGTCTATTATGCTGAACTCAACCCCGGTGATGCTTTTATAGTGCTATCCAGCTGCTTTCATGGAGGTTCGGCCAACACAACCCACAATGAGGAGAGACTGCTATACAGTTGCTTCATGACAAAGGGGTTTTTGCGACAGGTCAGTGCCCATTCTCATGAGCTCTCTCGTAAACAATAA
>JCP043_012136
ATGTCTGGCCTTCAAATCGAAGCCCCTTTTAGCCAGGGTGTAGGCTATGCCCTTATACTTGGTATTGGTTCTCTATTTGCAATCGGAATGAGTATCGTGTCATGGGGATTAAGTCGCTTCTTCGCCGAACGCCAAACTTCGGAGATGTTTATGACAGGAAAGAGATCCGTAAGTAAACGCTTTACTCTCTCCTTAATATGCTCATGCCAGACTAAACCAATTGTGTAAGATGAAAACTGGCTTGACAGCCTCTGCAGTGGTATCATCATGGACCATTGCCGCAACTCTGCTTACTTCGAGCACAGCAGGGTATATGCAAGGCATATCGGGGCCATTCTGGGTGGGTTGCACTCCGGTCCAACTTTAGAGACAACTCTAACAGTCTGATAGTATGGGGCTGGAGCCACTGTACAGATTTTGCTGTACTCCGTTGGCGCAATTGAAATCAAACGGAAAGCCCCCAATTGTCACACTCTGTTGGAATTTACCAGGAAACGATATGGACCAGTCGGGCACCTCACTCTTGCCTTCTATTCGCTTTTCTTTCTGTGTGTAAACACAATCAACTTGCTTGTAGGAGGCTCAGCTGTGTACGCAGCTTTGACTGGGATGAACAGAGATGCGGCTTGTTTTCTCTTCCCGGTTGGTGTCGTGATATATTCCCTTGCGGTATGTAGCTAGCTCTGATCGCAGTTATGGTGTGCGCTGACAATCGAGCAGGGCGGTATCAAAGCTACGTTTCTAACTGATTGGGTAAATATTCCCTTTGTTTCATTTGGCGTAATATATTTTCAGTCTGACACAAAAGTTTAGGTGCACACGGTGGTCATATATATCATCATGATCATGTCCCTTTTTGTCGTCTTCGCCACGTCAAATGTAGTGGGATCTTCAGACGCCATGTTCGATCTTCTACAAAATGCACAAAAGCTACACCCGGTGGCGGGAAACGCAGAGGGATCTTACCTTACCATGAAAAGTGTAGAAGGGGGCTTTTTCGGTCTCATCATCCTGGGTGCCGGCTTTGCTGGATCTGTTGACCCTCAACTGTCTCAAAAGGCCATCGCCGCCAACCCTGGATCCACCCTAATGGGCTATCTACTTGGTGGCTCGGCCTGGTTCACCATCCCTTTCTGCCTTGCTACGACATATGGCCTTCTCGCCGCCGCAGTCGAGCAACTCCCGGTCTTTCCTACCTACCCCCATCCAATGAACGCCTTTGAAGTGGCATCTGGTATGGCTATGCCTTATGCAGCTTTGGCAGTCATGGGCAAGGGTGGTGCTATGGCGATCTTGCTCATGGTTTTCATGGCTGTCACATCTGCTCTGTCTTCGGAAACAATGGCAGTTACCGCCTTGATGACATATGACGTTTACCAAGCTTACATCAATCCAGAGGCCACAGGCAAACAGCTTGTTCGCTTCGGGCACTGTGTTGTTCCAGTGTTTGGCCTCTTCGTAGCCTGCGTGGCTGTGGGTCTCAACCACGCAGGATTCAATGTCTCATTCATGTAAGCCTGGTAGTAAGATCTGAAGCGTCTTATATGTGGTTGGCTAACGAGTTGAATCTAGTATCACAGCAGTCGGCGTTTTTGTTGCGTCCGCTTTCATCCCTCAAGCTTGTACCATATTCTGGAGCAAACAAGGACTTCTCGCGGTTGTCGGAGCCCCGATTATTTCGTCCGCTGCAGCAATTATCGCCTGGTTTATGGTTGCCAAGCATGAAAGTGGCTATATTTCCATAACAACGTTGTCGGCAAATCTCGCTTTAGTCGCTGGCAACATGACCTCCTTCGCTGGCCCCATTGTGTTAACACCTCTTTTGAGCTATATCAAACCCCAAAACTACGACTGGAACCTACTTAAGGAAATCAAGCAAGCAGATGACGCCGATGAGGGAACCAGTGGCATCATAGAGTCATCAAATCACACTAATTTAGAGGCAGAGGAAACTATGACGACCAATTCAGATGCTCAGATGAAAGCAGAAAATGCAATGCTTCTTAGAGCTCGAACGAAAGCCATATGGGCGTCGGTGTCCCTTACCTTAGGCTACTGCCTCCTATGGCCGATTCCGATGTATGACAGCCGTTTTTTTTTTTTTTTTTCACTCAAATTCCGGGGTTGTGGGAAGAGAATTGCAACTAATATTTTTATACAGGTATGGCACCGGCTACGTTTTCAGCAAAGGCTTTTTCAAAGGCTGGGTTGTCATTTTGTTCCTTTGGGCATTCTATGCAGCATCGACCATTACCCTTTTACCGTTGTGGGAAGGCCGGCACAGCATCATCGCTTTTTTCAGGTTCTTGTTTAAGTCTGAAGGCAAAAGAGCTGCTGATACAAGAGTGATTCTTGAAGGACTGCCCGCGAACCAGGGAGGTCCGGATTCGCAGAGCATCAGTGATGGCGTTCCTCACAATGTAACGAGAAGTGAGAAATGTGTCACAGCGGATGTGTCACAGTAG
>JCP043_012137
ATGGCTCCGGAGTCAAGCAGACCATCAGAAGACGGCGTCTTAAACGATGACCAAGAGCTTGAGAACCTTATAAAGCACGTCAAGTCAGTGTTCGATAGCTTCACTGCAGGCACAACAGTGGAGGAAATGAGAGCTGGCTGGGAGAGTTTGTTTCACGGCACGGTGCCCGTTGTTGAATCAACGACGGAGAAAATAGCAACGCCACAGTTTCAAGGCGAGCTAATCACAGCCTCCGAGGCTAAGCACGATCGTGTCATCGTCTACTTGCACGGCGGAGGCTATGTCATCGGCTCTGTCAATTCATATCGTGACTTCTGCGAACGTCTCTCACGCTCAGCCAAAGCACGCGTACTGGTTGTGGACTATCGGTTGGCGCCAGAGAATCCCTTCCCGGCTGCCGTGGATGATGCTGTTCATGCATACCGCTGGGTTTTAAGCCAGGGCATAGATCCTGGTCGTGTTGCAGTAGCTGGCGACTCTGCTGGTGCTGCTCTGGCTCTATCTGTGATATTTACAGCAAAGGATGCTGGCGACCCACTGCCGGCTTGTGCCGTGCCTATTTCCCCTTGGGTTGATTTGGAGCACACAGGAAAGACGATGGAAACTCTGGATCATGTCGAACCTATGTGTCACAAGGCTGTTCTCGATGGCTGTGCGCAGTTATATCTTGGGGACGATCGGCGAAATCCGCTTGCATCCTCTCTTTATTCGGACTTCACGGGGCTTCCGCCACTCTTTATCACTGTTGGAAGCCACGAGACTTTGCTCGATGACGCGCTTCGGCTTGTTGATAAGGCAAAAGCTGCCGATGTCATGGTTGAGCTGCAGATTTACGAACGCCAAATCCATGTTTTCCAGATATTTGCCAGCCGAATGGCAGCGGCCGAACGGGCAATACACGATATTGGTAGATTTGTCATAGCCTATACCTCATAG
>JCP043_012138
ATGACTTCGCACGAGGACAAGTTTACCCCGGACCACGTCGTTCACTATGGCAATTCATCAAACCCTAACACTAAATGGATTCCATTTGAGTGGGAAGAGCCGACATTAGGGAAGCAGGTCCAAGGCGAAGCCACAGTTGCTCGCGCATTTGGCTCAACAGGAAACCTCTCCTGTGGGTTCTGGAGGACTGGCCCTACTACTCCAGGAAGTCGACAGGATGGCTCTCACGATTTTCTATACTCGTCTGCTTCTGGTGATGAAACTAGTTGTGTCATCGAAGGTACCGCAACCTTGACAGTAGTCAGTACGGGTACAAAATTCAAGGTCGGACCAGGTTCTGTCATTAGCTCGCCAAAGGGACTGGAAGTTCAATGGATGGTAGATGGCCCCTTCTTCAAGAAGTTTTGGTGTGTTTGGAAGGGTACTGAGCCTACTGTAAATCCTCCCACAGACCTCAAGATAAATCATATCGGCGAAGATCCTGATGACTGGGTTGAGCATCGCTTCAATGAACCAGAACACGGAGATCTGGTTGCTGGAGAGCTTTACTTTATAAGAACTGGAGGATCAACTGGGACGATGTTGAGCGGCATATGGCGATCAGGTAAAGGCTTTCCCGGCACTCAAGTGGATAGCAGAGGGACATTAACTACGCCTTATTCCGGCGTTCTTGGAGATGAAACGATGTTTCTTCTAGAAGGTGACGTTGATGTAGTTGAAGTGAAGACTGGGAAGAGACATGTTTTTAAGGCTGGTGACATCGTCGGCCTAACTGCTGGAATGCCAGTTACCTATATTGCGAAGGGGCCATTCTCAAAGAAACTCTGGATTATTTCCCAGGATGTCTTTACTGCCTAA
>JCP043_012141
ATGAGAAGTCAGCTGAGATATCCAGCCGGGCAGCACAACCAAGTGCATCGGCTAGCCGAAAAACGAGCTTCGTATGATCTCGAAACAGTTCATAGCATCATGAACCGGTCATTCGTCTTCCACGTCTCATTCCAGCCTGACGCCGAGGATCCCTTTCCAACCACTATCCCCATGCTCGGCGCCATGGGAAACTTCGACCACCCCAGTGCCGGTTTGAACGAGCCCCAGGACTGCTACATCCATGGGTACATCTCAGCTCGGATGGCCAACTTGGCGAGGAAGGCAATGGACAATGGACTCCCGGGTTTGCCTGTGTGCGTATCCGTCGCAAAAGTGGACGGTCTCATCCTGGCCCTGAGCGCCTTCACCCACTCGTGCAACTACCGCTCAGCAGTCTTGTTTGGACACGCAAGTCTAGTCACAGATGAGACAGAAAAGCTGTGGGCGCTGGAGCTGCTCACCAATAAGATTATCCCCGGCAGATGGGACCAGGTCCGTCAACCGCCGAACAAATTCGAGCTTTTGCAGACGCAGATCCTGCGCGTGCGAGTGACCAGCGGCAGCGCAAAGGTCCGCGCAGGACCGCCGGCGGATGACAAGGAGGATGTTCAAAATGCCGAGGTCATGGCGAAGGTGTGGTCAGGGTATGTTCCACTGGTGGAGCGCATGGGAGAGCCGATTCCCAGTGCATACAATAAGCTTGAGGAGGTACCGGAGCATGTCAAAGATCTTCAGGAGGGGTTCAATGAGGAGGCGGATGCGTATAATGAGAAGCTGGTCAAGCAGGTGCGGGAGGATGTTATTTCATGGGGGACGATATGA
>JCP043_012142
CATTCTTCCCAGCGTGATCAACTGTCGGAGAATGCAGCCGTGACCGTCATCGCAACAAAGCGTCCTCCGAGCAGCGCTATGCAGCCAGATCAACCCGCAGCAGGGGGTTCTGCACAGCCAAGAACGCCAAGACTCCGACAGAAGAAAGCAACGGCGTGCCAACGATGCAGAGCAAGAAAGCAGCGATGCGAGGCCCAAGACCGGGGTGCATGTCGAAACTGCAGGTCTGCGCAAGCTGGTGAGTCTTATCATCGTCATTCTACCCTCTTGTAGCCCATGCCTAACTCTCTAAAGAGTGCGTACCTGCCAGCCATGAACCTACAGGCATATACTCCGTCTCGTACGTAAAAGACCTTAGCAACAGGTAGCGGATCTTCAGGGACGCCTCAACCAACGAATCGCCGAATCAATAACCCAAGATTATCCTGAGTCTGGTGGTCCTCCAGCCCGAAATTCGCAGACAAACATCTGTCCAGATTTACAGAGCTTCACTGATCCTCTTCACACATTCTACCTGCCACCGATAACCTCCCAAGGGAATTCATTCGACCTCTTTTCATACCAAGCCGACAACTTGTTCTCCATCTCCCAGCCACCGCCTGCAGATCCAGCCAACTACTCAGCAGACACTACACACTGCCTTGATCCCTCAATAGCCGCCGTTATGACCGATATTTCAGTCCGTGAGGGCGCCTCCTTCTTCCAGGCTTACTTTGAGATCATCCACCCTCGCTATCCGTTCCTCGACGTCGAGGAATGTAGCACAGCGTATCTGAAATGGAAAACAGGCGAGATAGCCACCTGTAGCGGCAATGTCTGGTCCATGTGTCTGTTGAAGCTGGTGCGTACTCTATCTCCTTCCTCGTCTGAAACTCACCAACATGGACAGATCTTTGCCAACGGTGCAATCCTACAGCATGCGTGGTTAGATAACAGGACTCGCCAACAACAGGAATTGATCCTTCAAGAACAGAACATCATGGCTGATTCTTCTTTCAAACCACTTGCTCGTGTCCAGGCTATGCTTCTCCACGCCTTCCACGAGCTTAATGGAGAGAGCACGGCCCGAGTCGCGCATATCGTTGGTGTCGTTATGCGGTTTGCAATCTTGAACGGCTTCCACTGTCTCACTAACGATGGGACTCATGAAACGGACATGAAGATTAAAGCTTGGTGGTGCATCTACTGGTACGCTTAGAGCTGTCATATTAAAAAGGGTATATCATTAACATTGGTAAGCTTAGACAAAGTCGTTGCAATAACGCTACGTATCCCTCCCTACCCGCCGGATGAGTGGGTTGAAACACCTGCATATCATATCAAACCCGAGCCGCAATTCTTCATGCCCTGGGCTGCTGACGTCCCAGGTTCTTCAGACGGTGTCCTGTATAGTTTTGATCTACGCTATTTTGCACACATGTGCAAGCTCAGGCAGCTTCACTCGGAGATACTCACCTTTTCGTGGCAAGTCCATCCCGACTCGATATATCAATGTCTTCGGAAGTTGCCGCCAGAGATCGACAGATGGGCCAAGAGCGAAGAGGTGTTTGCCCATGGGTACGTTCAGCTGCCTCTGCTTCAAGTCAGTTTCCGGGCTGACAGCAAGAATAGCCATCCAAACAGCGAAGGCCATGCGAGCCCTCTTGGTGTAGTCTACGTCGCACACATGACTCGAGTTGTGCTTTATAGCTCGGTTCCCTTTGAAACAACGTCAGAGACCACGGATAAACTCCTCCAAGCCTACTGTACCAATTACCCCGCGTATTAGGTCCTGATACACGATTTGATGATCCGTGCCCTTTAGTATTGGGTCCTGGGCGGCTAATAGGCGGACGGGTACCCGTCCTTCTAAAATTGGACGGGTCCCGTCCCAGTTTCCATCTTTGGTATAATTCTTTCCGCTATCGGATTACCTCAAGCCTTCTTGTTCCACTGCCTCAAGTAGTTTAACGAGTCCCATTTACCAGCTATTCCAACGAACCACTGGCTTGAGGTGAAATAGCCACGACATATCTGAGTTCCAAATTTACTCCAAATTCTACTAGAGCTAGAGCTGTACCACAATACAGCTTTCTTCCTCTTCCATGGCCGAGTACAAGGCTTCTTGTTCACCGATATTCTGCTAGGCTATTTCCCAAAGCTCACCGATGCCTCTTCTGCTTGTGAACAGTCGCCCGTTCTCGGTATCTCGAGCTACTTGTGCTTCGATGCGATCAGGCTCTGCTTTGTCCCAGTCTGAATAAGCCATCATCTCTTCTTTGGTCCATTCTCTCAGACCCGTCGAGGTTTTGCAGTACCTCCCCATCTGCTTATAATCAAGGCATCAGCTGTAGCTTGCTTTTGGGTATCCCAAAGGTAGGCCCATTGCTTTTCGATACTGGCGATTACCAAGCCAGGCTCCTGGGGGTTGAGCTTTATACCAATCCTCTCTTGACTTGACGTATCTCTGGTGGATGGCTCGTGGATCGTCATACCTTAGATGTGTAGTTGGGTCTGAAGCTGGGTCTCCCGAAGTTAACTGTGAAGACACCGGCGGTGTATACATAGATGGTGCAGGTGATAGATGCCGAGGTTCTGGAGTCGTTATGTGTCGGTCCACCTGCTCTGTTTCGATGGTCAACTGGCATGGCAGATCTTGACAAGTTAATTCAGGCTCAAACTCGAAATTTTCCAAAGTCGTGATTGGTTGCCACTGTATTTCGTCGAGCGTTTCCATCGCTGGTGGCCTTGGCTCCTCCGGGACCGCAAAGGGTATCCACTGAAAGTTTTCTGAACACGTCTGCGGCTGGTCTGAAGATACGACTGGCAATGCTCTTAGTTCTGAGTATCGTAGTGGACACTCCTTCGAGTTCCTTGTGTGACCTAGTATATGACATTTGCTGCACAAAGGAGGGTTTCGTATCGGCCTTGCGTTTTCGATGACTTCGAAACCACTAAGTTCTCTTCTCACACTAGATAACGGCAAAGACGAACTCGCAGCCACTGGATCGACTCGCTGGCGGGGTTCTAAGAGGGGTCGCCGATTATCTTTCCGAGTCAAGTGCCAGTGCGGATGGAAATCTTCGAGTTGTAGTGCCTGGTCTCGAACTAATAAACCCTTCAGCTTGTGAGCACAGGGTAGCCCTTGTGATCGTGAGAAAGAACCAGTACAGGCTGACATGGGAGCAGAGTCTTCATGCAATAGAAGCTTTCGTTGCTGCTCAACTTTTCGCAAAGCTTCATGAGACACCCAACCACGTACTGCACCATAGAGGGTACTGGAGAGTTCAATAGGGGTCCTGATCTTCTGCTTGGCTTGGTTCGACTTCAGCTCCGCCAGTTGATTCAGTAGTGCATGTTTGATCGATCGCCAAGCTTCGAACAGATCCAATGTAGATACTTTGAGGTGGCTCTTAAGCAGC
>JCP043_012174
ATGCGGCCCATGACCGAAGACGATCTCGAGTTTCTCCGTAGTCTTCGCTCAGAGCCAGAAGTCATGATATGGTCGACGCAGGGTAGACCCGACAAGGACATCGAACAAACCAAGAAGAGTCTCGGCCTCCGTCTGCCTCCAAACGATGTCAAAGGATACGACTGGGCCATCTGCCTCTCCGAGACTGGTGAACCCATCGGATTAGGAGGTACTGGCATGTGGTCAGGCGAGCTTGGCTGGCCAGCTATGGGATACAGCTTCTTGAAGGCGCATTGGGGCAAAGGTTATGCGTCCGAGTTCCTGAAAGGCTTCCTTGATCAGTGGTGGTCGTTGCCAAGAAATGAGGTTGAGATCTCGGTGGATAAGAACACCGTCCGGGGTGATGGTGATGTCAAAGAGGAATGCGTCTCAGCCATCACGGTAGGTGACCACGTTGCAAGCCAGAATGTCCTCAAGAAGTGCGGGATGGAATTTGCGACGTCATGGATAGAGCCCGATCTTAGGGACCTCTCTCAAGAAGTCACCCTGCATGGGTTTGTTGCGCGCAAGGGAAAGGTCGTCTAG
>JCP043_012175
ATGACCGGTCTCAGATACGATCCTGAATATTTTAAGGCTATTGAGCCTTTCATAAAGGGTCGTAAAACTGCATCTGCAAAGACTGTTACCGAGATTCGCACCAATACGAATAACATCATAAGCCAAGTCATCGGCAACTCTCCATATCCCGCTGGTGTGACCGAAACAATGTACAAGATCAAGAGCTATGACGGAGTCGAGATCGAGTACACACGCTTTGCATCCGAAGAAGCCTTAGCCTCAAAGGAACCTACACCAGCTGTAGTCTACTTTCACGGTGGGGCTTTTATAGCCTGTAGCGTCAAGCTCTTTGCACCGCAAATCGCTCGTTTAGCTGCCAATACGAATCTGCCGTATTTCGCAGTGTCATACCGACTGGCGCCAGAGCACCCAGCCCCAGCTGGAGTTGAAGATGCTTATGCGGTTATTCAGCACCTTTTAGAACCTGCTATTAAGTTTAACATCGACCCTACCAGGATTGCCGTCCACGGAGATAGTGCGGGCGGAGGTATCGCTGCAGGCGTTTGCCTACTTGCCAGGGACCGCAAGCTAGAGCCCCCTATTGCCAAGCAAATCCTTATTTATCCTATGCTGGATGATCGAATGAGAGTCGAGCAAGACGATCCCAGTGTCAAATTCATGTCATGGACACCGACTACGGCCACTATCGCCTGGGATGCCTACCTCGGAAAGGCTCGAGAAGGAAACGATGCGCAAACCTTATCTTATGCAGCGCCGGCTCGGGCCACAAGCTTACGGGGCCTACCGCCCACCTACATTGAGGTCGGAACATTGGATCTTTTTAGAGATGAAGATTTGGAGTATGCTAGACGACTGGCTAACGATCATGTCGAAGTTGAGCTTCACCTTTGGCCAGGACTGCCACACGGATTTGATGGGGTTATGATCACAAGCTGGTATAAGCGGTCACAGGAAAGTCGCTTGAACGCCCTGAAGAGAATTGGAGTTTAG
>JCP043_012177
ATGTCGGCCGATGCCGAGTCAAATATGTGGCAGCTGCCATTTGAAGAAGCAATTGATACCTGCTCGGTCACGATGAGAGCGGGTCTCGGACCCTCCTACATCCCATTACCGACGCAGCCTATGAAATTTGGAAAGCTTGAAGGGAACAAGACACTGGAAAATATCCGACCATCTGCCATAGGTGATAAGAAGTTGAATCAGCGGGCCCATACCCGAAGACAACCACAAGCAGCTGCAAATGAGGCGCTTTTCGAGTCCAGTGCCTCTGGGCAGGCTGCTGAGTCACCCAAGCCAAGGAAAAGGGGCCGAAAACCCAAGAAGCAGCCAAAAGAGCAGAAGTTAGCGCGTCAACAGGGGGGGTTTGATGATGATGACCTTCCCAAGCATTCTCGCCGGCGCCGAACTCTCGAACGTAACCGCATTGCGGCTACTAAGTGTCGTATCCGCAAGCGTGATGAAGCTTCAGCGCTCGCCTGCCACGAAGAAGCAATGGAGGACCAGAACCGCCATCTCACGGCGTGTGTCGACTCTTTGACTCACGAAATTTATCACCTAAAGACCCAATTACTGCGGCATACAGGATGCAAATGCGTCCTCATCCAGAACTATATCGCGAATGAGGCGCAGAAGTGTGTGGATAGGCTAGTCGTTTGCTCTACTGCCTTTGATACCCATAGCAATTCGCTAAGGCCTTGTGATGGAAGCCCAAGTGATGCTAGCACCGCCCAAGAGTTAAATACGCAGAGTCTAAATGTAGGCGATTTCCCATCAACCCCGAGAATCTCATCTCAGCAGGGATCTATCGCCTCGGAGGTTACAGACGTCGTGTTCGATATGATGGACTTGGGACCATTTCAAACGGCTACTATGCTGCCTGATTCGATGGCCTTTACCCAGCCAGTTCCACCGTTATTCTTCACTGAATATGGACCAGGGTTATCCGTTTACGAGGAACCGCGAGACCACCGAGCGGATGAGGTTGCTTGGAACACATATTAG
>JCP043_012179
ATGCGTGACCCCAATAATCCTTCCAGCATTATCACCACCACAATTACTAGCACGTTCTCCATGGCCAAGGATGTGGCTCGCTCCACCTGCCAGCGCTTCGTCGAGGCCCGGCTTATCGAATCAGCTGGTGGTAAGTACCAGCAGGTGTATACTATGAAAGGATCCGTCTGGCAACTAACAACCAAGGGAATCATCGTCTTGGATTATTTCTGCGCGAGAAATGGCATTCATCAGAAGCAGGTGTCGGAACTTGCTGATCTTGGAGTCATCCAGCTTCTCCACCTTGAACGAGACCCGCAAACTGACAAGCTTATCCGTGACCAAGACACCATCGATGTTATCTTCCGTCGGTTCGTCTCTGTTGGCGGTCCTAACTTCAAGTCTAGTGTGAAACCGGCTGATTCAGACATATTGCAGGATTACCGGGATGGTCTTGGTGGTGTAATGATGGCTGCTGAGCTCATGGTCAACGGAAAGAAATACAGGAATACTTTCACCGGCAAAGCTACAACGGACTGGTTGATGGAATATTCTACCGTTATGGACAAGCGCGAAACCGTTGAGGTTGCCGCTCTCTTCGTCAAATATGAACTGGTGGAGCCCGTCGCCCAGGACTGGACTTACATGTCCCAGAACCCCGGATGCAATATCTTCCAGCCCACCGAGTATGCCATCTACCAATTGATGCAGCGAGGAAGGGACCTTATCAATGGCTCAGGACCACGAGGGCAGGTGTCGGAGAGCAATGGTGGTCCTGTTTCTCAGCAGAGTGGCATTACTGGGGATTCCAGCACGCAGCAACTCAACGAGATCCTAAACGACCCTGCCATACGTCTTCTCTTCCGCGAGCAACTCCGGGATATGCACTGCGAGGAGAATCTGTCATTCTACCAAGATGTACATGGGTTTTTACGGAGAAGTAAGGCGCACAACTTGAACGCGGTGGATGGCGTCAAGGAGATCATGGCTCAGGCTTACGGCATCTACAATGCTTATCTTGCTCCCGGCTCGCCTTGCGAAGTCAACATCGATCACCAGCTGCGGAATAACCTTGCCACTTGGATGTCTAAGGCTGTCGACCAAGATATTGCCATGATTTACCCTCTTCAAGAAGCGATGTCGCTATTTGAGGACGCCCAAACTGCAGTGCTAAAGCTGATGGCCAGTGTAAGCTCGGCTCAACGCCCGCCCCCAAGCCCTAACATACCCGTTCTCGCGGTCGCCGACCAAACCCTAACAGAAAACAGGACTCGGTACCAAAATTCCTGA
>JCP043_012180
ATGGATGCTAATGATTTTTTGAAGTGGCTCGAGGCACCCCACGGTTTCGCGGGGCACGTCGCCAACGCGTACGAAGATGAGGCGGGGCATATCGTCCTAGAGATGGCATATTCCAAGGACAACATATTCTTCTGGTGGCCAGACAAAGACGGCAAGAGCCCACAGCCCGGTCAGGCTCAATGCGAGTTGGTGAGGTGGATGATTGACTATGGCAGCAGCGAGATTTGCCTGTCTGAGCCTAAAGTCCTTGCCCCGAAGGACATGGAGTTTCCGCGCATCGACGACCGGTTCGCATTTGAGAGACACCGGCACAGCTTCTTCTGCTACATGGATAGCCAGGCGAGCACAGACATGGCGTTCATCGGGCCAGTCTTAGGAGGTGGACATCCTTTGTACAACGGACTCGCTCACTATGATGCGAAGACCAAGGAGGTCACCCATTTCTTTGCAGGGCCGCGGAAGCTGACGCAGGAGCCTGTGTTTGTCCCTCGCAGTGCGACGGCGGAGGAGGGTGACGGTTATGTTATCGGTTTGTTGAACAATTATGACGAGATGTGTAGCGAGTTAGTGGTACTGGACTCACGCAACTTTTCGGAGCCGGTGGCACTCGTCAAGCTGCCCATCCGCCTCAGGCAGGGCTTGCATGGTAACTGGGTGGATGCAGCCGACGTTGACGGACATCCGTCTAAATCGTCATAA
>JCP043_012181
ATGGTTCGCTCCACGGCAAACACAAACGTTGTTTACTGGCGTGGAAAACTGCTTGCGCTAAAGGAAGACTCACCTCCATATGCGCTCGATCCGGACACGTTGGAGACGCTGGGACTCTACGACTTTAACGGGCAGCTTCCCAGTCTCACATTCACGGCTCATCCCAAGTTTGACCCGGAGACGCGAGAGATGATCTGCTTCGGATATGAGGCAAAGGGAGAAGGGACGCTGGATGTTTGTTACTATTCGTTTAATGCTGAAGAAAAGCTCACCGAGTTGGCGTGGATGCTCGCTCCTGCATGCGGCATGATTCATGACTTTGGTGTGACGAAGAACTATGTAAGTGTTTCTGTGTGTCCAGTATGGACCAGTCGAGTTCAGCCTCGTTGA
>JCP043_012182
ATGGCAGGGCATTACAGCCTACCTCCGGTTTCCCGATCCTTCCAAGATCGAAATGTTTCCAATTTTATGAGGCCTGTTCGTTTCGAAGGTGAAATCAACAATTTGGAAGTCATTGGAGAGATTCCGAAAGAGATTGATGGGACGTTCTACCGCGTCATGCCTGAGCCACAATTCCCGGCTTTTATTCCCAACGACCCTGTATGCTAACTTTCGACAAGATGAAACTTCAAGGTCTGCATACACTAACATTGTAGTACAGTGGTTCAATGGCGATGGCAACGTCAGCGCTTTCAGGATCAAAGATGGATACATTGATCTCAAGCAGCGATATGTGAGGACTGAGAAGTTTGTTCGGGAAGCAAAGGCACGCAGGGCCTTGATTGGTGAAGCATGCTTATAA
>JCP043_012183
CCGACCTTGGAACGACCCAACGATAACCACACTCCAAGGGCAGTCCCAGGGCAGAAATGCAGCCGCGCACATTACAAAGGTAGCAGCCAGACCGTCATTGCAGTTTTATCTTGCAGGTGTCTTCTGAAACCCCACCAAGCGCTCTAATCTACTGTTTCCCCTCCATACATGGCGCTCTCTGATTCAATCAAAACCGGCAGCAAAGCCATCCGCAGCAAGGAGGACCTCTCAGATTACATATCAGCATTCAACAGAGACGACTTCGCCCATTACTGCCAATACTACCACAAGGACATTACTGTAAGCGAAACAATTTGCCTCTTCACCAGTCTGCGCACGGAAATACATAACAGGTAGTTATCAAGCTCTAACTTCGTCGTGCAGGTGAACTTGGAATTTCTACAAGACAAAAACACTGAACGGATGTCTCAAGTGGATCCAGCCTCTCCATCAGAATGTGAAAGCGACAATGGACCCAAAGAGGATCGCACTCGACGTCGAAGGAGGGTGGGTTGCAGTAGAGTATCACGCCCAATTCACGGGAAAAGACGGCTTTAAACTAGACGATTTTGTGGGGTGGGGCCCGCTATTTCCGGGTGGTGGACCTTTGGTGAAAGTCGTGACGTGGTATATATTGTTGAGCTTGCACAAGATTCGATTTTGATAAAGAAAGGAGTTCTATAGAAGCTTACTAAGTAACCTAGTATAAAATGAGTCAAATGTTTTGTACA
>JCP043_012185
ATGAGCCTTGGGCTGAGGTGGGTGGGTGTCCTGGCCGTTAAAAGATGGGGCTTCCGCCTTGAGATCAGTTCCTATTCTTTCCTCCTCAGCCTTCTCGTCCAAATCCACTACATCTCCAACACTCTCAAATATCTTAACCAACTTCCTTCATCCTTACTCCTTTCGCAACCACCCCATCCACCAACCAGACCAGTCTCGAAAAACGTCAAGATGAAGTTGTCTGCTGTCGCCCTCATCGCTCTCGCCCCTGTCATCCTCGCGGCGCCCGTCCCTGTCGCCGAGCCTGACGCGCCTGCAAACTATGGAGATTACGATGGGGCCGGCTCGAACCTGAATGAATATTCCAATTACGGCAGTTACCAGGGCGGAGGAGAATATTCAAGTTATGGCAGCTATCAGGGCGGAGAATATTCCAGCTATGGTGCATATCGACGCGCTAGTGAATGGGTCAAGTCGTGGTTCTGA
>JCP043_012196
CTACGAGCCTCAGCAATATTCTTTCACCTGTCAACGACGCTTTCACGCAATTGCGACAATTGGTTCGACACAAAAATGGACAACGCAACAGACACGTCGATAGACAAAATTGTGGAAATCGTGTCAGATGGCGATATTCTTCTAGTCGTCGGACCAGGCAAGACAAAGCTTCGTGTCAAATCTATGTTAATGAAGGCAATCTCAAGTCCTTTCTCCGCCATGCTCGGGCCAAACTGGAAGGAAGGCCATGATATGCGACATCATGATGGCCCGTATCAGCTATCGCTGCCGGACGACAATGCTACTGCATTGGAAATCATATGCTCTGTTATCCACTTCCAGAACGATAGGATCCCTCGGTCCCTCCCTGTTGGAGACGTCCTCGCAGTTGCAGTCGCCGCAGACAAGTACGATTGCCTCAACGCCCTAAAATTTCCCAGCAAAGTCTGGCTCCGAGATTTGAAAGAGAAACCGGAAGATCTGATACTGCTGACTACCGCGGCTTACCTCTTCTGCGATGCACAAGCGTTCAAAGAACTCACTGCAGCATTGGTACTTAACCATCGTGATTCTTATCTTGGTCTCGGTGGTAAGGAGGTTGAATCCGTTCTGCCGTGGGAGGTATTCTGTATGTATTTCAACAAGCATCTGATCATATAACTAACATGCAAATGAATAGACTCGCTAGAAGAGCAAAGAGGTTTCGCGAGGCTGGAAGTAGCAGAGATTCTTATAAACGGAGTGAACTCTGGGCGCTGTGATTGTGGATGTGGATGGACAAGCACATATACCCATGCATATATCAGCAAACTGGAAGAGCAGAGTCTTTGGCCAGCAAATCTCTCCAATACCTCTATCTCAAATGCGCTACGTAGAGTGGAGATGATGCCTGATCCGGTCCCCAGCGAGCGAACTACGACTTGTAATAGCGCTCGGTGGCATCGTGTTCCAGATTATAGGACTAGTCGTAGCTTTAGCCTGGAGCGCTTAAACAAAAGTATCGGGCTTTGCCTTGAATGCGTTCGTGGGGGGAGCAACACTTTCAAATGTACGCAGCCATCTCATAGGTCTCAGGGGTAATTGGTA
>JCP043_012197
GCCAATTTCAAGGACGTTAACCAACAACGACATCTATTATGTGTACAGACCCAACCTGACTTTCCACACATTTTCAGTTCCGTCTCCATGACGGACTACAATACAAAGCTGTCAGAATACATCGACGGCTGGCTCAAAACCTGTATCGCTGATTCCAGTACTCCGTTCCGCGGCCAGAAGCGCGACGCGTCGTTGAGTCCCATATTGAATTGGAACGACATGCCGACTCCGCCATCATCAGATGTGACTCAAGAAACACCTAGGAAAAGTCGAATGCGATCGCCGAAGAGATCGAGAAAGGACGACAGTCCCGAAGAGAACACCAGCCAGGAAACTCCCTTCGACGACAACCAGACTCCCACCGGCCCTGCAAGAACGCTTCGGATGGCGATACCGAGTCGCCCTTTTTCAAATCCACCGTCTTTACCTCCATCATCTTCCACATCTCAATCTTCAAATCGTTCCCGATCGACCAGTCCTGTCAAGCGCTCCACGTTAGAACTCCTCCAAAAACCCGTTAAATTCATTCCTATGGATGAATGGAAAGTCGAAGAAAACATACAGAAGGCATTTAACAGGATCTTCGATATCTCGTATGGCGACAAATTCATACCTAACGCCGTTGAGAAAGAAATACGGGCCAGCGGCCAAAGGGCAATGTCAGGCTGGTTCTTCGAACACTCGGATGACAAAACCGCCTATTATATGGAGGAACATGCCGCTCTTCTCAAGATCAAGGATGTTGCCAGGTATCTGGAAAAGGGAGGAGCTCATGAGTCGGCTTGGAATTTGGATATCCATGGACCTCTGCTGGAACTTGCCCTGAAGCCGTTCAAGTCCTTGAAACGCGAGCTTCTCGCACACGCCAGAATAAGCCCGCCCTTTATCCCAGAGCTTCGAACGGATTCATTTTATGACATAATATCGTCCAAAATGATCGACTTCGGCATCACGGTGCAGCCTTCGGCATCCACAGCGCAACATATCAGCAAGGTGCTTAACGCAGTCCCGCATAATAAACACTCTATCAATCCGACGACATACAAGCTCGTTAGGTACGATCCAATCGCGGTGCCAATAGAAACCAAAAATACAACAGGGCATATGGAGGAGGCCAGAGTCCAGCTTGGACTTTGGGTAGCAGCATGGCATAAGCGGATGAATGCTCTTCGGACGAATAACGAGCAGATCATTACGTTACCGCTGATAATGGCCGTGGAGCATGAATGGAAGCTCCTCTTTGCGTACGATGGAGAGAATACAATTGTGAGTACAACCTTATTAGTTGTGTAGTAAGAAAACTAATCGGTCGTCAGGGTATTGCAGAGGGCATAAATATGGGCGGGACTATGGACTTGGTTGGGTTATATCGTGTTCTCGGGATATTGAGAGAGTTGGCAGTGTGGATGGAGACTGAGTATGTTGCTTGGTTGGATAGATGGCTTGGACTTAGGCAGCCCTCTCCTTAAGTTTCTAGAATTAGGCTCTTTCATCATTAGTAATTTTTTAGGCTCAGGTATTTCTCAAAATAAACCAGGCGGCCCTACTCTTCT
>JCP043_012198
GTCCGGTGCCAGTTTGACCGACTTGGACTTAACCCCGCATCTGAGTGGCCTCATGCGAACACTTTCAAGCCTCCTTCACTGGTAGGTAACGAACAATATTGTCCTGGCACTCCTTCCTTCCTCGATCCCTGGTACTGAGAACCATTATCTCAAGAAATATCTCGACAGAAGCTAGACGGAATCCCATGATGATTTCGAGTAGGAGAAATGAGCAGGCTTCACTGCCATGTCCCGCCTGGGTGTGGGCTAGCGGCTCCAACATTCAGTACGTTTTCTCCCATCACCCAAAGCCCTCTCACTTGATCAAACGACTCATCAAGCTAGCGTTGCCAAAGATCGCTCTTGGTTCGGCGATGATTATATCCCCTTCGAATCATATGTTAGAAGTGTGGACGGCAGCGAGCTCAAGGTCATTGGGATCGGGACCGTGACCCTTCCCACTAAGGTATCGCCTAACAAGACTGGGCCACGCTCTCATGGCACTCTCCGATTGAGAAATGTGTTGCATGTCCCCAGCGTCATTTGTAACATCATCGGGCAGCCCATTCTAGAGGGGTACAACATAATCACTCGTGGTATCGAAGGGAACATCACTAACCTCTCCGATGGTCGTTCCGTAGCCTACTTCAAGCGTCAAATCGAAGCCGCCAGCCATTTCGAAGTCCGGCTCAGCGGCCCCCCTATCGGACCCAAAGTCGGTCCTTCCCCGTTCAACCCATCTGAGGTATACTATATTCGTGCCTCATGGCCTGACGGTGAGCGGGAGCGGTTTGCCGCTCTGCAGGCATCTGGCCAAGCAACAGCTGGGGCAAACTGGGCCCTGACACCTTCTGAGAAGGCATGGTTGAAGGAACATTTTCAAACCGAATTCCAGTTCCTCCAACTCTACGGGTTGAGTGTTTTCAAGGAAGAAGATCGCGAGGAGGGCCGGACCATCTTACGGACCATTATGGCCTACGACGAAGATGGTGATTCTGATAACAAGGAATCCCATGACTTCGATCCTGAGACACGTTAATTGCCGACCATCTTTTTCCTCTGCAGAAATGGACTGGATCTAGTCCAGTTATGGAAATTTTCGAGGGATTTTATGCTTTGCTTCGGGCTCAAGTTTTGCAATGACGGGGACTGCGACGAGGTTCGGATTATAGCCCGTACCATGGTAGCTGAGGACGAGATTGATGGCGACTATTTTGATACTTGATCCGGAAGTCCACTAGGCGTATAGAACCTTTCTCTCTTGAATGATAGATAACCCCCCCGCGACTGTTCATCGAGTCCTTGAGATCCGGCTTCTAGAGCTAGCGGCCTTTGCTGGCTGTCATTAAACCTATGCTATGCTGGATGAGTGATGTTCTATAAGGAGGTACTTAGCCATACCTACTTAGGGGCTGGCTACGACGTTAGGGCACTGCAAAGTCAGAAGTGCATCTGCCTGAATGTTAAGCTCGAGGAGAGATTTCTTTATCCGAGGGACTCGGAGGCTC
>JCP043_012199
ATGACAGTCGGATCGGGCGCCCAGCATACGGTTGGTGCTGGCTCCGGAGTCCGCACGCCTTCGTCGTCATCACCGCCGCCGTCACAGCCCTCAAACACGAGTCCATCTGGCAGACCGGAGAGGAGAGTGAAAACGAATGATGGCGACTACTTTGACCTGACAGCTCAATCATCATCAGAGGATGAGGAACTGAAACGAAAAGAAACACCAGTTCCACCGGCTAAAAGAGCTAAGGATATCCACTCACGGCTGAAGCAGGACGAACAACTGAATGACGATACTATCGATATTATCAGCCTAGTCTTCGACCGTGCCCTTGTAAAAAATACCCCCAGGAGGATTCTCTATCCTACGTACTTCGAAGTCGATAGAATAGATTGGTACCCAAACAATCATGCACTTAACAACACTTACTCAGGCTACCAAGTCAGCACTTCGATCGAGGCTAGTGGTTGCTGGTACCCAAACGCTTCTACACTTGGCAATGCTGCCTCGGCCTACCAAACCGGTTCTTCGATTGACACTGGCGCCAACTTAGTCCAGAGCTCGATTGCATCCAGTAATTTCATGCAACCGTTGCCATCTCTGTCTTTGGATAGCAATACTTGGACCTCAGATGAGGACGAATTCCTGATCGGTCACAAGACAAAGAACTTCTCGCTTTCTAGTATAAGGATTCTTATGTTCGAGAAATTCAAGGTTGATAGGAATGAGAACATATTAAGCAAGCGACATGCTAAGCTTAGGGGCCGTTGCAAACAGCAGGTGAAGAAAGGGGTGAGCACAAGCCCTAAGTCTGAGACAGAAGTCAACTCTTAA
>JCP043_012200
ATGACAGAAAATGATATCCGAAGCGCAGTAGAGACATTCCGCAAGCAATGTAAAGGAATAGGTGAGGATCAGAAGGATAAAGTCCTTGCTCATGCGTACGAACAAACCATGGAGAGAATCAATGCGCAGATGCCAGGAATGAAGACTCTTGCAATCAAGGTCCTATCATGGATCACGTGCGCGAAGAGGCGCTTGACTACGTCAGAACTTCAGCACGCCCTCGCAATAAAGACGGGAACATCAGAGATTGACCCTGGGGACTTGACCCCCATCGGAGACATGGTGTCTGTATGTGCCGGACTGGTAACCATCGATGAGGAGAGCGGCATCATCCGCCTCGTTCACGATACAGCGCAGCAGTATTTTGAGCGATCGCAAGGTCCTTGGTTCCCGCATGCCAGGACTGAGATCGCTACAAACCCTAACCTCGGCTCTACTGGTTTAGTGACAGTTGAGGAACTTGGCCAGAGGGTCAGGTTAATCCATGACATAAAACGGGAGTACCCGGATCGGATGCGAGGAAGCTGGAGCATGGATGCTAACGTGATGATCGCAGCATCTTGCCTGACTTATCTCCTATTCCCGGCTTTTGATGTTGACCTCTTTGATCTCGACACATACATAGAAGGTGGAAAGTCTAATGAGCATCTTTACCCGCTATTGAGTTACTGCATGGAGTATGGTGCCCTACATGTTCGTCTCGCCTCGCCGGAACCTTGTTGCGTCACTCGCTTCTTCTCGTCAGAGTCCAATATAGCCAAGAATTGGTTGTTGTCAGCGGCGAAGAATGGAGGTCCTCAAGCAGAAGCTACCGCGGAATGGCTTCTCGAACGAGGAGCCTGCATCAACACAAAGGATTCAGAATGGAAAACCCCACTACACCATGCTGCCCTCAACGGCTGGAAGCAATGCGTGCAGCTCCTGTTACAACGAGAAGCGAATTTGGACCTAGACAGCGACAATATGACCCCTTTTCACTATGCTGTCAGTAACAGCGATCAGGAGATGGCCCAAATCTTTCTTGATGCCGGAATACCTATAGATTTAACGGTTAGACGAAGAATTATCGTCGGGATGTTCCAAAATAGCCGAGTAACCTATCGCGTCCTGGATAGCGCGCAGAATCCGACACAAAACGGTTCTTTGGAGGAGGGATTAACAAGCCTACACCTCGCAACCTTGACGGGCTGCCGAACGATGACTAAGTTCTTGTTAGAACAAGGTGCTAATCCGAATTATGCTTCGGAGCACGGTCAGACACCGCTGCACCTTGCCTTGGGACAAAATTTGTACGGGCCACAATGTTTAGGCAATCGAGATGTCTGGAGCGATCCAGACGCCCGAATCGAGTGCGTGCTTGATCATGCGCGGGATGAAGAATATCCCTCTACCTGGAAATGGGTCGATGAAGTCAGATTGGACATCGTCAATCTTCTTTTAGAGCAGCCTGGCATCGACATCAACGCTCAGGATATATCTGGCGTTTCTCCATTACATTTCGTGTCCGGTGACCGAAGGGCTTCCAAGTTTATGATCCAAAGGCTTATAGAGAAAGGTGCGAGAGTATCCATACGGACAAACAAGGTAGAAACACCCTTACATCTTGCCTGCCAAGCTGAGAACATGGACGCGCTTGGTGTTCTCTTGACTTCTGGAGCGGATCCCACTGAGTGTGACGAGAACGGAGCCAATGCTCTGCATTACGCCGTTCGACGGAAGGAAATGGTACGGATTATCTTTGAACATGTGTCTGAGGAAACTCGAGGAGCCTTGGTAGATTCAAAAGACAAACACGGCAGGAACGCATTACATCACTTGTGGAAGGACTATGAAATAACTGAAATTGATAGTCTCAAGCTTCTGCTAGAATTGTCGACTGGTGTCAATGAACTCGACCAAGAAGGCCTTTCGCCAACGGCTACATTCCTCAGCACCAGGGTCTTCCTAAATAGCGATGAGGATCCAGAGGTATTGCGTCTCCTCTTCAGGCACGGCGCAGATCCAAGTCACAAAACAAAAGAGGGGTTCAATTTAGCACATCTTGCTGTTAGATCTGGCAGGGCTTCAGCCGCCTTGTTGCGCATACTAGCGAATCAAAAGATAGATATGAGGGCCAGAGATGAGCAGGGACGAACCGCACTTCATCATGGTGCTATTAGCGGCTGGCTTACGGAAGAAGTCCTGTGTTGTCTTCGTGATGAGTTCCAATTGTCCACGGAGCTACTTGATGCGCAGCGAAAAACGCCGTTGGCGTATGCTATTGAGAAGAGACAGGAGGATCACCATCCAGACATGTTCGAACGAGACCGATGGGCAAAGGTGGAGAAGCTGCTACGCGAGTAA
>JCP043_012201
ATGGTCGGCATCGGCGGCGGTATTCCACCCAAGGTCAGACTCGGCGATGTGGTCGTTAGCACACCGGTAGGTCAGTTTTCCGGGGTCGTCCAATGGGATTTCGGTAAGGCGACAGAAGGCGGCAACTTCGAACGGACCGGTTCGCTGAACAACCCACCAACTTCGCTGCTTACGGCTTTGACGAAACTGGAGACGGAACATGAAATGAAAGAGTCCAGGATACAGGAGTATCTAAACGAAATGAAAGAGAAATGGCCGAAACTGGGGCCAAAGTATCTGAGGTCCGATTCACTTAAGGATGTTCTGTTTAAAGCGAATTACGGACATGTTGCCGAAAGCATAGATGGCAGCGCCATCCCTGGCCGCAGTGAAGACGAAGAGATGGGAGAAGAGAGTTGTCAACTCTGCGATAAGACCCGAATTGTCAGGAGGAAACCCAGAGACATGCGTGTGCATTATGGCCTCATTGCATCCGGCAACCAGGTCATCAAGGACGCTACCTTCCGGGACAGACTCAACAGGTACCTTAGGGGCCAAGTTCTCTCCGTGGAAATGGAAGCGGCGGGAATGGCCGACAACTTCCCGTGCATCGTTATCCGAGGGATTTGTGACTATGCAGATTCGCACAATAATACAGACTGGCAGGAACATGCTGCAGCAGTAGCTGCAGCGTTTGCAAAGGAACTTCTTCAATATGTTCAGCCAGGTGATGTTGACAGAGAGCGCCCAGTGAGAGACATACTTAGCCAGGGTTAG
>JCP043_012202
ATGGACATACGCCACTATGGTATGCTGCACGCGGCAAACACACCAGCGACGCGTTCAAGAAACTACTGTTTGTTGGCAATACCGCCATAGACGAGTCGCAGGACGACAAACATCCAACTCCCCTTTGGGCTGCCGCCGCAGCTGGTCACGATGCCAGAGTACTGGCACTCCTTGAAAAAGGCGCTGAGATAGACAGCAGAGACGCGAAAGAAAGAACACTGCTTCACCGAATAGAATGGCCGATAGCAGCACTTCTGACCAAATTGTTACTCGAGCGTGGGGCAAACCCTTGGGTTAGGGACCTCCCCGAAAAAAGGCTACCGCTGCATCGGGCAGCAGAACAGGGTCGCATAGACATAGCGGCCATGCTTCTTGACAAAATGATCAAGCATCAAACATGCAGCAAGGCAGATGCCTCCAACGTTCGCGATAGTCATGGCATGACACCACTGATGTGCGCAGCTCTACACGGGTCTATGCCCCTTGTGCTATATCTGATCAGGACATGGGATGCGGAATTCGATTTGCAAGATGAACTTGGAAACGATGCCTTTTATTGCGCTTGCGCAAAAGGCCATCTCCCTATTGCCATCTACCTTCTCGGTTTAGGGGCGGACATCAACCTGGGGAATAACGAGGATAATACGCCTCTCCACATTGCGGCCACTCAAGGGCACGAGGCGATAGTCGAGCTTCTGCTGCATTTAGGGGCGAAGACAGAAGCAAAGTCAAGAAAGATTGGAAAATCGTGGGTACTGGGGAACGCGCAAATATCACAGCAGGGTCAGCTGCTCGTGACGCCAGCTGCAGCTGCTAGACTGGCTGGATGCGAGAAGATTGCGAAGCATATCGACGCCTTTGTACAGCAAGACGGACCTAGGGATTGGGCACTGAAGATTAGCACAACAAGTTGCATTGGGAGTCAATCAGGAAGAGACATGAAGGAAGGATCCAAGGCAGAGTTATCAAATTAA
>JCP043_012203
ATGTCCTTCATCGCCGGCGGAATATTCTTTCCCAATGCAGAACAACTCCGAAGACTTCGAGCGAGCATAGACGAGCGGCCGAGGCGATGGCGCAGAGTGCTGAATGATGACAGCCTGAAGCTGACCTTCTTGCCGCAAGCCAGAGAGGAAGCGATGGAAGAAGCAGCTTTGAAAGCCTTTGCTCTCGAAAACAAGGAAACGGCCCTCAAGGCGAGGCCCAAGGTGTGA
>JCP043_012204
ATGCCTATAAAGAAACGCAAACATTCCACACCCCCCGACCCCGAACTGCGCCGCTCACGATTTCCGAACAAATCGCGTAAGGCTTTCTACGTCGAGAACACAAACAGTGACGATGATAGCGTCAACGAGCCGTCCTCGACTGCACGCGATGCGTCAAGAACTCGTCAGAATCGTAACAGGCCACAAGACCCAGAAGACTCATACCTAGATGACCCTAAAGAAGACGACGACGGTGACGATGAATCACAGTACCTTGAGGACACGGCAGAGCCGGATGAAGCTCAAACCGACGAGTTTTGTAACGACGCGGACGAAGACGCACCCCCGGTAGTGACAATTATACCTCTGGAAAAGATGCGGGACGACGGCGGCATTGAATACGTCGACTTTAAGATCCATCCGAACAGCCTTCTATTTCTGAAGGACCTCAGTCAATAA
>JCP043_012205
TTCACAACGACCATCCTCCTTGTCCAACCTTCCAATTACGTACGCTAATCATACATCATGTCTAGGAACCGCATCGCTATCTACGGCCATCGCGGGTTATTCAGCTCTCGAATTGCTGCTGCACTTGTCGCGTCCGGTGCACCTGTCACCATTCTGTACCGGCCTGAATCGGACGCTTCCAATTTCCACGCGAGCGTCCCCACGATCAAGGTAGACCCCTTCGACGAAGATGCATTGGTCGCAGCCTTGCACGACATTGATATTGTCATGTAAGTTTGAAAGAGCTCGCCGTGTACCGGATAGAAGAACTGAGAAATCGCCAGCTCTCTGGTAGGGGACAGGGGTGTCGACGCGGAGCAAGGCTTCGTCCGGGCTATTCCCCGAACCCAGGTCCAGCTGTTCGTACCGTCGGACCTCGGGCTTCGCTACGGCGAAGAAGGGATGCTGATCCCCCTCCTGAAGAAAAAAGAGGACGTTCAGGAAGCTGCTAGACAAGCGGGTATTCCGTTGACAGTTATTCTCATCGCCAACTTCGCAGAGTATACTCTCGGCTCTATGTGAGTTCTTCCTTGATCACCTGCGATCGTCGCCATGATTACTGACAAGATTTGACGTAGCGCAATGGGAATTGACATCAAGGGAAACAGGCTTCTCTACACCGGCAATTCGGCGAAGGAGAAGGCGGTCATGAGGTAAATGTCGAGACCAAACCACCTGGGCGGGGTTTTTAGGGACATCAGTTGACCAAATGGTGTAAAACAGTACGGCAGACTACGTTGCAGCTGCATACGTCTCGATCTTCACCGGCAATCCTATCTCCGAAATCAGCAACCGAGCCATCGGTGTGATCGAGCTCGCCCCCACAGGCGAAGAGATCGCCGAAGCACTCCGAAAGAAACACGGCGAGGAGCCTAAGATCTTCACCCAAAGCGTTGAAAAGGCTACAGCGGACTTCCACACTCACCGTACCTCCAATCATCCAGTCCTCTCCCTTCTCTCTGCAGCCTGGTTTTACCGCAAGCTTTGGGGAACAGGCGAATTAACGAGTATGCTTGGCTCTGATATTTGGAATGTTCCGGGGTACCGGAAGGCCACGGTAGACGATCTAATTGTTGAAGGAAAGGTCAATCCTTATCGGGATCTGTCCCGGTATCTACCGTATCTTGAAGAGGCTATGTTCTCGTGAACACCCCTTTGCTCGGCTACCCTTGAGTAAGAGCAGACTCTCCGAAACATATTTGAATACAGCCAAGTTTTGACGTACCGGTACTTTGTCTAGCATGGACCTGATGTGATGAAAAGCCAGTAAAATCTAAAGACTTTTGTCGACTAGTCATCTTCATTGTCACTTGCTTCGTGTGAGGTCCGTCGCTCTTTTCCACCGCCGACAGGTTTTCGGTAGTGTTTTTTAGTCTTTAGCTCACAAGACTAACTTACTGGGTTTTTGGAGAAGGCCTAGCTAGAGGTTACGTAAACCAGTTCGAGCTTACAAAGCATTCCATTACTCGCGGATTATCCGTATCACGACCCAACCAGAGAACCTTGGGCTCCGAAACAGACCAAGAAAAAGGTTTACAATCTAGCCCACGGAGGAAAATAGCTCGTAAAGCTAATTTGGTGGAGTTGCTTTACGTAATCGTGATCGTCGTTTCATAAGCGAGCAGGAAGATATCCACCTAACAAACAAAGTTTCCTATCTGGGCCATTTCGCGAGGCTGCGGGGTCAATGATGGGGCCGTTAAGATCACATCTACTGTAGAGCTAATATTGCCCCTGTCATTTATAGGCACTAGTACGCTATCCTTGTTAAACAGCACAGATTGTATGTTTGTGTGACAACATACAATGTGATGGAATTCGGACACTTCTAAACCCAAGCCTTGGAAAAACGCCTGTTTGTTTCTTTTATTAGTGACGTAGTGCTGTCAAGGGAC
>JCP043_012206
AAGCGTTGCTGGCAAGGTATGTATACGGTGAGGAGTGCTCTGACCTCCAGTCGCGTCTCGCAGTTCCATTGATTACTCGTCCATGTCAAGCACCATATCTTAGTTTCTCAAAGTTTCTCAACCCACCATCGCCAATTCAAGGACCTTGTCAATATGAACACTACCGCCATTTGTTCGGTCCGCTCATGGTTGGGCATCCCCTACGCCAAGGCAAAACGCTTCCGTCGGTCCGTCTTGCTCCCTTTTAACCCGGATCTGCCCTACAATCAGAAGGGGCCGGCGCCAGTGCAAGCCGGCAATACCGACTGGCTCGAGGCCGACAACGGACTGAGCGAGGATTGTCTGAATCTCAACATCTGGGCCCCCGAAGACGCAGGCAGAGCCAAACTTCCCGTGATCGTTTACATCTTCGGTGGCGGGTTCGAAGTCGGTGCGAACACGACGACGACCTCCAACGCCTCGGGTCTGGCTGCAACTGGCCGCGCCGTTGGTGTGTCTCTGAACTACCGTCTCGGACCGCTCGGCTGGTTATCGCTGTCTCAGTACGGCGGCGTCTTAGCCGAAGCGACCAACCTCGGCCTGCAGGACATCATCAGCGCGCTGCGATGGATACAGGAGAACATCGCTCGCTTTGGTGGGGACCCGCAGCAAGTCACCGTCGCCGGCCACAGCGCTGGAGCGTACTCGACCATGGGGCTCATCGCAGCCCCGGCCGCCGACGGTCTGTACCGGCGCCTCGCCGCCTTCTCCGGCGGTGCATCCCGCATCGTTCCGGCGTGGTGGGCCGAAGAGCTGGCGATCAAGGTCCTCGCCGAACTGGGCATTGCCGACGACCCCGAACAGCTGCTGACTGCAGACGCAACACTTCTCGCCGAGACGCTCATCAAAGTCAGCCCGCGCGACATTGGCGACAGACACGGCGTCGACAATACGACCATCGGTGTCGTGAACGATCACTCCCAGCCCGGGGCAGTTCTCACTGACACGCCGCTGCGTGTGCTCGCTTCCGGCCGTCGTCGAGATGTCGACATTTTCCTCAGCACTGCAACGAACGAGGCCGATTGGTGGGTCATCAATGCGACTGAAAAGTTCGACCCAGGCAGCATCGACAACTTGGTCGATGAGCTTGTTACCAAGTCGCGCATACCCCGAAGCCGTGCCAGGAAAATCGTTGCAGCCTACGACGTCGACGGACGCACTCCAGTCGAGGTCCGCGGGGCTCTTTTCACTGATTACTTCTTCACGCTTCCAGCTGCGCGCGCAGCACTTGCGCATTCCGCCGAGGGCGGCAATGTCCATCTACTCAGCATCGGCCCCGTCCAAGATGCGCCAGCCGTACACGGCACGGAGATGTACGGCATTGTAGGGCAGCAACGCCCCGAACGCAGTGAGGAGCAAGCCAGGCGGGACACCTTCGTCCGCGACGCACTCCTGGACTTCGCAGGAGGCAATCATGACCGGCTTTGGAAAACCGTGGCTGGAGAACCTACCACGCACGGCATCGGTAACCCCCCGTACGACCCGACTATCCATGCGGCCGACGTTCTCCGAACCTTTGAAGGCATTGAACGGACATAACCTCCAGCAAGGGCCAAACTAGATGCGAAGCAGAAAACTGGTGATGACCGTCGTACAATCACCTTCCATAGCATACTGATAGTATATGGCTACATTACTTCG
>JCP043_012208
ATGCTAATTATAATATTTCAACTCAAGACGGAGAATGATCGACTCGGTATGTTTGTTGGCATCTTCGTTTTCCTATCCCGTTAACAAGTGACACTAGATTTACAGCATATGCTCTTCACCCTAACGTTTGACGGCAGTCTTATCAACCATCTACAGGAAAATGGAAGTTCACACCGAAGAGTTCTCGATGCTGGGACAGGAACAGGTGTTTGGGCCATGGATTATGGTTAGCATTCTTCCATTGTCAGCAAAATTGATCAACTGTGTTATGACTAACTTATGTGACCAGCTGAAGATCATCCCGAATCGCATGTAAAACTACCCTATTGTCCTTAAACGCTCCTGACCGTGGAAGGGGGGTACTGGCAGAGACGCTTCTAAAAGAATCTGTATCTGACTTGCCTAGGTCATTGGTGTCGACCTAAGCCCTACCCAACCTACCTTGTAAGGAGTCTCCAACTTGCTTCTTTATAACTATAGTTAACCTTGGTATTAGCGTTCCCCCTAATCTTACTTTTTATATCGACGACTTGGAAGACCCTTGGACATTCTCCACCAAGTTTGATCTCATTCACGGCCGCATGCTTACCGGATCAATCCGTGACTGGCCCAAGTTCATCCAACAAAGTTACGAGTAAGGCACCAGCATTCACTGCAACCTTTTACACTCCGTATTTGGGACTTCTTCTAACACTCCAATAAGCAATCTCGAGTCAGATGGCTGGCTCGAGTTAAAGGATATCCTTCTCGAATTCAAATCCGACGATAATACCATTCCTGAGGGATGCGCAGCTACAAAATGGGGCGAATTAATGCTCGAAGCAGCAGATAAGTTCGGAGCACCTTTGGATAGCTGCAAACGATATAAACAACAACTAGCTGATGCAGGCTTCGTTGGCATCGTCGAGACCATGTACAAATGGCCATCTAATGGTTGGCCACGAGACCCCAAATTCAAGGAGATGGGTCAGTCTAGTTCGCTTTTCTATGAATATCTGAATAGTACTAATGTGATGGATAACAGGATTATGGAACTATGAAAACCTTGGCAACGGAGCTTCCGGTTTGAGCATGGCTCTATTTACTCGCGCCTTGGGCTGGACTGCAGAAGAGGTTGAAGTGTTTTTGGTGGATGTCAGGAAAGACATGAGGAATCATGCAATACACGGATGGTGGCCTATTTATGTTGTTTATGGGCGGAAACCATGA
>JCP043_012209
ACATAAACATACCACTTGGTATATTTAACTACGACTAAGTCATGTCATTTCTTCAGCAGCTTCCTCAAATTGGACTTCTCCAACTTGCTGCTGTTGCCGGAATTATCATATTGATCTGCTATGTTGTCTCAACGATTCGTCAATGGGCTCGCTTGCGCCATTTTAGAGGTCCCGCAATTGCTGGCTTCACTCAATTGTGGCTGATTTCGAAGGTTGGAGGTGGTCGTACTCATCTTGACCTTTGGGAAGCTTGTAAAAAATATGGTCAGTTCAGAAGGATGCTTTTTATTTGCTAAGTTTACCAACACTCTGGGCTTCGGCTAGGTTGTTGGCCATTGATACAGCATTTGCCGAGTCCCCATGTCATCTCAGGATATTCAATATTCATAGTGGCTCAGTCGGAGTGGATCTAAATATGTTACGGTTCCTTCAACTAACACCAATGTACAGGCGATATTGCTCGCGTGGGACCAAACGACCTCATCACTTCCGACCCAGATCTAATGAAGCACATGCTCAATGTCCGCACCCGCTTTCAACGCTCAAGTTGGTATGATGCCATGCGCCTTGACCTTACCAAAGACAACGTCCTGTCCCAGCGTAACGATGAGTTACACGCCAGTACTCGTTCAAAAATGGCAGCAGCTTACTCTGGCAAAGAGGTTGATAACATCGAGATGACTGTTGATGAGAACGTCGAACGTTTGCTCGAGTTACTAGATACCAAATACATAGCCAAAGGAAGACCTTTCGACTTTGGCTATAAGGCTCAGTATTTTACCCTGGATGTTATCTCCGCTTTAGCCTTTGGTGAGCAATTTGGTGACTTGGAGACTGACTCAGATGTCAATGGGTATATCACTGCGATGGAGGAGAGCATGCCTACCATTATAGTGACCACCGTGATGCCTTGGATGATCAAACTTTTACAACTTCCGGTCTTTAAAAGTATGCTGCCATCGGAGAAAGATAAAGTTGGCGTTGGTAAGGTCATGGCAATTGCGAAGAGGGTCTCGGCGGATCGCTTTGGTCCTAACCCCAAGGTTCAGAGAGATATGATTGGCTCTTTTATTGCACGAGGCCTACTCCAACATGAAGTTGAATCAGAAATTCTCATGCAGATGTAAGTCATTTCAAGGGCCTACCTCTAACTTCCTTGGATGGCTGACGCTTGACAAGTCTTGCCGGAGCTGACACAACTGCTACTGCTATCCGAGCAACCTTGCTATATGTTATCTCTACCCCTCGTGTTGTTCAAGCAATGCGAGCAGAAATCGACCAAGCAAAACCTAGTCTTCCCATCATCACTGACAGCGAAGCACGTGCGATGCCATACCTCCAGGCTGTTATCAAAGAAGGCCTTCGAATCCATCCACCCGTTGTTGGTTTGATGTCTAAGGAAGTCCCTAAAGGTGGAGATACCTTTAAAGGTCATCATTTGCCTGAAGGGACCAAGGTCGGCTATTGTGCTTGGGGTATATTCCGCCGACCTGATATTTGGGGCGAGGACTCGAATGAGTTCCGTCCTGAACGCTGGCTGGACTGCTCCCAAGATCAACTTCGTCTTATGGAAGGAACTCTTGAACTTGTGTTTGGATATGGACGGTGGCAATGTCTTGGAAAGAATATTGCGTTGATGGAGCTGAACAAGGTTTTTGTTGAGGTGAGATCAACACGTCTGATAACTCCGTCCTTTGAAAACTAGTCTGCTAACACGTCCTTCGCTACTATAGCTAATCCGCCGCTTTGACCTTGCTGTAGTAGACCCAATCAAGCCATGGCAGTCTATCAATGTTGGGGTTTTTCTTCAATCCGAATATTGGATTAGGGGTTACAAGCGGGCAGGTCTTTCATAATGGATTGCAGGGCGTGAAGCAAGATGGCAACATATAATACTAAATACATACTCGCGTAGCTCGGTCACTGAGTCCTTATTATTTTACTAGTTGTAGTACTATGAACATATGACAGAGCTACAGCATGTTCATACCCTTACAGACTGGCTTTTTCTTCCACTATCAAAGTTTTCTAGTTTCTAACTTCTCTTTGAGGAGGCTCAATCTGTGTAAGGAACTGTTTTAGCAGTGAATCGAGTCCTGTGACCTTCTCGATGGCTCTTTCTTTTGCTTCAAAATGACTTCGTATATCATATTGCTCACTCCCGGTGATCAAAAGCGCTTGGGTCCGCCGAGGTCGCTGAATAGTTCTCCGGCTCAGTTGAGGAAGAGATGGGATGGCATCCATGAGCATAACGGCGTTGCGGCGTAATGGAAGCACGATTGTGGGTCTGCACGATTTGTACGCGAAACGGACGGACGTTGATGAGATAGGAATGCGGAATGGGTCTTCGTACTCGTCTCCCATCCTCGAAGAATAGAAGCTCCAGGGCTAGGCATATGCCAAATCATCACCGCCCTGTGCTTCTTGGCATCTGCATACTGGCATATCTGACAGACGAGAAGTTCATATAAAGGGAGAAGGATGAATGGAT
>JCP043_012211
AGTTTTTATGATTAAGCAGGCCCGATATAGTATCGGCGCCGGCTTGTATCATCTTGATAAAGAGTTAGCAGCTCCTCGGAGCAGTTGAAGTTCCAAACCATCCACGATTCTATTCGTCACTTGGATCTCACAACCTGACCTTTACTACCCCTCTTGCAAACTCCCCGTACATAATGGTTCCCCAGACTCAGAAGCAGTGGGTAATTCGTGGCAGCGATGGTTTCGACTCCCTGGAATTCCGGACAGAGTCTCCGATTCCCTCTATCGGCGATCTAGATGTTTTGGTGCAAAGTACTATCATCCATGTCTTGCCTTAGCAGCATTTTATCAGTAGCTAACTCAAAGTCTACCACCGTTAGTTCACGCCGTTTCGCTTAACTTCCGCGACCTCATCATCCCCAAGGTAAGCGCTTCTGAGTCGTGTGCTCATTCTACAAATTTCCATCCCTTCATCATATCTCCGAATCTCCAAGATAGTGAGCGTTGACCAAGGCATCAGGGACTGTACCCTTTCCCGCTAAAGGACGGCTTAGTGCCCCTGTCCGATGGAGCCGGCATCGTCGTCGCTGTAGGCTCTCGCGTGAGCCGTTTTACTGTCGGCGACCGGGTTGCAACCTTGGTCCACCAGCACCACCTCGCTGGACCCCTCGACTCTAGAGGCCTGCACAGTGGTCTCGGAGGTTCTTTCGATGGCGTACTACGAGAGTACGCAGCATTTTCGGAGGAGGGTCTCGTTAGTGTTCCAGGCAATTTGAGCTTGGTGGAGGCTGCTTCTCTGCCATGCGCCGCCCTGACCGCCTGGAGTGCTCTTTACGGGCTCGAGGGCCGGGCGTTGAAGTCTGGTGACATCGTGCTCACTGAAGGCACAGGTGGTGTCAGCAGCTTTGCTGTCCAGGTGCGTTCCCGTGAAACTAGCAACATGGTCTGGATTTTGTGAAACTAATCTTTTCAAAGTTTGCCAAAGCAGCCGGTGCCAAAGTCATTTCAACGACTTCGACAGCTGACAAGGCAGAAAAGCTCAAGGAACTGGGCGCAGACCACGTCATCAACTACAAGGAGAACCCCAAGTGGGGGCAGATTGCGAAGAGCTTGACGCCTAATAACGAAGGCGTTTCCCTCGTCGTCGAGGTTGGAGGGCCATCAACCGCTAGAGAGGTAGGCTAACTTTCCATTCCAAGAAACCCCTCTTCAAGGTACAATTAGGTCCTGACTTAAGAACTTTGTTGGTAGGCTCTCATTGCTGTGAAGCTTGAAGGGTTGATCTCAATGGTGGGCTCCATCGGCAGCTTTACTTCACCCGGAAGCGACGCGAAGGCGCCGACATTCCTCGACACCATATACAGCTCCTGCACGGTGCGGGCCGTCGCTGTTGGTTCAAGACTGCAGTTTGAGGAAATGAATCGTGCCATCGAAGCAAATGATATTCATCCTGTCTTGGATGAGCGCGTCTTCGAGCTAGATCAAGCGCGAGAGGCTTATCAGTATCTCTGGGATCAGAAGCATCTTGGCAAGGTTGTTTTGCGAATTGCTCATTAG
>JCP043_012212
ATGACGCATTATCAAGCACCACGTCGTGGCCGACTTCGCTTACAAGGTCAAGACGACGTCAGAGACAAGGACGACATCGAGGTGCGTGTAGTAAACCTGTTCCGCAAAACTCTAGCTAAAAGGGCTCTAGAACAAGCGGATGCGGATGAGGTTGACACAAAGGGCATACCGAGCTCGGAAAGAGGGTGCATTAAACCTGGAAAAGGTTCGCAGCGAGCGTCTCAGCGGGGCTTTAGACCAGGCGCTTGCAGCTTTTTCTACTTTCTATCAGCGTGCTCTTGAGTCCCTCGAAGTACAGGGTTCGTCCGGTCTTCTGGCTCATCTAAACCAAGCGGCCTCGGAAATGGCAACAATTGCCAGTAACACAAACAAGGCCACCAGACTTTTATATGCTTCCGAAGCCACCTACCCAAGCATTTAG
>JCP043_012213
ATGTTGCATCGTAATCAGGGAATCTTTGTTCAAGGATCAGTACATGAGAGTGAACAGTTAGAGGGGTTGCAAACGGTAAAGAGGGAAGAGGAGAAGAGGAAGAAGACAGTAAAGGGGACTCATGGGAGGGCTGATAAGAAGATAGAGAAGGCATATAAGAAGGAAGAGAAAGTTGCGAATAGGATTCTTTGGGTTGTTATCGCCAAGGCTGATGGCACAACCGTGGAAGAGGAGAGCCTGTTTAGGGTAGAGAGTGGGACGTCAACGCCGGAAGTGAGGGAATAG
>JCP043_012214
ATGTCACATATCTACACCCCAAGCTCCTACTCGGAGCCAACAATGGAGGCGATTTCTCCTTCACAATTCCAAGTCCAAGACATCCAAGGCCAAGATCTCATCTCCTCCGTGCCCACCTCCGAACTATTGGATAAACCAATCGTCATCCCTCGTTAGTCCTCATCTATCCATCACCCGCAGATCTGTATCCATCATTAGCCTCAACTAATATAAACTCCAGAATCAACCAATCTCAGGTTTATGGCGTTCATGAAAAACCTCTCCCCCTTCGCCCGTTGCTATCCGCATTCTCTTTCCACCCTCAGCAACCCAATCACAGAGTATACATGCACCCTAGCTACGCTGCCGGCAGACCATTGCCATACTAATACCTTCGTTTTCCAGCTCGGAATTCCTCGCATTCATTGA
>JCP043_012215
ATCTATCCGAGCGTATCCGAGCGCACACATAACCACGCAGGCGGTGCAACATTAATGTCGCTCCATATCTGTTACGACACCCTCCATAGCCGTGCGAAGTAAGAGGCTATTGCACACTTCCTCATCCGGCGGAACCGCCGTACCGATTACATATCGGTACTAGTATACTTGACACCGTTGCCGGGCTCTCGGGATTCCAGCTTGACATATGCCGTCCAGACGCCCTCATTTCAAGTCGCGGCATGGCTGCAAACAGTGCAAGGCAGCTCACATCAAGGTGTGATAGAAACCCCTTATACGCTCTATTCTTCCCCTAAATAATGACGCGCAGTGTGATCTTGGCCGTCCAACGTGCGGGAGATGTATGAAGACGAAAAAGAACTGTGAATTTTTATCTTCAATCACTCCGTCCACAGTGGATGATAAGAAAAGCCCAGGAACGTTGGCATTTACGGAGGAAACAATATTTGCTTCAAAAGCTCTCTTTCCGGAAGTAGAGACCCTTCCATGGAAAGATCTGGAACTCTTGCACCATTTCTCGACCGTTACATACACCACACTGGCCTATCGACAAGATCTCCTCCAAATGTGGCAAATCCAGATCCCAAAGATGGCAATGAAGCAAAAGTTTCTCATGCATATCCTTTTTAGCGTTACATCTTTGCACATAGCTTCTTCACGTCCAGAAAACGCGTCTTCATACATCGACAGAGCGATCCGACACAACAACATTGCCCTCCGAGAGTATCGCTCTAGACTTCACAGCATCACATCAGAAAATAGCCCTTCATTATTTGCTTGTTCTATTCTGCTGATTATTGCCGCTCTCCGCCTCTCCGCGTCAGGCCCCCATCAAGAGCCAGTGGGTGCCATCGAAGAGATCGCTGGCATCTTCGTTCTTACACAAGGCGTACGGTTGGTCTTGTCAGAAATGCGAAATTGGATCCGAGAAAGTGAGATTGCGCCTCTTTTTGTCGGCAGAGAGCTGGACGACAACATTATACTGCCAAAGGATTTCGCAGATGCGGTAGAATTGCTCGGGGAATGTAATCAGCAGTCTCCGGACCCAGGACCAGATAAGGAAGCATACACCCTTGCTATTCAGGGGTTGAAGAGGTGTTTTATGCATCTACGGTCGAAGGAAAGGGACAACGGGATAGTACTCAGTTGGCCCGTTGACGTTAGTCAAGATTATATCAAGTTGCTGAGCTTGCGGCGGCCGATGGCTCTGGTGATTCTGGCGTACTTTGCAGTCACTCTTGAGGAAGTCAGAGAAACTTGGTGGGCGGATGGGTGGGGCACTCGGTTAATTCAAGAGGTATCGCAAGTGTTGAGTGTTGAATGGAAAGGCCTGATGGCGTGGCCCATGGACAAGATCACTGCAGGGAATTCCAACAAATGATATTTGAGATGAGTTTATCTCCAGCTTCAACAGCCGTGTTTCAAGTTATCTCACCTCATATCGTGATGGCTCAAGGAGTTAAGGGGTCTCAGGTCTGCTTCATTGAGTCCACTTCGTAGCCCATGTCAAGTCAATCGAGAACACCTCAGTGCATGAGTGGCGTATCTTGATCTTCGACGTCCGAGTTTTGCAGCGAAGGACCTCGAAGCATTTGACGTTATCCATAAAGAATTTAAAACAATGCCTGAACGAACTCACC
>JCP043_012216
CTACCTTTCAGTCCATTTCTGTCATTTAACTGTCTCTAATACTCCCTCGCGCCTGAGATTCTCGTTTTTGGAACTTATACCTCAAGGCTCACAGCTCTGTTTTTTAAGTGCCCATTTCATCAACCAAAATGGCCGAGTCCGAGTTCGAATACTATCACTATGACCCCTCCCTGGTGGCAGCCATCATCTTCATTATCGCCTTCCTAGCAACAACAACTCTTCATTGCTACCAGCTTCTGCGGACTCGCACTTGGTTTATGATTCCCTTCATTGTCGGGGGATTCTGTGCGTCTCTCCATGAGCTTCCTGCAGGTCAGGAACTAACGAAACACGTTTAGTTGAATGGATAGGCTATATTGGCCGCGCAATTTCTCATAGTGAGACCCCAGACTGGACATTGGGACCCTACCTTATACAGACGCTTCTCCTTCTCGTGGCACCCGCCCTCTTTGCAGCAAGCATCTACATGCAGTTGAGCCGCATCATCATTTTGGCAGATGGCGAAAGTCACGCTCTGATCAAGAAGAAATGGCTCACCAAGATATTTGTAATCGGAGATGTCATTTCTTTCCTTGTCCAAGGAGGAGGTAAGTTACGCTGACTCCAACCAACTCACCTTTGATTAGAATAACTGGCTCACGACGGCATTCTAGGCGGCGGCATCCAATCTTCGGGCACCGAAAGTTCCCTCGATACGGGCAAGTACATTATCGTCGGCGGGCTCTTCGTGCAGATCCTCTTCTTTGGCTGCTTTATCGCCGTCGCCGTCCACTTCTACCTCGCCATGAAAAAGGTGCCAACCCCTCGCGCTCAAGGCGATACTCCCTGGCGCAAACACCTGATGGCTCTATTCATCGGAAGCGCGCTCATCATGGTCCGATCTCTTTTCCGTATCATAGAATACCTGCAGGGCTTTTCGGGCTACTTGCTCTCGCACGAAGTATACCTGTATATTTTTGATGCGGTATTGATGTTGGTCGTTATGGTGCTCTTCAATGTGTTACACCCAAGTGAGGTGGTGGCGTCAGTAAGAGGAGGAAATGCCGTGAAGAGAGGTTGGAACATGGAGAAGATAGTAGGATATCCTGAACGTGCTGCGTCTGATAATTCGGAGAGGGAATCTGCTTAGATTTCTCCACGTGCTGGCAAGTTTTGGGGTGTAGGTACCGAAGAAAAGCAGAAATGGTGTTGACAAGATGGATAATCACGGATTTAGATTGGGATCTTCGTTAAAGATATTGGTGAGTAGGCAGGCGTTCTTTTGCCAATATATTCATATCTCATGCAACTCATTGCAGAAAGACTTTCCGCTTCCACTTGGTCACTCCTTACAACGATAAAACCAGCTTCGTCCT
>JCP043_012221
ATGAAGGTCGTTATCATTGGAGCAACTGGTGAGACAGGCCAGTCCATTACTAAAGGCTTGCTTGAATATCCCACCCAGTTTGTAAGGACCTGATATGTCCATTCTCCAACATTATCCTAACCAGTTTATAGGACTTGACGGCTTTGACGCGTCAGTCGTCGCTTACCAGCGTCAAGAACCAAGCCTTGAAGGATTCTGGCGTTGTGGTTGTAGCAGCCGACCTTAGTGGACCCGAAGAGGATCTGGTCAAAATCCTTACCGGCGCTGATGTTGTTATTCCTGTCCTCGATGCATCAGGTTTGCGATTACAGATTCCTCTAGCAAATGCCGCAAAGAAGGCCGGTGTCAAACGCTTCGTTCCGACTTTCTTCGCTACAATTATGCCACCTAAGGGCATACTTGGCATTCGAGAGACGGTACGGCAACGCACTTGATATCATAAAAGTTGCAATAGCTAAAACAAAACTAAGAAGGAGGATGTCCTGAACCATATCAAGAAGATTTACCTCCCATACACTGTCATCGATGTTGGTTGGTGGTACCAGATTACCCCTCCCAAGCTTCCCTCCGGACTCATTGACCAATTTGTCATTTTGCCTGTGGAGGGACTCAATGGGGACGGCACTGTTCCCTCTGCTATCACAGACTCTCGTGATATCGGCCGCTACGTAGCCAAAATCATCGCTGACCCTCGGACTTTGAACAAGTCGGTCTTTGCCTACAGCGAGGTCCTCACACAGCGAGAGATCTTCCAGATTATGGAGGAAGCAAGTGGCGAGAAGCTAGATTATAACTACGTAGGTGTATCCCGTAACTGTTTCAGTTGCACTATTTAGCTGACAAAGACGCGCAGATTTCTAATGAAGATGCAACGGCTTGCGTTAATTCTGCGCAAAAAGTGGCTGAGGCTGCTGGCTTAGAGGACAAGGGAGCTCAACAGGCATTAGCTGCTGCCCAGTATACTTATTCCACTGGTGTGCGAGGGGATAATACCCCTGAGTATGCCCGATACCTGGGATACTTGGATGGCAAGGAGTTATATCCGGATTTCGATTTCATTCCATTCCGAAAATATGTGTCCGAGCTGATTGATGGCACAGCTAGGCGTGCTTATGCTTGA
>JCP043_012222
ATGGGGGCAGCCCCCTCCCCGCCCCTTCGATCCTCACCACTCGCGTTACCTGGTCAGCGCATCTTTATCGACAACACCTCAATCCTACCTGTCTTGTTGACAGAAATGGATAACTCGCAACCGGCTCGTCGTGGCCGTCCTCCAATCCAAGACGGGCAAGACGTGGTCAACAGTCAGCAGGTCAGTGTGTGGGTGACAAGAAGACCCGACCCGCCTACTTCGCAACCACCAAGAAGCTAACGAGGGCCTTCTCGATCCAGAAGAAGAAGCTAGGGATGCGTCTTGCACAGAGGTCGTACCGCGCCCGGAAACAAGAGGCTCAAGAATCCCAAAGGATCCGGGCTGAAGAGCTTAGCCGCGCTCTGGACAACGCATTGGCAACCTTTTCCACACTCCATCGGCGTATTCTCGATACCTCGCAGGTTCGAAACTCGCCAGATGTTCTTTTCCATCTGAACGATGCCGTGCGACAAATGGCTGCCATTGCATCTAGCACGAACAAGATATTACCCTTGACGCATGCTCCGGATGATTTAGGCACTAGCTTTCGTCAACAGGCACCTGGAGTGCTGGCTCCATATCAGTCAGCCACCATAGATTCCGGGGCTATGACCATATCTCTACGGACGAGCACTTCCAAACAGATTCCAGTGCCAGCAAGGCTCTTTCGAGCCTGCTTCGAGCGTGTGGTGTCCATCTTATCTAACAGCACGGTAGATGGGAGCCAATTCCCAGCCTTGGCACTTCCTCTTCAGTTGCTAGGTGTAGAGCTCCTAATGGTCAATTCTCTGCGAGGCCTGTCGCTATTTCATGCTTCCGTGGGTGATTTCAAGTATCCGCTGCACTCCGCTCCCCGGCTCCCGAACATGTACCGCGTTGTTGAAGGTGAGACCAAAGCCGTGTTCAGAATGCCAGCTCCGTTCTTGCAGCGGATCGTGAGAGGTAAAACAAGGACAATACTAGACACAGATTTTGCGCACCTCCAGGGAGAATGGCTTGAGGCTAGGGATGTAGAGGAGTACCTGGAAGAGCGGGGAATCTATATGTGCAACACTGTTACGAGCGGCACAACAACTACAGGTGACACCATGTATCAACCGTCTGTCCCAGGTAGCGAGCAGAGCATACCTATGGAGCAACGCGCCCCTGTGTCTTCATCGGCTGGTTTTCCTGGCCATGAGCCGGCAGACTATGTGGTTTTCGGGCTTCCGGGGCCGAGACAATGGCTGCGTTCTGCCAACAGCCAAATCCATTCAAGCGCTATAGCCGGTGACCTACAGTCGGACTTCAATCAACAGACCACCCAGGGTATCGAAAAAGCCTCGCAGGTCACTGTCGACCTTGACAAGCTCGTGCATCTACTCGCGGAAAACGCCACGTGCCTTGGTCCTGTTCCGGGGATCCGGAAAGCTGACGTGGACGCCTCGATTCGGGGATCTATCACTTTATCTTGA
>JCP043_012223
GTTAGATTTATACTTTTTGCCCCCCCACTATACTGCATATCTGCGCAATTACGACAAGTATCGTGGAAAGTCCGTGTCTCGCTTATCAACCATATTGACATTAATTTAATTTGTAATAACATGGCGGTGCTGCGCTAGGGAAAGCTTAATAGTGAAACTAACTCTATGGTTATTGACTTGGCGGTCACACCGCGGATTTCGCGGCTTTTCCGACGCAGACTTTCCAAATTCTAGTAGAACAACCGTCTCCTGAAAGCACTTATTTAGATTCCCATTCCCTCCCTCTTACACAGACGAAAAAGAAGGTCAGCACATTTCACAATTACCGATCAACGAGAAGCATTTTGCCACAATACCCAACGAAACCCATTTACCTAGCCAAACTCCCCAATGGCCCCAGCTACTTCAGACCACGAACTCATCCGCAATTGCATCGCACGTTACTGCATCGGTGTTGATCTCAAAGACTGGAACACCTTTTCAAACGCCTTCCTTGACAACGCCATGGTCAACTTCCCTGGGCCTGGCGGCCCTGTTGAAGGGGTCACAGCAATCACGGCAACAGCGCAGGGCATGGTCGCGAATTTCCAAACACAACATGCTCTAACCACGCAGCTCATCGAAGTCACGGGCGAAAAAACTGCCAACGCCACGACGTATTGCACGGCTGATGTATTCGGCGTGGGCAAGGATGAAGGCAAACGTGTGACTAATTGGGGCTTGTATCAAGACAAGCTTGTTAAGGGCACTTTTGACGGGCGAGATGATTGGAAGATCGCTGAGCGTATCGCCACTCTGGCGGCGCCTCTTAGTGGAGATTTGTCCTTGCTTTCCAAGTAGTGGCTTGTTAGTGGATGTGTGACGGACAAGAATTGTAACAATTCTTACCTTGGAATCTTGAAGGACCGGCTAGAGAGACTATTACATCGTGTTGTTGTACACAGAGACTTGCACCAAGCGTAGGAATGATAGATTGTGATGG
>JCP043_012225
ATGACCGCTGCTCTTGGCATTTATCAGAGACTCCAACTGCCTCTACCATGGAACCCTGTCACTGTCCCAACGCCCCTGGTGGTCAACGGAGCCGCAACAGCTGTGGGAGCCTTCGCCATCAAGTTTGCAACCCTTTCAAATATTCATCCCATCATCGCCATCGCAGGAAATGGTATTCCATTCGTGGAGACCTTGCTTGACAAGAGCAAGGGCGACATCATCATAGACTACCGACAGGGAGCCGATTATATCAATGGGCGGCTTCGCAAGGTCGCAGAAAAGCATGTTATCTCTTATGCCTATGATACTGTGTCTGATGAGGCAAGCCTGGAGATGCTTTCCAAGGTCGTTTCTCCAGAGAACGGAAAGATTATGAGTATCGTGCCTAAAGAGGACGAGGTAACTCAGGGAATCACGGTGCTGGGATCTAATGTTGGCCATATCCACGAGCCTGCCAAAGAGGGATTCAAGGTTGGCAATGCAGAGTTCGGTGCTACCCTTTACAATCTGGTTAGTCTTGGCCTGGCCGACGGCTGGTTTTCGGGGCATCCGCACGAACTTGTTAAGGGAGGCCTAGCTGGACTGGAGGGTGCTTTGAAGGATCTGGAGGCGGGTAAGGCATCTGCAAAGAAGTATGTCTTGCGCTTAGCAGAGACGCCCAGAGTATCTAAGGAGTAA
>JCP043_012226
AGGACATGCAGCCAAAGCTCCATGATTAGAAACCAAGAACAATCACAACACACGCTCTTGCTAGTCTAGTCTAACGTAATGTCGTCTTCGCAGGGTGAATTCGTCTCTAAAATATGGCAGAAAAATCTTTTCGGTAAGAAGACCCAGCCCCCCCCCCCCCCCCAAAAAAAAAAAAAAAAAAAAAAAAAAAAAGACATCGGACACTTGCTCATCTGTTGTAGATGGTCGGGTCGTATTCTGTACCGGCGGTAGCGGAACGATTTGCTCCGCACAAGTGAAAGCACTTGTCCAGCTAGGAGCTAATGCTTGCATCGTCGGAAGAAACTCTCAGAAGACAAGGGAAATGGCCCTGGCTATTGCTAAAGTCCGTGCCGGCTCCAACGTGATCGGTATTGGCAACATTGATGTGCGCAAGTTAGAGGCGCTAGAGGGCGCCGTCAGTCAATGCGTACGAGAACTTGGAGGCATCGACTTTGTAATGTGAGTACACGCCTTTGTGTATTTCCACCTAGCCCGATACACCTATATCGTCTGAGATCTAGGTTCATCTGCTAACCAGAGAAACGAGTGGTAGTGCTGGCGCAGCTGGCAATTTTCTCGCACCGATCGATGGTCTTTCTGCCAATGCGTTCAAGAGTGTAGTGGACATTGATCTACTGGGATCGTACAACACGCTCAAGTCTACTCTACCCTATCTACTAGCCTCAGCCGCAAGGAACAGGAACCCTGGTTCAACAACTGGCGGTCGCATCATTTTCGTCTCTGCCACGTTCCACTATACCGGAGTTCCCTACCAAAGCCACGTCGCCGCAGCAAAGGCTGGCGTGGATGCGCTCTCTGCGTCTGTTGCCTTGGAGTATGGTCCAAGAGGGCTGACATCCAATGTCATCAGCCCCGGAGGCATTGAAGGAACTGAAGGGCTTCAAAGACTTTCGAGCGAAGCTTCGCGAGAGTCTGGAGAAGCGGCCCGCAATATCCCGCTGGGAAGATACGGCCTTCTCAAGGAGGTTTCCGATGCCACCGTGTTTCTTTTCAGTGAAGCCGGTAATTACATCAATGGCCATGTCTTGGTAGTAGATGGTGGCGCTTGGAGATTGCCGGGCCTCGCAGGCATGTCAGCAGGCTTGGCGTACCCCGATATTGTCCTTGGCGATCAAGTATTGCCTACCTACATAAAGACCGGCCGTGGAACCAACTCGAAGTTGTGATGAACTTTATTTTTGTAGTTGTTTGTGCTATCCTCCGCTTCTCGAGATTCCCTTGGACTAGTATTGCAATATCATCATCATCTTGACTCGTTAATTCCATAGCTGTGAATCTTCTGCTAGGCCCATCGCCTGAATTGTTCCGAAATCGGGAAATATACACTGGCTGAGGATGGCGTTGACATCTGCATCTTCATATTCGTCGCTGACCATTGATTGAGTTAGGTGCCGTTTACCAAACTTCGACGACATCGAGCTGCCGCACGTAGGGAACACGTACCTTGCGCCTGTCCCATGGCCATAGTTACTGGTAGTGTTGAAAGCCCATATCATGGGATATGCCGACCTAGCAGTTTCTCTATCATGACGCTCTCGACCTTCTGGCATAACCACACCACTTTCATCTGTCCCGGCAGACATGAGGGATTCCAGGGCACAGCGTCTAAGATTTATGACCTCTCGAGCTCTGGTAAATAG
>JCP043_012227
CAAACATTACTTTATCTGGTCTTTCCTTCGTCGTGCTACCCATTCTGATCTGTTTCCATCGATATCCGTAGTCAAAATGCCGCCATCATCGGGATCCACTGATGCCTTCTCTGGGTCAAGGAAAAGAGCAGCCGCGGCTTGCCATGCTTGTCACGCTCGCAAAGTTCGCTGCAGCATCTCACAAACTGGGAGCCCCTGTACGAACTGTGCCCTAGACAACGTCAGCTGTCAAGCACGTTCTAGGCAGCCTCAAAGGTGAGTCTCGGGTTCGTCCCATTGGGAATTGACGGTTCACTGACTGACGTTCTTTGCCGGCCTCGGAGCGCTGCCCGAACACGGAGAGGCCAGAATCTGCCGAGGGCGCAGAGTGACGCGGAGTCCATCACCCAGGATGGGGCAAGCCACGATGAGCCAGTCTACCGTCCATTCACTGACCACTTCGGTCACCACTCACAAGCCCAGGAATCTGACACGGTAACCCCACAAGTCCAAGCAGCTTTATCACCAGTGTATGGTCAGTGCCGTTAAACGTGATACTAATTGTTCATGGAGTTCTAACACTAGCACAAGGTGACACTCAAGGCGTTGGTCTTGTTGCCGATCTTTGCGAGCCCGAGCGTCCCGACAAAAGTGGTCATTTCGTCGTCGCAGCCCTAAGCTCGACGAATATAGATTCTGAGACGCACGAATACTTGGAAAAAAGAGGGTGCTTTGATTTACCAGCTCTCCACATCCAACAATCACTCGTCCAGGCGTACTTCCATTACGTCCACCCCTTCTTGCCCGTCATACATGTCTCTTCATTCCTCAAACCCGTTGAAAGCCCAGGGCAGGATGGGGTGTGCCTCCATCTTCTCTGGAGCGTGTTTCTGGCAGCTGCAAATGTAGGAAAGGATCCTATGCAGTGGGTTATATCACCGCAAATTTTACTAATCCTCGATCGCGCAGTTTGCCGACGCGACGACCGTGCAGTCAGCTGGTTATGAATCGCGAAAGGATATGAAACGGGCCATGTTCTTACGTGCAAAGGTATGCTCTCGGTTTGTCCAACTCAAGATCGTGTCTAATTTTCCTCCTTATAGGCGTTGTACGACGCAAACTACGAACGGTCCAAGATAGCCCTGATCCAAGCGGTGCTGTTGATGGGTTTCTGGTATTCAGACACAGAAGACAGGCTTGGACCATGGCACTGGAACGGCATTGCCATCAGCCTTTGCCAGACTGTTGGGTTGCATCGTGAACCTGATGCAAGCCTTAACCACTCTCAGTATCGTTCATCCATCGATCGGGATCTGTGGAAACATCTGTGGTGGTGCTGCTTCTTCCGAGAAACGTGGTTATCCGTTGGCATGGGACGGCCGATGCGTATTGACTTAGCACATTCCGATACACCCAAGCCAGATGCAAAAGCCTCCGAGAGCTTGTATTCTGAGCTAACAGAGTCTCAGCGTCGGCGGTATATCCCAGAGGATCCTGAGAATTTATTTCTGTTGTGGGATGAGTTGCTCTCCGTCACCATCATTTTGTCAAGGATTCTTTCTGTCCAACACCTCGCCAAGCGGACGCTTTCGACCCACTCGGACGTGAATGATCTGGAACGCGAGCTAAGAGGACATCACAAGCACCTGGATTGTCTCAGAACTAGAGCTACCGATCCAGTTCTCACTCTTCACATGCATCATTTCGAATTGTTCTTTGAGTAAGAATGCTGGTCATATGACAAAAGTATCATTATAACAATTGCGACTAGGTCTACACTCATAACTCTATTTCGTCCATTTGCATTACAGAGCCTTGGAAATCAGCGCGCCGTCGCCCATGACAAAGAATCACAAGATTGGTTGTTAAGTATGGAAAGGAAAGCAACCGCCGCGGCCATGAATACGAACAACGTCCTCGGTGACATGATCATGGCAGATATGATCTGTCTCTCTCAATCACTAATGTAAGAACATTTCAATAAGCACTAGAACCTGTTTGTTTCACATCACTTTGCTCATATTGGATAGCTGCATCGCTCTCGTACCGACGCTGCAAATCCATCTCCTGCATTCTGTGTCACCGCGGAAGTTGGTTCATCGCCTAGGCTGCCATCAGCTGGATCTGTGTATGATGGTAGTGCAGGAAATCAAGGTCACATACTTTGGCGCGGAGATCTTGTATCGGCTATTTACCAGAGCTCGAGAGGTCATAAATCTTAGACGCTGTGCCCTGGAATCCCTCATGTCTGCCGGGACAGATGAAAGTGGTGTGGTTATGCCAGAAGGTCGAGAGCGTCATGATAGAGAAACTGCTAGGTCGGCATATCCCATGATATGGGCTTTCAACACTACCAGTAACTATGGCCATGGGACAGGCGCAAGGTACGTGTTCCCTACGTGCGGCAGCTCGATGTCGTCGAAGTTTGGTAAACGGCACCTAACTCAATCAATGGTCAGCGACGAATATGAAGATGCAGATGTCAACGCCATCCTCAGCCAGTGTATATTTCCCGATTTCGGAACAATTCAGGCGATGGGCCTAGCAGAAGATTCACAGCTATGGAATTAACGAGTCAAGATGATGATGATATTGCAATACTAGTCCAAGGGAATCTCGAGAAGCGGAGGATAGCACAAACAACTACAAAAATAAAGTTCATCACAACTTCGAGTTGGTTCCACGGCCGGTCTTTATGTAGGTAGGCAATACTTGATCGCCAAGGACAATATCGGGGTACGCCAAGCCTGCTGACATGCCTGCGAGGCCCGGCAATCTCCAAGCGCCACCATCTACTACCAAGACATGGCCATTGATGTAATTACCGGCTTCACTGAAAAGAAACACGGTGGCATCGGAAACCTCCTTGAGAAGGCCGTATCTTCCCAGCGGGATATTGCGGGCCGCTTCTCCAGACTCTCGCGAAGCTTCGCTCGAAAGTCTTTGAAGCCCTTCAGTTCCTTCAATGCCTCCGGGGCTGATGACATTGGATGTCAGCCCTCTTGGACCATACTCCAAGGCAACAGACGCAGAGAGCGCATCCACGCCAGCCTTTGCTGCGGCGACGTGGCTTTGGTAGGGAACTCCGGTATAGTGGAACGTGGCAGAGACGAAAATGATGCGACCGCCAGTTGTTGAACCAGGGTTCCTGTTCCTTGCGGCTGAGGCTAGTAGATAGGGTAGAGTAGACTTGAGCGTGTTGTACGATCCCAGTAGATCAATGTCCACTACACTCTTGAACGCATTGGCAGAAAGACCATCGATCGGTGCGAGAAAATTGCCAGCTGCGCCAGCACTACCACTCGTTTCTCTGGTTAGCAGATGAACCTAGATCTCAGACGATATAGGTGTATCGGGCTAGGTGGAAATACACAAAGGCGTGTACTCACATTACAAAGTCGATGCCTCCAAGTTCTCGTACGCATTGACTGACGGCGCCCTCTAGCGCCTCTAACTTGCGCACATCAATGTTGCCAATACCGATCACGTTGGAGCCGGCACGGACTTTAGCAATAGCCAGGGCCATTTCCCTTGTCTTCTGAGAGTTTCTTCCGACGATGCAAGCATTAGCTCCTAGCTGGACAAGTGCTTTCACTTGTGCGGAGCAAATCGTTCCGCTACCGCCGGTACAGAATACGAC
>JCP043_012230
ATGATGGGACGGAACTGGCTGGTCATAACCGCACTGGGCATCTTTGCGAAGTCACTGCCCTTCGTATGGCATGTGAGTGTCGCCGACAAGCTTAGTTTCAGAATGTTCACTCGCTAATCCAAACCAGCTCCGGTTCTTCTGGGCTTTGCTCAGATGGAGGTTATCCTGCTGCTTGAGGGGTTCATCTCGGCTCACCAGCCGAGACCTGTTTCTGCCATCAATCGTTAATGCTCGGCCAACCCTTTCTGAATGCGACTTTAATCTTCACAAATCAAACTCGACATATTTCACCGACCTGGATGTTGCCAGGTCGCACTTGAGCGGCATTCTGTTTGCCCCCATCTTCTTTGGCAGCACACCTCTTGGACGGTGCAATCTTGTTGTCGGCGCGGTTTCTTGTGTCTTTCGGAAGGAGATCAAACCGTATCAGCCCTACGAGCTCTCGACAAAGGTTGTCAGTTGGGATGAGAAATGGATTTACATGGTTACTCATTTTGTTTCCCTGGGGACCGCTCGACCCCAAGGTTATATGCCCGAGGCCTTTCAACGTGCCGACAGTCCGCCCTGTCCTTCTCTAGCGCCGGAAGCAGAATCTAAAAATGAGGTGCTCGCGTCTGCCATCACTCGGATGGTGTTCAAAAAAGGCCGTATCACCGTTCCACCAGCCGACGTACTCAAAGCCTGTGGGTTCCATCCAGAAAGGGCTCAGGAGCCGGACACGCCGGTATCTTCCGAATCTGCTCCATCAGATCCTTCATCCCTTTGTGCTTTAGCTGGAACAGGTGGTCAATCGCCAGCGTTGTCTGCTAAAGAAACAGAACTAACATATGACGAAATGGAAAGTCGTAGGGAGGCCGCTTTGCCCACTGTCCAGCTTCAAAGCGGCTGGGATGCGGTCCACAGTCTATTCCAGACCGAGCCTTACGTCTTAGCAAGGCACAAGGACTTTCTATGA
>JCP043_012232
CAACTGCCATGCTACTGGCGGCCGCTATGCTCATTATCGAATCGCTGGGGAGGTAATACTGGTTAGAGGAAGTCGATAAGGAACTAGTGCTCCTTCTTTGGCATAACCTCCTTGAACCCGTCTTGTGGATGGCCAGGGTAAGCTACTCGCCCGGCGTGATCTGACAACTGGCCGGGCACACATAAAGTCAAATCGTGCCACCCTGTTCTTACCTCTTTCCTCACCTGCTTTGCCTTGCACTTTCCACTTCGAACACGGCAGAGCCCTACGATTGACCTAGCGCAACTGCACATCCCATTACTCGGCATTCCTATTGGACTCACAAGCTGCGCCTGGCTACAGGGGTCCTTTTCAGCTGCTAACGCCTCCCTTCCCCGCACAAGAAATCCCGCAAAGATGTTGCTGCCCAAGTGGCCAGTGATGACAATCCGTTTGTCGTCCCGAGTCATCGATCCGAGCAGAATCCATCTCGCTGATACCGTCATATCGCGCAACAAGGCCAAGGTGCCCTCTTCAAAGTGAAGATGGCGCCTCGCTGGCTTGAGAAAGTCGAATCCAAGGCCAAAAAGCTGTTGTCTCCTTCGGCTCCTTCACCATCACCTTCGCCGACACCGTCTCAGCCCGCATCTGAACCAGCAGCCCGACCAACATCTCAGCCAACGCCTTCTCCGCCCACCTCGACAGATTCCGAAACCTTACCGCTGCCGAATCTGCAGGAGCGACTTTGGAACCAGGCCTACGACAAGCTCAAAGCGAGCGAGCCCAACCTGGTCGAAGCGTATGAGAAGATCCTATCAGTTGGACTTCACCGAAACGACCCGAGCTCTGTTACTTGTGAATCAACGGAAAACGAGATAGAGGGGGCTCGTGAGACACGATGCCGCCAAATGCAGCAGTTGGTCCGAGATGGACTAGACCGGACGCAGAAAGCAGCGTCCATCAAGCGAGGAATCGACGAAGGCTTGCAAGCAGTGCAAGCGGTGAGGGGGATAGTGGACAAGGCGATACAGGCCGCACCGGAAGCCGCCATCGCCTGGGTTGGCGTCTGCCTTGGACTAGAGGTGTGTGTGATTAGCTTTCCTAACCGAAGAGAACGGTGGATGATCCCCCTCTAACCGTTGCTAGATCCTTTCGAACCCCGTCACCGAAGCACGCTACAATCGCAATGGCATAGCCTACGTCCTGGCGAGAATGGAGTGGTACTGGAACCTGGTGTCCCTACTCCTCGACGAGAATAAGGCAGAGCAGTCCTCCGCGGGACTGCGAGTCCAACTAGAGAAGCACGTCGTGCAGCTATACGAGAAACTTCTCTCGTATCAGGTGAAGAGCGTCTGCCTTTACCACCGCAACTGGGCTGCCGTGGTCTTGAGGGACGTGCTCCGACTAGATGACTGGGCTGGCCAGCTCGACGACATCCAGAAAGCCGAGGCTGTTGTTCGAACAGACTCGGATCAGTACAACACTGAACAGAGCAAGATCTATCTCCGGAAACTCACCGACACCGCAAGCGCTCTAGAGATGAATCTCCAAGGCATCCATTCGGCCATCAAGGATCAAACACGACAGCAAGAGAAAAGATACCAAGATGCCAAGTACGAGAAATGTATGCAGGATCTGCACGTGACTGATCCACGCAAGGACAAGAAGCGAATCCAAGACACGAAGGGCGGCCTGCTCAGGGACTCTTATCGCTGGATTCTTGACCACGCCAAATTTCAGCAATTTCGCGACGATCTGCAGAGCCGGCTGCTCTGGATTAAGGGTGACCCTGGCAAAGGCAAGACCATGCTCCTGTGTGGTATCATCGACGAGCTAGAGGAGGGATCCCATTGTCTTCTTTCCTATTTCTTCTGCCAGGCCACTGAGACTCAACTAAGCAATGCGGCGTCTGTGCTGCGTGGCCTCATCTACCTCCTCATCATCCAGCAACCGTCGCTCATCTCGTACCTCCGGTCCAAGCACGATGTTACAGGGGAGAAACTCTTCCAAGGCATTAATGTCTGGGTGTCTCTGGTCGAGATACTCACAGACATGCTGAAGGACCCGACTTTGAAAGATGTAGTCTTGGTCGTCGACGCCCTCGACGAGTGCATTACCGATCGACCCCAGCTTCTTGATTTCATCATCCAATCATCGTCGACCCCTTCATCCCGCGTAAAGTGGATCATATCCAGTCGCAACTGGCCAGACATTGAAGATAAACTTGACAGTGCGAAGCAGAAGGTCAGGTTGCCCCTCGAGCTGAACAAGGACTCAATCTCCAAGGCTGTGGATATGTACATTGGATACAAGGTGGATCGATTGGCATGCCATAAGAAATACGACAAGGAAACAAGGGACGCTGTCGAGAATTACTTAACCTCCAATGCCGACGGCACGTTTCTCTGGGTGGCCTTGGTCTGTCAAGCGCTCGCAGATCCCAAGGTCCGAAAACGGCATACGCTCAACACGTTAAAGTCATTCCCTCCGGGGCTTGATTCGCTCTATGACCGAATGATAGGGCATATCGGTGATTCGAAGGATGCGGACCTTTGCAAGGAAGTCCTGGCCATCGCTTCGGTCGTATACCGACCTATAACCTTGGACGAGTTGAAGGTTCTTATTGAGTCGCTCGAGGACCTCGACCAGGACGACTTGGAAGAAATCATCAGATCCTGCGGTTCTTTCCTGACTCTTCGAGAAGGTGTCATCTACTTTGTGCATCAATCAGCCAAGGATTTCCTGCTGAACAAGGCATCCGACCAAGTCCTACCCTCTGGCGCCGCACACCAGCACCATGCTATCTTCGCGAGGTCGCTGGAGGCTCTCTCAGAGACTCTCGAACGTGATGTTTACGAACTGGGCATCCCAGGACTTCCCATCGACCAGGTCTCGCCGCCCAATCCTGACCCATTGGCTTCGGTACGATATTCTTGCGTCTTCTGGGTAGACCATCTCGATGATTCGGAACCCCTGGTGAAGATGAGGGACAAGGACCTACAGGACGCGGTGACTATCCATGACTTCCTTCGAAAGAAGTATCTGTATTGGTTAGAATCTCTCAGTCTGTTACGCAGTATGTCGGAGGGGATCACAGCAGTGCAGAAGCTCGAAGCTTTAGTAGTCGTGAGTTGTTATAAAGGTACGTATAAACTGGACGGCCTGACATGTTAGCAGAAAACCAAGGAAGCGCGACAATTAACGGAACTACTTCGCGACGCGCGCCGCTTTATTCTTTCTCACAAGCGGGCCATGGAGATTGCTCCATTACAGGTCTATGCATCAGCACTCGTGTTTAGTCCCACCCGCAGCCTAATCAGAGAGCTCTTCAAAAAAGATGAGCCGAACTGGATTACGCTGAAGCCGGGTGTGGAATCAGACTGGAATGCGTGCCTGCAGACGCTCGAGGGCCACGACGATTCGGTGACCTCGGTAGCCTTCTCAGCGGATAGTCAGCAGGTCGCGTCGGGCTCGGGCGATAAGACGGTCAAGATCTGGGATGTAGCAACGGGCGCGTGTGTGCAGACGCTTAAGGGCCATGGCGCTTGGGTAAACTCGGTAGTCTTCTCAGCGGATGGCCAGCGGCTCGCATCGGGCTCGGGCGATAAGACGGTCAAGATCTGGGATGTGGCAACAGGTGCGTGCGTGCAGACGCTCGAGGGCCAAAACAATTCAGTGACCTCGGTGGCCTTCTCAGTGGATGGCCAGCAGGTCGCGTCAGGCTCCTATGATATGACAGTCAAGATCTGGGATGCGGTAACGGGTGCATGCGTGCAGACGCTCAAGGTCTATGACTTTTCGGAGATCTCAATGGCCTTGGCGAATGGCCAGCGGTTCGCCTCGAGCTCCAGCGAGGTTAAGATCTGGGATGTGGCAACGGGTGCGTGCGTGCAGACGCTCAAGGGCCATCACAGTTCGGTAGACTCGGTAGCCTTCTCAGCGGATGGCCAGCAGGTCGTGTCGGGCTCGAATGATAAGACGGTCAAGATCTGGGATGTGGCAACAGGTGCGTGTGTGCAGACGCTCGAGGGCCAAAACAATTCAGTGACCTCGGTAGCCTTCTCAGCGGATGGCCAGCAGGTCGCGTCGGGCTCGAATGATGAGACGGTCAAGATCTGGGATGCGGTAACGGGTGCGTGCGTGCAGACGCTCAGAGTTGGCCGGGTGATTACCCATCTTTTATTCGATCCGAGGACAAACTCTCGTCTCTCTACCGATATTGGACTTCTGAATCTGGATCTCCCGGTTCTACCGCCTGCCATCGATAATGGGTCGACTGACCCAACTTTACAGAGTGTTCGCCACTCTGGCTGGGGTATAAGCACCGACGGTGTATGGATTGTAAAAGATGGAAAGGGGATGCTTTGGCTACCTCCCGAGTATCGAGTGATGAAATCGGCTGTGGTGGGATCAACGGTCGCTATCGGCTGCCATTCAGGTCGTGTACTGGTGGTGAAGTTCTCTTAGAGCAGAGGCAGGCATAATTTTCTCTTTCGCTACAAGCAGCCCTACTCAAGAATGTAGACCAGAAATGCGCCGCATTTCCACTTCTGTACCAATCAGAATCTCCACATTCTTACCCCAAATTTCTCGTCTGGAAATGCGCCGCATTTCCATCTAGGCCCGTAAATCGAGAACACGAAACGCGCCGCGTTTCTTTCACAAGGCCCGTGCCATCCATGTAGAAGACAGCGCTCTTGGACGTCACGGCATGCAGTAATTTCCGTTATGTCCATTGGGAAGATAGGAGCGGGAATCAAGTTCTGTCTTTCTCCATCGGCTTAACGTGCTTCAATAGAGAGTATCTTGTCCTCTTGGCGCCTAATCTACTCTCTAAATCTTCCAAACCCAGAGACACTTCCACTGCGACCAAACGGCTCGCCGCCTCACCCACACCTTACGGTACACAAGGGCTCGGCCTGTAAACGTTGTGGTCTTCGCTCTATCAGCGAAAAGGTCCTACTAGCCCAGGTGAAGTCAAAGCACAGCAAAGACATCTACTGTCATCATAGGTATTGATAACATGTATCTTTTCTAGAACTGGCGAGGAATTCATTAATAACTTTAGAACAATTTGTATGGTGTTTTGACCGAAATTGCTTTATTGAACTAACTTTCCGTACCCCGCTTGTACTGTCGTC
>JCP043_012235
ATGGCTGCACAGACAACTACCGAGACCAGAAATCATGATGAATACACTGTGGGATGGGTCTGCGCTCTGTCCAAGGAGCAGACTGCGGCGACGGCTATGCTCGATCAAAGACATGCCGATCTCCCGAAACCGCCAAATGACCCCAACACATACACCCTGGGGTCTATCGGCAAGCATAATATCGTCATAGCCTGCTTGCCGAAAGGGAAGATCGGCAATAATGCGGCTGCGGCCTTTGCGGCCCAGATGGTGCGCACATTTCCGTCCATTAAGGTCGGCCTCATGGTTGGCATCGGCGGCGGTATTCCACCCAAGGTCAGACTCGGCGATGTGGTAGTCAGTACACCGGTCGACCAATATCCTGGCGTGGTCCAGTGGGATTTTGGCAAGACGGAAAAGGATGGCATATTCAAACGAACCGGCGCGCTGAACAATCCCCCGAGTGCCCTGCTGACTGCATTGACGAAGTTGGAGACCAACCATGAGATGTATGGATCTAAGATATCCCAGTATCTGGACGATCTGAAAAAGAACTGGCCGAACCTGGTGCCAAAGTACACTTGGCATGATTCACTCAAAGATCCTTTGTTTGTGCGAGACACCTCCTATCGTAGTTGCGGCAGCTGGGAGGCTATATGCTCAGTATTATGGGACATGATCCTGGCTCTCCTCCAGTTTCTATTAGGCTGGTGGGCTTTTGTTCCTACGGAGCGTGGGGCCGAGCACGTGGCGAACAGCACGGTGAGCGCTACGGCTGATGGAGGTCAGAGGCAGCCGGGAGACATGCGTGTACATTATGGTCTAATCGCGTCCGGTAACCAAGTGATCAAGGATGCCGGATTCCGTGACAGCCTCAACAAGAGTCTTGGCGGGAATGTGTTGTGTGTCGAAATGGAGGCAGCAGGACTGATGGACTTTCCGTGCATCGTCATCCGGGGCATTTGCGATTATGCCGACTCGCAAAAGAACAAAGACTGGCAGGAACATGCTGCAGCTTTAGCTGCGGCGTTTGCGAAGGAACTTCTTCAATATGTTCGGCCAGGTGATATTGACGGAGAGCGCCCAGTGAGAGACATACTTAGCCAGGGTTAG
>JCP043_012236
ATGCCTGGCGCTGGAAAGACGATCCTAACGTCAATCGTAGTCGATTCCCTCAATTCAAAGTTTGACAACGACTCAGAGATCGGCATCGCGTACATCTACTGCGACTTCCGGCGGCAACACGAGCAGAAGATTGGTGACCTGCTGGCGAGTGTGCTGAAGCAGCTGACTCAATGCCGGTCTTCCCTGCCAGACAGCGTCAAAAGTCTTTACGATTGGCACAAGACCAAACGAACGCGGCCATCCGTCGATGAAATCTTAGGACTCCTTCAGTCCGTGGCGGCGATGCATTCGAGAGTCTTCATTATCGTTGATGCACTTGACGAATGCCTAGCATCCGATGGATGCCGGACGAGGTTCCTCTCGGAGCTTTTCAACCTTCAGACAAGGCACGGGACAAACATTTTTGCGACGTCGAGATTCATTCCGGAGATTATGGATCGCTTCGAAACCAGCCTATCAATAGAGATTCGTGCAAGCCCCGACGATGTGGCAAGATACCTCGAAGGTCACATAGAGCAGCTACCATCTTTCGTCCAGCATGACCGACAGCTGCAAGAAGAGATTACGACGGGCATCTCAGAAGCTGTCGATGGAATGTACGTTCTCATAATAGGAAGAGTAGCGCAGCCACTGACGATCCGCAGGTTTCTCTTGGCACAACTCTACCTTGGTTTACTTGGTGATAAGCTGACACTAAACGATATCCGAAGCGCAATGGAGACCTTCCAGAAGCCGGGTCAAGGATCAGGCGAATATCAGAAGGTTCAAGTCCTAGCTCGTGCGTACGGACAAGCTATGGAGAGAATTAACGGACAGATGCCAGGAAAGAAGGAACTTGCGATGAAGGTCCTATCATGGATCACGTGCGCGAAGAGACAGCTTACTACGTCAGAACTTCAGCATGCCCTCGCAACAAAGACGGGAAAGTCTGAGCTTGACCATGGGGACCTGACACACATCGGAGACATGGTCTCTGCATGCGCTGGACTGGTAACGGTCGACGAAGAGAGCGGCATCATCCGGCTGGTTCACTACACAACGCAAGAATACCTCAAGCGGACACGGGAACGATGGTTTCGGGACCCAGAATCTGTAATCGCGACAACCTGCGTTACCTACCTCTCATTCAATGTCTTTGAGACCGGGTACTGTAAAACGGACCACAAGTTTGAGGAGCGACTACGGTCAAATCCGTTCTACGATTATGCCGCGCACAACTGGGGGCGCCATGCTCTTGAGGATGTAACTTCAAATCCAGTGGTCATCAGCTTTCTTAGGAGTAAAGCAAAGGTAGAGGCATCGTGTCAAGCGCTGATGGCAGCCAAGCGATTCTCATCTGACCCATATTACAGTCAACGCCCGCCAAGGAAATTGACGGGACTACATCTGGCAGGTTTGTTTGGATTAAGCGAGGCCGCAGATACGTTACTTAGACTTGAACACAGTCCAGATCTGGAGGATACTTACAGCCGTACGCCGCTGTGGTATGCTGCCCAGAACGGACACAAGGCCGTCGTCGAGCTGCTACTAGTAGCGGGAGCTGATGTCAATACTGCTTATAGACGGACTGCACTCCAGGCAGCAGCTGAGGGAGGCCATCTAGAGGTTGTCGAGAAGCTGCTAGCAGCAGGAGCTGATGTCAATGCTGCTGCTGGCATCCATTTTGGACGGACTGCACTCCAGGCAGCAGCTGAGGGAGGCCATCTAGAGGTTGTCGAGAAGCTGCTAGCAGCGGGAGCTGATGTCAATGCTGCTGCTGGTTATTATGGGCTGAGGGAGGCTATCTTGGGGTTGTCGAGAAGCTGCTAG
>JCP043_012239
TAATTAATCAGCGCCGCAAATGTTCCCAGGACAGAGAAAACGCGGCTGGCGACAATGCCTGGCCGATAGCTATGAAAAGCAATACGGCGTAAGTACCCCAGTATGTCAAATCATGGTCTGAACTGTACTGATCATATCACAAGCCTCTCGATGACCCAGTCCCGACCTTCGGCGCCAAATTGGTGACATTTCCATCGACGCCGACTCTACCCATGTGCTTCGCCGGACCTGACCCCGACTTCCTCGAGGAACTTGATCGACTTCTCTCCGCCATTGAAGCCAACCCAGTACCCAAGTGTCTGCAGGGCTTGCGTTTCTATGAGCCCTCGGTCGAGATGAGCTGCTCCGACAACGACACCGACGATGAAGGCAGCGAAAGCTTTCGTGATTCGATGCGCGAGGTCAGGGTTCGCATATATGCGAGAGCCGGAATAGATATTGTTGCTGTTGAAGCTAAGCGACGGGCGCGAAGGCATGCGAGGGAGAAGAGACTCGAAGCCAGGGCAGCCGAATCGAACAGTACCAAATCTGCGCTTCCGTCACCACATGACCATGCTATCAAGCCCTCCAGCAATGCTACTAAAGCAGACACGGCTGGGTGTCAGGCCGAGCACCAGAAGCGAAAGCGCCAAACAGAGGACGAGGAAGACCAGCCTCGTCGCAAGGTCGCCAAACCCAGCGACACAACCACAGCTCGATCAAAGCGACGAACTCGCCCATCATTCAAGCCGCAATCTTCATACAGTCCTCCACAAACACCTTCTCCCACCAACAAAGAACATACACAAGGACAAGCTGGCTCGCCGTCATCTCCCGACTCTCTCGTCGCACAACAACCTACACCCGAGGTTGACAGCTACTTGAAGCTCGGGAGGGCTCAGGAATCGCCAACTGCAGGAGCAGAATGGTCAGCAGGATGAACATTGTCGGGCGTATGAGATCTCAGTCTACGAGTTGAGGATGATGCCATGACGCGCTCCGACTTTTCCAGATGGGTTCATTACTGAACCTGAAGCTACGCCCTCCAGCCTGACCATCAGTATCAGCGGAAGAAGCGATAAAGCTACATATAAAGCTTCGCAACCACCTGATTGCGTCGCTTGAGCCTGCGCAGTCGAGCCATCGCGTGAAGCATCGAGTCTTTTCGTGTCTCGGCTACTCGAGCAGTTGGCTGTTGGAGACCATGCTCAGAACGACTCACCAGCCGGGACGTGCAATTACCGCGTCCTGACGAGGACGCGGACATCTGCTAGGTGCGCTTTCAGTGTTGGCGATGCGATGCTGTCGCTAGGCAGAGGCGCCCTGCTGGGAAGAACGCCCTTGATGAGGCGTACCATCAACCTTGGTCACAAGGAGGATTATGTTATATTAGCTACAAAGCCTTTGACGTGGCCCACATATAGATACAAAGTAATAATAACTAATGCATCCAAGCTTAACCACGTCTTTTCGCCTCTCGAGCTGACCTATGCCTTTTTACCCTCCTTATTCTCGTGGGTACTTAAACCAAGGTTTCGCGGTTGATTCTGCAATTAGTGACCGAGTCGCAGAATTTGAGGCCGCAGAAAGTTCACATTCTAAGATTCTTGGAGTTTGTTGCAGCATCAATGGGGACCGAAGCCCATCACTGTGTGAAGTGTGGAGAAGGATTCATCAGGCTAGGCGTTGATCGGTAAAGACTGGACTGGTCGGGGGAGAAGTGGGGCCAGGGATAGAAAAAGTTGAGAAGCTACCTTTACTTGAGCCAGCTCGGATGCTAAGCTGGAAGTAGCTCACTAACGGAGGGTCCGAGAAGTTGCTATAATTGGTCAGATCTGCCTACCAGACCGGCCAGAATCCAGGTAGGCTGCAAAGACGTATTAAATATATCAGATGTTATTTCAAATCCAGTGGTTTAGATTTTTCTTAGCATAGAATTTTGGCATATTTAAATAAATCGTTTGGCAGTTTGTCGGATTGCATTTGATTTGTAGGCAGCGCTACATTTAGCCGTGAGAGTAATAGCCGATGGCTGATAGTGCAGCTTGAAGCCAACTGGGATAAGTGATCGACTGGATTTAAAAGGGATTAAATGAATTATTGAATCTACGTGAATCAGCTTTTGTCTCTTAAATTAATACAATACATATTACTAATAGAGAAGAGGCCA
>JCP043_012243
ATGGAATCCGAACACGACAGCACCCCGCCTATCTGGCCTAAGCCCATAAACACAGCCGATGCTGTTGCTCGGCCCACCAGCATTGGGTCGAGGTCAGTTGAACCTGCAAGTAAGCCGCTTCTATTGGATCAAGAAAACGACCCAAACACTCCTACAAAAGCTTTCGATCAAAAACAATCCGCCAGCGCTGTTGGTGTCGTACCCATCAACGACCAAATTCACAGGTCGACTTTGAACCAGGAAGATTTTGCCGTTAGGGGATACACGACAGAGAAAGTCAGTCCATGCGCGGAAACCATTGTCCCAAGTAGGGTAAGCTGGGAAAACACCCTGCGGCGTATTATCGAGGGTTGGTGGCAGGAGATGCTTTGCTGTTTAGTCAGCGTCATCGCTCTAGTAACCCTGACAATGACCTTGAAGAAGTTCAATAATCAGCCTCTACCTGATTGGCCATCCGGTATCACTTTGAATACAGTTATAGCTTGCATAGCCACCATATGCAGATCCGCACTACTTATTCCTGTTACAGAAGGTTTAGCACAAGCCAAATGGGTTTGGTTCAAGCAGCCACGGGCGCTCAAGGACTTCGAAGCATTTGACAAGGCGTCGAGAGGCTTAGGTGGTAGCTTAAGCTTGCTCTCTCACACCAAGGGATGGTAAGCTCTGCCTCCTCAATACTTAAGTTCGTACGGATACCCACAAAAATAGGTTTGTTGGTATCATCGCTGCATTTCTCTTGAGTACCACGATTGCCACATCAACAATCACACAATTTGCCGTCACCTACCCGTCTAGATTTAACCAAGATGGAAGCAAGGGACGTGCAGAGGCGTGGAGGCTAGGGGAGAGCTGGGGGAAGGATGAGCCGAATTATGCTTTCAGTAAGTCGCCCACTTTCCTACCACTGGCTTCTAACAACGCACATGCTGCAACATTTGGTTGGTAATTGTCTGACAAATACGCATAGTGAACGAGCCAGCAATTGCAAGAGGTGTCCGACGAGGAATACATAATTTGGTGACCGAAACAATCCCCTTAAGAGAACCGAAGTGTGCCTCAGCCAACTGCAGATGGCCAGAATTCCGCACGCTTGCTATAGGATACGAGGTTACGAGTATGTTATATATCACCCCTCCAAGACGGTTGCCCGTCGTGTCTAAGGTTTTTCGCAGATGTCACCCACCTGATCGAGGCGGATGTCAATTTCCACGATGGTAATCCTAATATCACTCTGCCGAATGGTGTTTATACGGCACCGGGCAAAAGTCGTGCCAGATACACTGGCGCCCCAACATTTTTCATTGGCAGTGGGTCAACTCTAGTACATCAGCATTTGCGAAATGCATCAATTCTCGATTACTTTGCCATTTATTGGGACGCATCTAATCGCATTCCTTGGGCAGTCGAAGTATCCTACTATTGGTGCATTGACACTTATCATCCTGAACTAGTCGATAATGTCCTTCGGATGAACAAGTCGGCATCTCAGATCCCAAAGTTACACGCATTGCAAGGGGATGACTATAGTGGATACGTACCTTTGGAACCACCAGGCAAAGACGATGTCACATGGACCATTGGTGGGCTATCTACGAGAACGATAGCAACTCAGTTGAACGAATCGCTAAGCGGCTACACTGTCGTTCTAGCAGGAGAACCAATACTTGGTACATCAGGCAGTGGCATCTTAGCACTAGCCACCAGAGAGGTTTTACAAAAGCTTACCAAGGGTAATTCCACGCTTGAAATCCAGGAGGCAGAGAGAGCTTGGTGGACCGCCCTGGAGGGCATGGCAGTAAACGTGGCTAACAGTCTCACAAACACGTAAGTTCAACTACTCCTTTATCTGTTGCGCTATACCCTGATACCGATTCGAATAGACTCCTTCCTGATCAGTCCAACGTCGATGGTGTTTCATTAAATACCGAGGTATACGTCCAGGTTCGGTGGGAATGGTTGGCACTTCTAAGTGTGCAGGCTACCCTCTCTATCTCTCTTCTGATCTGCATTATTGTTGAGTCAGCAAGAGCAGAGGTCGAAATTATGAAAGGTTCGACAGTGCCAGTATTGTTTGCCGTCAGTGCGGTGGACAAGGCTAGGATGGAAAATGGGGACATCGATTTGGATTCATTGAGACAGATGAAGCATCATCAGCAGCTGGCTCACGTTAACCTACACAAGGTCGGTCAAAAATGGGTCTTGCAGTAG
>JCP043_012248
ATGCCCAGCCGAAGTGGTCTCAATTGTATTTTCTACAGCTGTACCGAAGCTTCAGAGAGCAATGGGATAGTGTGAAAGTATGGGCCGGCCAGTTTGACAGGCAATTTGGTATACAGATCGGCCATTACATTCGAGTCATGTTCAATACTGACCGCACTAAAGAGGTTGGCACAACCCGTGGTGAGGGGACGTGGTATCATGGCAGGCCACCCTTTTTCCAGATTCAGTTTTGGGCACCTTACTTCTCACCACCTCAAAGCCAGAAAGGTATACCTCTATCTTCTGTGTACCATCGCCGTCAATATTCCGATGGCTTATCGCCTTCTACTCTGTCAACAATTCCAACCGCTCGAGACTTTCAGGCTCTTGATGAATTGGTTTGGGAGCACCGGGTTCAGATCGTGGATAACATAGACAGTCTACGCTCCGCTAGTCATTCTTACATTCGACGCCATTGCCGGCCGGCACTGCTCTACGTGAGCTCCCTCTCGGGCCCGACCTGGGGCTCTAACGGAGACGTGAAGTTCATCCAGCCCTGGTCCGTGGAAAGAAAAGGCATTGACGAGTACGGAGAAGAGGATGTTTTCCGGATCCCCGTCGTATATAACCATATTCCAAAACACATATCCGAATCTATAATCAACCGACCGACGATTTTCCTACCAAGCCGAGATAATGTTATGGGGTTACTCAAAAACATCGAATCACTTCCAGGTCATTCAGCATCGTTTATAGCACGCCTCGGTTGGGTTATGTGCGAGCTTGATAATAATGGAGATCAATACGACGTCCGTAGTCACCTAGTGGCCAAGCAACAAGCGATAGGTCCTACTGGTCGAAGTCAGACCCTTTTAGAACAGTTCCTACGCCAGACGGAACCTCCAGAGAAGGAAATCTTGTCTCCAGATGCTGTTGACGTCTTAGTCATTAGCGAAGGAGAAGAAGAAGGAGAGGAAGAGGCTGAGGACGATGAGGATGATAATGATGGAGAGCGAGCACACAGAGGCGACGATTTTATCTAA
>JCP043_012250
ATGGACGCGCCAAGGGCCTCGTTATCTTCCTATGAACCAGGCACAACTGCAGGACAACTTTTATTTCCTGACAAGTTCTCATCATCAACAATAACAGCAACAGTTTACGATGGCAACCTCAGAACTGGTAGCGATGCCATTCCTAGCACTCACAGAGCATCATTCTCGGGGGACTACGGCAGCCACCACGACTATAACCAACAATACATCCCATTGTCTAACAACTGCGAATCCTTGGCGAGCACCATCTCCTACGCTATCCCCATGCCCTCCCCCATCTCGACTCCCTCATCACTAGGCGACCATAGCGCTGGAAATATCCAAACTAGCATGCCCACCTCGGTCCTTCCCTTCAGCTGTACCAGCTTCAGAAACGTTTGCACTATATATGGTAAGGAGACCATTAAGGTAAGGTATATCGAGGTGGACTACCTTGGCGCAATACCGGAAATGCTCGATCAACCTGATATGAGGTATGTCAAATAGATTAGTAATAATAAATATCTAGAAGCCAAGCTCCGCGTTAGTACTTCTCCGTTTTATCCGGATACACCTTACACTTCCAACCCTCGTACTGAATCACTCGTAGTGGCTATCCGCCTGGAACATGTAAATAA
>JCP043_012251
CCCCATCACTTTTAATCAGAACTGATTTATGAAGCATGGCACGCGGTTCTTACACGTTGTTAGCGAAAATTGAACGTCGACTAATGCGACGACGATTGGCCCGCATAACAAGCACTGAGAGCCAGCGATGCGGTCATTTCAAATTTAATACGTTCTTTTACGGGGGATTGAACTGATGACCTTTCAAGCTGAATTGAACAGGGTAGAGTCCGTACCTATGGCTGTGCAGGGCGAGGAAATTCTGCTGACTAACAGGTCTCTTCCTTTGGTAGATAAGACAGCTGATAAGATAGACGAGTAGGCAGCCTCTTCAGTCTAGGGTAACAATCAGTAAGATTAAATACCTCAGAAGTCTCACTTTTCTCCACATAATATATCAATTCAAGCTAATTATTTGAGAAAACAGAATTAATTTTGTTTGTCTGCATCGCTGTTGAGAACCACCGTCACTGATCTGGGGAATTCCCTGTGCAACAAAATTATTCTCTGGCTCTTGGAAAGACTTAGACTTCACTGGGAAGTCAGATCTCAAATGTCAGCAGACAAAATGCTGAAGCTGAAATATCTGGAGATTGTTGGTAGAGTAAACCTCCGTGGCTGTGCTGACTGCGTCTTGGGGATGGAACGTCTGACTTCAGTAAGCACCAATCAACTTGGGCGAAATCCACTGTCGGGATAGGGGATATTGTTTGAGTCTGCTTTGCTGCATGGAGCTGGATCAAGCTGACAACGATGGAAGTGAACGTTTGCGAAACATGTATGCGAAATTCAAGCCTACTCCCTGTTAGGTGGGTCTAGAAATTAAATCCTACTCCCCTGTAAAAATCAATTCTACCCTGGGTTGTTTGACATAAAACAAATGAATTCTACGTAGAATTTATTTTGGTATGGAGCACTAGGCTCCAAAACGCAAGCGAGATCAGCCAATTTGTTAGACGATTTGATTCAAATCGCCTCTTAATAGATCTTAGGGTTTGCATCAGACCTCATCTTAGAACTGCCGGAGCTAATGCTCCCATCGGCTTGAAGTATGACTTTTCCGGCATGGGTGCGCAGGAATGTCTCTCCAACTACGCAATGCTACCCATTGTGGTTAACCGAATCATCTGGAGTTTGACTACACTTCTGCACAAGAAGACCACTAAGTCACTCGACCTACAGCGTCAGGGTTTCTGCCATATGATTTGGATGTATAGTCCTTACATGCGAAGCGTATCACAGATGGCTGCCATGCTCCTCGGCGACCCTCCGACGTGGGCTTGTTTGCAGGATGTACGACGAGATCGTAACGGCCTGCTGTCTGAGACATCTTACCAGCTTTGAGACAACATGAGTTTCCGACCCTCCATCCCATGTATAGGACCGCATCCTCGCACGATGGCCAGCATGGCCTCTAGCTCGAGGATCAACTGACGATCAGGATTAGCCGTTCAGACAATGGGAAAAGCACTTGAGGCGGATTTCAGTCACAGCGCCATTTTGTCCGTCCTTGTGACGCTAAACTGTTATTGGTTTCAGAATCGTTATCACAAGCTGATTTATACGAAGATATTATTTGTAGAAAGCCGAAAACTCTAGCGTTGGTAGAAGAATAGATACATAGGCTACCGCAATGTAAGAGGCTATTTGGGGTACCTGTACTGTATGCACTTGTTTACGCAGTGTAGTTAGTGCTCTTCTTATGACCTCCCATCGGAGATGAGAATGCTCCCTACGTCTTCCGAGCCAAGATGACAAGTTATTATATCACATGTCGACCTGGAATCAAGACATTTCGTCGATCATTTCGTATCGTGGCCTGTGTCTGATCGGACATGAGGGATATACATTTTCAAGTTCTGTCGAAACGCGGTTCAAAGATCATGACATCTGGTTCTCCTCTCCTAACACAGTACATATTTGAACCCCCCTGCACAAGCCTCAAGTTGCGGATGCCGGGCACTTTCCTATCAAAGTTGGCACGGTTGATCAAGGTGGGTAAATTCCAGGTTTCACCAGCAGAGGTTCTGACCAAACCCTGCCGAGTAGGTCTCAGTTGGGTGTATGTGGCGTTTTCGGGTACTTGACTTATCGGTACTTATCG
>JCP043_012252
ATAATAGCGACTGCAGAACAACATTCTCTGATCAAGTATAAAATCCCCCAGCACGGCCCAAGCTTTTAAGGCCAAAACATCACCACTCCAAACAACTTACAGAATTTTACAAACACCACCAGTCTTGTGTATCAACTGTCTCCAATCATCATGAGCCTTCTGAACGCTTCCCGAGCTGCCATGAAAGCCATTTCTTTGCCTTCTACCGCCTTAGTTCCTACCGCGGCCCGTAGCATGGCTACCTCAGCTACTCAGCCTCATCCTCAGGGCCTTGAAAAGGCCTCTGATGTTCCTCCTGGGCATCTTGCCACAACTGGAAAACTCCAGACCTTTATCTTGCCTGAAGAAGTCTCCGGCAGTGATGAAGATAAGAAGCTTGGAAAAGCCATTGTCGATGCCTGGAAGAAAGATGGGATCTTGCAGATTGCCATGAAGCCAGAGCAGCAGGGCTTGTACAAGGCTGCTAACCTTGCCAGCAAGCGCTTTTTCAGCAAGCCGTATGCGCAGAAGGCTGCCTGTATTGACAGTCAGACTTACTCTGGATACATTGCCAGTGGTGAAGAGATGACTGATGGTATTGCTGACTACAGTGAGATCTTCACTGTCACTAAGGATCTCGAACTTGATGAGCCTAGGGTGGTTGCAAAGTGGCCTTGCCACGGACGCTGCCCTTGGCCGGACTATGAGATGAAGAACCCCATGGAACGCTACATGAATAGCCTTGGTGAAAGTGGCGAGATTCTCCTCAAACTCACTGAGCTGGGCCTCGGTGTGCCCGAGGGGTCTCTCACCGATTACACTAAAGATGGCTGGCATCACATGAGAATCCTTCGGTAAGTCCTGAATGACTGTCATACATCTTGGCTCCATCACCCTCTGACGCAAGTTCTACAGCTTTCCGGCCATCAACAAGACCAACGGAAAGGGTAAGGAGGGTCGTGGAATTGGCTCTCACACTGATTACGGACTTCTGGTCCTTGCAGCGGCTGACGATGTGGGAGGTGAGTAACTGGAGAACAACAACACTTTGTCTACTGGTGGAATTTTGCTAACAACACGAAGCTTTGCTTGTTCGCCCTCCGCAACAAGGCGACAACTTTTCCAACTGGGAGAAGAGTGCAGCGGGCTTCAAAGAAGACGATGATGGATGGTTGTTTGTGCCTCCCGCAGAGAATGTGTTTACCGTCTTTCCAGGTAAGTCAACTTCATAAGCAAGATATCATGAGATGCTAATTCGTTGGTCTCTTGCAGGTGACATGATGCAGTATCTCACCAATTCGTTCCTTCCATCCACGCCCCACAAAGTTGGACTCAACATCCGGGAGAGGTTCGCCTTTGCTTACTTCCACGAACCGAGCTTCCAGGCTGTTATCAAACCCCTCCCTGGGTACGACGCTGGCCAGGAACCTAAAGAAGGAGTGCACTATGGCAAGCACTTTACTGATATGTTTATGAGAAACTATCCTGAACGTATCACGACCCAAAGGCTGCTTGACGAGGGTCGCTATGATCTGTTGAAGCAGGAAAGTCTTCGTACTATGTCTCCTTAGAGGATTATAGGAGTTTCTATTGGTTCATGCATGTTACTCGCAATACTAGTCCATCTGGGAAAAAGCAGATTGCACAATTGAACCCCAATGTTGTAGCCCAATACTATTTGTGACGACGGCGAAGTTTATCTCGCAAAGCTATTCAGTCTCGAGACAAGGGAGCACTTCCGCAAGATGATCCTGGTCTTGCGCTCCGAGGGGCTTTGTTATCGCGCCGGCTTCCACATGAATCCGAAAATCTGGGACAAGCCTTTCAGTAAAACGCCCCGGTCGACTACCGACCTGCGTACCAACTTAGTCTCCACGAACGCAAGGCTGGGGGGAGCCCGATTCGCATGTTCTATGTAGCTTGATGTAGCTTGATT
>JCP043_012258
ATGATGGAGTTATCCGATAACGAAGACAATGTCCTTGATCAGGTTGAAAATGAGGACGATGATCCTCTCTTCTCAATGAAGGCACCTCTTTTCATCAGTGGTGACGACGAAGAAACGTTCCATGCAAAGAACAAAAGCATGACTGATTGGCAACGACGCATTGTCATAGAGCGTCTCACCAAAGCTACTACGATTCAATGCTTCCTCCTCGATGTCATCCATGGAAAGCTGAATCCGACTATCCGATCGCCTTCGGCTACCCTGATGGTATTCAAGTTCCGGCTGGAGCCAATCAAGCATCGCCGACGGCTTGTTCGTGCTCGGATAGACATTGAGTTTTTCCCCAAGGATCCCAAGGATACAGCTCCTACAGTTCTAGCCATTGGACTCGACGATCGTTGGAGGGTCAGTCCCACGGTAGATCATGAAGAGATCACAGAGGCCGGAAAGATAAATCTTGGTTTCGCAGGAGGTCCCGTTGCGCAAGCTGGCGCGGAGGCATCTCTGGAGAAGGTCAGAGGTCGTGACATTCGTGACGCCACCACCGTCACTGGAGGAACGCACTTTGGCGAGGGTATCGATGCCGGTGACCATACTGCCTGTGGCTGGACTTTACTGGAGAACAAGACGCAAAGCACGGGTCTTCCTTATTCACTCACCGTACCAGTCCTCATTCAACGCGATAACGACAAACAATTCAACGCCGTTGTGAGTTTGTCAGTCAAGGGTAACACAAGAACTACTGTGGATTGGATGTTTAACAAGATCCCTATTGATGATCCGGTGCTTTTTAATCCTGCGGTCGATCGGCTAAGTGAAGCCCCAGTGAAGAAAGACAAAAACACAAAGGGGAAGGGTAATAAGAAGAAAGCAGTGAAGCCATTGGTTCAGAAGTATGGAAAGCAAGAGCTTGGAAAATGGCAGGCAGAAATGAATAATCTAACCAAAGTCATCTTAAGTACAACACTTAATGGGGGCGAGATAGAGCTATAA
>JCP043_012259
CACAAAAGTGCCATGGAAACTGCAGATTCACAACCGTGCGATCACCTTACAGCTTGCTTATGAATAGCATGTCCGAGAAATTGAGAGACAATCGGAAATTTACTTCCCTTAAATCAATCTTGAAGAATTCGAATTCAACTTTCATAAAAGAAAAGCCTCCATCATTTGTTTCGCAATGTCACGCCCAGCCTCTCCCCAGCTCATGTCGATAACGGATTGCGAGCCTCCGCCCAACGCCATTCTCTCCAACGAGCCCCCGGACTGTTTCAAAGAGATTTTGAGGAAAGCGATAGAAATCGAAGAAAACAATGCCACCGGAAACAGCCAAAATAAGAAAAAAGATCCGGATGCGCTTAAGAAACTCGTGGCACAGAAAAAGGATGAACTTTTGACGACAGTTACCCTACATAAGCAGAACATCCTTCACTTTCTGGCTTCTAAGTCGGCGCTTGACATGTCTACCTCCGAAGGCTTTGCTGTGCAGAGGTTAGTCGCCAGATTGCTCTTACATTCTGGTGGTCGAGAGCGGTTGCTGGCGATCGACGATAATTACAACACTCCGCTGCACACAGCTGTTCAGTGTAGCAACCATAATTTCCTCAGTGCCGTTTCTGGGCCTCCAAGTCAAGATCAAACTATTGACAAAGTTCGCCGAACTATTGAACGAGGCAAAAACAGGTGGGCTCGGTCCCGGTCACGAAGCACTTTCCTGCATGAGGCACTCGCCAGCAACAGCCTTCTCTATAATGAGAAGCTAGTCCTAGCTCTTATTGCCCTGGCACCTACTGCAATGTTAGGCGCTCAAGATGTCCATGGACAGACGCCTCTTCATCTTGCTGTTGAGTACACAACGTGCATAGCTCAACGTATCGCCGTTATCAAAGCACTTATTGCTCGCCTGCCATCAGTTCTCGAGATGACGGATAATGAAAAGCGCTCAGTGTACCAATACCATGTTCTGTCGAAACTGGAGAGCCAGAATGACGCAGCAAGCAGCACGATTTCTGAAACAGCCAAAGAAATCAAGGACGAATTGATACTTGCGAGTATGAGGACAATGCCATGTCAAGTGGCACAACGCTGTTTACATGTCCCAAAAGAAAACGGTACGGCAATCACCTTCCAGTCACGAGAGTCTATCTTAGTTGAGACTCCATTCGCAAAAGAAGTAATAAATATTGATCAATTTTAGAAAAGCAATTGTGGTTTGACTATATGCCAGCCCGATCAACAGACGCGACATATGAGGAGTTCAAAAAACGCTGGAGTGATTATGACTTTGAGGCGACATTGAAATATGTTTCAATTGCCAATATCAAGTTCAAGCGAGACAAAAGCGTTAGTCAAGTTACGAAACAGAGCCGCGACGACGCAACGCATATTATTCGCTGGCTACTAACGCATAAAAAAGTCAAGCGAATCTTGAACGTTACCGTCGACGACATGGGTCCGAACTACCACAGCAATGAGTCCATAGAGAAAGCTCTTAAAGGCGCCAAGGTGGAAATCTTGGACTGGAAACGACCAGATTTGTGCCCCGCGACCATCCTCAAGATTGGTAGTAATTTGCGAGAACTTTATCTCCATTGGGGCGGAAACAACGCGATTCTACGTGCGTGGAGTGAGGCAGAAGGACTGCCTATGCTAGCTCAGTATGGTAACCTAGAACGGATTTACATCATCAGGCCCAAGGTATTTCCCGCTTTCTCATCTACAATCCAAACTGCCTGTCAAATACTGACATTACTGTAGAGTAGTCCAGATCTGTCTTCACGCAGATCGGAGCAGGAGAAGCAATTTAATGATCGCCTATCGAGTAATTGGAAGCTCAAGCTCGCCGTGCCTGAAAGGCCAGCAACCCCATCATCACCAGACAGCTCAATGGTAGCTTCGACACAATCTGAAAGTGGAAAGAGCTCGCAGGATGGGTCACAGAGTTTGGTCGATCAGTCCCAGACCTTGGAACCTCACCAGAGGGCCAAAACCAGTGTGAAGACACCAAAGATATATCACATTGAAGAGGAGGCTTCCGTCGAGTCTACTATTGGCGGCAATGGTCACACGGGCGAGAAGGACCAGCATCGCTGGATCCAATGCATGGAAGACTTCACAAAAGCCTTTCTACAAATCAAGCAGCCTTCAGGCTCCAGCTCAGTTCAGGTCGCCCTGATTGATGACGGAGTCGACACAACAAACAGTTTACTTCAGGGAAAAACCTATTATGGGAGAAGTTTTGCATTCAGCGACTCAGGCAAACGAAACTATCCGTACTACATGTCTGATAGCGACCATGGAACCATCATGGCGAGTTTTATCCGCAAACTCTGCCCAACAGCTAATATCTACATCATCAAGGTCGCTACAAGACAGGGAAGACAAAACTCAAAAACACTAACTATAGATGTACCCAGTGCGGTTGAGGTGAGTTCAGCCATTATCATCATTATCATCATAAATAATCTAAACCTTTGTAGGCTCTTAACCATGCGGTGGATCGTGGGGCTAAGATTATATCCATGTCCTGGTCCGTGAAACGACCAGCCGATGAGGGACTACGGCACAGCTTCAACGCCGCAGTGCAAAGGGCGGTTGATAACGACATTATCATGTTATGCGCATCCAGTGACCATGGCGAAAGGGGCAACGATGAAACATATCCCTACGACGCGAATAGCGCCAACATCATCCGTATTGGCGCAGCGACAGCAACGGGCAACAACGCCGAGTACGTCAACAAAAACAACATTGACTTTCTCTTCCCGGGCCACGAGATACTTCTGAAAGGAAGTAAACCGGAGACAGAGCTAGGGGATGTCCACAAAGGCTCTTCAGTGGCCACAGCCATAGCTTCTGGACTAGCAGCCTTGATATTAGAGTGTATCCGTGTCAGCTACGTCTGGATGTCCAAACCAGAGAATTGCCGGTCGATGGAGATGATCACAGAAAAGCACTTCGAGGAGATGGATTCAAAAGCCATGAAAAAGGTGTTTGAAGGTTTTAGTATGTCCAAATTTCGTTATATCTGGGTCTGGGAGACTTTTACTGCTTCTATCTGTGAGAAGATTATTGACGGAGGGTCTGATGATAAGTACGCAGCCGTGGCGAACTTGGCGAATCTTCTTTTAAGGAACGGGCTATGATATTACTATCTTATTATTGAAGATGCATGTTTTTGCGGTACTTAATACTTATCTCGGGAGTTCTTATGCTTTCTGTTTCGCAGCAGCTGCATATAGTGGCTTTCATAGGTTTGGTACACCGAGGTTGCTGTATCTGCAAGCAAACTGTGGAATTATGTAAAGACGTGCTCTCTTGTTTGTACTGTTGTTATTCTCGCTAGCGTTATTGGATAATTCGATTGAAACCTCTTCCGACCCACCTATCTCATGGTGTAACGACAGCTAATGCCGTTAAGCTGTATTAATGCCTGCTATTTCGTGTGACTCTGTGCCTCACTCAATAAATATCTTTCTCATA
>JCP043_012284
ATTCACTATACGCGTATCGCTTGGCGTAAACCTACGCGTGTCCGCGGATTATTCTTAAAATTACTCAAGTAACTGTAGCTATAAGAGTGCTACGCTCTCCATGTCTTGCACTACAAACCTCATCATCGAATAGAACCGAGACTTAGAATGCACTTCCTTGCCGCAGCCATTCTGACCTTGGCGACTGCCGCCAACGCCCTCAAAATTCCTTCTTTTGCGCCACCGGACTTTCCGGTTAGCGACATTGACAATGACGGTGTAGGCTCCCGTGCAGACTATAGCAGCATCTTACCTAGCAACACAGCTGACGCATCCTGAAGACACACGCCGGACGATATGATGTTCGCAAAACAATGGTTTGGCTAGACGACAAGAACTCTGAGAACTTGAATAGGTATGTTATTGTCATTTGCAATATGGCAAAATGGGCTTTTGGCTAATCCGTGCTATGGAGCTATTTCTACCTCTTTTGGCTCACAACCGTTGATGGCCGCAAATATCACACGACCCTGGCCCCGAACTTTTTCAGGGGCCGGACCACTGGCATTTTCCGAGTGGAAGACTTGCAAGACCTTTCTTCCACCGGCGCAACCGTCTTCGCCCCAGGCACTGGAAGCTCCGAGTATCTAAACCTGCGCTCCGAAATACAAAACCTTACTAGCCCAAGGGGTGGGGATAACTATACCGCTATGCATGTCACAAGTGATTACGCTGGAGTGAAGCTGGACGTGCACATGACTCCTACTGGAAAGAACCTATACATCGGAGGAAACGGCGGTGTCACCCTTTCAAGCCCTGGCAATGACTTTCGCGAGTTGGTTCCTGGCTACTCTTGGTATTGGGTATGTGCAGGATCAGACTTCAAGTGGTGTTTAGCTAACCGAGACCAGGGAAATCCTACGCTGCGCCTCAGCGGCACAATCAACATCGATGGCAAGGACGTGGAAATCGACCATGGGAAATCTAGAGGTTACTTCGAGAGGCAATCTGGTGAATTTGGCATTTCTGGAGGTCATTGGGGATACTGGCTTTACCTATCTAACGGCATCTTCATCCACGGATGGGTTGTCGGTGCTACCGTCGAGAGGCCCTACAGTACCCCCGCTTGGGCAACTGTTTGGCACCCTAACGGCATCCACGAAGTCCTCGAAGTCGGAAACACCACCACAGCCACGGATGTATGGAAAAGCCCTGTGAGTGGCAAGAATTACTTCCAGAACTTCAAATTAGACCTGCCTTCTCGAGAAGCGAGCTTTCATATCCACCAGGCTATTAAGAAGAGCGAACTCCGGCCTCTTCCTGGCTCAGACGGATACCAGATCACTGAGGCCTATTCCCAAGGTCACGGAGTTTGGGAGGGCGAGAAAGTGACATTTTACGGACACACTGAGCAACTGTCGTACTGGTAAGTATTTTTCTAAATAATACATACCGTAGCGCTTGGTATGGGAGGGTGCCTTTAGCAAAGCGTTTTACTATGTAACTATTTACAACTATGCACTTGACTTATTACCGATTTTATAAACAATGGC
>JCP043_012286
ATGAACGCTGCTCTGAAGCACCTGGAGGAGCTTACTCGCCAGCATCGACTTGATAATGATACAGCGGTTGCTATCAACCTCCAAGAGTGTGTACCGTTGGATTTGGAGACTATCGGTGAAAAGGATTGGATCCGGGACAGCTTTTACTGCACAGACATCGATACCTCGGCTTGGGCTTCTGGCGCGTATGGCACCGCTTCCTTGATAGACCGCCGGCTCGAGATATCATCTTGCTTTCGAGTGCACTACTCGGCTACCCAAATGGAACGAGACGCACTATTCATTGATGTTTCGGTGTTACCAGGGGGACAAAAGGTACGGTTGTGCAATACACACCTCGAGTCTCTTGTACTGGAGCCACCCATGCGCCCAGCACAGATGCGTCTTATCGCGACTTACTTGCACGCTGAAGGTATCGCTGGTGCCGTCGTTACAGGCGATTTCAACGCCATTCAGCCATTTGACAGGTCTCTCCACTCAGACAACGACCTTGAAGATGCATACTTGGAACTCGGCGGCCAAGAGGGCGATGGAAGGAGTGCTGATAATGGGGCATATACGTGGGGGCAACAAGCTTTACCTGAGCTTCGTCTACTATATGGCTGTTCACGCATGGATAAAGTGTTTTTCTGTGGCGACAGCCTCAGACTTCAAGGATTTGAGAGATTTGGTGCTGATGTGGAACCAGACCAAGAAGAAGAAGAAGTTCGAAAGGAATTGCTTTCTATTGGGTTTGAAAGGCCGTGGGTTACCGACCATCTTGGCGTAAAGGCGACCTTTGAGATCGTTGCTTGA
>JCP043_012293
ATGTCTATTTCTCACCAAAAGGTTTATCCCACACAACGCTACAACATGGCCAAATCTCCTTCATCAACTCAAACCCCAACGCCAATGTCAGTTACAAATTTATAGCTGCTTGATAACCCGACTGACCTCTGGTCTTAGTGCCATATGTGGTCTCTTTATTGTTTTGGGGCCTCTAGCCTCTGAGCTGGTGTTCTTTCCCGACACTTTTATGAAAAGCAACACCGGGATGTAAGTCTCGCCCTATGAATCAACCCGGTATTCTTTTATAATGAACTAGATACTTAAACATAGCAGATCAGGGAATCTACTGTCTGGTGGCATGTTATTGCTTCTAGGTGGTGTCCTCGAGCAAATACAAGGTCACCACCTGCCAGCCGCATCTTTTTTCTGTTTTGGGTTAAGCTGCCTTACACACAACAGCACTGCCTTGTCCTAA
>JCP043_012296
CGATGATGCCTTGACTTAACGCCTTCCCACCATCAAACCTGATGGAAGTCTTGGTTTTCGTAGAGCACGGCTCTACAGCTAGCTTTCGCTCCAAACCATCCTAATCTATGGTCCAGGGTATGTAGACGGTGTTAATAACCCCAAGAGTGCTCCTTATTACGGCTCTTTTACTAAAAGGTTTTCAAGCGCCCACGTCCACTCAAAATGTCATTCAGATCAGTAAATATCGATGGAGCCATCAAACAATAAACGTAATCTTTACAATGATCTTCCTCTGGATCATCTGCGCAGAGGGGTTAGGGTCTTAGTCATCCACGAAGGCCGCAGTAACGGTCCTGTGGAATGTTCCCTTAAGATCGTATCACTCGACGAGGTGCCCGCCTGCTTCGATGCGCTGTCCTACGTCTGGGGTAACTCGAATGAGACAAAAAATATTATTGTGAATCATCTCTCTGTCACTGTCACGAAGAGCCTGGCAAAAGCTCTAGAAAACCTGAGAGACCACTCAGTGTCTCGCGCTCAGATATTCGACCAGCTCACTTTGACGATATGGGTTGATGCCGTTTGCATCAACCAAGATGATCTGTTGGAGAGGAGCCAGCAAGTTCAGATGATAGGCGACATCTATTCCAGTGCCAGACATGTTGTCATTTGGCTAGGCGATGGAGACGAGCATACGGACTACGCGCTTGACATGATGAACTCAACGAACTTTCAAGAGGGGCTCAGTGACTTAGCTATCTCAAGAAGACGACCACGTCAAGAGGAGATCATGGTGGATGTTATCTTCAAGCAGGTTCTCTGCAAGAGTAAATGGTGGCAACGTGTGTGGGTGCGACAGGAGTTTATTCTTGCAACGAAGGAGCCTGTCTTCTGCTGCGGCGCCAAGATAATTCTATGGGACCACCTACTTTATTGTTTCCTATCGCTCCCGAGATCGTGGAACTACCCAGATGTGGAGAAGAGATGGGACGACTGCAGAAAGAAAGTGGCCAGTTCACTCGTCAACGGTGACGCTAATAACAGCATTCACCCCTTCTCACTACATCGCATCCGGGAATCCTATCGACAGAGAGGAGCCCTGCCCTTCTGCGATATATTTCGATATCTCCTTCAGAACTCTACGGCAACGGACCCTCGGGATCTTGTTTATGGGATGCTTGGATTGCTTGAACAGCAAGATCGAAACCAGATAACCGTCGACTATAAATTGGAACCTATGCAAATTTACCAACAAGTGGGTTACTTGCTATGGAAGCAGCATGCAAAGCAGACTTTGTCAGAGCTATTACCAAGGCTAGATTTCCACGGAATTGACAATGGATTTCCGTCATGGGTACCTGACTTTGCATCACAACCAATACGTGGCTGGCGGGATCATAGGACTATTCACGCTACAAGACCATGGCGAAAACAGAGCGAGAATCCATTCAAGTCCGGCCAAAATGTCCTGGTGCTTCACGGACTTATGTTCGATGTTGTCGAGAATGTGGTTATCACCCCTTACGAGTTCGGTGACGTCGAGGAGATAGCCCCAGTTCTCAGAGATATCGAGGAACTACTATTGGCGGCAATAAACTGTTTCAACCACCGCATAACCCATTGGAACCATTAAGCGGATTGAAGCGTCAGGAAATTGTGCTACAGACTCTTACAAAGAGTGCAGTCGAGACTGGTGATCTCTTCCCAGGCTTGGACGATGAGCAAGTCTGGGCGAGACTGATGGGTCGCAAGACTCGACCTCCTGAAATTGCCATAGAGACCGCAAGCGGCAAATGCGGTCATCTTTTTCGTCGCCTTTCCATAATGCTCAAGGGGAAATTTTGGGTCGCAAGGTCCTGGTTACAGAGGCTGGCTTTGTCGGCATCGGCGTGCCGCAAATAGAGGTTGGGGATGTTATAGCCCTCATTTTTGGAACTACTGCTCCATTGGTTCTTCGTCGCTATCGGGATAATTATAGAATAGTTGGTTGTGCTTATGTGTCTGGGTTGATGGATCCGGACTTGTTGGATCGTTATTATGACAAGATGATGAATCGGGAGGCGTTTTTCAACATTGTTTAACAGCCATGGCCTCGACCTACAGCTTGAACAAGGGTGGATCTCTATTCAAAACGATGTAACGTACGCGATAAGCTTGTG
>JCP043_012297
ATGATGACTCTCAATGATGTCGCAGATCGACCGGCAAAGCGACAACGGGTGAACAGCAACCATGGCTCTCCCAACCTGTTGGAACGTATTCGCAGAGAACAGACACCAAATTACAGGATGTGTTTCGGATCGGTAGGTCACAATCCCATTCCCAACTCTTAGTAATACTAAACAACTGTATTTGCCTGGTTGAGGATGACCTCAACCAGGCAGGGGAATAAGATCATGACCGACCAGATTCTGCTCAATATATCGGGAAACCCTGAAACTCGAAATGTCACACTCGACACAAATGCAGATCTCGTTTTGCTGCGGGATCCAAAATCAGCAACGTACCTGGGCATGGTGAAGCATGGTAGTGATATTTCTAGCGCCATTACAGCTATACATAACGATTCTAGGATAAATTCCGAAGCAGTTGGCTTACTTACGCCAACCGGAACTCAACTAGAGATTCAAGTGTACGGATCGCGCAGTGACGGATCGGTCGTCAGTGAAATCCTCAACGCTAGAAACATCTTTCTCCAGGAGCCGGGAAAGGCATCAGCGCCATATGTCAACCCTCAATGCTTTTCAAGTCTGCATAAGGTCTCTCGGAAATAA
>JCP043_012298
ATGGCAGCCAAACTGTACGATTTCTTGGGGTCCACAAATGTTCCGGCGCAATTTAGGAGGGTAGATGTCAGCAACAAACTTATAACGCCGTTAAAAAGGTATGTAAATTGATTTGTTCATGGAACATGGTGAGTCTGATGATGGACCCAGACACCAGGAAATAGCGGTTGCAATGATGGTCGAAAAGGAATCGGGAAATCTACAACAACAGAAATTCCCGTCTTTGTGGACTGAAGAATTTTATGACCTTGAGCACAAGATGTAAGCCCGCAAGATTAGTCTACTATTTGCAACATCTAATATAGTCCCAGATTTAAAAACAATATTACAGGAGCCACACAGCTCCATCCACCCCCATTGTGCCTTGGTGGAATCCTTGCTGATGTATGGATTTCTTTGGCGTAAAATAAACAATTACTGACATCGAAATATTCAGGAAATGGGCCTCGGCAAAACCCTGTCCACTTTGGCGTTGGTGGTCGGAACGGCTGCGGATCCGCAGGCCTCGATATCATCGAATCCAGAAGATCAAAGAACGCTGATCGTTGCGCCGCTCTCAAGTGGGTATAGGCCTTTTCATGCACATAACGCTATTGCTATAGACACTTAAATATGACTAATACAACGTTTCAGCCCTCGGTTCGTGGGAGGAAGAAATCAAACGGTACGTCAGAATACATTAATCAAGGACCTGCACCTCTGGAACTAACTGGCTCATTCTTAGTCGCATCAAACCCGGTTTGATCTCTTACACGATATATCATGGAAACAAGAGGCACCTAGTACCCTTCAATCAATCCTCAATAGTTCTCGCAACCTACGAGACACTCAAAGCCGATCAACAAAGAGAAGCAGAAACGTCGGATGCGATGTTCAACGGCCTCCATCACCAAATCTGGCACAGGGTGATCCTAGACGAAGGTTTGTCACACTTCAATAGCTTCCACAACTGGGTCTTGTTCTTGACATACTACAGCTCATATTATTCGCAATAGACGGTCCAAGGTCTTCCGTGTCGTGTGCGATCTCAAAGCGCGACACCGTTGGTGTTTGACGGGGACTCCCGTGCAGAACCACCTCGACGATTTTGGTGCGCTCTTGGAATTCCTTAATGTTTATCCTTTCAATACACCGCGTGGTTTTTCGAAGATTTTACCAGATGGCAGAACGGGCGGCAGCGCATCTGATTGGAAACGTTTGACATCATTGTTTCGCGCTGTGGCTCTTCGGCGAACAAAGCAATCCATCTCGAGCGAGCTTGATCTACCTGGCAGGGAGATCCTATATCATCCCATCAAGCTCAATGAAAGCGAATCCAAGTTTTACGATAAACTCAAACAAGCTTACATTTTCGGTTCTGGGGCAGGCGGCACCCCTATCACTTGCTTCCAGATCATACTCCGACTCCGGCAGGTATGTGATCACGGATTAGATCTCCTCCCATCAGCTATTCGTAAGTGGTTGGAGAATGATGAATATTCCTACGACGCTCCGATACCCGAAGTTTGCGAGTTGTGCGAAGAGAGTATGGAGTCTGACAACAGGGAGAGTCCTCAACAGAAATCGATGTCATGTGTTCACATGGTTTGTAACTTATGCCGAACTGACAGATTCTCTGACGAAGGTAGGGAGTCTGGATGTCCACTTTGCTCTGGAAAAACTACCGCGAGAAACAAGACGACTCCTGGTCCACCGGACGACATCCAGCCTAG
>JCP043_012299
ATGCTGTCGCACAATTTCTTCACCAAGTTGCGCTCTTCTCAAGCCAGCCATGAAGGTAAGGCTCTTTGAGTTACCATACTACAGCACCACAGCTTACCATATATCCACAGATGATCCAATCGTGGTGTGTGGTTCTCTGATGAAATTCCGACGAGAACTTGATTTAATGCATTGTCCGGACCGGAACCACACAAAAGATTGTGCCTGCGAAAAATTGACGCAACTATACGGGGACCTTACCTTCCGGTGTGACTATGTGACTTGCGAATATTACATACGTGGCTTTAGTAATTTGATTGATCGCGAGCAACACCTCAGCTTGCATCGAAAGCCATTCAAATGCCCGGAAAAGGGTTGTTTATTTGCAGACCTGGGCTTCTCGTCGGGCCAAGAGTTATCACGGCACACCAAGGCCATACACGAGCAGATCACGATTAGTAGTGATATCCCCAGCTCAGCGTTCTCAACTCTCCCGCCAGGCGATATCTTTCTCACCCTTCAAGACACAGTGAGAGACAACCAGGTCCAGATTGCTAGATCGTTACTCCAGGTAGCGAAGGACGAACCTGGGTTTCCAAATAACCTACAGATCTTGATATTCTTAGGTTGTGCTAAAGCATCACGCGATATGCTTAACGTCCTCTTCAATGCGGCTGCAACGATCGCTATACCAAACTTCGATCTTGATGAAGCGTTGGCGGTCGCTATTGATGCTCAGAACTTCTATTCTACTAAGTTCTTACTGCAACGGGGTGCTGACGTGAACCGCGAGGCAACCTGGCCAGATGACAAGGAACTCAAGTTCCTGGATGCTCCTGCAACTTATCAGCGATCACAGTATCTTAGATGGAGATGCTGGAAAATTTCCCCTATCAACCGCGCCTTCGCATTGCTCCATTCCGCTATACTTGACTTGTTGGTCAATTCTCATGGTGCTGATCTGCGCGTTTTTACTGGATTCGGTTATGTGAACACTTACGGCATGTTTGCGTACTTCAAAGATGACGACCCGGAAGTTGCTGATCGGTTGAATCGACTTGCATGGCTTTTCGTTGATTCGAAACTTGTTGAAGCCGGGATGAAATACGCTTTGGAAAAGAACTCCGTGTCGGTTCTGACATTTTGTTTAGCCCGTGGTGTTTACTTGGATGAACCAGACAAGGTCACAGAATATGTATTACCTGTCTTTTTACTTAACTTCGCGGCACACAGCAGTATAGCGAAGAAGAAGAGTAAGATATTGAGTGTTATTCTCAAGCATTGTGAGAGCCGGGGTCTTTTGCCGGATGTCTGCAGGCTTGGTATCGACTCACGACACCTCGTCCAGGAAGCAGAGATTTATTTTGGCGTTGAATGGGAGGATCTAGTCATGAATGCAAAGGGGGGTACTTCAGATTGA
>JCP043_012300
ATGGCAAAAAATAACACAGAGTGGATTATAAGTGCCTTTGAGAGTGCAAAAGTGGATTTCACCAAGAATTTGAAACATCCCGAGAAATACGACTTCACCAATATCACATCAGGAGAAGATGTCATCAAAGCGGCCAAGGATATTGAGGAGCGCCAAACAAAATCTCGAACTTTAAGCGCCCTTGGTCGTATTGAGCCTTACATGAAAGGTCTCGAAGGATATGCCGGTGTCATTGATACTTTCGCGCAGGCGAAGGCAGACATCTTGTGTCTGATTTGGGTATGCTCAAGTTAACCGAAGCTTTGTTGGTGCTAAGTGCTAACCATCTGTACATGCATTAAGGGTCCATTGAAGTTGATTCTCCTGGTAAGGATACCAATTCGATATCTAAGTTCTCAGAGAAGGGCAAATAGCTTACCTTGTTTGTTTAGATGGCAAGCCACCTCACTTCGGCTTTTCGAAAAGTAGTGGAAGTACTTCAAGACATCGGCCGTCTTCTTCCTCAATTTGAAACCTATACAAACATTTTCAAAGAGAACAAAACTATCCATTACGGCCTATTTCTGTTTTACAGAGATATTCTGGATTTCTATGCCACGTTATTAAACTTCTTCGCCAAGAAGAGTAAGCAACCCCACTTTTGCTGCTTACCTCCGCTGTGAGACGGATGTACGTTGAAAGCTTACTAGAATCAAGACCTCAATATCTTTTTCAATGCGCTTTGGCCTAGTCTTAGGGATCAACTTGACTCTATCATGAATAGGATAACTGAAGATGCTCGCCTCATCACAAGCAATGCTAGCCTAGAGCACGTTCAAGCTACTGATTTGTTACGACGGAATGCTCTTGAAGAGTTTCAAAAGGCCGAGCGGTTTCGAAATGACGAGAAGTTCTTGAGTTTGTCTCAAGCACTAGAGAGCAAAACATGCAAGTCCAAGTTAGGTGAAATCATAAACGATACTCGACAAAGAGGGAAGTTGGGCGCCTGGCTTGACAAAAACTCACATTTCACCAAATGGCTTGAGGTAAACGATAGTACGTGTCGTTATATCTGGCTTCAAGGCATCCCTGGAGCAGGTATGAGGCCTCTTGATCTTTGTTCTCGCACATGCGATTTTTCTCGTTAGGAGACATGGGTAAACGGGCTGATGTCAGAAATTGTCTAGGCAAAACCTTTCTCGCTGCCAATCTCATCCGCCGACTGCAGGCAGAAAGTACTGCAATCCTATACGGCTTTATTGACTACGATAACCAAGCCATGAGAAGGCCCTTGAGGTTGTGGCACTCACTGATCTTCCAGCTGGTGTCACATAATCGAGACCTATGTTCGATTGTTCACGAAATTCTGATCACTAAATACGACTCGCTGACAAGTGATAACGAGTATGTTGAAGAGTTTTTCTCAAATCTAGTCCAGTCATCAGGCCCTCTTCGTATCGTGATAGATGGCCTGGACGAGGCGGATGAGACCGAACGCGGTGCAGCAGTAGACTACCTCCTCCGCATGACAGAATCTCACCCTAACATCAAGCTTCTGCTCAGTTCTCGCCCTGAAAGAGACCTCGAAATCAAACTTAAACAGAAATTCCATGTCATTCGAGTTGATCAGCACAGCGAAGTCGATATAAACAACTATGTTAAAATTGAGGGTGATGCCTGGCTATCGGAACTACAAGAATGTGGCGCCGACGACGAATCTTGTAACCAAATTCGAACTGCACTTGAGGCCTTGGTCAAGCGTGCGAACGGTTGGTGAACGTCAAGAAGTATTTTGCATCCACTTGCTAAGAGAGCTCACATAGGAATGTTCCTATACGCAAAACTTGTTTTGAACATTGCCAAGAGTGCGGCAGATCTTCCAGTTATTCTTGATGAGCTGGAAACTCTCCCCACCGGCCTTGACGGCGCGTAAGTTACGAAATAACCTTCCTTTACGATCAAAGTATATTTACCTCCTTGTCTATAGTTACCGGCGTATCCTGTTAAGGCTGAAGTCGCTGCAGCCAAGGCTACAACAGAATGCAAAAAAGATCTTGATGTGGGTTGCGACTGCCAAGTATCCACTTCGGGAATCGGAAGTCCTGCAAGCCGTGTCTGTGAAGCATGGTAAAGAGGATTTTAACAGCACTCAGAGAACAGCATGGGTAGACATACGACGAGCATGTGGCCCTATCATCGAGACGACGCATGGGGTAGTCCAGTTTGTACATTTTACTGCAAAAAGGTAA
>JCP043_012301
ATGACGGCTTCGAACTTGCAATCTGAACCATGCAGTGCAATTTATCCCTACGTTCTTCTCTCTACATACCGCCTTCTCGTGTGCCAGGTTTGTAGGTTCGCCTCTGTAGCCGATGAGGTTGCTACGCATTTGAGAACACGACATCGCGATATACAGCCAGGGCATCGACAGGATCTGGGTGTATTGACTGCCGGAGCTCAGATTGGCGTTTCACTGTTTATGAGCTATGCTCTGGATTGTCATAAAGAGGTAAGCAATTCCTTCCTGGACATCCCCCGGTACTTAGTTATTTTACAGTTATCCGTTGAGTTGATGGTGACAGTAGCATCTCTCAAATCCCTCATGGCGTGGATATGGACATGGGTCATCAACGACTGGATTGTAAGCAGTGGCATGCTTAGAGTTTATATGACTATCGCTGCAATTAATGTTGCCATTCACTTGACGACGATTGGTCTCTACTTGAGAGGCAAGGCAATTCGCATTTGGCTATACGAGAAGGACTTTCTCCGCAGGTTCAAGCTCGACTAA
>JCP043_012302
CATCCACCTTATCTGTCGCCATACATAAAGCAACTCGTCGGTATTTATCATAAGGCGAGAGAGAAAGCTCGGTTACAACCAACACCTACAATGCAGCAGGACGTTTTCTTCTTTGAGGGCGAATCGGTAATACAGATCACCTAGTCAGGACTCAGCGATCTCCGCGGAACGGGCCGGTGTGCCTAACGACGACTTGATGCTGACATGGTGCGCGGGGTAGGCGTGTCACCTCACAACTGAGGAACATACGCAGCCAATGATTGCCCATTCATGCCCCTCGTTTCGAATTTCTTGCCGGCATTTGTTAGTTATAAGTGCCATGGTACGCCCGATGGCCCTGTGCATTAGCTACGTGGTCAGCTGCCTGCTACTAAGCCCCTGGGCACGGAGTAGTATGTGTCGAGTCTGCCTTGCTTGCCCTATCGAAAGGGCTGTTGTGACTGCAGCCGGTCAAGCAAGGCTTTTTTAAGCCTTCGACAGGGTTTGCATTAAAAGCGAAAACGGCAACAGACCGAAGTTATTTTCTCTTTCCTCCAATAGCTTTATAAATTGTCTAAACCGGCCGGTAATGCAAAGAGTTTTAGGCTTGCTAGCTCCATCACACCACAGTAGTTTCTAATATCCTTCAGTAGTTTACCTTTCAGCTGCCGTTGATACGGAAAGTGGGATTTACAGCCGGCGCCGAGTCGAATAGTTGCATGCAAGGGTTTGAAAAGGAGAGCCCAAGGCCACCGAGTTAACCACAATGTCGGGACTTGAGACTGCTGTCGCTGCCATGAATGTGGCCGAGATGACCCTTAAGGTCTTAAAAGTCGGAGTTACAATCATCTCAGACGCAAGAAACTACGGCAAAGATGCCAGGACATTAGGCCTCAAATTTCAACAACTCACTCATCGCTATGACTCTCTGCAAAAGATCCTCTTTCAAGTCGACAAATTCGCATTTTTGCACGGGAGGAACCTTTTTTCCCAGTTGCCTGAAGAAACTTGCAAGATTATTCGCCAGCTCTTCCTCGAACTGCTTCAGGTGCTCTATGTCCACTTCGCCATAGAGCAGCAGTACGTTGAAACCGCCGAAGAGAGTCCAACAAAGGTGAAAAAGGAAGGGAGCACGCATCTCGGCCTGACCTCCGACGAGGAAAGACTGGTCTTCGCCAACTTCAACATCGACAATCATGGTCTGCCAGCGTCTCATCGCCCTTCGTCATTGCTGTCCCTGTCGTCCTGGCGCTGGGCATTACATGGGAAGAAGAGAGCAGCTAGGGTCAACAGTGAGTTCGAAGACTGGCTCAAACGCACGAGGGAGACATTGGAGGACTTTTGGTGGCCATTACCATTCCTGAACAATATTCCCAACCTGGACGCCCTGACGTCCGATGCAGATGCGAGAGAAATGGGCACGGCCCAAACCGCTGCCCTAAGAAAACTTCTTCTCAGCGATACCACCTCAGCAGAAGACCCAGTAACCGACTGGAGTGCCGTCAAAGACATCACCGCCGTTGCGGGAAAGGCAGTGGGGACACTATACGGCCAGACAGTCCTCGTGGAGACGCTGAACTTCCCCCTGGACGAGGACGGCCAGTTTACCGAGCTCCTTCACAAAAGATTCTCGAAAATCGTTCAGCTTCTCAAAGCGCAACAGGATCCCGATTTCCGCGTTCTGCAAGGGCTCAAGTACGCGAGCAAGATCGGCGAATCGAAAGGCGAGCTAAGGCTCATCTCACACTTTCCCGTCGCCTCTCCGCTCCACGTGAAGACCCTGCGACAACTCTATCGAGACGTTGCCTTGGCGCAACGACCGTCCTTGGGCCTCCGGTTCAAATTGTGCAGCCAGCTTGCGGAGTCCGTCTATCTCCTCCACTCGGTGGATTGGGTGCATCACGCCCTACGGAGCGATAATGTGTTGGTGCTCTTACCATCTCATACTCCCAGCCGGGAAATTCTCCAGGCGTCGGAACTTCGTATCTGTGGGTTTGAGGCTGCGCGGCCCGAGTCTGACACCTCAATGGGACCGTACGACAACGCGATCGCAAGGAACGTGTATCGACACCCTGAGCGATGGGGTACCCCACGAGAGATGTTCCGTCAGAGTCATGATATTTACGGTGAGTGCCTACTATTACTCCCTTCCTCAGTCGCTAAAAGCTAAAAACGGCACTGTTTTGCTAATTTAGCCATTTTTGTAGCCCTCGGTGTTGTACTTCTTGAAATAGGGCTTTGGGAAGCCGCAGAAGATTTGATCTCGAGGTTGCGGGATAGTCAAAGAACACCAAAACACGTCAAAGCACTCCTGCGGAGCCAGGTTGACGAGCGACTGGTGCATCAGTGTGGCGACATATTCGCCACCGCCGTCCGTCGGTGTCTTGAGTGGCACTTCGACGTAGAAGTGCCATCTTCTGCGTCGGATCAGCTGCGCATTCACAGGGGCCTAGCGGAGCAGGTGGTTAACCCACTGCGTTCGCTTAAAGAGGCTGTATGAATACCTAGTCCTACACACACACACACAAGTCTATTACGCCCCGTAGGCCAACGCCCAAAGGGCTCTGAAGCTAAGATTACATACATCTCTCTAGTAATTGCCTTGCTCTCGCTAAGCCCATGAGAATCTCGCCTTGTTCTTTCCAGTCTAATCATCGTTTTTCTCCCTTATCCTCGTAGATATTAGTATGTAGCAAGCCGACTTGAAGCCCAATTCCTCCAAATGTTCAGTTTCCTATCTTCGGCGGCTGAAGCGATGCCTGCTGTTGGTTATTTGAGGCGTCAGAGATTGTTAGTTAGTTAGTTAGTATTGATTTCTTGATGCTAGGTTAGTATCGCTTGGATCATGTCTGTTCCAGGCGACCTGTAGCGATCGCGAACCTGATTGTGGC
>JCP043_012321
CCCCAAAATCATTTACCCCACCATCACTGTTTATTTTATCTCAACCTCAAGCTCATGTAGAACCGAACTAGATATCTCGGAGTTATGGATGTCTCAGATATTCCAAGTAGCCAAGAGACGGTCGAGGACCCTACTTTACCAGGGTCCTCAGCTGAAGGGGCCACTATCATCCTGACACCAGAAAACGCTGAGGCACGACTGGCATTCCATGATGTTGCGGAATGGCTGCACACACAAACCGACGATCCTGATAATCAAGCTGCGCAACTACACACACGAAAGTGCATGTGGATCTCTTCAAAGCAACAAAATGATCCTGAAGCCGCGCTTCAAGGAGCATCGGAAAGCCTTTCATCATCATCACCAATTTCATCGCCACGGGATCCAAAATCATCGTCCCGCTCAAACAAAAAAGATGAGAGTCGAGACCGTTACGAAATCTGGAAAGGCCACTACTTCATATTTCTCGATAAACCCCCGCGAAATCCGTCAAGAGGATGGGTAGTTGGGGCTCTGAGAGATGCCCCCCATTTGAACGATATCGTCCTTTGTTTACATTCTGGTAACGACAAGATGTACAAGGTTCGACGCAATCAAGCTATCTTTCAAATCGATGAAACAAGTTTTGTATCTGTGCAGCCAATAACTAGCAAATCTGCGACCAAGGTCAACGGGGATAAGATCTCCGACAAGAGAGTTTTCAATCAGTCATCTGCTCAGCTTGCGTTTGGATCCCTCTGCTACCGAATCGAGTATGCTCGAGCGTCTTACGCTGACGACTATCCCAACAGAGTCCAGCGTTACTTGAAAGAGCATCTCAACATTCATACCACTCTATTGAACCTATCACTGACACCAACACCATCTGAAAACAGCCCCATTACCATCGGACAATGGACTATCAGCGCAGGTACTATAGGCAAAGGAGCATCTGGAATGGTCAGCATCGCCTCGAATGTCCAGGGTCAACGTGTTGCTTTGAAAAGAGTGCAAGTAGGAAGAGACAGGGAGCGCGTACGGAAAGTTCAAATAAAGCTAGAGACACTTGCTGCATTGAGCCTGAAGAAGAACGAAAACCGCTTGCTGCGACTTATCGAAGTTATCACGGATGATGTGAGATCAACTAATAGGATAGCCGATGTTTGGTTTGTTCAAGAACCAGCTGCTCAGGAAATACTTTCCACTGCCCTCACCAGGGGTCTGTTCAAACAAGGTCATGAGAGGTGAGATCAACACTAATAGCACAACTTCACCGCACGAGCTTACCAGCCAGGATACCTATCGTTACAACCGTTCTGGCAGATATACTCGGCGCTGCAAACTTCCTCCACAGAAATAACTGGATGCACGGAGATCTCAAACCCGCCAACATTGGTATCCGAACTTGGACCGCCGAGTGCAAATCTATAGTGCTGCTCGATCTCGACGATGCTGAGGAAAGCCCCTTTCCAGGTAGACATCACCCTGCTCGACCTGGAACCGGTGGAACCATTGGGTGGCTAGCTCCTGAGCGAGAGATGACGGGATACAACGAGTTGGCTGATATCTGGAGCATCGGTGTCATCGCCATTGAGATGATTTGGGGGCGCCATCCATGGCGACAGTGGAAGAATCCTTGGAGAACAGGCTCTGAGGCTAGTCAGTTGCAGAAAGAGTTTCAAGACATGTATGGAGAAGCCATTGAATCTTTAAACAAGCTTCATAATGAGGGTATGACCTGGCTTGGTGCGATTTACGTTGTGTAAGAGCGGTGCTGATTTTCTTGCTAGCTTTGAGAAACGCTGTTCTTGGCATGGTGCGGCATCCGTATGCTGAAACACCAGCACAATGCCAATCAAGACTTACAGCTAAAGAGGCTCTGAGTCTTCTGACGGATGCTGAGAATGGTGAAAACTCTAGTAAGCGACATAGAGCGTCTTGAGATAGATATCTGGAGGCTTGCGCGGGCTAAGTTGCACTAGACGATACCTTTCGTATAGAGCTTGGGTAATTCGTAGTGAATAGGATTTTAGTTACTATAGACCCAAAGAAAATAAAACATAGAGAACTGTAAGACAGACCTCTTCCTAGAATGGGGCCCCCCTGGGGACTGAGTTCACAGGCACACACAGAGACACATTAACCCGAC
>JCP043_012322
ATCGACAATCGCTGCACATGTCCTCAGGACAGAGAAAACGCGGCTGGCGGCAATGCCTAGCTGACAGTTATGAGAAACAGTACGGAGTAAGTATCTAAGCACGTTGAATGATGGTTTGAACTGTGCTTATCTTATCGCGCAGCCTCTTGATGACCCAGTCCCGACTTTCGGCGCCAAATTGGTGACGTTTCCATCGACGCCGACTCTTCCCATGTGCTTCACTGGACCTGACCCCGAGTTCCTCGAGCGACTTGATCGGCGTCTCTACGCTATCGAAAATGACCCAGTTCCCAAATGTCTGCAGGGCCTGCGTTTCGTCGACCCCGAGGACGAGGAATCAGCTGCCGTCCCCATTAGCATGAGCTGCTCCGACAACGACACCGACGAGGAACACCGTAGCCCCTTGCAGCGAATGATACGCGAGGTTACTGTTCGCACGTATGCAAAAGCTGGCATAGACATTATCGCTGTTGAGGCCAAGCGACGGACAAGAAGGCGAGCGAGGGAGGAAAGGCGCAAAGCCAGAGCTGCCAAATCGATCAATACGAAGTCTCTACCGTCATCGCACGACCATGCTATCGAGCCCCCCAGCAATACCGATGTGGATATTGAAACAGACGCGGTCGAGCATCAAACCAAGCACCAGAAGAGAAAGCGTCGAACAGAGGACGAGGAAGCCGAAGACTCAACACATGACACCCAGCCTCGCCGCAAGGTCGCCAAACCCAGCGACACGACCATCGCTCGACCAAAGCGTCAAATCCGCCCATCGTTCAAGCCTCAAACTTCATACAGTCCTCCACAAACCCCTTCACCCACCGAAAGAGAATATACACAAAGACAAGCTGTGCCGTCATCTCCCGAGTCTCCTATCGCACAACAACCAACACCTGAGGTTGACAACTCTTCACGCTACTTGAGCCAGGACTCGCCAACTGCAGGAGAGGATTTATCAGCAGGATGAATATTGTTGGGCGTAAGAGATCTGATTTAAATACTTGAGGATGATGCCGCGACGCACTCCAACTTGTTGCCGCTGGGCTCATTATTGAACCTGAAGCTATTATCGTCAGGCCCGTCAGCGAGACCACCGACATCAACGGGACAAGCGACACAGCTACATATAAAGCTTCGCCACCACCTGATCGCTTCTCTCGAGCCTGCGCATTCGAGCCGTTGCGTGAAGCACCGAGTCTTTTCGTCTCTTGGCTACTCGAGCAGTTGGCCATTTGGAGACCATGCCCGAAACATCACACGGGCCAGTAGGGACAATTACCGCGTCCTGATGAAGGCGCGGACATTCTCGGCTGTTCTTTCAGTACTGGCGACGTGATACTGTTGCTAGGCAGATAAAGCCCGCTGTTGAGAATGCCCTTAATGTCAGGAAAGTTCGTCACAAGGAGGATGACGTTGAATTAGTTACAAAGGGCTTAGCATGGGCCTATAGTAAATACAAAATAATAATATTTAATACATCCCAGCTGGACCTGTCCTTTTGCTCCCTATTCTAAACCCATGTTGTTGGAATAATATCACTTGTTGCATGTTGTTCTGAAAGCAGAGAAATTGACATCAGGAATCTACCATGCAGTACCCACCTACCGGTAATACCCACCAACCGGTAAGCAAAAAAAAATATTTCCCCATACAAAATGCAATTTTTCAACCAGATGTAGGAAATCCAAC
>JCP043_012323
ATGTGCGGAGGCCCCCCCGATCCTCCACCGCCAAGGATGGCTGTCCCCAAGCGCTCCATGGTCAAGGTAGCGTGCGATGCGTGCCGGCAGCGCAAGGCCAAGGTTTCTATCCAAACTATCCAGCCCAGTGCAAACCAAGTAAGCCGCTGACTGAAGAGCCCGAACTAGTGCGATGGCAGGCGTCCCAGCTGCTCTACGTGCATCGCGGCTGGGCGGGAGTGCCGATACGCTGCTCATCCGCACGAGCTGCAGTTGGCTGCTATAAAACGAAAGTACGATGAGCTCCAGGAGCGGATGATTGATCATGAGAAGCTATACGATACACTCAGTGCGCGACAGCCGGAGGAAGTTGAGGAGATTCTCCGTCGAATCCAGGCTGGAGGAGACGTCAAGTCTGTGACGGAGGAGATTCAAGAGGGAGATCTACTACTTGAGCTCACCTCATCCCCAGCATTTATACCTCAACAATTGCCTGCTCGGACCGTTCTATCTCATCAGGCTGTACCTTATGGGCCTTTGGCTGGCGATCCGCAAGCACAGCTTCCATTAAGGGAAGGGCCGATCTGCTTTGGTCAACGTCGAATTACCTCCCCGTGAGTGCTATATGCTTATGAAGTTCAGGTCCCAGGAGCGTATCCAAGGACTAATAGATCTCTTCAGATATGATCATGCAGAGCACAGTTTTGAAGAAACCTGGAGGGAAACACAGTATAGGTACGCTGAGGATAGGGTCTTTATCGACCTGCCTGGATACACTCTTCCAGTCTCGCGATGGACAACAGTCTCCAACGATGATAAACTCTTGAGTCATCTCCTGATGCTCTTTTGGACATGGGATGCAACCTGTAGCCGTGTCATAGATAGGACTATATTCGAAGAGGACCTGAAATCCCTTGATCCATCGTCACCTTCGTCGAGCCCACCAGATATGCTCCTCTTCTGCTCCCCCTTTCTTGCCAACGCCCTTCTAGCCGTCAGTTGCGTTAGTCTATGGCCGTACTATCAGACATGCATATACTTGTTAACCAAACTTTCAGTTATATACAAAGAACCAGGCGACCTTCCATGTGCCGGGTGACCCAAACTCGCGAGGCAAGGCTTTTGCCATAGAAGCAGCGCGACTTTTGGCCCTAGAAGATACCAGCCCATCTCTGCCAGTAGCACAGGGCCTGGCATTAATGTACGTCTACGAAGGAGCTCTGGGCGGTGGGGGGACGGCGTTGAGTTACCACAGTCGCATGCAAGCGAGATATCTCACACTTCGACTCGACTCGGTTCCTCGTTCGGCCGACGCCGCCATTGCTGGAGTGCGGCAGCGTAGAGAAGCCCACGCGCTGTCATGGATCTCATGGGGATTCTACATTTGGGATTGGTAAGCCACGGTGTCTGGATCGCGTTGGAGGGGCACTTCTAACTAGCTTTCCAGGAAGCCGATGCACGGACTTTGCCGCCGCCTTGTCATCAGAAAGCCGATGAGACCAAAGACCTGGCACGACGAAGTTACGTCTCCGTTGTGCAATAAAGATAACCCAGGTTACTGGTGGTTTCCATACCCGGTCTCTGTGGTTCCGCAAAATGCGTTGAAGAGGGAGATATTTGACGCGGAATGCAACCTTGCAGAGATTACGGAACAAATCCTCGACTTCTTGATCCCGCTTGAGGAAGGCTGGCCGCCTCGGCGCAACCCTCACAGTGCTTTGGAGCTCTACACAAAGCTCACAAGATGGAAGCTTTCTCTTCCGGAGAGACTCAAGGTGGAGAATGCGGTTCTGCCATCCGCTATACTGCTCCAGTAAGTCAAGCACAGGCTTGGATAGAGTCTATTGTTAGGATTGACATGGACACTGCAGCCTCAACGCCGAGCTCCTCATTATCAGTGTACTCCGACCCTTTGATGGTTTAACCAAGGAAGAGTTTGGACCCTTTGATCCCGTCACCATGTCCTACGCACACGCAAGCAACGCCATGTGGGTAGTGTGGCACTTCCGAGCCTTGTACACTCTGCGCAACGAGCACTGGATGATACAAGCGGCTTCGATCTGCGCATTCCGAGTGTTGTCCGACATTGAGACCAGCACTATCCAGCTTGAGACTTTTGCAAAAGCGTGCCGAGCCTTGATCGAGCTAGGCGAGTCGTTCCCTGTTGCCAAAGAGGTGATGCTCGCCATCAAGCTGTCACACAAACCGGCTCTCACAACAATCTCACAACGATCTGACGACGATGTCTAG
>JCP043_012324
ATCAATTCATACATAAATCCCGTTGACGACAAGGTCCCGCGTCGCCCTCTTTTTTTTTTCTCGCGCCCCATTTCTCGGGTGTTTCCCGTAGTGCTCCTCCGCGATCACAAGGACAGCAACCACGGGCCCCGCCTCAGCAACAGCAAACATCTAATACCTCTCAACGGTGCGGGAACTACCAAACCCGAGTAGAAGCCCGGATCTGGCCCTTTTGACGCCCCCGATAACGACACAGCGAATGGTCTATTCATGTTAACCCAAGGTATGGACGGTGCCCGGAGCATGAACCAATTCGCCGTCGCTTCAGGCGCCCCTGGCCACGCTTATCTTGCTCCCGTCGCTCCTCAAAATAGAATCACTTCGCTGCAGGTGTCGAGTGTTAATGGAGGCTCGATTGGTTCTGCTCGCAGTCCGAGTGACGGTGGTATTGCTTTGGATGAGAGCGAACAGGCCAGGCCCAATATGCGAGGCAAGGGCAAGAGAAACCCCTCCTCCGCCAACGGCCAAAGAAGGGCGGATGGATCCCCAACCAGAGTTCCCCCTACTAAGAAATCCAAGACCAATGCCGCTGCTATTAATAGTGGCATGAATTTCACTGACAAGTCTAAGGCGAAACTGGAGGACAGCGCACACAAATTACATATGGCGGACGAGGAGAAGCGAAAGAACTTCCTCGAGCGCAATCGGTAGGTTCTTAAATACTTGATCGTTCTATATTAAAATATGTTTACTGATCCTTTATACCAGCATCGCTGCCCTCAAATGTCGTCAGAGGAAGAAACAATGGCTTAGCAACCTACAGACCAAGGTTGAGATATTTGATACGGAGAACGATGCCTTGACGGTACAAGTCACCCAGCTCAGAGAGGAGGCAGTCAACTTAAAGACGCTTCTTTTTGCCCATAAGGCCTGTCCTGTTACTCAGCAACAAGGACTACACGGTGCCTTGATATCGCAGGTTATTGGGCCCTTAAATCCGCAGAAAGATCCCTACGGTATATCTGCACCGATGCCAAACCAGGTCATGGCTAGCCAGGATATGCAGCAGCGCTTCTCACCCCCCAGATTGGCCGCCCCCACATATTGGCCACTTATCCCAAAGCACTAA
>JCP043_012325
ATGATCGACGACACAAGCATCGATGTCCAAACCCGGTCTAATAAAGGAGGATACTTCTCAGTATGTCTCGCAAAGACTCAAGACCTACTTGATGTGCGCTTCCTGAACGACGAGGACAACTTACTACCGGAGGCCAGAGACTTGCCGGAACTCGTCGCTGTTAAAATTCCCAGACCTGATGGAGACCTCAATAGCGCTCAGAGTCGCAAGATGTGGTCATCTATGGCCATGGAGCTGCAGATTTTGCGAAACGAGTTTATTAGCAATCATCCGAATATCGTGCAGTTCCTCGGAGTCTGCTGGAAGTCTGTCGAAGAGGGAGTTTTGATGCCCTCGTTTGTCCTCGAAGCTGCAGAAATAGACCTGGAACAGTATCTGAACAATCCAAAGGCAGTAGAGTACCGAAAGATGCTGGGTCTTGCTGTGGATATCGTCACTGGCGTTCGCGCACTACATGACGTTGGAATCATCCACGGCGACATCAAACCGGCAAACGTACTCATCTTTAAGGACCCTCAGCTAAGGTATATCGCCAAGATCGCTGACTTTGGTTCGTCCCTTCTTCGATCAGACCTTAAGTCTCCTATGAAGCTTCCTTTCGGTTCGGGATTCTAG
>JCP043_012326
ATGTATCTAGAGAATATCCTGGGTCCCGAGGAGAAAGATAAACCTCCGGCAAGTATGTATTCGATCAAAAAGGTCGTGGGCGATATGGCCTCAGTGATCATGATGATGTTTGCTAAGCCGAAATTCCGTTTGAGCGTCAAGGCCCTCCTAAAGAATATGAGGATAGTGATGCATCGATATCTTATCTGGGAAGGATTTCAAGAATTATACTCGCATGATTTTAGAAACAACGGACCCACGAAACTCAACCTTCAAGAGCAGGATATATGGCTTCAGCGAAGTAAGTTAGCTTCTTATTTTCGTTGAAAAATGAAAGTTAATGTGATCAACCAGGCCTTGACGGGCCGACTGAGGACGACGTCAACAGGGTCCTGCATCTGGGTAAATCTATGGCATGGTTCAATCAATCTCTCAGTCATATTGAGCTGGGAGGATCAGTTACAGATGTGCCTGGAATGAATGAGGTACCAGAAGAGGTTGCAGCCACTCATGTTGGCGAGACCTGGAAGCGATGGTAAGCCTATCTGCAATACAAGGAGCAGTTACACTGACTTTCCAAGGTGTAAGCTTCGAGACCAAAAGCCAAGTGAGGCGCTCTCACTTCGGCAAGGAGGGGCAGTTCTAGAGGTACGCAACATGTAGATATGATGTAACACGAGCTAAGTGTCGATATAGGCAGATAAATGTATAGGAACACTAAGGACCTTATCGCCCGCCATCATCAGCAATATTATGCGAGAGGTGAAGAGAATAGCACGAGATTGCGAAGAAGAAACGACCCGCCGCACCGAAGCCGCTTGGCAGTACGCGATGTTCTATCTCCGAACCGTCCAACTTGCCCCCAAGAGCGAAGCGACAATAGATGAATCTTTATCCCTCCTTCTTCAAGCGGCAGATGGCGGCCATAAAGGAGCTCGCGGTATCGTCAGCCATCTGTACGATTCTCTGGAACGGGGATTTCCAAGATCAAGGGAGATAGAGCTGGCATGGCTCCGAGATGGTATCTGCAACGGCAGTGAGACCGCTAAACGACGACTGCAATCATTAGATCCAGAGTTGTACGCAGAAGCGGTGATTCTTCTACGTACAAGGTTTTCTGGACTGGGAATTGAGACCCCACCTCAATACTGGGACCAGGACATGTTGTCAGATGATGAGTTGTATGAAGAGACTCGAATCCGTCACCAATTTGGCACGGACGCCGATCAGTGGCAAACAGTACTTTTGTGTTCCATTTCAAATCATCTCGAACTATTAAGACGACTGACAGACCATGGGTTTGGTGACGTGAACCAACTGAACGAATGGAACGAAACGCCTCTTCTATGGGCTTCAAGAGCAGGTCACAGAGATATCGTCTTTCATCTTTTAGACTGTGGTGCTGATGCATCTGTTGCAAACGACGAAGGGGCTATACCTCTTCACTTTCTCAGCTCTTTTGATGATGAGGACATCCCGAACGTGTGTCGACGTTTGATCGAGGCTGATGCGAAAATAGAGGCACGTTCAAAACCTGGACGTCAGTACAAAGAGGGCCTAGATTCAACATATGTCGCTGTCGAAGGAACGCCATCTTCTCTATCCTCATGGTTTGTGCAATGTTTAGCAGCCTCGTTCAACAGGTAAGAAAGCAGTGGTACTATGCTAAGGAAAGTAACGTGTGGCTGACAAGACACTATAGATCATGCCAAAATTCGTCGTTCAGCGGACACTCTACCAAGTCCGTGAGCGACACTCGAACGTGTACTCTTGATCAGTTTTGATCCTCGCCAACATCCTCGTTGAGATACCATACCACGTAATCCTAGGCGTCATGACCTTTGTAATCTTCAACTACACGGTTTTTGGCGTTCGGTCATCTGAAGACCAAGGACTAGTTTTACTGTTCTTTGTCTACTTCTACATCCTTGCCGGCACGTTCGCACATATGGTGGTTGCACCCTTGCCGGACGCAACAACAGCCGGCCGGGTGGTGACGATCCTGTTCTCGATAATGATCCTATTTGCCGGCGTGTTCCAGATTCCGATAGCTCTGCCAGGCTTCTGGATTTTCATGTACCGTGTCTCGCCGATGACGTACCTTGTTGGCGGTGTCGCTGTCTCAGGGCTCTCAGGGGATGCAATCATCTGTTCACAGGCCGAGCTTGCCGTCTTCCAGCCTCCAGCCGGTGAGACTTGTGGGGCATATATGCAGCCATATCTTGAGCAAGCTGCTCCGGGAACGCTGCTCAACCCGGATGCCACCGCTAGCTGTTCCTATTGTCCTCTAGGATATGCCGACCAGGTCTTGGCTCGCTCGGGTATGTACTATGACGAAAGATGGAGGGACTGGGGGCTCGGTTTTATTTACATAGCCTTTAATATCGCTGCTGTATTTGCATTCTATTACTTGTTCAGATTACGAGTCTGGGGCCTGTGGATTGAAACGTTCGTTGAAAAAAGGCGACAAAGGGCTGTATGA
>JCP043_012332
ATGTATGAGAAAGAGGGTTCATCAAGGTATTAAAAAAATGGTTGAGGCAATGAGACTCTTAATTGTCAGATATTAAGGTGAATCGTGTATATTTCTTGATTCTGTCGCAATCGAAGGACTATTGAGACCTTATATCTTCGACTGGTTCCTTCTAGGACTTGAGTCCTAGAAAGTCCTAGATGAAAGTCCTACGATTTAAGTTTAGGACTTCAAACTTTAATCCTGAACCTTAATCCTGAAGTTGAGGGTGAACCCTCCAACATTCAACATGTTTCTACCCTGACTCCCGTACAACTCGCCCGCAAAAGAGCCAAGGATCGAGAGGCCCAGCGGGCGATCCGCGCACGCACCAAAGAGCATATCGAGCGGTTAGAGCGCGAGTTGGCGGGGCTCAGGAGCAAGCAGAGCCGTGACCGGACTGTCCAAGAGTTGTTGCGCCGCAACAAGGCAATCGAGAAAGAGCTAATTCAACTCAAGGAGATCATGAGGGAGTCAATGACTTCGTCATCTTACTCTGCACCAGGTCTAACTCCACAACAGCTCTCATTGCCAGACGAGCTCTTGACGTCAACAGTCTACGATGCCAACCCCAGAACTGATAGCGATGCCATTCCTAGCCCTCGCGGATCACCATTTCCCGGTGATTACAACTCCCTCCCCGACTACAGCCAACAATACATTCCTTTATCTCACAACTGCGAATCCTTGGCGAGCACAGTCTCCTGCCTCATCCCCTCCAACGACTCGACCCCAGCATCATCAGCCGACTACAACGCTGGCTATATCCCAATCAGCGTACCCGCCTCGATCCTCCCCTCCAACACCAGCTCCTCAAGCATCGGCGCTGTGTGTGACAAGGACGTTATTAAGACAGAATATGACGTGTGCCACCACGGTACAGTATCTCAAGACTTTCCTGTACCCGACACGAGGTATGATGAGGAGATTAGTCACGCTCAATATCTAGACGCTAGGTTCGGCCTCAATAATCCACCGCTGCATCCCGGCACTCCCTATTCTAACCCCTACATGCCGCATCATCAGCAGCAGCAGTCCGCCTGGAACACGTATCCCATGTACTGCCCTTAA
>JCP043_012336
CTTGATTTTAAGGTCTCATTGCAATAATATTACCCGCCTAGAATATAACTGAACCGCATTTCTGTTAATCCATATTTATAATTTCTATTATTGAGATTATATCAGAAGGCGAATTATATCGCTTTTTATCCACGAAATATGCGGAAACTCCTACCAAAGTCTCGAGACGAGAACCCATTGCCGCCACCGCCAACCATCGGGAAGCGCAAGCGTTTCCAGGTACTAGTCGCATGCGAGGGTTAGTCTAGGTAACAGAAGAAAACTAAGGGTAACTTGCTGACGAGGTTATCTAGTATGTCGAAGGCGTAAAATTAAAGTCCCTCTCACCGAGCTCGTCACGGGGTTAAGGTAGCTGACTAAGGCAGTGCGATAACCGACGCCCGACTTGTTCACAATGCATTCGTTCCGTCAGTGAATGTCGCTTCTCAATTTCGGAGGATAAGACCTGGCATGATGCGCTGGCGCACCAGCTTCAAGTCGTTTCTGAGGGGGAAAGCTCCATCAAGACGATTCTCGATCTGCTGCACGGGAGCTTGGAAAATGAGTCTACAAAGCTCTTGAACAGTATTTGAGAGGCGCAGTCGGTTAATGACTTCATCAAGACATTTGCTGATGCTAGCCTGCTGCTGCCCCATGTTCCACAACGATCAAGTAAGTGTTCACTATAGATCATGTCTCAATGCGAAGCTTGATCCCAATTAGTTGGGTGCCTAACTATGGTAAATCATACAAGACTCTCAAAATATACCCTCGCAGCTATTAAGAATCCCTTTCCCTCTACGTATCGGGGGCCTTTCGCCAGGGTGCGTACCCCCTTATACAGCGCTCATCATAAATCAATCAAATCAACTTTGAGGTAAAAGTTGATTTGTTTGATGGGGCTTCGGTCCAAAGTTGATTTGTTTGATTTGATTGGCTCGTCTCAATCAATTGTATGGGAGGCCTATATATTGAGTATGTGAAGGTATTACGCCGGATCCAAAGCCTCAATTACCGACCCAACTGCCCAGCTTTACCCCGCCGTGTCGGACCCAGTTCCTCAGACAATGAACTCGCTCCAGCGTGTCGGCGCCCATTGCGAGCCTTTGCGAT
>JCP043_012337
ATGGCTGGGATTTACGCCATGGACATTTTGAAGAACCTAACGTCTACTGCAAGCTCGCCTGTGGGGCCTGGCAGTGGAAGCTCGCGCTCACTGAACGTCCTATCGCAGCACTTAAACCTGACCAGTCCTATGGGATCTGACAACTTCGGTGACCTCCGTCTTGCAGCGAAATGGAAAGGTGTGGAAACGGACATGCGCCTGACCCCAACTGGCAAGAATTTGTTCATCGGAGGCAGTGGCGGATTCACACTACCTAGTTACGGTGGTGATGATTATCGAACGCTGATCCCCGGATATACTTGGTATTGGGTAAGCGGTTCTAGTTTATAGGAGGACTGAACTGTGAAGAACGTCAACAAACTAACTCGACCTTCATGTAGGGAAATCCCACCATGGCTGTCGATGGATTTATCACCATCGACGGTAAAACTTCACAAATCGACACCCAGAATTCATTTGGGTATTTTGAGCGTCAATGGGGAGATTTTAATTTGACGGCTGGTTACGTTGCAGTTTGGGCCCATCTCCCAAACGGCGATCTTTTGCACACATGGGTCGTTGAACCGGACGTCAATGGCCACGGATCGCAAGCTATTTCAACGGTATGGCACCCGGATGGCCGTCACGAAGTTCTCGCTGTCGACTTCACGCGTGGTTCCGATATCTGGGTAAGCAAGGAAACCGGGAAGAACTATTTCACGGAATTTGAGGTGGGCAGTTCTACCGCCCACAGCAGACTTCGAATGCGACAATATTCTCAGGCGACCGAGGTGCTCCCGGAGAATGACCAAGGATCCATCATCTCTGAGGCGTATGGCGAAGGTGAAGGGACCTGGGAGGGACAGCCAGTGAAATTCTTTGGGCATTTGGAACAGTATTCATCTTGGTACTGGCTTTGA
>JCP043_012338
ATGTCACTCGTCGGGGAAGCAACAGTGCGATTCAAATTTGTTGGTGCTCAAGAACAAGACCCCGCTGTGCGACGTCGGCGTCGTCTAGATGCGAAACGAGCCCGTGACTACCGGCTGCGTCGCAAAGCAAAACAAGGCATCGACCCCACTGACCCTCGGACTGAACCATCACGCCAAGCAGTTGAACCAGGGAAGGAGGATAGGCAGGCGGAATCCAGTAGTGCGCCAGCCGATACTAGGGAGTTTGAACAAGAGTTTATCCCTGCTGATGATATATCCGTTACCTCTAGGCATGTCGGTGAGAATTCTGATGCGCATAGCATCGAGCAGGATTCCTATGGCGATGAAGAACCCGCCTGCCTTCACTTTCACTGCACTGTAGTCCCTGGAGCTGAGACGGAGCCCCAAATTCTAGAGTTCTATGCTGAACAGGAAGTAGGCCTCCCCGATGGCGACATCTGGCCAGATGTAGAATATGCCACCGAGAAGTTTATTCAGCAGTTTCTAGTCGGAATTTATGGTTGCCGCAGTAGCAAACATCGAGAAGACCTAGCAACGCATATCGAAGCTGAGGGAGCTCATGACCATCATAGGTTGGATCAACTATTCTCAAGTAATGTGCCTCACACACTTGACAAACCGTTCGCGCTATCCTCTCAAGTCCATCATGAGACTATGCGTCTGAACCCTACTCAATGGCAAGAGCTGTTTTCTGGCCATACACCTCAACGGTTCGAAGACAAGCCTAAGCAGGCCTGTCTCCACACCGAACATTCACAACAGACTCCTCCGGCCGTTTCATTTGACATCGATAGATAG
>JCP043_012340
ATGGGAAATGAAGAGACCAGCCCAGAATTGCCGCCATTCGTGGTAGACCGCCTTCCGCAGACCGAAATATGCAAGGCAACCTTGGACCTAGCCTGGCGAGTGCTTTCCAAGCCCATCTTCAATCACTGCGTGCGAAGCTTCCTACTCTCTCGATGGCTCGCTGAGAAAGAGGGCAGCGAGTGGAGTGACGCTAGCAACCTGCCCTTGCTTTACGCTGCCTGCATTTGCCACGATCTTGGTGCCTGTGACCTATATAACGGCAGCCAACGGTTTGAGGTAGAAGGGGCGGATGCTGCCAAAACTCATCTGCTGTCGCACGGTATATCGGAGTCGGAGAGCCATCAAGTCTGGATCGCAATCGCACTGCACACCAGTCCAGGCATCGCTGAGCGCATCTACCCGCTATCCCGTATGGTACGATACGGAGTCATGATGGACTTTTCAGCAGCTACCCGGATGGTTATGGGAGCCGTCGCCTACTCTGCAGAGATTGAGACACACCTGCCACGACTTGATATCGAGAAGGTACTCGGCGATACAGTCGTGCACCAAGCAGAGCTATCAGAATGTGTGGAACGACCTGCCAGCCTCAGCTGGCCCAGCTCAGACAAGCATCCCAAGGCGAGCTGGCCTGGTATCCTCCTACGGGCACACCTGGAGAACCCAACTCACGAAGGTGTCAATCCAGCGTTTTAG
>JCP043_012341
AATATCGACTACATTATTCTATCAATATGGGCACTTCAAAACCGCAGAATATTACCTATAAGGAAGTCGGCCAGCTTCATATGCAGCTAGACTTAATCCTCCCACCTAATGCTCATAAAGTGCCAATTCTTCTTTGGTTCCATGGTGGGGGCCTTCTGTATGCCTGTCGATGAACAGCGTGAATCAACTGAAACCTTACTGATCACAACCTCCATCTTCAGCCAGGGTCGGCGGGACACGAATATTCCACCGCATATGACCAGCGGTGTGACAAAATATAACTACGCATTCGTTTCCGCCGACTATAGACTCGCCCCTCAAGTCGGCGTCCAGGATGTTTTCGAAGATGTTCGAGACTGTATAGCCTTCATCCGAACTGAGCTAGTTAAGTACACAGGCGCCGATGTCCTGGATACCAGCCGCCTAGCAATATCAGGAAGCTCAGCTGGCGGTTATCTATCACTTCTTGCTGGCCTGTACGCCAACCCGAAACCGAAGGCCATATTATGCATCTACCCCATTACGGACCCCCTCGGGAAGTTTTTCACAACGTCCCAACTACACACCCTTGGCAGTGCACGCACAGATCCCGCGTCAATCGCCGAGTTCCTGGATCCTAAAACCGACGTAGTCGCTAACAGCGCACCTGGCGACCAAAGCAACCGAAACAAAATGTACAATTATATGCTAGAGAAAGCTAACCTCGCCGCTCTCCTACATATTGGCTCCGGGGACGACACGTTCCGCATTGCAAAGAGCATCTATAAATGTGGCCTGCCACCCACGTATATTGTGCATCCGGATGCAGACCTGGACGTTGGCGTTGACCAGAGCGACGAAGTGGTCGGGGTTATGGTGGGGCTAGGTATGGAGGTGGCTTACAAACGTGTGCATGGCCTATCTCATTTTTTTGATCTGGATGAGAAAGTCGAGTTGGAGGATATGTATCGGTTTTTGCTGAAGTATCTTTGAGAACTTCGGTTGGGAAAAATCTTTGGGATTGCCTTTTGTCAAGGGCAAGGATCATGACCATCGTGAATAACTTCACAGTTGCCATGAACTCTAAATCGCAGGCAGCATCCTGCTGCCTAGACGGTCAGCAGACTGAACATGAGTATAAGAGACTGACTCTCGTCGCTCCTTTAGATAGAAAATCAAGTGCTC
>JCP043_012342
ATGGGCGCCCTTAACTACCCCACTTCTAACCCACGCAAATCCACCCAATCCACCCACGACATCGCTAAGTGGATTCGGTGGATTAGCCAATCCACTGGGATTTTGCCAGTGCAGTGGACGGTGGGTGGAGTGGCTTTCAACCCTGTGCAAAAGGGTTACTGGACACCACCTAATAGCTCGTGGCGCGATATGTACGACTATTTCTTCCAGAGCGTCAACAAGCGTCTCATTGGCGATCTTACCATGTTTGAAATTGGCGAGAAAAGAGAGACGATGCGCTACTTTGATGACCCCACGCAGGGTTGTGCCAGTAACAGCTGGCTGATTGCCGCCTTGTTTTCTATCGCATGTACGGATGGATAG
>JCP043_012344
ATGAAGGCCGGGCCGGCCCTCGCCGCGGGCAACGTCATCATCATCAAAGCGAGCGAGACAAATCCCCTGAGCACGCTACTTGCCGTTTCCTTTGCATCTCAGGCCGGGATTCCCAATGGTGTCATTCGGTGCATCACCGGTGCTTGAAACCAGGCAAAGCGCTGGCAAAACACGCCAGGATTCGCAAATTGAGTTTCACAGGTTCCATTCAGGCGGGAAAGTCTATCCAGGTGGCGGCGGCAAAGAGCAATCTGAAGTCGGTAACACTCGAGCTCGGCAGCAAGTCGCCAGTCGTGGTCTTCCCTGATGCAGATCTAGACAAGGCGGCACAAAACATTGCTGGCCAGCTCTTCATCCTCAACGCTCAAGTCTGTGCTACTGTAAGTCGCATTTACGCCCACGAATCCATCGTCGACGAATTGGTCGCCAAGACGAAGGCAATCGTTAATGCCGGTGAGCCCACCCGCATACCTGGACGGGATCCACTCGATGTTGCTACCACCTGGTCACCAATCTACAACCACAAGCAACACGAGATTGTGAAATGGTTTCTCAGCGACATCCACACCCAAGGCACTGTCATTACAGGCGGCGCAGCAGTGGATGGACCGGGATGCTACGTGCAGCCAACAATTGTACGTGATCCAGTTGAAGGGGCTCGCGTAGTCAATGAGGAAGTTTTTGGACCAATACTTGTCGTTGGTAAATTCACTACAGAAGAAGAAGCTTTGACCAAGGCCAACCGTACAGAGACTGGCCTAACAGCCACTCTGTGGGCCAAAGATTTTGGGAGGATCCTAAGATTTTCCAAGCGCATGGAAGCGGGTCTCATACAGGTTAACCGTGGCTTGGCGGTTGGAATCCAGCAGTCTTTTGTAGGTTGGAAACGTAAGTCACGCTCAATTTGGTCCACTCGAGCCCAAGGTTCTCTTTCGATGGGCCAAAGAAAAACTGACGATCCGAACAGAGAGCGGGCAGGGAGTCGAGTGCGGGACAGAGGCGTTGGATGATTGGACCCAAGTAAAGACAGTATCAATTGGGGTGTAA
>JCP043_012346
CGGCTCGAGCCAACGGGTACATTCCGACCACTATCACATCTTCTCCTTCGTGATAGAGGCCGTGACCTAAAGCACTATCCCATCGAGTGCTAACTGACGCCAGATACAATTGTCCCGCTTTTGTACCCACCTCTTCTCCCCGCATAAGAGCTACGAGGATGGTACGTCATTCTCTCATGCACTTACCTCGTTACCTCCCATCACCAAAACTCATCATCTACGACAGACACCGTCGTCACGATGGGTTCCAGCAACTCAGAGGGCTCAAAACACTCTCATATTACCGTAGTAATTACTCCTGAGGATCTCTACGCTGCTTGCACGACTGCATGTACCCCGGAGAGATGTGACAATGCCACGGTGCGTCCTCTCGAGCCTCCCTTGGTTGAACGCGGCCAGCCTGGTCAACTCATCCCATTCGAAGTGACCAAGCGTGATCCCGTAATCCGAGACTTGCCCGCAACACCTATCGACCTCTTATTTCGTTACATACCGCAAGAGATGGCCGAGTCCTGGGCACAATGGACCAACGAAGCGCCGCGCAGCCGAGAGGGACCTCGACAAAGACATTCCAGGGAGAATCGATGGAGGCCAACTTCTGCTGAAGAGATTTATCTTTTTCTCAGTATTCTCATTTATGTGGGAATACATCACGAGACCAATATGAAACGATACTGGTCAAACTCGTTTGATCAAGAGGATCCCATTTATTTATTTACCCGCCACATGCCTCGCGACCGCTTTTTGCTTCTCTTCCGCCGTCTACGCATCTTCAGTCCTGCTGGATTAGATGGACCGGCTACTCTTTCGGGAAGCTATGGGCGTCGTCACCGCCGGACTCAGCCCCGGGAAGACCTGATGCCCAGCGTCTACAGGCAGGTCGACCGATGGTCGAAGCATATACAAGAGACTGGAGACTCTATGTAGTGCCCGGCAGTGATTTGACGGTGGGCGAGGCTATGGTGCGTTTCACAGGCCGCTCATTAGAGACAACAACAATTCCTCAGAAGCCTACACCGACAGGGTTATAAGATATGGGTTCTGGGACAGTCTGGATACTTCGTTCGTTGGTTGTGGCACGTTCACGGCAGAGGGCCTTGCGGACTTGTTCCACAGCAGTGCTCGAGACAGGGTGACGATGAGGTGGCTGAAGAGCATCTCACGCCTACTCAACGGGTCGTCACCACGTTATTGACTTTATTGCCGCTTGCGGTTTACCACGTATTCCTTGACAATCTTTTTGCGTCAGTGAAACTCTTCAAAGCACTTCGTTCAAGCCAGGTAAGAGCGACCGGAACCTGCCGAAGGATAGCGGCGTTGACGAGCTACTCGTTGCTGAGAAGGATAGGGAAGGAAAGGGAATCCCTTGGGGCCAAATGCACTGCATTCCGACAAAGGATGGCAGTCAATAGCCTGGAATTTCCTCCTCGAAGTAATACTCGGCAATAGTTTTCTACTTCAAATCTGGGGTGAGCCAGAGTGGAAGGCCTTCGAGAGCCAATACCAATGGTGGAGACACCTGTCTGCCCAATTAATTCAGCGTTTCGGGTCGTCAGTACAAGCACGGCGCCTTGCCCGGCCACGAAGAGTCTCAGATAAAAGGAATGATAGGATTCCATGGCAAGAGCATAGTCGAAGTAAGCGCGGTTCTAACTCCCCTTGCGTAGCTTGTAGCAGCCTTCCGCGGTTGAGAGAAGCATTAGGGTAGGTGCCCGAAAATAGAGGCAAAAGGAGATACTCGTGATCAGGTTGCTATGAGTGCAATGTCTCATTATGTAATTCGGACAATTGCTGGTACTACTTTCACACGCAAATTATCTAGTAAATAGAAGTACCGATAGGGTGCGATTTCTGATTGGGTCAAAACGTTCTCAGCAGCGCGCTGATTGGCTGTAACCTTACATCTCCACGTACCTGGCGTCTGTTAGCACTCGAAGGGATACGGTGCTAATGATGAATTCTTTCAACTCTACAAAGC
>JCP043_012349
ATGCCCGTCGCCCGAACTTCCGTTGTCCTCCTCCGCTCCGGCATCCGCCCCGCCTTCCGCTCCGCCGCCGGAATCGCCCCACTCCGCCGACCGCAGGTCCGGCAGCAATCCGCCGTCAGCAGCGATGGAGATATCGGCGGCCCCGGAGGTCAACAAGCCCCGCCACCTAATCATGGCGGCTCTGAGTTTTTGAAGCGAAACTGGTACATATCCAAAGCTCCTCAACGTTGGCATTCTACTAACCCCAGGCAAAGGCTTCCGATCGGAGGTGCAGCCGTGCTCATTACAGCTGTTGTGTCGTACATGTCTTCATCTTCGGGTAGCAGGCCCCGGGGACAAGGGGGGGAGACTTGA
>JCP043_012352
ATGTACAATGAAACTCAAAACTCAACCGCCGAAGCCCGTCGGCTCAAGAAGCGGGAACTGGATCGCAAGGCCCAGAGGTTGGCGCGTGAGAGGGCAAAGAGCCGCATTGCTCAATTGGAGAGCATGGTCGACAACCTGCGACAGGACCACTCAAATGCACAGATAGCCACCCTAATGGACCAATTAGGCAAGGTTACTAAGGAGAGAGACAATTTACTACAGGTTCTCGACTCATTAGGAACGACAATTCGTCGTCATCTCGGTGACTCAACCACGGACGAACCTCGATCAGATACGAAATCCGATCCATCACAACACGCAAACCCTGCACAATCTAAACCAGGCGAACGGATAGTCCCAATCACTACCCCAAGATCAACATCAGAAACAAGCAGCTCAACAATACTAGAGCTCACCACAAACCCTCACGCGCCCGATCCCTTCACCTACGACGGCTGGAACTACACCGTCAGCAACGAGCCATATCCCACCACCATGGCCTTCCACAACTCCATCCTCCCACCGACAGGAAACGGCTTCATCCCCATCCAGCCTCTCCTCCCCGACATTCACACACTCCCTGAAGTAGTCGACGTCATCATCCCCAAAGCCTCCGTTCTCTGCCCCTGCTCAAACCCCACGAGCCGCGGAGCCAACTTCCACGACGTCAAGCCCAATATCTGGCGCGCCATCAACGAAGTCCTCGTCAAGCCCACAAAGCTATCTGCCGAAGAGATCGCCATCGAGGAGTACAATACAATACAATTTATTACGCCCGGCGGCCTGTTCTGA
>JCP043_012353
ATGATCTTCTTGATCCCATCACGGTTGCCCTCTGCTGTTGGACCTGTTACCCAGGCCATCGAGGAGTACAATGCTGAGGATATGCCGGTGCGGGCGGTCTTGGAAGGCTGGGATAGCATTGAGAGGGCGGGGAAGATGACGTCGACGTGGCGAAAGTTGCGCAAAGCTGATGAGTTGTGTTTCACGAATTGTGCAGATACAGAGCGTCTGGCGGCGATGAGGATATGTCATCTCCTCATCATGTACCATGGCGATCCAACATTAGAACGGCGCGCGACGTTACCGCGGTGGTATTGGAATAGGTGCGACCAGTCTTTCTTTTTCCGACAACCAAGGCTAACAAGTAACAGACCCTCGCAAGCTCTACCCCACTCCTACGGCATCGACTTCTTTGTCTGGTGAGTTCAGTCTGATTTCCTTAATGGCAATAACTTACCCCCCTCCCAGGCCCGGCTTCCGCGAACGCCTCATCTTCTGCCAACACCAATACTGCGCCAACTCATTCTGGGAGCTCCTCCAAACCAATCTCAAAATCCTATGGAGCGACAGCTTTCAAGACACATTTTACCACAACGCGCACACAGGAAAGTACCATATATCGCCGCTTTTCGAGCAGCGCATCCGAGACATCAACGCCTGGACGATGTCAACAGATTTCTTCACGCATTTTCCTGAACTTAGCGAGGATATTCCAGCATATATGGGAATTCCGACATCCCTGCCTAGTCCTCCATACCAAAATCAATTGTAG
>JCP043_012357
TGCGTATGTCCTCGCTGATGACATCCACTTCCACTGACCCTGCGGGGATTCCAGTGTCCACAAGCGAATTGTGCTCTTCCTCAATCTTCAGCACGAACCCTCGATTCTCAAGCGGCGATGTCCAAGAGCGCATGGCTCGAAAGCGTAAAACGACCGCAAATACTTGGGCTCACGCCCGTGAGCCCCTCAATTCGGAGCCATCTCGTTGCGGTCGCAAAAACGAGAAGATTTACTACTGCATGCATTGTGTAAGTCCGACTTACTCCACGACCGTTTCAACGACCTTTCGGAATCATCTGCTCAAGATACACGGCATTGAGCTGGAAGCCCATGAACATCCGATTAAAAAACGGCGTGACCGTCTGATTCAGGATGCTTTCGCCAAGGCCGGCGATATGCATGCTGCAAAGCAACTGGCAAAACGAGAAGAAACTCTGAGACATGCCATCAATCACAAAGCAGCGTTGGAGGCACTTATTCAGCTCGTGACTGTCCGTAATCTCTCTTACAACTGCAGTCCTTGGCCAGAGCTTCATGCGCTCATTTCTGCAGTCAATCCTGCGGCAGATGACCTCATCAGCCTTTCTCACGGCTCCATACAGAAGCTTGTCTCCAATTCCTTTCGTGTACACAAAGACATGTTGCGAAGAAAATTGCAGTCTACACCATGGAAACTTCATCTCTCTGCTGACGTGTGGTCTGCTCCAAATCACAAAGCTTTCCTTGGGATATGCGTCAAATTTGTAGATCCGGATGCAAAGGAAGCGCTGCAGGCACTATTAGCTTTGTCGGAGTTGCCAGGTCTTGACGGGCCGGGTAGTCACGGTGGTGCCGAACAATGGAAGCTTCTTCAGCACGTGCTCGAGGATTATAATATCTGGAATAAGGTGGGATTCTACACTGGTGATAACCATGGATCAAACGACAAATTATGCCGCTTACTCGCCAATTATCTCCAGGAGAAGGGCGTCGACTGGGAAGCCAAGACCCGTAGAATCCGGTGCCACGGCCATATAGTGAACCTGGCAGTTCAGGCTTTCCTTTTCATAGACTCAAAAGAGGCTGCTCGAGCGGCTTTGGAGCATATCGAAGACACCGATGAATCGGCTTTTGGCACTGATTTTTCTGAAAGGATCAAACCACAAAGGGCGCAAGGATGGCGGCGGCTTGGGCCTCTTGGAAAGGTGCACAACATATCGATTCACATGCGCGAAAACGACTATCGATGGAATGAATTCAAGAAGCGCGCTGGAAGATCGCTGGGGCTCGACAACGATACACGGTGGAACTCATGGTTTCTCCTGCTGGACACCACTCTCAATCTTCAGAGCTATGTTGAGTGGTACCAGAAGAAGTATTACCAGGATTTGCGAGATGACTACCTCACGCCTGATGAGTGGAGTGCTCTAGGGGAGACGCGTGCATTCCTTCAACCGTTCTGGAAGATCACTCAGCTTACAGAGGGTCGTTACGCCACTCTAGACCGTTCACTTTTTACAATGGATGTTCTTCACAAACATTATACACAAGCATTCCAGAAACACTCTGGCAACGCCACACTACGGAGCTGCATTGCAGCTTCTTGGGCTGTATTCGATAAGTATTATCAGCTTACAGATGAGAGCCCTGCGTACGGTGCGGCAATAATACTTCATCCGTCACGACGTGTAGCCCATATAAAGAAGAACTGGCCAAAGTCCTGGCATAAACCAGTTCTTGACGGCGTGCGAAAGCATTGGAAAGACTACTACCACGAACTCCCGCTCCCCACCACGACACCACAGCTGAGAGACGAAATACGGCGCCTTGATGAGTATGACCTACTCGCTCGGGAGCTTGACGTTGTTAGCCCATCTATGAGTGAGCTGGACGAGTACGATGCTTTCACGACGCAACCGCCCATTGTCATTGACTGCTCTCCACTTTCTTGGTGGCTCAGAGAAGAACAACAACAGACATACCCTCGTCTCTCTCGAATGGCTGTTGATATCCTCTCGATACCAGCCATGTCTGCCGAGCCGGAGCGCGTCTTCTCCGGGGCGAGACGCACAATTTCATGGGACCGGTGCCAATTGGGTAGTCGTACAATTGAAAGAGGTGAATGCATGAAGAGTTGGATCAAAAGCGGGATAACACAAGGTTACCCGGTAAATTTACTTGAAGCGGAAGGTATTGAGGACAACAACGTAGAGGGGTTAGATGATTCGGCTGGCTGGCAGAGCTCCAACCCAGATTCGGTTTAGTTGATAATGTAAATGACGTCATTTCTTAGTTTCCATATGTATGGATTAAGTTCCATATGGGTTGCATTCCATATTCCATATTCCATAAGGCGCCGTATGGAGTATGGAGTATGGATAGAAAGCCTGTTCCATGGCACGACCCATTAAGCATGGGCAAGCGACGGTCATTTAATACATTCCCCACGAACACTTACCATCCAGCGCCAGTTTATTGTGAGCCCAGACGGGGACCTTGGAAAATTTATTCTAAATTTTTTTTTTTTCCCCCATTCTTTGCCCACTTCTTGAAGCTCTTGGGCCCTTCCTTTGCGCTCGCTAGACAGCCCTTTTGGACCGAAATTTCCTCCCTTTGCCCCCCGCTGATGCTATACTAGCAGCTAGCTTACTGCATCCCACCTGAAGGGAGCCTCGCCGGCTACCCAGGTGCAAGTTATGTCGTCGCCTCTGGCCTTTACGCCATGGCGGAGGAGGACTTTGAGCTCGATCTCACCGCGCGATCAACCGCAATTGCACCAGGGAGATGCCTCGAGCCCTTCACAGGACCAGATCCACAGCTCTCCTCTCCAAATTGCGACCTCAAGACCGTTGTATATTGCCTTTTCGCGAGGTCATAGGGAGCCGATCCCATCCTTCATCCACGGATTCTTGCGAGACAGCTTAGGTGGGCGCGCACAAGCTCTCACATTATCCGAGCTCTGCTAATCTCCAACCTTCAACAAAGTGCCCGTCGACAGCGCTCAGAATGCTCGGACTGTCCGTGAAGACACCACGGAGCTTGCGACGTATCTGTTGTCAGACGGACAGACCCAACAGGGCCCGGCGTTCCTCCAACGAGCCAGGATTTCTTTCCAAGAATCTGTGGAACCCGAAGCCAGCGACGATGTATCCACGGTCGAGCATGCGCACTCTTCTCAAACTATCGTCGAAGTTTCCGAGCCACCGCCGCCCGAAGGCCGAGATGGTGAGGCCGAGGCGCCCGCCTTGCCGTCGGTGCTGTCAACCCTGCTCAAGACGTCACCTGCCCGGTCGATTGCGCAAGACCAACCACATGCCTCCGACTACGATGACAATGGCGATGATAATCAAACTCGGACCGGACAACGTCGGGCCAGCCATTCTACAGACGATATGTCAGAGCACAATCCTCTACTTTCACGGGTTACTTCGGGCGGTAGGAGGTCTTACATGTCGGATCTCGAGGGACAAAATCCCCAAGCGAGACGCCCATGGATCAGTGATTTGGTGGGGGTTGGGCATAAGATGGAAGAACGGATGACCTATGGTGTTGCAGTTGCTATCAATCCAAGCCGATGGGATCGAAAAGCACTTTGGCATAACTGTGTGCTTACACCAGTCTCATGCTTGCCGGTCGTCGCAGTCAGTCTTCTGCTTAATATCTTGGATGCTCTATCATACGGTATGTCTCCTTGACCTTGGAAGATTAGAACCTCTTGCTAATTGCAAACAGGCATGATTCTCTTCCCCTTGGGAAGGCCGATTTTCTCTCATCTAGGGTCCGCTGGAATCTCTGTTTTCTGCGTCAGTACTATTGTATCGCAAATCACATTCTCATCCGGAAGCATATTCAAGGGTTCAGTTGGTTCTGAGCTGGTCAGTCACTTGCCTCCTTTGCTCGTTTCTCGCAGTTGACCAACATTACCCAGATCGAGGTGGTTCCCTTCTTCCACAACATGGCCGCGAAGATCACTGAAGTTGTTGGGGAGGGCAACCCGGATGCCGTGATCGCCACCACTATTGTGTCATTTTCTCTCAGCGCCATGATGACCGGCCTGGTGTTTTATCTCATGGGACGGTTTAAGGTTGGCTATATGGTGGGATTTATTCCCAGACACATCTTAATTGGCTGCATTGGCGGTGTAGGGTGGTTCCTTGTCGCAACCGGATTCGAGGTCTCAGCTCGACTCAATGGCAGTCTTCAGTACGACCTCGACACGCTGAAGCAACTAATAGACCCTGCAACTGTGCCCCTCTGGGTAACGCCCCTTGTGTTTGCCATTGTTCTGTTTTATGGCCGGTCCAAAATCACATCCAAGGTTTTCCTGCCCATGTTTATTCTAGCGATTCCCCTAATCTTCTATTTCTTTGTGTTTGCACTCGATGCCTTAGACGTAGATGTTCTACGCGACCATGGCTGGATCTTCCGAGGCCCTCCTTCTGATGAGTCATGGTGGTATTTCTATACACTTTATAGTGAGCTTGAATCATCTGTATCCTCTACAACTACTGGAGTTGCTGACTTTTGCCCAGAGTTCAAGCTTGTCCGCTGGGACGCTGTTGCAGAAACCATTCCCGCCATGCTCGCCTTGACCTTCTTCGGCTTTCTGCACGTTCCGATCAACGTCCCTGCCTTGGCTCTCAACCGTGGCGAGGATCATGTTGATCTAAACAAGGAGTTAAGGCTTCATGGCTACTCCAACTTCCTCTCTGGTTGCTTTGGCAGCATTCAGAATTACATGGTCTATGCGAACACCGTCTTTTTCATGCGGTCAGGCGGGAACGTTCGCCTTGCTGGCTACATGCTGGCAGCAGCAACCTTCGGAGTTATGGTAGTCGGCCCATCTCTCATTGCTTTCATCCCTGTTATGATGGTGGGCACTTTGGTCTATGACCTCGGCTTTGAGCTTCTGGTTGAAGCTCTTTGGCTCCCCCGTAAGAGGCTCAAACTGGCCGAGTACCTTACTGTAGTCGTGATTGTTCTTGTCATGGGTGTTCACGACTTCGTGATAGGAATTGGCGTCGGCATCCTGTTGGCCTTTGTGTCGCTCGTTCTGCAGACATCACGAGTGTCTGCTATCCGCGGAAACTACTCGGGCGATATTGTCACATCTACCGTGAGACGCAACCCGTCACAGCATCATTATTTACATGATGTGGGACGGCAAATCTATATCGTCAAGCTTACGGGGTATCTCTTCTTTGGCACTATTGTCAGTGTAGAAGAAAAGGTTCGAGGCCTTCTGGATGATAGCACCTTCGCCAAGCATCCCATCAAGTTTTTGATTTTGGACATGTGGCATGTTACCGGGCTCGATTTCTCTGCGGGGGAGGCTTTCAACACCATTAGTCGGCTGCTCGATAATAAAGGCGTGATTCTTATCTTGAGTGGCTTGGATGCTGAGAACCAGCTTGGACAGCATTTGAGGGCGGCTGGATTGGGAAGCGATGACATCGGAGTCATGATGCTGCCTAGCCTGAACTCCGCGTTGGAAAGCTGCGAAAACGAGCTCCTTAAGACTCTCTATGCGAGACAGGAAGAGCTGAATTCTCTGGAGCGCATGTCCCCTCAACACTTGGATGTGCCTTCAGCTAAGACTTCCAGTCTATCCTCTTTCGATCCCCCATTCAGCTCACCTCGCCGCAACCATCTCGCCGAGGCCGCCCACGATGCTTTGACCAGTGTCGAGAATCAGCGTCCATCCAAGTGGCAGAGTTTCAAGGAGCCTCTCCGCCTCGTGCTCCAGATCTTCCAGGGCTTAAGCGACCAGAACGAGGCTTTCTGGTTCCCAGCAACTTTATACTTTACACGTCGAGAGTACCCCGCCGGCACCTATATCTTCCGATGTGGAGAACAAGCCAACGGATTCTATCTCGTCGAGCGAGGCATCATCCGCGCGGAATACCACCTGCCACAAGGCCAGTTGTGTGAGAGCACCTTGGCAGGAACGACATGTGGCGAGTTGGCTTTCTTTTCGGAGACAGAACTGACAGCGACGGCTGTTGTGGAAAAAGAGTGTGTCGTCTGGCGGATGGGTCGAGACCAGTGGACAAAGATTCAAAAAGAAGAGCCGGAAGTGGGGAGAGAGCTGCTCAGGATATTGTCAGATATAAAAACCACTCATGCATTGCTCTAAGTGGGGATCCTCATTTTTGTGGCATGTGGTGTAGTTGGTAAAAATCTAACAGATATCGTTGAAGATTACAAGTGAGCGGATGGGTGCGATTACTTCGTACATCTTGACGACAGCGGGTTAAGATCTTTAAATGGCTCATAGTATGTCTATTCAGAAATCCTCAAAATGGTACAATCGAAAAGTAATCATCACGTCTCTTGCAGCTTTGCGTTGTTCCGAGTTCGTGGGTTGAAGTTTAATGCAGGTTCCACTTCGCAAGGAAGGGCGACTGATACATGGGCACCCGGGCCGAGTACCCACTTTACCTACTTCATCATTCGGCGTCCCGGGGTTTTGTGGTATTTGATTTGATTTGATTTGATTAGTTTTCGTCCTGAGGCTCTACGCCACGCAATCCCCTTAGAGGGGGCAATGTATGTATGTATATTTTTCGTCCGGGGGGCCAACGACCCTGAAAAGTCCCCTACTGGGGCACAGGACGTGCTGAGCTAGGGGCATCTATCTATGATCTAATTACAAAATGCTATTGGGTGGGGGAGGCTTAGTTATTCGCGAAGCGAAATTAGACCTCCCCTCTAAAAGGCATTTTCTGCAAAAAGGGACAACCGACAACTGTTGGAAAATCCGGGAATCCCCCTTATCTTCAGGATTCCGACTGTTAGTCTGAAA
>JCP043_012361
ATGCCGTCTTCGAGGTTGATCAGAAGCTTCTGGCAGAGCTTGGCCCGCCCTCGTTCTCGATTTCTCATTTGCCGAGACGTTGCTGTTGCCTCTTCTACCTCTCTATCAACGGCCGCTAGGCCCGCAAATACCCCACAGCACACTCAAGGAACGACCGACAACTCCGAAATAAAGGCAACAACATACACAGAAGGGCGCAAAAAGCGTGAGAGGGTCGTCGTCCTGGGGTCCGGCTGGGCTGGCTACGCGCTGGTCCGCAATCTTGACCCCGCCAAGTACGAGCGCATCATCATCTCGCCGCGCTCCTACTTTGTTTTCACTCCGCTACTGGCATCCACTTCAGTCGGCACTCTCGAATTCCGCTCCATCCTCGAGCCCGTTCGCCGCCTGCAGCCGGATCGCTTCCACCAAGGCTGGGCCGATGATGTCGACTTTACCAACAGGACCATCCGTGTCGAGACGAACCCAGATGCTGACGAGATCAACTCTCGCACACTTCCACCCGCCACTCAATCATCGCAGCACAATGATGGCAGAGACAGTGGCTCCTCAGCCGTGTCCGTTATTCAAACCCCTTCCTCCGGCTCCGTCAAGGAGACTCTCACCAAGCGTAAGGGTGAGATGATCACGGTCCCCTATGACAAACTCATCTTCGCCGTCGGGGCCTACTCCCAGACCTTTGGCATTCCCGGCGTTCGTGAGCATGCAAACTTCCTCCGCGACGTCGGCGACGCCCGCTCCATCCGCCTTCGCATCCTACAGTACTTTGAGCGCGCGGAGCTCCCTTCCACGACCGACGAGCAGCGCCGCAAGCTGCTCCATTTTGCCGTCGTCGGCGGCGGTCCCACGGGCATAGAGTTTGCCGCTGAGCTTCACGACCTCATCCACGATGACCTCGCTCGCATCTACCCTGACCTCATGCCATTTGTTGGCATCACCGTCTACGACATTGCACCCAAGATTCTGCCCATGTTCGACAAGAAGCTATCCTCCTACACCATCGACACCTTCCGCCGCCAGGGCATCCATATAAAGACTCAGCATCAACTCCAGAGTATCCGTCCGGATGAGGATGGCAAGGGTGGCCTCAAGATCAAGATCCAAGAGTACGACGATGAGGTTGGCGCCGGGATTGTTGTTTGGAGTACGGGTCTGATGCAGAATCCCCTAGTTGCCAGGCTTGTCGAACAGGATATCCACGCCCCCGTCACCCCAGAGGAACAGCAGCTGTGTAAGCAGCAGACCTGGCACATTGTCAAGGCCGAGAAGAGCGGCGGTCTTGTCGTCGATGATCACCTCCGTGTCCGCGTCGCCACTGGGTCTGCCCAAGCCATCGACTCCAAGAGCGGCCACAGTGCCCCCAACGACATCCTCCCCGAAGTCTACGCCATAGGCGACTGCGCCGTCATGGAGCGCGAGGCGCTCCCCGCCACCGCACAGGTCGCCTCACAGCAGGCCAAATACCTGGCTAAGGCCCTGAATAAGTATGGCTCCTGCGAAGCCGTTGGTAACAAGTCAAAGCCCTTCCTTTTCCTCAATCTCGGCACAATCGCCTACATTGGCAGCTGGCGTGCCATAGCCCAAAGTTCGTCCGAAGGTGTGACGGGTAGGCTCGCCTGGGTCCTATGGAGGGGCGCTTATATTACCCGAAGCATGAGCATAAGAAATAAGATCATGGTTCTGGTTCACTGGATTATGACTTGGCTTTTTGGCCGCGATATTTCGAGATTCTGA
>JCP043_012374
ATCGGGTTTAGGACCGTAAGTGAGTAATGACTCCGTCACTAAAAGGTAATTTATATCATTATTCCTTTTTTGACACACGTCATGTCGTGCTAATAGGAGTTATTCCACCTCATCTTTTTTTTTCCTTTCCAGGGCGTAAGAGTCGTAGACGTCATGAAGACGCAAGCACTGTAACGCGTCAATTGAACCACTTTTAACATGAAAATGATAAACGGTGTTGGCTATTTAAACATGAAGAAATCCAGTTCATTGACGAGCAACAGCCTCAGACAAACATCTTCCAACACACAAACAACAACTCTTCACAACTTTCAACATGACTGGCACTGACAACCCCAACCCCGGCAACTTTGCCAACCGGTATGTCTTTCACCACTGCGAACAAAAATCAACTGGCTAACCCTCGCAGCCCCAAGGAGGAGGTTCAAGAGATTGCCTCCAAGGGCGGAAAGGCTAGCCACTCTGGCGGGTTTGCCAGCATGGACGCCGATAAGCAGGTTTGTCTAACCCACTCACTACCCTGGCTCCATTCATAGACTGACTTATTTCCCAGCGAGAGATTGCTTCTGAAGGTGGCAAGGCTTCCTCTGGCTCTTTCGAGCCCGGCAGCGAGAAGGCCAAGGAGGCTGGACGTAAGGGTGGACTTTCTTCCTAAGTGTATTACTCTTACGAGACATGATGCTTGGACGGAAGGGCTCCGTATCAACGAGTTAGCGTATGAATTGATATGATAAACTAGG
>JCP043_012375
ATGTTATTCATTGGTGAAGAAGGGGATAACGACAACCTTGATGGTGTACCGCTGAGCCCCAGGGCAGGCTGGCCGTCATCGCCCGCTGAAGATGCTAACGGCGGCGTTTCCTGGTCCTTCTTTTTGGAAAGCCTTTATGAAGCGCCTGCAGGTATGCGAAGGACTCCATCTGGCGTGTTAATACCCTACGAGGAGGGAGGAGTATCTCCGATGGATGGTATTCTTGGTTGTATTATTAACACAGTTAACACCGCCCGTGACATTGCTCATGTTATGTAG
>JCP043_012378
ATGAACGGCTTCGAGAAAAGCGGAATTTTCCCTGTCAACGGCGCAGCGGTTATTCAGAAAGTCAAGGAGAAGAAGAAATCTCTTCTCGCAGTTAATAATCCCGCTCTTTCTTCGCTTCTTCCAAGAGAAACACGATTTAAAGATGCTCGCGAAGTTGCTCGTCATCTCAAGCGCAATTATCGCGAAAGCTTTAGCTCCCCGACTCGTCAGTCCTTTGGTGTTTTGGAAGATGTTATCTGTGAGGCTGTTGTTCTGAATAGCTTCGCGGAAGAGCATATTCAGAGCCGACTTGATCGTATTGCAGCTTCAAATAACAAGAGAAATAAGAGGAAGAAGGTGATGCCATCAGGGAAATACATTAACAGCGTTACAGTTGAGCAAGTACGACAAAGTCTGAACGCCTCAACGAAGAAAGACCGCGGAGATGAGCTTCGCCGCCAACGCCGCAACCTAAAGCAATTGCGCAAAGAAGAAGATGAGCGCTTAAAAGAGGAATGGAGGAAGAGCTATAAGTATGATATAAATAATAACGGGAAGCCAATTCATATCAGCTTTGAGCGTTGGAAGAAATGGAAGCAATTGGATATATATGATGAGATTATCTGTATGTCGCCTCTATCGCGCGAATCATCACCAACTACCCAAGAAGGCTTCTTTTATGATACGAGTGGTTCAGCACAGCAGAAACGCTTCCACGAGCGCCTTCGTAATGCCAGCGCTGCTGGCTTTTATCGAAGTCCTCTTCAGGATATGCCTGCCTTGCCTTCGAGCGATGGTGTCGAGATTAGGCTCGGCAACTCACAGAGAGATCCTGTTCTTGATAGCCTCACTCTTGGGGACTCTGATGAGTCGGAAATCGATGAAGAAGGCCCTGATTTTGTTGATCTGTCACAGGATATCGAGGAGCCCGAGCTGCCTCCCCTTCCTGCCCCTTTGCCCGGCTTCGAGACCAATTTTTCCTCCACTTATCACAGAATCATGAATACCTTACACCTCCAAACGCACACACAATAA
>JCP043_012379
ATGACAACCACTCAGAGAGTTACCTTCCCCAGCCGGGGACTTCAAATAGCGGCCAACCTCTTTCTTCCTCCCCCGGAGGCACAGCTCCCTGATCGAAAACACGCTGCCGTCATTGTGGGACACCAAGGAACTGGCATCAAAGAGCAAGCTTCTGGTCTCTACGCAGAGACCCTGGCCACCGCGGGATATGTCGCCCTCGCGTTCGATGCAGCACATTGGGGCGAAAGCGAGGGCATTCCGCGAGGTTTGGAAGATCCTTCTCAGCGTGTGGAAGATTTCAAATGTGCGGTTACCTTCCTTAGCCAGCTCGGAAACACTGTCGTCGATCCATCCCGAATTGGTGTGGTTGGGATATGCGCGTCTGGTGGCTATAGCTTTTTCGCTGCCGCGACAGACGTCCGCATCAAGGCCATCGCTGGTATTTCGCCAATGTGTAACGGCACGTTTGCGCGTGCAGGACTGAAGGACCCCGCCACCGGGCTTATCAATCGGGAGACACTAAATCAGCAACTTGCTTACGCCGCAAATTGTCGGCTGGAAGAAGCGAAAGGCCATCCCGCGCCTGTTCACAATGCTCTGGACGGCCTTGCGAGTGTCTTTTCGAACCCTAAAGAGGATATCAACGGTTACTACAGCTCTCCTCTCTGGAGCCATCCCAGGTGTACCAACGAGATGGTGATAAGGAGTGTGGAGCTTCTTGTGCCTTTTGATGCATTCCAACATATCGAATGGATCTCGCCGAGGCCAGTCCTGTTCGTCGCCGGAAGCGAGGCCGTAACGCTGCCCTTTGTCAAAGAAGCCTACGAGCGTGCTCTCGAGCCAAAAGAGCTTGTAATCGTGCCAGGTAAATACCATGTCGACCTTTACCAAGATGTTAGCGAGACCGGCCCCAAGTTGGTTAGCTTCTTTGCGGAGTCTCTATGTAAATAG
>JCP043_012386
ATGCGTCACGTCGAACATGACCGTACCGGAAAAGAAGATCGACTCATGGAGCGCTCGCGCCAGGAAATCACATGCTACGAACCCAGCTGCAAGGGCATGACGGCCGATGAGGCACAGAGATTATGGATTTGTATGCTTGAGGTGCAGCAGCGGTATGGGTGCTATACTTCTGCGAGGATGGATACGGCGTTGAATGCTGGTGATGATGGGCTTGACCTTATGCGTAGGTTTTCTTCTCTACAGCGTTCCATTTTCCTCCATTGTGGCAGAGGGTTTGTCGTTGATTGAGGGCAGCCAACCGATTTATCATTGATACCTTCAACGAGTCTATCGTCGGCCTTCCGGACGAGGGGAGGGAGATGTTGAACCGCTATCTGTGCCCCTCTTCATGTCTGACGAAGCAGAAGTGGAAGTTTTGGAAGAAAGACTAA
>JCP043_012387
ATGGCAGAGAAAGAGACAGGTGTTGCGCACAAGGTCATTTCTGTTATTTTGCGCCTTGCTGAGCTTGCCAGCGCAATAATCGTCCTTGGCATCCTCTCGCGCTTCTGTTACCTTGCTGGTATCGCGCAGGTGCATATCGACGGACGTATCATCTATGCCATTGTCGTCGCATGTCTAGGTATTATCTACTCGGTCCTCTTCTGTCCACCGTTCAAGAATATGTTCTTGGGCTTTCCATTTGACTTTGTCTTGTTTGTCATGTGGCTGGTGGCATATTGCTTGCTTCAAACGGTATGTATCTCCCTATTCCTACAGCCAGGGTACTTACTGATTACGTGATGTTGATTCTGCTCTGTTTAGAGAACCGGTAGTCATACATGCTCTGCTTCTTGGTATTATAACTACTGGGGCTATTATTGGGGTCGTTTCTGGCGAGTTGGGCCTGTTGGGACAGTGCATATTGGCGATGCGGGTTGCGCCTCATGGAGAGCGGCCTTGGCATTTTCATTTATTGCGTGGTTCCTCCATCTTCTGAGTGGCATCCTTGTAAGTCATTGCCAGCTCTGAGCTTCACTGAACATGCTGACACACAAATTTCAGGGGGCATATGTCTTTGTGACTTATATCAAACTCAACGAGTCCAAGAAGGACATCAAACAACATGCCGAAAAACTGACAAAGTAA
>JCP043_012388
ATGCCCATCATTGTTGCTATCGAACGAACAACAGGCCAAGTTCAAATCGCCACCAACTCCACCATCGTCGAGTTCAATCCATGGGAAATGGGCTCTTACGATCCTGGGCTTTCTGCATTTGCACCTCTGAAGTATGTGGGCTCTTCTTTCGATAACGGTACTCTCAAACGAGGCAGCCATTGTATCGCTGGCGTCGATAATGTCGGATTCGTAATGGGCACATCGGCATCACTGTTCAATCAGGCTTTTCTCCAAATTGACAAAGCCAAAAACGTTCCGGACTTTTTGCTCAAGGCCATTAATAACACGTTGGCGGATATTGGCGAAGAGAATAGAGATATCGCCAATTGGCCCAATCCTTTTTATAGGTACAACCCTAAAAACAATTCTAACGCCAATACGAAGATTTTGACACTCGTTGATGGTGGGGAGGACCTTCAGAACATTCCATTGCATCCATTGCTCTTATCGGAGCGAAAAGTCGATGTCATCTTCGCTGTTGATGGCTCCGCTGACACGCAAACACGTTGGCCAAACGGCACAGCTCTCGTGGCAACATATCAGCGATCCAAAGAAGGCACATCACCACAGAATAACAACTTCCCCAAAGTCCCAGATCAGAATACCTTTGTCAATCTTGGTCTTAATAAACAGCCTATCTTCTTCGGCTGCGGTAACTCATCTGGCCCATTAATCGTTTATCTTCCCAACGCGCCATATACAACCCAGTCCAACTTTACAACATTTGACCTCGAATACAGCGACACTGAGAGGAATGAGATTATCCAGAATGGATACAATATTGCAACTATGGGGAATGGCACGGTTGATGAGAATTGGCCTGCTTGTATTGGTTGTGCCATTTTAGAAAGAAGCTTTATTCGCACAAAGACGGCTCTACCGTCCAAGTGTGAAGATTGCTTCAAAAGGTTTTGTTGGAATGGGACTACGAATGACACAGTGCCAGGGACGTATGAGCCGGAAAAGATCATTGGAAGTGGCGTGGAACATGTGGCACCGTTTATGGGGGTGGTAGGTGTTGCTTTGTCACTAAGTTTCGTATTTTTTTACATGTGA
>JCP043_012389
ATGTTGTCTTTCACTCAATTGATCCACTTTATAGTGTTGATGGCTTCGGCCGCCTGTAAGTCAATCCTTCACAAGACTTCCCACGAGTTGACGTATGGTTCAGTCCAACATTCTTGCATCGCCACTGCTGAAATCTTACCCTTCGTTGAGCCACGAGGAGCCCCAAATGCCCCTGATGGCTACGCTCCAGGTCAGGTCTCATGCCCAGAAACACGACCTGCTATCCGCCAGGCAACCAACCTATCAAACGACGAAACAACATGGCTGGAACAACGCGATAAGAACACCATCTCAGCGCTAAAAAAACATTCTCAAACGATTGAATATCGGCAACATAGACACAAACTCGTACCTGGACGGTATTGTAAGTGA
>JCP043_012392
CTTCCACTCGTCGTTTCACCTTCCCATTTAAACCGTCTCGTCCGTGAAAAAAGCGCATTTTCGGTGGCAGCGTCATGTCCGCGGCCGATACCGACATCGATAACGAGCTTCGTGACGCGAATGAGAGCTCCGTCAGCCGGAATGCTGAGGTGAAGAGGAGAAGATTAACTCAGCCGAGCGTCCGCAAACCCGCGACTAAGATTAGCGTACGATCGGCAAGGATTCGTATGATGCTACGGATGCTAACTTGCCATCCAAACAGAAAAAGAAGCAAGTGAAGAAGGTTCCTCCGCGTGGCTCAGTCCGCCATTTCCCATGTCGGCAGTGCGTCGCTCGCGCCAGCAAGGCTCCAGGCCATGAATGTGCTTCTCAAGACAGTATGATTGATTGTCCTGGATCATGTGCTTAATACACTGACATACGCTGATTAGATACTGGTGCTGCGTGCTGGGACTGCGCCAAGAACGGCCACACATGTCGACCGGTGAGACGCATCTGCTGCTTGTCTACTGCCTGAGTACTCACTCTGCTACATTTCTAGGTCCCCGCTGAAGCTCACGCTGCAGTACGTGCCTTTTGGGTCCTGAATCGGCGGCTCATCGGCGCCGATGAAGAAGCCGATGAGGCCTGGCGCGCTGCTGCACAACGAGCGGCTCAACAATTACGGGCTTGCGGCAGTGGCGCGGTCTCTCATCCTACCACACAACCAGCTCATGCCCTGGCTTCATTTGGCGAAGTAACTGAGAGGAGCTTAGAGGAGAGGAAGGTCATTGCGCTAGAGACCATAGCTGGAGCTGCTCAGCTCTGGGTTGTGAGTATAACCAGGTTGTTAGATGTAACACCAAATGCTAACTTCTTATCCAGAAGCTCAACCAGGCGAACAAAGAGGAGGAAGATGAGGGGGAGAAGGATGAGGAAGAAGAGTGTGACTGAGGATTTATAGAAGACTGAAATGTGTCTAATTCGAACCTAATTATCGCTTGGAGAAGGCAAGGATCACGACTACTGTAGGAGCTTCCCGGCTCAGATTGATTCCGAACCACGAGCAAAGTACTGTTTAGACGACGATATGAGAAATCATCTCTCACCACTCCTTTACGTTAAAAAACCAAATGGTCAATTACTCGT
>JCP043_012393
ACCTTCTTCACTTGCTTCTTTTTCTGTTTGGATGGCAAGTTAGCATCCGTAGCATCATACGAATCCTTGCCGATCGTACGCTAATCTTAGTCGCGGGTTTGCGGACGCTCGGCTGAGTTAATCTTCTCCTCTTCACCTCAGCATTCCGGCTGACGGAGCTCTCATTCGCGTCACGAAGCTCGTTATCGATGTCGGTATCGGCCGCGGACATGACGCTGCCACCGAAAATGCGCTTTTTTCACGGACGAGACGGTTTAAATGGGAAGGTGAAACGACGAGTGGAAGGGATCCAGGGTTCTGTAAATAATGGTGCTGCCCCTGACTTGGCCGGATTCTACCAATGAGCCAAGCGAAGCTAGGCCATTTTGGGCAGGTCACCGCTGCGGGTTAGATGCCACACCGCTGCGGACTAGCGAGGTAGGCCACCTGGGTCAACTCATTCGGCTGTCTTCAGAACCTAGAACACTGCCGGCCCGCCCCTCTCCACGACTCTTACGGTTCCCAGATGGCACGCCCTCGCAGCTCAATTGATCAACATCGCGACTATGTTACACATCTCTATCTTAACGGCGTTTCGCGACACAGGATTCAGTATAAGCTCGAAAAGCATCATCATGTTATCGTCAATCCCAGCACGATATCTCGCCGAATCGCGAGTTGGGATTTCCCGCGCCAGCAAATCCACACCCAAGAGAGTCCCGATCTAATAGAGACCATCCGAGACCTTATATTTCGCGTTGGGCTCAGTGAAAAGCAAACACTGAGCGTCCTACAGAGACAGGGTTGGCCGATCACCAAAGAAGGCTTGAAGCGAATCAGGCTTCACCCGGATCGCCGCTGGGTACGCAGAATCAATAGCGACGAAGAACGTCTTGCGTTGCTGGAGAAGACCGAACAAGTCATTATAGAGATGACACAACGATCCAACGCCATATCCGGATACGGCAAAAGCCTTCTTCAGCCTTACCTTCGTCAGCAAAAACAGCTCTGGGTGCCGAGAGATCCTCTCTTTGCAATGTACAAAATTATGTTTCCGAACGAGGTTGAGATCCGGAAAGAATGTTTCGGCGGAAAAAAGGGCAATTTCTTGTGCCAGGACCAAACTACCAGTGGTGCATTGACGGTCACGATAAGCTAAAGGCATATGGATTCGAGATATATGCCGCGATCGACGCCTACTCACGCAACATCATCTGGTTTTATGTTGGTCACTCGGCTACAACGGCTCTGAGCGTACTGAAACAGTACTTGACTGCGTGTGACGCCTATGGCTTCCGGCCATGGTATCTACAGGCAGACAGAGGTAGCGAAACTCCGCTCATCGCGGCAGCCCATTGGAACTTTGCTTTGGCCGCAGATGGGCAGGTAGAGTGGAATGGGCAGGTATTTCAGCAAGGAAAGCGCCTGAAAGATTCCTACAAGGCGGCACCGAGCACAAAAAATGTCAAGATTGAAAAGTGGTGGGAGAGCATGCTTCATGTATCTTCCCGGCAGTGGGTAGACTATTTCGGTGAACTCGCCCGGGACGGGGACTTTGATGGCGATATGTTGGAGGATCAGATTTCCCTGTATGCCGTCTTCGAGGATGTATTACGACAAGAGCTCTTCGACTTCGTAGAAACGTGGAATCTCCATCGGATTCGCCTTCAAAAGAATCGCCCGCACGTGGTTCACGGCCAGCCCTGGATGAACTACCATTATCCTGATCCAGACAAGGCATGCAACTGGGGCATCCCCATTGACCGTCATGTTCTCGACGAAATGTGGCGACCATTGGCTGATATCGATGTTGGCACATGTTTGGAACCAGAGACGAAAAACTGGTGTCGTCAAGTTCTTATTGAAATGGGCTACGACAACGTAGTACTTGGAGCTTGCCAGGAGTCGGACAAGCTGCGGCCACTCAAACGCTTCTACGTTGGTCTCCGAGATAGAATAATCCAACACATCGAATCTGGCCGGCAGCCTGTACTTGCATATCGTAAAGCGCCAACCGGAGGTGTTGCTGAATATGTAAGCCATATCATATCTTTGCGTTCTGACCAATCTAACCGTGTTGAGCATGCATTATATGAGCGAGCAAATCAAGCCAGCCAAAATGAGCTTGGATATGGGGAGCCGGCAGAACAGCCACTTATTGAACTGGGATATGAGGACGAAGAAGGAAACGACGTAGAGGAAATTAGCAATGATGAGGAGGATAGCGACTAAGAATCTAAGTAGTTAACTTGTATTTTTCTTGTGCC
>JCP043_012394
[truncated: 815,992 more chars]
