# Supplementary material for: Assembling telomere-to-telomere genomes of Fusarium oxysporum f. sp. lactucae provides a roadmap for studying genome and phenotype evolution
Source: BMC Genomics. 2026 Apr 7;27:406. doi: 10.1186/s12864-026-12744-5 (PMC13104227; doi:10.1186/s12864-026-12744-5)
Supplement: Supplementary file 2 — Supplementary Material 2: DNA sequences of uncharacterized repeats in JCP043 and AT141. DNA sequences of SIX8 from 27 F. oxysporum isolates used in this study. DNA sequences of SIX9 (SIX9.1, SIX9.2, SIX9.3 and SIX9.4) from 72 F. oxysporum isolates used in this study. DNA sequences of SIX14 from 61 F. oxysporum isolates used in this study. DNA sequences of race 1-specific genes. DNA sequences of race 4-specific genes. MUMer analysis for chromosome alignment between JCP043/AT141 and Fol4287 showing the boundaries between core and accessory regions of the chromosome. [file 12864_2026_12744_MOESM2_ESM.zip › 12864_2026_12744_MOESM2_ESM-updated/Supplementary File S4.fasta]

>lycopersici_SIX9_reference_KC701447.1
ATGAAGCTTCTAGCAGTTGTAGCCACGGCCTTGGCCGTCTTCTCTACCGCCGAGGCCCAGACTACTCAAGTTGGTTGTCG
CGCTCTTGATACCAAGAACGACGGTCTTCTGACCGAGCTTCTTCTTAACCCATCTGCGCGTGGGGCCGCCGACCCAGACC
TGCGCTATGGATTTTGGGATGCAAAGTGGCGAAAGTGCTGCAACAAGTATAAAGAATGCGACAAATACTACACGTTTAGC
TACAATCACCCATACCCTTGGGCATACAGGCAGCGCAGGGGAACTATCCGCGGCCAACAGTTCGACTTTGCTTGCGTCAA
CTGGCGTACGGGAGCCTGTAAATGA
>apii_race2_207.A_SIX9.1
TGTTCGCATAGCCCAAAGCTAACTCGAGGACTCGTCTAGGGATGAAGCTTCTAGCAGTCGCAGCCACGGCCTTGGCCGCC
TTCTCTACCGCCGCGGCCGAGACAATTCAAGTTGGTTGCCGCGCTCTTGACACCAAGAACGACGGTCTTCTGACTGAGCT
TCTTCATAACCCATCTGCGCGTGGGGCTGCCGACCCAGACCTGCGTTATGGATTTTGGGATGCAAAGTGGCAAAAGTGCT
GCAACGAACATAACATATGCGACAGATACTACACGTTTAGCTACAACCACCCATACCCTTGGGCTTACAGACAGCGCAGG
GGAACTATCCGCGGCCAACAGTTCGACTTTGCCTGCGTCAATTGGCATACGGGAGCCTGTAAATGA
>apii_race3_NRRL38295_SIX9.1
ATGTTCGCATCGCCCAAAACTAACTCGAGGACTCTTCTAAAAATGAAGCCTCTAGCAGTTGTAGCCACGGCCTTGGCCGT
CTTCTCTACCGCCGGGGCCCAGACTACTCAAGTTGGTTGTCGCGCTCCGGATACCAAGAATGACGGTCTTCTGACTGAGC
TTCTTCATAACCCATCAGCGCGTGGGGCCGCCGACCCCGACCTGCGTTATGGATTCTGGGATGCAAAGTGGCAAAAGTGC
TGCAACGAGCATAGCATATGCGACAGATACTACACTTTTAGCTACAACCATCCGTACCCTTGCGCTTACAGACAGCGCAG
GGGAACTATCCGCGGCCAAGAGTTCGACTTTGCTTGCGTCAACTGGCATACGGGAGCCTGTAAATGA
>apii_race3_NRRL38295_SIX9.2
ATGAGGTTTAGCAACATTGCAGTCTGCCTCCTGACTGCTATATCTGGCGCCGACGCTGCAAATCATCAAGTCAACTGTTA
TCCAAACTCCCCGACAACGAACCATCAGCTTGAAGAGACCCTTCTAAACAGCGATCTACGTGGCAAAGCCGACAGCGATC
TGCGCTATGGCTTTTGGAACGGTAGATGGCAGACCTGCTGCACCGATAATGAGATGAAGTCCGGATGCCGTGACACATTC
ACCTTCACATATAACCATCCATATAACTGGGCTAGTAAGCGTTCGAGGGTTCAAAATGGTGGCCAGACGATAGATTTTAC
CTGCTATGACATGGGTTGGCCTATCAAGTGCGAGCCAAAGAGAACCTA
>apii_race3_NRRL38295_SIX9.3
ATACTTCATCTTGGATTCAAACTTCTTGCATCCCACTGTAGGAATATTCAAGTCGGTTGCTACGCTGATGATCCCCGCCA
GGATGGCCTTCTCCCGAAACTTCTCCTTGACTCGAACGCCCGCGCGAGGGCCGACCCAGAACTACGCTTTGGACTTTGGG
ATGCCGGGAACAAACTGTGCTGTACCAGCCCAAGGAGTTGCGGTAAATTTTATGGATTTACTTATAACCATCCTTACAAT
TGGGCTTCCAGAACGAGCACCGGAATGATCGATGGCCAGAGTGTCAGGTTTACTTGTGTCGGATTCAGTATGGGACAATG
CACCCGGAATTAA
>apii_race4_274.AC_SIX9.1
ATGTTCGCATCGCCCAAAACTAACTCGAGGACTCTTCTAAAAATGAAGCCTCTAGCAGTTGTAGCCACGGCCTTGGCCGT
CTTCTCTACCGCCGGGGCCCAGACTACTCAAGTTGGTTGTCGCGCTCCGGATACCAAGAATGACGGTCTTCTGACTGAGC
TTCTTCATAACCCATCAGCGCGTGGGGCCGCCGACCCCGACCTGCGTTATGGATTCTGGGATGCAAAGTGGCAAAAGTGC
TGCAACGAGCATAGCATATGCGACAGATACTACACTTTTAGCTACAACCATCCGTACCCTTGCGCTTACAGACAGCGCAG
GGGAACTATCCGCGGCCAAGAGTTCGACTTTGCTTGCGTCAACTGGCATACGGGAGCCTGTAAATGA
>apii_race4_274.AC_SIX9.2
ATGAGGTTTAGCAACATTGCAGTCTGCCTCCTGACTGCTATATCTGGCGCCGACGCTGCAAATCATCAAGTCAACTGTTA
TCCAAACTCCCCGACAACGAACCATCAGCTTGAAGAGACCCTTCTAAACAGCGATCTACGTGGCAAAGCCGACAGCGATC
TGCGCTATGGCTTTTGGAACGGTAGATGGCAGACCTGCTGCACCGATAATGAGATGAAGTCCGGATGCCGTGACACATTC
ACCTTCACATATAACCATCCATATAACTGGGCTAGTAAGCGTTCGAGGGTTCAAAATGGTGGCCAGACGATAGATTTTAC
CTGCTATGACATGGGTTGGCCTATCAAGTGCGAGCCAAAGAGAACCTA
>apii_race4_274.AC_SIX9.3
ATACTTCATCTTGGATTCAAACTTCTTGCATCCCACTGTAGGAATATTCAAGTCGGTTGCTACGCTGATGATCCCCGCCA
GGATGGCCTTCTCCCGAAACTTCTCCTTGACTCGAACGCCCGCGCGAGGGCCGACCCAGAACTACGCTTTGGACTTTGGG
ATGCCGGGAACAAACTGTGCTGTACCAGCCCAAGGAGTTGCGGTAAATTTTATGGATTTACTTATAACCATCCTTACAAT
TGGGCTTCCAGAACGAGCACCGGAATGATCGATGGCCAGAGTGTCAGGTTTACTTGTGTCGGATTCAGTATGGGACAATG
CACCCGGAATTAA
>cepae_Foc_Fus2_variant1_SIX9.4
ATGAAGCTTTCAGCAGTTGCGGCAATGACTTTTGCCATCTTCCCTATCGCCGAAGCCCAGAACAAGAATATTCAAGTCGG
TTGCTACGCTGTTGATTCCAGCCAGGATGGCCTTCTCCCGAAACTTCTCCTTAACGCGGCCGCACGCGCGAAGGCCGACC
CAGACCTACGCTTTGGATTTTGGGATGGTGGCAATAAAATATGCTGCGCTGGCCCAAGGAACTGCGCTAGATACTGGGCA
TTTACCTATAACCATCCTTACAACTATGCTTCCAAAACTAGCACCGGAACGATTGACGGCCAGCATGTTAAGTTTACTTG
TGTCGGATACGAGATGGGACAATGCACTGTGAATT
>cepae_Foc_Fus2_variant2_SIX9.4
ATGAAGCTTTCAGCAGTTGCGGCAATGGCTTTTGCCATCTTCCCTATCGCCGAAGCCCAGAACAAGAATATTCAAGTCGG
TTGCTACGCTGATGATTCCAGCCAGGATGGCCTTCTCCCGAAACTTCTCCTTAACGCGGCCGCACGCGCGAAGGCCGACC
CAGACCTACGCTTTGGATTTTGGGATGGTGGCAATAAAATATGCTGCGCTGGCCCAAGGAACTGCGCTAGATACTGGGCA
TTTACCTATAACCATCCTTACAACTGGGCTTCCAAAACCAGCACCGGAACGATTGACGGCCAGCATGTTAAGTTTACTTG
TGTCGGATACGAGATGGGACAATGCACTGTGAATT
>conglutinans_Fo5176_SIX9.2
ATGAGGCTTAGCAACATTGCAGTCTGTCTCCTGACTGCTATATCTGGCGCCGACGCTGCAAATCATCAAGTCAACTGTTA
TCCAAACTCCCCGACAACAAACCATCAGTTTGAAGAGACCCTTCTAAACAGCGATCTACGTGGCAAAGCCGACAGCGATC
TGCGCTATGGCTTTTGGAACGGTAGATGGCAGACCTGCTGCACCGATAATGAGATGAAGTCCGGATGCCGTGACACATTC
ACCTTCACATACAACCATCCATACAACTGGGCTAGTAAGCGTTCGAGGGTTCAAAATGGTGGCCAGACGATAGATTTTAC
TTGCTATGACATGGGTTGGCCTATCAAGTGCGAGCCAAAGAGAACCTAA
>conglutinans_Fo5176_SIX9.4_variant1
ATGAGGCTTTCTGCAGTTGCGGCAACGGCCTTTGCCATCTTCTCTACCGCCGAAGCCCAGAATAGGAATATTCAAGTTGG
TTGCTACGCTGCTGATCCCCGCCAGGATGGCCTTCTCCCGAAACTTCTCCTTGACTCAAACGCCCGCGCGAGGGCCGACC
CAGAACTACGCTTTGGACTTTGGGATGCCGGGAACAAACTGTGCTGTACTAGCCCAAGGAGTTGCGGTAAATTTTATGGA
TTTACCTATAACCATCCTTACAATTGGGCTTCCAGAACGAGCACCGGAATGATCGATGGCCAGAATGTCAGATTTACTTG
TGTCGGATTCAGTATGGGACAATGCACCCGGAATTAA
>conglutinans_Fo5176_SIX9.4_variant2
ATGAAGCATTCAGCAATTGTGGCAATGGCTTTTGCCATCTTCCCTAGCGCCGAAGCCCAGAATAAGAATATTCAAGTCGG
TTGCTACGCTGTTGATTCCCGCCAGGATGGCCTTCTCCCGAAACTTCTCTTTGACGCGGCCGCCCGCGGAAGGGCCGACC
CAGACCTACGCTTTGGATTTTGGGATGCTGGGAACAAAATATGCTGTACTAGCCCAAGGAGTTGCGGTAGATATTATGCA
TTTACCTATAACCATCCTTACAATTGGGCTTCAAAAACGAGCACCGGAACGATCGATGGCCAGAATATCAAGTTTACTTG
TGTCGGATTCAGTATGGGACAGTGCACCGTCAATTAA
>conglutinans_race1_SIX9.2
ATGAGGCTTAGCAACATTGCAGTCTGTCTCCTGACTGCTATATCTGGCGCCGACGCTGCAAATCATCAAGTCAACTGTTA
TCCAAACTCCCCGACAACAAACCATCAGTTTGAAGAGACCCTTCTAAACAGCGATCTACGTGGCAAAGCCGACAGCGATC
TGCGCTATGGCTTTTGGAACGGTAGATGGCAGACCTGCTGCACCGATAATGAGATGAAGTCCGGATGCCGTGACACATTC
ACCTTCACATACAACCATCCATACAACTGGGCTAGTAAGCGTTCGAGGGTTCAAAATGGTGGCCAGACGATAGATTTTAC
TTGCTATGACATGGGTTGGCCTATCAAGTGCGAGCCAAAGAGAACCTAA
>conglutinans_race1_SIX9.4_variant1
ATGAGGCTTTCTGCAGTTGCGGCAACGGCCTTTGCCATCTTCTCTACCGCCGAAGCCCAGAATAGGAATATTCAAGTTGG
TTGCTACGCTGCTGATCCCCGCCAGGATGGCCTTCTCCCGAAACTTCTCCTTGACTCAAACGCCCGCGCGAGGGCCGACC
CAGAACTACGCTTTGGACTTTGGGATGCCGGGAACAAACTGTGCTGTACTAGCCCAAGGAGTTGCGGTAAATTTTATGGA
TTTACCTATAACCATCCTTACAATTGGGCTTCCAGAACGAGCACCGGAATGATCGATGGCCAGAATGTCAGATTTACTTG
TGTCGGATTCAGTATGGGACAATGCACCCGGAATTAA
>conglutinans_race1_SIX9.4_variant2
ATGAAGCATTCAGCAATTGTGGCAATGGCTTTTGCCATCTTCCCTAGCGCCGAAGCCCAGAATAAGAATATTCAAGTCGG
TTGCTACGCTGTTGATTCCCGCCAGGATGGCCTTCTCCCGAAACTTCTCTTTGACGCGGCCGCCCGCGGAAGGGCCGACC
CAGACCTACGCTTTGGATTTTGGGATGCTGGGAACAAAATATGCTGTACTAGCCCAAGGAGTTGCGGTAGATATTATGCA
TTTACCTATAACCATCCTTACAATTGGGCTTCAAAAACGAGCACCGGAACGATCGATGGCCAGAATATCAAGTTTACTTG
TGTCGGATTCAGTATGGGACAGTGCACCGTCAATTAA
>coriandrii_3-2_SIX9.1
ATGTTCGCATCGCCCAAAACTAACTCGAGGACTCTTCTAAAAATGAAGCCTCTAGCAGTTGTAGCCACGGCCTTGGCCGT
CTTCTCTACCGCCGGGGCCCAGACTACTCAAGTTGGTTGTCGCGCTCCGGATACCAAGAATGACGGTCTTCTGACTGAGC
TTCTTCATAACCCATCAGCGCGTGGGGCCGCCGACCCCGACCTGCGTTATGGATTCTGGGATGCAAAGTGGCAAAAGTGC
TGCAACGAGCATAGCATATGCGACAGATACTACACTTTTAGCTACAACCATCCGTACCCTTGCGCTTACAGACAGCGCAG
GGGAACTATCCGCGGCCAAGAGTTCGACTTTGCTTGCGTCAACTGGCATACGGGAGCCTGTAAATGA
>coriandrii_3-2_SIX9.2
ATGAGGTTTAGCAACATTGCAGTCTGCCTCCTGACTGCTATATCTGGCGCCGACGCTGCAAATCATCAAGTCAACTGTTA
TCCAAACTCCCCGACAACGAACCATCAGCTTGAAGAGACCCTTCTAAACAGCGATCTACGTGGCAAAGCCGACAGCGATC
TGCGCTATGGCTTTTGGAACGGTAGATGGCAGACCTGCTGCACCGATAATGAGATGAAGTCCGGATGCCGTGACACATTC
ACCTTCACATATAACCATCCATATAACTGGGCTAGTAAGCGTTCGAGGGTTCAAAATGGTGGCCAGACGATAGATTTTAC
CTGCTATGACATGGGTTGGCCTATCAAGTGCGAGCCAAAGAGAACCTA
>coriandrii_3-2_SIX9.3
ATACTTCATCTTGGATTCAAACTTCTTGCATCCCACTGTAGGAATATTCAAGTCGGTTGCTACGCTGATGATCCCCGCCA
GGATGGCCTTCTCCCGAAACTTCTCCTTGACTCGAACGCCCGCGCGAGGGCCGACCCAGAACTACGCTTTGGACTTTGGG
ATGCCGGGAACAAACTGTGCTGTACCAGCCCAAGGAGTTGCGGTAAATTTTATGGATTTACTTATAACCATCCTTACAAT
TGGGCTTCCAGAACGAGCACCGGAATGATCGATGGCCAGAGTGTCAGGTTTACTTGTGTCGGATTCAGTATGGGACAATG
CACCCGGAATTAA
>coriandrii_GL306_SIX9.1
ATGTTCGCATCGCCCAAAACTAACTCGAGGACTCTTCTAAAAATGAAGCCTCTAGCAGTTGTAGCCACGGCCTTGGCCGT
CTTCTCTACCGCCGGGGCCCAGACTACTCAAGTTGGTTGTCGCGCTCCGGATACCAAGAATGACGGTCTTCTGACTGAGC
TTCTTCATAACCCATCAGCGCGTGGGGCCGCCGACCCCGACCTGCGTTATGGATTCTGGGATGCAAAGTGGCAAAAGTGC
TGCAACGAGCATAGCATATGCGACAGATACTACACTTTTAGCTACAACCATCCGTACCCTTGCGCTTACAGACAGCGCAG
GGGAACTATCCGCGGCCAAGAGTTCGACTTTGCTTGCGTCAACTGGCATACGGGAGCCTGTAAATGA
>coriandrii_GL306_SIX9.2
ATGAGGTTTAGCAACATTGCAGTCTGCCTCCTGACTGCTATATCTGGCGCCGACGCTGCAAATCATCAAGTCAACTGTTA
TCCAAACTCCCCGACAACGAACCATCAGCTTGAAGAGACCCTTCTAAACAGCGATCTACGTGGCAAAGCCGACAGCGATC
TGCGCTATGGCTTTTGGAACGGTAGATGGCAGACCTGCTGCACCGATAATGAGATGAAGTCCGGATGCCGTGACACATTC
ACCTTCACATATAACCATCCATATAACTGGGCTAGTAAGCGTTCGAGGGTTCAAAATGGTGGCCAGACGATAGATTTTAC
CTGCTATGACATGGGTTGGCCTATCAAGTGCGAGCCAAAGAGAACCTA
>coriandrii_GL306_SIX9.3
ATACTTCATCTTGGATTCAAACTTCTTGCATCCCACTGTAGGAATATTCAAGTCGGTTGCTACGCTGATGATCCCCGCCA
GGATGGCCTTCTCCCGAAACTTCTCCTTGACTCGAACGCCCGCGCGAGGGCCGACCCAGAACTACGCTTTGGACTTTGGG
ATGCCGGGAACAAACTGTGCTGTACCAGCCCAAGGAGTTGCGGTAAATTTTATGGATTTACTTATAACCATCCTTACAAT
TGGGCTTCCAGAACGAGCACCGGAATGATCGATGGCCAGAGTGTCAGGTTTACTTGTGTCGGATTCAGTATGGGACAATG
CACCCGGAATTAA
>cubense_160527_SIX9.4
ATGAAACTTTCAGCAGTTGCGGCAATGGCTTTTGCCACCTTCCATATCGCTGAAGCCCAGAACAAGAATATTCAAGTCGG
TTGCTACGCTGTCGATTCCCGCCAGGATGGTCTTCTCCCGAAGCTTCTCCTTAACTCAGACGCACGCGCGAAGGCCGACC
CAGATCTACGCTTTGGATTTTGGGATGGTGGCAATAAAATATGCTGCGATGGCCCACGGAACTGCGCTAGATACTGGGCA
TTTACCTATAATCATCCTTACAACTGGGCTTCCAAAACCAGCACCGGAACGATCGACGGACAGAATGTTAAGTTTGTTTG
TGTCGGATACCAGATGGGGCAATGCACTATCAATT
>cubense_BC2-4_SIX9.1
ATGTTCGTATCGCCCAAAGCTAACTTGAGGTCTCTTCTAGAAATGAAGCTTCTAGCAGTTGTAGCCACGGCCTTGGCCGT
CTTCTCTACCGCCGAGGCCCAGACTACTCAAGTTGGTTGTCGCGCTCTTGATACCAAGAACGACGGTCTTCTGACCGAGC
TTCTTCTTAACCCATCTGCGCGTGGGGCCGCCGACCCAGACCTGCGCTATGGATTTTGGGATGCAAAGTGGCGAAAGTGC
TGCAACAAGTATAAAGAATGCGACAAATACTACACGTTTAGCTACAATCACCCATACCCTTGGGCATACAGGCAGCGCAG
GGGAACTATCCGCGGCCAACAGTTCGACTTTGCTTGCGTCAACTGGCGTACGGGAGCCTGTAAATGA
>lactucae_race1_Fol621s_SIX9.4
ATGAAGCATTCAGCAATTGTGGCAATGGCTTTTGCCATCTTCCCTAGCGCCGAAGCCCAGAATAAGAATATTCAAGTCGG
TTGCTACGCTGTTGATTCCCGCCAGGATGGCCTTCTCCCGAAACTTCTCTTTGACGCGGCCGCCCGCGGAAGGGCCGACC
CAGACCTACGCTTTGGATTTTGGGATGCTGGGAACAAAATATGCTGTACTAGCCCAAGGAGTTGCGGTAGATATTATGCA
TTTACCTATAACCATCCTTACAATTGGGCTTCAAAAACGAGCACCGGAACGATCGATGGCCAGAATATCAAGTTTACTTG
TGTCGGATTCAGTATGGGACAATGCACCGTCAATTAA
>lactucae_race1_2a_SIX9.4
ATGAAGCATTCAGCAATTGTGGCAATGGCTTTTGCCATCTTCCCTAGCGCCGAAGCCCAGAATAAGAATATTCAAGTCGG
TTGCTACGCTGTTGATTCCCGCCAGGATGGCCTTCTCCCGAAACTTCTCTTTGACGCGGCCGCCCGCGGAAGGGCCGACC
CAGACCTACGCTTTGGATTTTGGGATGCTGGGAACAAAATATGCTGTACTAGCCCAAGGAGTTGCGGTAGATATTATGCA
TTTACCTATAACCATCCTTACAATTGGGCTTCAAAAACGAGCACCGGAACGATCGATGGCCAGAATATCAAGTTTACTTG
TGTCGGATTCAGTATGGGACAATGCACCGTCAATTAA
>lactucae_race1_6-14_SIX9.4
ATGAAGCATTCAGCAATTGTGGCAATGGCTTTTGCCATCTTCCCTAGCGCCGAAGCCCAGAATAAGAATATTCAAGTCGG
TTGCTACGCTGTTGATTCCCGCCAGGATGGCCTTCTCCCGAAACTTCTCTTTGACGCGGCCGCCCGCGGAAGGGCCGACC
CAGACCTACGCTTTGGATTTTGGGATGCTGGGAACAAAATATGCTGTACTAGCCCAAGGAGTTGCGGTAGATATTATGCA
TTTACCTATAACCATCCTTACAATTGGGCTTCAAAAACGAGCACCGGAACGATCGATGGCCAGAATATCAAGTTTACTTG
TGTCGGATTCAGTATGGGACAATGCACCGTCAATTAA
>lactucae_race1_7-14_SIX9.4
ATGAAGCATTCAGCAATTGTGGCAATGGCTTTTGCCATCTTCCCTAGCGCCGAAGCCCAGAATAAGAATATTCAAGTCGG
TTGCTACGCTGTTGATTCCCGCCAGGATGGCCTTCTCCCGAAACTTCTCTTTGACGCGGCCGCCCGCGGAAGGGCCGACC
CAGACCTACGCTTTGGATTTTGGGATGCTGGGAACAAAATATGCTGTACTAGCCCAAGGAGTTGCGGTAGATATTATGCA
TTTACCTATAACCATCCTTACAATTGGGCTTCAAAAACGAGCACCGGAACGATCGATGGCCAGAATATCAAGTTTACTTG
TGTCGGATTCAGTATGGGACAATGCACCGTCAATTAA
>lactucae_race1_20a_SIX9.4
ATGAAGCATTCAGCAATTGTGGCAATGGCTTTTGCCATCTTCCCTAGCGCCGAAGCCCAGAATAAGAATATTCAAGTCGG
TTGCTACGCTGTTGATTCCCGCCAGGATGGCCTTCTCCCGAAACTTCTCTTTGACGCGGCCGCCCGCGGAAGGGCCGACC
CAGACCTACGCTTTGGATTTTGGGATGCTGGGAACAAAATATGCTGTACTAGCCCAAGGAGTTGCGGTAGATATTATGCA
TTTACCTATAACCATCCTTACAATTGGGCTTCAAAAACGAGCACCGGAACGATCGATGGCCAGAATATCAAGTTTACTTG
TGTCGGATTCAGTATGGGACAATGCACCGTCAATTAA
>lactucae_race1_45a_SIX9.4
ATGAAGCATTCAGCAATTGTGGCAATGGCTTTTGCCATCTTCCCTAGCGCCGAAGCCCAGAATAAGAATATTCAAGTCGG
TTGCTACGCTGTTGATTCCCGCCAGGATGGCCTTCTCCCGAAACTTCTCTTTGACGCGGCCGCCCGCGGAAGGGCCGACC
CAGACCTACGCTTTGGATTTTGGGATGCTGGGAACAAAATATGCTGTACTAGCCCAAGGAGTTGCGGTAGATATTATGCA
TTTACCTATAACCATCCTTACAATTGGGCTTCAAAAACGAGCACCGGAACGATCGATGGCCAGAATATCAAGTTTACTTG
TGTCGGATTCAGTATGGGACAATGCACCGTCAATTAA
>lactucae_race1_50a_SIX9.4
ATGAAGCATTCAGCAATTGTGGCAATGGCTTTTGCCATCTTCCCTAGCGCCGAAGCCCAGAATAAGAATATTCAAGTCGG
TTGCTACGCTGTTGATTCCCGCCAGGATGGCCTTCTCCCGAAACTTCTCTTTGACGCGGCCGCCCGCGGAAGGGCCGACC
CAGACCTACGCTTTGGATTTTGGGATGCTGGGAACAAAATATGCTGTACTAGCCCAAGGAGTTGCGGTAGATATTATGCA
TTTACCTATAACCATCCTTACAATTGGGCTTCAAAAACGAGCACCGGAACGATCGATGGCCAGAATATCAAGTTTACTTG
TGTCGGATTCAGTATGGGACAATGCACCGTCAATTAA
>lactucae_race1_52a_SIX9.4
ATGAAGCATTCAGCAATTGTGGCAATGGCTTTTGCCATCTTCCCTAGCGCCGAAGCCCAGAATAAGAATATTCAAGTCGG
TTGCTACGCTGTTGATTCCCGCCAGGATGGCCTTCTCCCGAAACTTCTCTTTGACGCGGCCGCCCGCGGAAGGGCCGACC
CAGACCTACGCTTTGGATTTTGGGATGCTGGGAACAAAATATGCTGTACTAGCCCAAGGAGTTGCGGTAGATATTATGCA
TTTACCTATAACCATCCTTACAATTGGGCTTCAAAAACGAGCACCGGAACGATCGATGGCCAGAATATCAAGTTTACTTG
TGTCGGATTCAGTATGGGACAATGCACCGTCAATTAA
>lactucae_race1_53a_SIX9.4
ATGAAGCATTCAGCAATTGTGGCAATGGCTTTTGCCATCTTCCCTAGCGCCGAAGCCCAGAATAAGAATATTCAAGTCGG
TTGCTACGCTGTTGATTCCCGCCAGGATGGCCTTCTCCCGAAACTTCTCTTTGACGCGGCCGCCCGCGGAAGGGCCGACC
CAGACCTACGCTTTGGATTTTGGGATGCTGGGAACAAAATATGCTGTACTAGCCCAAGGAGTTGCGGTAGATATTATGCA
TTTACCTATAACCATCCTTACAATTGGGCTTCAAAAACGAGCACCGGAACGATCGATGGCCAGAATATCAAGTTTACTTG
TGTCGGATTCAGTATGGGACAATGCACCGTCAATTAA
>lactucae_race1_58a_SIX9.4
ATGAAGCATTCAGCAATTGTGGCAATGGCTTTTGCCATCTTCCCTAGCGCCGAAGCCCAGAATAAGAATATTCAAGTCGG
TTGCTACGCTGTTGATTCCCGCCAGGATGGCCTTCTCCCGAAACTTCTCTTTGACGCGGCCGCCCGCGGAAGGGCCGACC
CAGACCTACGCTTTGGATTTTGGGATGCTGGGAACAAAATATGCTGTACTAGCCCAAGGAGTTGCGGTAGATATTATGCA
TTTACCTATAACCATCCTTACAATTGGGCTTCAAAAACGAGCACCGGAACGATCGATGGCCAGAATATCAAGTTTACTTG
TGTCGGATTCAGTATGGGACAATGCACCGTCAATTAA
>lactucae_race1_74a_SIX9.4
ATGAAGCATTCAGCAATTGTGGCAATGGCTTTTGCCATCTTCCCTAGCGCCGAAGCCCAGAATAAGAATATTCAAGTCGG
TTGCTACGCTGTTGATTCCCGCCAGGATGGCCTTCTCCCGAAACTTCTCTTTGACGCGGCCGCCCGCGGAAGGGCCGACC
CAGACCTACGCTTTGGATTTTGGGATGCTGGGAACAAAATATGCTGTACTAGCCCAAGGAGTTGCGGTAGATATTATGCA
TTTACCTATAACCATCCTTACAATTGGGCTTCAAAAACGAGCACCGGAACGATCGATGGCCAGAATATCAAGTTTACTTG
TGTCGGATTCAGTATGGGACAATGCACCGTCAATTAA
>lactucae_race1_AC013_SIX9.4
ATGAAGCATTCAGCAATTGTGGCAATGGCTTTTGCCATCTTCCCTAGCGCCGAAGCCCAGAATAAGAATATTCAAGTCGG
TTGCTACGCTGTTGATTCCCGCCAGGATGGCCTTCTCCCGAAACTTCTCTTTGACGCGGCCGCCCGCGGAAGGGCCGACC
CAGACCTACGCTTTGGATTTTGGGATGCTGGGAACAAAATATGCTGTACTAGCCCAAGGAGTTGCGGTAGATATTATGCA
TTTACCTATAACCATCCTTACAATTGGGCTTCAAAAACGAGCACCGGAACGATCGATGGCCAGAATATCAAGTTTACTTG
TGTCGGATTCAGTATGGGACAATGCACCGTCAATTAA
>lactucae_race1_AJ520_SIX9.4
ATGAAGCATTCAGCAATTGTGGCAATGGCTTTTGCCATCTTCCCTAGCGCCGAAGCCCAGAATAAGAATATTCAAGTCGG
TTGCTACGCTGTTGATTCCCGCCAGGATGGCCTTCTCCCGAAACTTCTCTTTGACGCGGCCGCCCGCGGAAGGGCCGACC
CAGACCTACGCTTTGGATTTTGGGATGCTGGGAACAAAATATGCTGTACTAGCCCAAGGAGTTGCGGTAGATATTATGCA
TTTACCTATAACCATCCTTACAATTGGGCTTCAAAAACGAGCACCGGAACGATCGATGGCCAGAATATCAAGTTTACTTG
TGTCGGATTCAGTATGGGACAATGCACCGTCAATTAA
>lactucae_race1_AJ718_SIX9.4
ATGAAGCATTCAGCAATTGTGGCAATGGCTTTTGCCATCTTCCCTAGCGCCGAAGCCCAGAATAAGAATATTCAAGTCGG
TTGCTACGCTGTTGATTCCCGCCAGGATGGCCTTCTCCCGAAACTTCTCTTTGACGCGGCCGCCCGCGGAAGGGCCGACC
CAGACCTACGCTTTGGATTTTGGGATGCTGGGAACAAAATATGCTGTACTAGCCCAAGGAGTTGCGGTAGATATTATGCA
TTTACCTATAACCATCCTTACAATTGGGCTTCAAAAACGAGCACCGGAACGATCGATGGCCAGAATATCAAGTTTACTTG
TGTCGGATTCAGTATGGGACAATGCACCGTCAATTAA
>lactucae_race1_AJ865_SIX9.4
ATGAAGCATTCAGCAATTGTGGCAATGGCTTTTGCCATCTTCCCTAGCGCCGAAGCCCAGAATAAGAATATTCAAGTCGG
TTGCTACGCTGTTGATTCCCGCCAGGATGGCCTTCTCCCGAAACTTCTCTTTGACGCGGCCGCCCGCGGAAGGGCCGACC
CAGACCTACGCTTTGGATTTTGGGATGCTGGGAACAAAATATGCTGTACTAGCCCAAGGAGTTGCGGTAGATATTATGCA
TTTACCTATAACCATCCTTACAATTGGGCTTCAAAAACGAGCACCGGAACGATCGATGGCCAGAATATCAAGTTTACTTG
TGTCGGATTCAGTATGGGACAATGCACCGTCAATTAA
>lactucae_race1_AL010_SIX9.4
ATGAAGCATTCAGCAATTGTGGCAATGGCTTTTGCCATCTTCCCTAGCGCCGAAGCCCAGAATAAGAATATTCAAGTCGG
TTGCTACGCTGTTGATTCCCGCCAGGATGGCCTTCTCCCGAAACTTCTCTTTGACGCGGCCGCCCGCGGAAGGGCCGACC
CAGACCTACGCTTTGGATTTTGGGATGCTGGGAACAAAATATGCTGTACTAGCCCAAGGAGTTGCGGTAGATATTATGCA
TTTACCTATAACCATCCTTACAATTGGGCTTCAAAAACGAGCACCGGAACGATCGATGGCCAGAATATCAAGTTTACTTG
TGTCGGATTCAGTATGGGACAATGCACCGTCAATTAA
>lactucae_race1_AM163_SIX9.2
ATGAGGTTTAGCAACATTGCAGTCTGTCTCCTGACTGCTATATCTGGCGCCGACGCTGCAAATCATCAAGTCAACTGTTA
TCCAAACTCCCCGACAACGAACCATCAGCTTGAAGAGACCCTTCTAAACAGCGATCTACGTGGCAAAGCCGACAGCGATC
TGCGCTATGGCTTTTGGAACGGTAGATGGCAGACCTGCTGCACCGATAATGAGATGAAGTCCGGATGCCGTGACACATTC
ACCTTCACATACAACCATCCATATAACTGGGCTAGTAAGCGTTCGAGGGTTCAAAATGGTGGCCAGACGATAGATTTTAC
TTGCTATGACATGGGTTGGCCTATCAAGTGCGAGCCAAAGAGAACCTAA
>lactucae_race1_AM163_SIX9.4
ATGAAGCATTCAGCAATTGTGGCAATGGCTTTTGCCATCTTCCCTAGCGCCGAAGCCCAGAATAAGAATATTCAAGTCGG
TTGCTACGCTGTTGATTCCCGCCAGGATGGCCTTCTCCCGAAACTTCTCTTTGACGCGGCCGCCCGCGGAAGGGCCGACC
CAGACCTACGCTTTGGATTTTGGGATGCTGGGAACAAAATATGCTGTACTAGCCCAAGGAGTTGCGGTAGATATTATGCA
TTTACCTATAACCATCCTTACAATTGGGCTTCAAAAACGAGCACCGGAACGATCGATGGCCAGAATATCAAGTTTACTTG
TGTCGGATTCAGTATGGGACAATGCACCGTCAATTAA
>lactucae_race1_AP057_SIX9.4
ATGAAGCATTCAGCAATTGTGGCAATGGCTTTTGCCATCTTCCCTAGCGCCGAAGCCCAGAATAAGAATATTCAAGTCGG
TTGCTACGCTGTTGATTCCCGCCAGGATGGCCTTCTCCCGAAACTTCTCTTTGACGCGGCCGCCCGCGGAAGGGCCGACC
CAGACCTACGCTTTGGATTTTGGGATGCTGGGAACAAAATATGCTGTACTAGCCCAAGGAGTTGCGGTAGATATTATGCA
TTTACCTATAACCATCCTTACAATTGGGCTTCAAAAACGAGCACCGGAACGATCGATGGCCAGAATATCAAGTTTACTTG
TGTCGGATTCAGTATGGGACAATGCACCGTCAATTAA
>lactucae_race1_AP068_SIX9.4
ATGAAGCATTCAGCAATTGTGGCAATGGCTTTTGCCATCTTCCCTAGCGCCGAAGCCCAGAATAAGAATATTCAAGTCGG
TTGCTACGCTGTTGATTCCCGCCAGGATGGCCTTCTCCCGAAACTTCTCTTTGACGCGGCCGCCCGCGGAAGGGCCGACC
CAGACCTACGCTTTGGATTTTGGGATGCTGGGAACAAAATATGCTGTACTAGCCCAAGGAGTTGCGGTAGATATTATGCA
TTTACCTATAACCATCCTTACAATTGGGCTTCAAAAACGAGCACCGGAACGATCGATGGCCAGAATATCAAGTTTACTTG
TGTCGGATTCAGTATGGGACAATGCACCGTCAATTAA
>lactucae_race1_AS147_SIX9.4
ATGAAGCATTCAGCAATTGTGGCAATGGCTTTTGCCATCTTCCCTAGCGCCGAAGCCCAGAATAAGAATATTCAAGTCGG
TTGCTACGCTGTTGATTCCCGCCAGGATGGCCTTCTCCCGAAACTTCTCTTTGACGCGGCCGCCCGCGGAAGGGCCGACC
CAGACCTACGCTTTGGATTTTGGGATGCTGGGAACAAAATATGCTGTACTAGCCCAAGGAGTTGCGGTAGATATTATGCA
TTTACCTATAACCATCCTTACAATTGGGCTTCAAAAACGAGCACCGGAACGATCGATGGCCAGAATATCAAGTTTACTTG
TGTCGGATTCAGTATGGGACAATGCACCGTCAATTAA
>lactucae_race1_AT142_SIX9.4
ATGAAGCATTCAGCAATTGTGGCAATGGCTTTTGCCATCTTCCCTAGCGCCGAAGCCCAGAATAAGAATATTCAAGTCGG
TTGCTACGCTGTTGATTCCCGCCAGGATGGCCTTCTCCCGAAACTTCTCTTTGACGCGGCCGCCCGCGGAAGGGCCGACC
CAGACCTACGCTTTGGATTTTGGGATGCTGGGAACAAAATATGCTGTACTAGCCCAAGGAGTTGCGGTAGATATTATGCA
TTTACCTATAACCATCCTTACAATTGGGCTTCAAAAACGAGCACCGGAACGATCGATGGCCAGAATATCAAGTTTACTTG
TGTCGGATTCAGTATGGGACAATGCACCGTCAATTAA
>lactucae_race1_GL1546_SIX9.4
ATGAAGCATTCAGCAATTGTGGCAATGGCTTTTGCCATCTTCCCTAGCGCCGAAGCCCAGAATAAGAATATTCAAGTCGG
TTGCTACGCTGTTGATTCCCGCCAGGATGGCCTTCTCCCGAAACTTCTCTTTGACGCGGCCGCCCGCGGAAGGGCCGACC
CAGACCTACGCTTTGGATTTTGGGATGCTGGGAACAAAATATGCTGTACTAGCCCAAGGAGTTGCGGTAGATATTATGCA
TTTACCTATAACCATCCTTACAATTGGGCTTCAAAAACGAGCACCGGAACGATCGATGGCCAGAATATCAAGTTTACTTG
TGTCGGATTCAGTATGGGACAATGCACCGTCAATTAA
>lactucae_race1_GL1692_SIX9.4
ATGAAGCATTCAGCAATTGTGGCAATGGCTTTTGCCATCTTCCCTAGCGCCGAAGCCCAGAATAAGAATATTCAAGTCGG
TTGCTACGCTGTTGATTCCCGCCAGGATGGCCTTCTCCCGAAACTTCTCTTTGACGCGGCCGCCCGCGGAAGGGCCGACC
CAGACCTACGCTTTGGATTTTGGGATGCTGGGAACAAAATATGCTGTACTAGCCCAAGGAGTTGCGGTAGATATTATGCA
TTTACCTATAACCATCCTTACAATTGGGCTTCAAAAACGAGCACCGGAACGATCGATGGCCAGAATATCAAGTTTACTTG
TGTCGGATTCAGTATGGGACAATGCACCGTCAATTAA
>lactucae_race1_GL1693_SIX9.4
ATGAAGCATTCAGCAATTGTGGCAATGGCTTTTGCCATCTTCCCTAGCGCCGAAGCCCAGAATAAGAATATTCAAGTCGG
TTGCTACGCTGTTGATTCCCGCCAGGATGGCCTTCTCCCGAAACTTCTCTTTGACGCGGCCGCCCGCGGAAGGGCCGACC
CAGACCTACGCTTTGGATTTTGGGATGCTGGGAACAAAATATGCTGTACTAGCCCAAGGAGTTGCGGTAGATATTATGCA
TTTACCTATAACCATCCTTACAATTGGGCTTCAAAAACGAGCACCGGAACGATCGATGGCCAGAATATCAAGTTTACTTG
TGTCGGATTCAGTATGGGACAATGCACCGTCAATTAA
>lactucae_race1_GL1815_SIX9.4
ATGAAGCATTCAGCAATTGTGGCAATGGCTTTTGCCATCTTCCCTAGCGCCGAAGCCCAGAATAAGAATATTCAAGTCGG
TTGCTACGCTGTTGATTCCCGCCAGGATGGCCTTCTCCCGAAACTTCTCTTTGACGCGGCCGCCCGCGGAAGGGCCGACC
CAGACCTACGCTTTGGATTTTGGGATGCTGGGAACAAAATATGCTGTACTAGCCCAAGGAGTTGCGGTAGATATTATGCA
TTTACCTATAACCATCCTTACAATTGGGCTTCAAAAACGAGCACCGGAACGATCGATGGCCAGAATATCAAGTTTACTTG
TGTCGGATTCAGTATGGGACAATGCACCGTCAATTAA
>lactucae_race1_JCP024_SIX9.4
ATGAAGCATTCAGCAATTGTGGCAATGGCTTTTGCCATCTTCCCTAGCGCCGAAGCCCAGAATAAGAATATTCAAGTCGG
TTGCTACGCTGTTGATTCCCGCCAGGATGGCCTTCTCCCGAAACTTCTCTTTGACGCGGCCGCCCGCGGAAGGGCCGACC
CAGACCTACGCTTTGGATTTTGGGATGCTGGGAACAAAATATGCTGTACTAGCCCAAGGAGTTGCGGTAGATATTATGCA
TTTACCTATAACCATCCTTACAATTGGGCTTCAAAAACGAGCACCGGAACGATCGATGGCCAGAATATCAAGTTTACTTG
TGTCGGATTCAGTATGGGACAATGCACCGTCAATTAA
>lactucae_race1_JCP043_SIX9.4
ATGAAGCATTCAGCAATTGTGGCAATGGCTTTTGCCATCTTCCCTAGCGCCGAAGCCCAGAATAAGAATATTCAAGTCGG
TTGCTACGCTGTTGATTCCCGCCAGGATGGCCTTCTCCCGAAACTTCTCTTTGACGCGGCCGCCCGCGGAAGGGCCGACC
CAGACCTACGCTTTGGATTTTGGGATGCTGGGAACAAAATATGCTGTACTAGCCCAAGGAGTTGCGGTAGATATTATGCA
TTTACCTATAACCATCCTTACAATTGGGCTTCAAAAACGAGCACCGGAACGATCGATGGCCAGAATATCAAGTTTACTTG
TGTCGGATTCAGTATGGGACAATGCACCGTCAATTAA
>lactucae_race1_JCP053_SIX9.4
ATGAAGCATTCAGCAATTGTGGCAATGGCTTTTGCCATCTTCCCTAGCGCCGAAGCCCAGAATAAGAATATTCAAGTCGG
TTGCTACGCTGTTGATTCCCGCCAGGATGGCCTTCTCCCGAAACTTCTCTTTGACGCGGCCGCCCGCGGAAGGGCCGACC
CAGACCTACGCTTTGGATTTTGGGATGCTGGGAACAAAATATGCTGTACTAGCCCAAGGAGTTGCGGTAGATATTATGCA
TTTACCTATAACCATCCTTACAATTGGGCTTCAAAAACGAGCACCGGAACGATCGATGGCCAGAATATCAAGTTTACTTG
TGTCGGATTCAGTATGGGACAATGCACCGTCAATTAA
>lactucae_race1_JCP293_SIX9.4
ATGAAGCATTCAGCAATTGTGGCAATGGCTTTTGCCATCTTCCCTAGCGCCGAAGCCCAGAATAAGAATATTCAAGTCGG
TTGCTACGCTGTTGATTCCCGCCAGGATGGCCTTCTCCCGAAACTTCTCTTTGACGCGGCCGCCCGCGGAAGGGCCGACC
CAGACCTACGCTTTGGATTTTGGGATGCTGGGAACAAAATATGCTGTACTAGCCCAAGGAGTTGCGGTAGATATTATGCA
TTTACCTATAACCATCCTTACAATTGGGCTTCAAAAACGAGCACCGGAACGATCGATGGCCAGAATATCAAGTTTACTTG
TGTCGGATTCAGTATGGGACAATGCACCGTCAATTAA
>lactucae_race1_JCP360_SIX9.4
ATGAAGCATTCAGCAATTGTGGCAATGGCTTTTGCCATCTTCCCTAGCGCCGAAGCCCAGAATAAGAATATTCAAGTCGG
TTGCTACGCTGTTGATTCCCGCCAGGATGGCCTTCTCCCGAAACTTCTCTTTGACGCGGCCGCCCGCGGAAGGGCCGACC
CAGACCTACGCTTTGGATTTTGGGATGCTGGGAACAAAATATGCTGTACTAGCCCAAGGAGTTGCGGTAGATATTATGCA
TTTACCTATAACCATCCTTACAATTGGGCTTCAAAAACGAGCACCGGAACGATCGATGGCCAGAATATCAAGTTTACTTG
TGTCGGATTCAGTATGGGACAATGCACCGTCAATTAA
>lactucae_race1_JCP381_SIX9.4
ATGAAGCATTCAGCAATTGTGGCAATGGCTTTTGCCATCTTCCCTAGCGCCGAAGCCCAGAATAAGAATATTCAAGTCGG
TTGCTACGCTGTTGATTCCCGCCAGGATGGCCTTCTCCCGAAACTTCTCTTTGACGCGGCCGCCCGCGGAAGGGCCGACC
CAGACCTACGCTTTGGATTTTGGGATGCTGGGAACAAAATATGCTGTACTAGCCCAAGGAGTTGCGGTAGATATTATGCA
TTTACCTATAACCATCCTTACAATTGGGCTTCAAAAACGAGCACCGGAACGATCGATGGCCAGAATATCAAGTTTACTTG
TGTCGGATTCAGTATGGGACAATGCACCGTCAATTAA
>lactucae_race1_Mya_SIX9.4
ATGAAGCATTCAGCAATTGTGGCAATGGCTTTTGCCATCTTCCCTAGCGCCGAAGCCCAGAATAAGAATATTCAAGTCGG
TTGCTACGCTGTTGATTCCCGCCAGGATGGCCTTCTCCCGAAACTTCTCTTTGACGCGGCCGCCCGCGGAAGGGCCGACC
CAGACCTACGCTTTGGATTTTGGGATGCTGGGAACAAAATATGCTGTACTAGCCCAAGGAGTTGCGGTAGATATTATGCA
TTTACCTATAACCATCCTTACAATTGGGCTTCAAAAACGAGCACCGGAACGATCGATGGCCAGAATATCAAGTTTACTTG
TGTCGGATTCAGTATGGGACAATGCACCGTCAATTAA
>lactucae_race1_SB1-1_SIX9.4
ATGAAGCATTCAGCAATTGTGGCAATGGCTTTTGCCATCTTCCCTAGCGCCGAAGCCCAGAATAAGAATATTCAAGTCGG
TTGCTACGCTGTTGATTCCCGCCAGGATGGCCTTCTCCCGAAACTTCTCTTTGACGCGGCCGCCCGCGGAAGGGCCGACC
CAGACCTACGCTTTGGATTTTGGGATGCTGGGAACAAAATATGCTGTACTAGCCCAAGGAGTTGCGGTAGATATTATGCA
TTTACCTATAACCATCCTTACAATTGGGCTTCAAAAACGAGCACCGGAACGATCGATGGCCAGAATATCAAGTTTACTTG
TGTCGGATTCAGTATGGGACAATGCACCGTCAATTAA
>lactucae_race1_variant_VSP-0794_SIX9.4
ATGAAGCATTCAGCAATTGTGGCAATGGCTTTTGCCATCTTCCCTAGCGCCGAAGCCCAGAATAAGAATATTCAAGTCGG
TTGCTACGCTGTTGATTCCCGCCAGGATGGCCTTCTCCCGAAACTTCTCTTTGACGCGGCCGCCCGCGGAAGGGCCGACC
CAGACCTACGCTTTGGATTTTGGGATGCTGGGAACAAAATATGCTGTACTAGCCCAAGGAGTTGCGGTAGATATTATGCA
TTTACCTATAACCATCCTTACAATTGGGCTTCAAAAACGAGCACCGGAACGATCGATGGCCAGAATATCAAGTTTACTTG
TGTCGGATTCAGTATGGGACAATGCACCGTCAATTAA
>lactucae_race1_variant_VSP-0916_SIX9.4
ATGAAGCATTCAGCAATTGTGGCAATGGCTTTTGCCATCTTCCCTAGCGCCGAAGCCCAGAATAAGAATATTCAAGTCGG
TTGCTACGCTGTTGATTCCCGCCAGGATGGCCTTCTCCCGAAACTTCTCTTTGACGCGGCCGCCCGCGGAAGGGCCGACC
CAGACCTACGCTTTGGATTTTGGGATGCTGGGAACAAAATATGCTGTACTAGCCCAAGGAGTTGCGGTAGATATTATGCA
TTTACCTATAACCATCCTTACAATTGGGCTTCAAAAACGAGCACCGGAACGATCGATGGCCAGAATATCAAGTTTACTTG
TGTCGGATTCAGTATGGGACAATGCACCGTCAATTAA
>lactucae_race2_F9501_SIX9.1
ATGTTCGCATCGCCCAAAACTAACTCGAGGACTCTTCTAAAAATGAAGCCTCTAGCAGTTGTAGCCACGGCCTTGGCCGT
CTTCTCTACCGCCGGGGCCCAGACTACTCAAGTTGGTTGTCGCGCTCCGGATACCAAGAATGACGGTCTTCTGACTGAGC
TTCTTCATAACCCATCAGCGCGTGGGGCCGCCGACCCCGACCTGCGTTATGGATTCTGGGATGCAAAGTGGCAAAAGTGC
TGCAACGAGCATAGCATATGCGACAGATACTACACTTTTAGCTACAACCATCCGTACCCTTGCGCTTACAGACAGCGCAG
GGGAACTATCCGCGGCCAAGAGTTCGACTTTGCTTGCGTCAACTGGCATACGGGAGCCTGTAAATGA
>lactucae_race2_F9501_SIX9.2
ATGAGGTTTAGCAACATTGCAGTCTGTCTCCTGACTGCTATATCTGGCGCCGACGCTGCAAATCATCAAGTCAACTGTTA
TCCAAACTCCCCGACAACGAACCATCAGCTTGAAGAGACCCTTCTAAACAGCGATCTACGTGGCAAAGCCGACAGCGATC
TGCGCTATGGCTTTTGGAACGGTAGATGGCAGACCTGCTGCACCGATAATGAGATGAAGTCCGGATGCCGTGACACATTC
ACCTTCACATACAACCATCCATATAACTGGGCTAGTAAGCGTTCGAGGGTTCAAAATGGTGGCCAGACGATAGATTTTAC
TTGCTATGACATGGGTTGGCCTATCAAGTGCGAGCCAAAGAGAACCTAA
>lactucae_race2_F9501_SIX9.3
ACTTCTTGCATCCCACTGTAGGAATATTCAAGTCGGTTGCTACGCTGATGATCCCCGCCAGGATGGCCTTCTCCCGAAAC
TTCTCCTTGACTCGAACGCCCGCGCGAGGGCCGACCCAGAACTACGCTTTGGACTTTGGGATGCCGGGAACAAACTGTGC
TGTACCAGCCCAAGGAGTTGCGGTAAATTTTATGGATTTACTTATAACCATCCTTACAATTGGGCTTCCAGAACGAGCAC
CGGAATGATCGATGGCCAGAGTGTCAGGTTTACTTGTGTCGGATTCAGTATGGGACAATGCACCCGGAATTAA
>lactucae_race2_F9501_SIX9.4
ATGAAGCATTCAGCAATTGTGGCAATGGCTTTTGCCATCTTCCCTAGCGCCGAAGCCCAGAATAAGAATATTCAAGTCGG
TTGCTACGCTGTTGATTCCCGCCAGGATGGCCTTCTCCCGAAACTTCTCTTTGACGCGGCCGCCCGCGGAAGGGCCGACC
CAGACCTACGCTTTGGATTTTGGGATGCTGGGAACAAAATATGCTGTACTAGCCCAAGGAGTTGCGGTAGATATTATGCA
TTTACCTATAACCATCCTTACAATTGGGCTTCAAAAACGAGCACCGGAACGATCGATGGCCAGAATATCAAGTTTACTTG
TGTCGGATTCAGTATGGGACAATGCACCGTCAATTAA
>lactucae_race3_FLK1001_SIX9.1
ATGTTCGCATCGCCCAAAACTAACTCGAGGACTCTTCTAAAAATGAAGCCTCTAGCAGTTGTAGCCACGGCCTTGGCCGT
CTTCTCTACCGCCGGGGCCCAGACTACTCAAGTTGGTTGTCGCGCTCCGGATACCAAGAATGACGGTCTTCTGACTGAGC
TTCTTCATAACCCATCAGCGCGTGGGGCCGCCGACCCCGACCTGCGTTATGGATTCTGGGATGCAAAGTGGCAAAAGTGC
TGCAACGAGCATAGCATATGCGACAGATACTACACTTTTAGCTACAACCATCCGTACCCTTGCGCTTACAGACAGCGCAG
GGGAACTATCCGCGGCCAAGAGTTCGACTTTGCTTGCGTCAACTGGCATACGGGAGCCTGTAAATGA
>lactucae_race3_FLK1001_SIX9.2
ATGAGGTTTAGCAACATTGCAGTCTGTCTCCTGACTGCTATATCTGGCGCCGACGCTGCAAATCATCAAGTCAACTGTTA
TCCAAACTCCCCGACAACGAACCATCAGCTTGAAGAGACCCTTCTAAACAGCGATCTACGTGGCAAAGCCGACAGCGATC
TGCGCTATGGCTTTTGGAACGGTAGATGGCAGACCTGCTGCACCGATAATGAGATGAAGTCCGGATGCCGTGACACATTC
ACCTTCACATACAACCATCCATATAACTGGGCTAGTAAGCGTTCGAGGGTTCAAAATGGTGGCCAGACGATAGATTTTAC
TTGCTATGACATGGGTTGGCCTATCAAGTGCGAGCCAAAGAGAACCTAA
>lactucae_race3_FLK1001_SIX9.3
ACTTCTTGCATCCCACTGTAGGAATATTCAAGTCGGTTGCTACGCTGATGATCCCCGCCAGGATGGCCTTCTCCCGAAAC
TTCTCCTTGACTCGAACGCCCGCGCGAGGGCCGACCCAGAACTACGCTTTGGACTTTGGGATGCCGGGAACAAACTGTGC
TGTACCAGCCCAAGGAGTTGCGGTAAATTTTATGGATTTACTTATAACCATCCTTACAATTGGGCTTCCAGAACGAGCAC
CGGAATGATCGATGGCCAGAGTGTCAGGTTTACTTGTGTCGGATTCAGTATGGGACAATGCACCCGGAATTAA
>lactucae_race3_FLK1001_SIX9.4
ATGAAGCATTCAGCAATTGTGGCAATGGCTTTTGCCATCTTCCCTAGCGCCGAAGCCCAGAATAAGAATATTCAAGTCGG
TTGCTACGCTGTTGATTCCCGCCAGGATGGCCTTCTCCCGAAACTTCTCTTTGACGCGGCCGCCCGCGGAAGGGCCGACC
CAGACCTACGCTTTGGATTTTGGGATGCTGGGAACAAAATATGCTGTACTAGCCCAAGGAGTTGCGGTAGATATTATGCA
TTTACCTATAACCATCCTTACAATTGGGCTTCAAAAACGAGCACCGGAACGATCGATGGCCAGAATATCAAGTTTACTTG
TGTCGGATTCAGTATGGGACAATGCACCGTCAATTAA
>lactucae_race4_888_SIX9.1
ATGTTCGCATCGCCCAAAACTAACTCGAGGACTCTTCTAAAAATGAAGCCTCTAGCAGTTGTAGCCACGGCCTTGGCCGT
CTTCTCTACCGCCGGGGCCCAGACTACTCAAGTTGGTTGTCGCGCTCCGGATACCAAGAATGACGGTCTTCTGACTGAGC
TTCTTCATAACCCATCAGCGCGTGGGGCCGCCGACCCCGACCTGCGTTATGGATTCTGGGATGCAAAGTGGCAAAAGTGC
TGCAACGAGCATAGCATATGCGACAGATACTACACTTTTAGCTACAACCATCCGTACCCTTGCGCTTACAGACAGCGCAG
GGGAACTATCCGCGGCCAAGAGTTCGACTTTGCTTGCGTCAACTGGCATACGGGAGCCTGTAAATGA
>lactucae_race4_888_SIX9.2
ATGAGGTTTAGCAACATTGCAGTCTGTCTCCTGACTGCTATATCTGGCGCCGACGCTGCAAATCATCAAGTCAACTGTTA
TCCAAACTCCCCGACAACGAACCATCAGCTTGAAGAGACCCTTCTAAACAGCGATCTACGTGGCAAAGCCGACAGCGATC
TGCGCTATGGCTTTTGGAACGGTAGATGGCAGACCTGCTGCACCGATAATGAGATGAAGTCCGGATGCCGTGACACATTC
ACCTTCACATACAACCATCCATATAACTGGGCTAGTAAGCGTTCGAGGGTTCAAAATGGTGGCCAGACGATAGATTTTAC
TTGCTATGACATGGGTTGGCCTATCAAGTGCGAGCCAAAGAGAACCTAA
>lactucae_race4_888_SIX9.4
ATGAAGCATTCAGCAATTGTGGCAATGGCTTTTGCCATCTTCCCTAGCGCCGAAGCCCAGAATAAGAATATTCAAGTCGG
TTGCTACGCTGTTGATTCCCGCCAGGATGGCCTTCTCCCGAAACTTCTCTTTGACGCGGCCGCCCGCGGAAGGGCCGACC
CAGACCTACGCTTTGGATTTTGGGATGCTGGGAACAAAATATGCTGTACTAGCCCAAGGAGTTGCGGTAGATATTATGCA
TTTACCTATAACCATCCTTACAATTGGGCTTCAAAAACGAGCACCGGAACGATCGATGGCCAGAATATCAAGTTTACTTG
TGTCGGATTCAGTATGGGACAATGCACCGTCAATTAA
>lactucae_race4_AG038_SIX9.1
ATGTTCGCATCGCCCAAAACTAACTCGAGGACTCTTCTAAAAATGAAGCCTCTAGCAGTTGTAGCCACGGCCTTGGCCGT
CTTCTCTACCGCCGGGGCCCAGACTACTCAAGTTGGTTGTCGCGCTCCGGATACCAAGAATGACGGTCTTCTGACTGAGC
TTCTTCATAACCCATCAGCGCGTGGGGCCGCCGACCCCGACCTGCGTTATGGATTCTGGGATGCAAAGTGGCAAAAGTGC
TGCAACGAGCATAGCATATGCGACAGATACTACACTTTTAGCTACAACCATCCGTACCCTTGCGCTTACAGACAGCGCAG
GGGAACTATCCGCGGCCAAGAGTTCGACTTTGCTTGCGTCAACTGGCATACGGGAGCCTGTAAATGA
>lactucae_race4_AG038_SIX9.2
ATGAGGTTTAGCAACATTGCAGTCTGTCTCCTGACTGCTATATCTGGCGCCGACGCTGCAAATCATCAAGTCAACTGTTA
TCCAAACTCCCCGACAACGAACCATCAGCTTGAAGAGACCCTTCTAAACAGCGATCTACGTGGCAAAGCCGACAGCGATC
TGCGCTATGGCTTTTGGAACGGTAGATGGCAGACCTGCTGCACCGATAATGAGATGAAGTCCGGATGCCGTGACACATTC
ACCTTCACATACAACCATCCATATAACTGGGCTAGTAAGCGTTCGAGGGTTCAAAATGGTGGCCAGACGATAGATTTTAC
TTGCTATGACATGGGTTGGCCTATCAAGTGCGAGCCAAAGAGAACCTAA
>lactucae_race4_AG038_SIX9.4
ATGAAGCATTCAGCAATTGTGGCAATGGCTTTTGCCATCTTCCCTAGCGCCGAAGCCCAGAATAAGAATATTCAAGTCGG
TTGCTACGCTGTTGATTCCCGCCAGGATGGCCTTCTCCCGAAACTTCTCTTTGACGCGGCCGCCCGCGGAAGGGCCGACC
CAGACCTACGCTTTGGATTTTGGGATGCTGGGAACAAAATATGCTGTACTAGCCCAAGGAGTTGCGGTAGATATTATGCA
TTTACCTATAACCATCCTTACAATTGGGCTTCAAAAACGAGCACCGGAACGATCGATGGCCAGAATATCAAGTTTACTTG
TGTCGGATTCAGTATGGGACAATGCACCGTCAATTAA
>lactucae_race4_AJ516_SIX9.2
ATGAGGTTTAGCAACATTGCAGTCTGTCTCCTGACTGCTATATCTGGCGCCGACGCTGCAAATCATCAAGTCAACTGTTA
TCCAAACTCCCCGACAACGAACCATCAGCTTGAAGAGACCCTTCTAAACAGCGATCTACGTGGCAAAGCCGACAGCGATC
TGCGCTATGGCTTTTGGAACGGTAGATGGCAGACCTGCTGCACCGATAATGAGATGAAGTCCGGATGCCGTGACACATTC
ACCTTCACATACAACCATCCATATAACTGGGCTAGTAAGCGTTCGAGGGTTCAAAATGGTGGCCAGACGATAGATTTTAC
TTGCTATGACATGGGTTGGCCTATCAAGTGCGAGCCAAAGAGAACCTAA
>lactucae_race4_AJ516_SIX9.3
ATACTTCATCTTGGATTCAAACTTCTTGCATCCCACTGTAGGAATATTCAAGTCGGTTGCTACGCTGATGATCCCCGCCA
GGATGGCCTTCTCCCGAAACTTCTCCTTGACTCGAACGCCCGCGCGAGGGCCGACCCAGAACTACGCTTTGGACTTTGGG
ATGCCGGGAACAAACTGTGCTGTACCAGCCCAAGGAGTTGCGGTAAATTTTATGGATTTACTTATAACCATCCTTACAAT
TGGGCTTCCAGAACGAGCACCGGAATGATCGATGGCCAGAGTGTCAGGTTTACTTGTGTCGGATTCAGTATGGGACAATG
CACCCGGAATTAA
>lactucae_race4_AJ516_SIX9.4_two_identical_copies
ATGAAGCATTCAGCAATTGTGGCAATGGCTTTTGCCATCTTCCCTAGCGCCGAAGCCCAGAATAAGAATATTCAAGTCGG
TTGCTACGCTGTTGATTCCCGCCAGGATGGCCTTCTCCCGAAACTTCTCTTTGACGCGGCCGCCCGCGGAAGGGCCGACC
CAGACCTACGCTTTGGATTTTGGGATGCTGGGAACAAAATATGCTGTACTAGCCCAAGGAGTTGCGGTAGATATTATGCA
TTTACCTATAACCATCCTTACAATTGGGCTTCAAAAACGAGCACCGGAACGATCGATGGCCAGAATATCAAGTTTACTTG
TGTCGGATTCAGTATGGGACAATGCACCGTCAATTAA
>lactucae_race4_AJ592_SIX9.1
ATGTTCGCATCGCCCAAAACTAACTCGAGGACTCTTCTAAAAATGAAGCCTCTAGCAGTTGTAGCCACGGCCTTGGCCGT
CTTCTCTACCGCCGGGGCCCAGACTACTCAAGTTGGTTGTCGCGCTCCGGATACCAAGAATGACGGTCTTCTGACTGAGC
TTCTTCATAACCCATCAGCGCGTGGGGCCGCCGACCCCGACCTGCGTTATGGATTCTGGGATGCAAAGTGGCAAAAGTGC
TGCAACGAGCATAGCATATGCGACAGATACTACACTTTTAGCTACAACCATCCGTACCCTTGCGCTTACAGACAGCGCAG
GGGAACTATCCGCGGCCAAGAGTTCGACTTTGCTTGCGTCAACTGGCATACGGGAGCCTGTAAATGA
>lactucae_race4_AJ592_SIX9.2
ATGAGGTTTAGCAACATTGCAGTCTGTCTCCTGACTGCTATATCTGGCGCCGACGCTGCAAATCATCAAGTCAACTGTTA
TCCAAACTCCCCGACAACGAACCATCAGCTTGAAGAGACCCTTCTAAACAGCGATCTACGTGGCAAAGCCGACAGCGATC
TGCGCTATGGCTTTTGGAACGGTAGATGGCAGACCTGCTGCACCGATAATGAGATGAAGTCCGGATGCCGTGACACATTC
ACCTTCACATACAACCATCCATATAACTGGGCTAGTAAGCGTTCGAGGGTTCAAAATGGTGGCCAGACGATAGATTTTAC
TTGCTATGACATGGGTTGGCCTATCAAGTGCGAGCCAAAGAGAACCTAA
>lactucae_race4_AJ592_SIX9.3
ATACTTCATCTTGGATTCAAACTTCTTGCATCCCACTGTAGGAATATTCAAGTCGGTTGCTACGCTGATGATCCCCGCCA
GGATGGCCTTCTCCCGAAACTTCTCCTTGACTCGAACGCCCGCGCGAGGGCCGACCCAGAACTACGCTTTGGACTTTGGG
ATGCCGGGAACAAACTGTGCTGTACCAGCCCAAGGAGTTGCGGTAAATTTTATGGATTTACTTATAACCATCCTTACAAT
TGGGCTTCCAGAACGAGCACCGGAATGATCGATGGCCAGAGTGTCAGGTTTACTTGTGTCGGATTCAGTATGGGACAATG
CACCCGGAATTAA
>lactucae_race4_AJ592_SIX9.4_two_identical_copies
ATGAAGCATTCAGCAATTGTGGCAATGGCTTTTGCCATCTTCCCTAGCGCCGAAGCCCAGAATAAGAATATTCAAGTCGG
TTGCTACGCTGTTGATTCCCGCCAGGATGGCCTTCTCCCGAAACTTCTCTTTGACGCGGCCGCCCGCGGAAGGGCCGACC
CAGACCTACGCTTTGGATTTTGGGATGCTGGGAACAAAATATGCTGTACTAGCCCAAGGAGTTGCGGTAGATATTATGCA
TTTACCTATAACCATCCTTACAATTGGGCTTCAAAAACGAGCACCGGAACGATCGATGGCCAGAATATCAAGTTTACTTG
TGTCGGATTCAGTATGGGACAATGCACCGTCAATTAA
>lactucae_race4_AJ705_SIX9.1
ATGTTCGCATCGCCCAAAACTAACTCGAGGACTCTTCTAAAAATGAAGCCTCTAGCAGTTGTAGCCACGGCCTTGGCCGT
CTTCTCTACCGCCGGGGCCCAGACTACTCAAGTTGGTTGTCGCGCTCCGGATACCAAGAATGACGGTCTTCTGACTGAGC
TTCTTCATAACCCATCAGCGCGTGGGGCCGCCGACCCCGACCTGCGTTATGGATTCTGGGATGCAAAGTGGCAAAAGTGC
TGCAACGAGCATAGCATATGCGACAGATACTACACTTTTAGCTACAACCATCCGTACCCTTGCGCTTACAGACAGCGCAG
GGGAACTATCCGCGGCCAAGAGTTCGACTTTGCTTGCGTCAACTGGCATACGGGAGCCTGTAAATGA
>lactucae_race4_AJ705_SIX9.2
ATGAGGTTTAGCAACATTGCAGTCTGTCTCCTGACTGCTATATCTGGCGCCGACGCTGCAAATCATCAAGTCAACTGTTA
TCCAAACTCCCCGACAACGAACCATCAGCTTGAAGAGACCCTTCTAAACAGCGATCTACGTGGCAAAGCCGACAGCGATC
TGCGCTATGGCTTTTGGAACGGTAGATGGCAGACCTGCTGCACCGATAATGAGATGAAGTCCGGATGCCGTGACACATTC
ACCTTCACATACAACCATCCATATAACTGGGCTAGTAAGCGTTCGAGGGTTCAAAATGGTGGCCAGACGATAGATTTTAC
TTGCTATGACATGGGTTGGCCTATCAAGTGCGAGCCAAAGAGAACCTAA
>lactucae_race4_AJ705_SIX9.3
ATACTTCATCTTGGATTCAAACTTCTTGCATCCCACTGTAGGAATATTCAAGTCGGTTGCTACGCTGATGATCCCCGCCA
GGATGGCCTTCTCCCGAAACTTCTCCTTGACTCGAACGCCCGCGCGAGGGCCGACCCAGAACTACGCTTTGGACTTTGGG
ATGCCGGGAACAAACTGTGCTGTACCAGCCCAAGGAGTTGCGGTAAATTTTATGGATTTACTTATAACCATCCTTACAAT
TGGGCTTCCAGAACGAGCACCGGAATGATCGATGGCCAGAGTGTCAGGTTTACTTGTGTCGGATTCAGTATGGGACAATG
CACCCGGAATTAA
>lactucae_race4_AJ705_SIX9.4_two_identical_copies
ATGAAGCATTCAGCAATTGTGGCAATGGCTTTTGCCATCTTCCCTAGCGCCGAAGCCCAGAATAAGAATATTCAAGTCGG
TTGCTACGCTGTTGATTCCCGCCAGGATGGCCTTCTCCCGAAACTTCTCTTTGACGCGGCCGCCCGCGGAAGGGCCGACC
CAGACCTACGCTTTGGATTTTGGGATGCTGGGAACAAAATATGCTGTACTAGCCCAAGGAGTTGCGGTAGATATTATGCA
TTTACCTATAACCATCCTTACAATTGGGCTTCAAAAACGAGCACCGGAACGATCGATGGCCAGAATATCAAGTTTACTTG
TGTCGGATTCAGTATGGGACAATGCACCGTCAATTAA
>lactucae_race4_AL088_SIX9.1
ATGTTCGCATCGCCCAAAACTAACTCGAGGACTCTTCTAAAAATGAAGCCTCTAGCAGTTGTAGCCACGGCCTTGGCCGT
CTTCTCTACCGCCGGGGCCCAGACTACTCAAGTTGGTTGTCGCGCTCCGGATACCAAGAATGACGGTCTTCTGACTGAGC
TTCTTCATAACCCATCAGCGCGTGGGGCCGCCGACCCCGACCTGCGTTATGGATTCTGGGATGCAAAGTGGCAAAAGTGC
TGCAACGAGCATAGCATATGCGACAGATACTACACTTTTAGCTACAACCATCCGTACCCTTGCGCTTACAGACAGCGCAG
GGGAACTATCCGCGGCCAAGAGTTCGACTTTGCTTGCGTCAACTGGCATACGGGAGCCTGTAAATGA
>lactucae_race4_AL088_SIX9.3
ACTTCTTGCATCCCACTGTAGGAATATTCAAGTCGGTTGCTACGCTGATGATCCCCGCCAGGATGGCCTTCTCCCGAAAC
TTCTCCTTGACTCGAACGCCCGCGCGAGGGCCGACCCAGAACTACGCTTTGGACTTTGGGATGCCGGGAACAAACTGTGC
TGTACCAGCCCAAGGAGTTGCGGTAAATTTTATGGATTTACTTATAACCATCCTTACAATTGGGCTTCCAGAACGAGCAC
CGGAATGATCGATGGCCAGAGTGTCAGGTTTACTTGTGTCGGATTCAGTATGGGACAATGCACCCGGAATTAA
>lactucae_race4_AL088_SIX9.4
ATGAAGCATTCAGCAATTGTGGCAATGGCTTTTGCCATCTTCCCTAGCGCCGAAGCCCAGAATAAGAATATTCAAGTCGG
TTGCTACGCTGTTGATTCCCGCCAGGATGGCCTTCTCCCGAAACTTCTCTTTGACGCGGCCGCCCGCGGAAGGGCCGACC
CAGACCTACGCTTTGGATTTTGGGATGCTGGGAACAAAATATGCTGTACTAGCCCAAGGAGTTGCGGTAGATATTATGCA
TTTACCTATAACCATCCTTACAATTGGGCTTCAAAAACGAGCACCGGAACGATCGATGGCCAGAATATCAAGTTTACTTG
TGTCGGATTCAGTATGGGACAATGCACCGTCAATTAA
>lactucae_race4_AL127_SIX9.2
ATGAGGTTTAGCAACATTGCAGTCTGTCTCCTGACTGCTATATCTGGCGCCGACGCTGCAAATCATCAAGTCAACTGTTA
TCCAAACTCCCCGACAACGAACCATCAGCTTGAAGAGACCCTTCTAAACAGCGATCTACGTGGCAAAGCCGACAGCGATC
TGCGCTATGGCTTTTGGAACGGTAGATGGCAGACCTGCTGCACCGATAATGAGATGAAGTCCGGATGCCGTGACACATTC
ACCTTCACATACAACCATCCATATAACTGGGCTAGTAAGCGTTCGAGGGTTCAAAATGGTGGCCAGACGATAGATTTTAC
TTGCTATGACATGGGTTGGCCTATCAAGTGCGAGCCAAAGAGAACCTAA
>lactucae_race4_AL127_SIX9.4
ATGAAGCATTCAGCAATTGTGGCAATGGCTTTTGCCATCTTCCCTAGCGCCGAAGCCCAGAATAAGAATATTCAAGTCGG
TTGCTACGCTGTTGATTCCCGCCAGGATGGCCTTCTCCCGAAACTTCTCTTTGACGCGGCCGCCCGCGGAAGGGCCGACC
CAGACCTACGCTTTGGATTTTGGGATGCTGGGAACAAAATATGCTGTACTAGCCCAAGGAGTTGCGGTAGATATTATGCA
TTTACCTATAACCATCCTTACAATTGGGCTTCAAAAACGAGCACCGGAACGATCGATGGCCAGAATATCAAGTTTACTTG
TGTCGGATTCAGTATGGGACAATGCACCGTCAATTAA
>lactucae_race4_AL185_SIX9.2
ATGAGGTTTAGCAACATTGCAGTCTGTCTCCTGACTGCTATATCTGGCGCCGACGCTGCAAATCATCAAGTCAACTGTTA
TCCAAACTCCCCGACAACGAACCATCAGCTTGAAGAGACCCTTCTAAACAGCGATCTACGTGGCAAAGCCGACAGCGATC
TGCGCTATGGCTTTTGGAACGGTAGATGGCAGACCTGCTGCACCGATAATGAGATGAAGTCCGGATGCCGTGACACATTC
ACCTTCACATACAACCATCCATATAACTGGGCTAGTAAGCGTTCGAGGGTTCAAAATGGTGGCCAGACGATAGATTTTAC
TTGCTATGACATGGGTTGGCCTATCAAGTGCGAGCCAAAGAGAACCTAA
>lactucae_race4_AL185_SIX9.3
ACTTCTTGCATCCCACTGTAGGAATATTCAAGTCGGTTGCTACGCTGATGATCCCCGCCAGGATGGCCTTCTCCCGAAAC
TTCTCCTTGACTCGAACGCCCGCGCGAGGGCCGACCCAGAACTACGCTTTGGACTTTGGGATGCCGGGAACAAACTGTGC
TGTACCAGCCCAAGGAGTTGCGGTAAATTTTATGGATTTACTTATAACCATCCTTACAATTGGGCTTCCAGAACGAGCAC
CGGAATGATCGATGGCCAGAGTGTCAGGTTTACTTGTGTCGGATTCAGTATGGGACAATGCACCCGGAATTAA
>lactucae_race4_AL185_SIX9.4
ATGAAGCATTCAGCAATTGTGGCAATGGCTTTTGCCATCTTCCCTAGCGCCGAAGCCCAGAATAAGAATATTCAAGTCGG
TTGCTACGCTGTTGATTCCCGCCAGGATGGCCTTCTCCCGAAACTTCTCTTTGACGCGGCCGCCCGCGGAAGGGCCGACC
CAGACCTACGCTTTGGATTTTGGGATGCTGGGAACAAAATATGCTGTACTAGCCCAAGGAGTTGCGGTAGATATTATGCA
TTTACCTATAACCATCCTTACAATTGGGCTTCAAAAACGAGCACCGGAACGATCGATGGCCAGAATATCAAGTTTACTTG
TGTCGGATTCAGTATGGGACAATGCACCGTCAATTAA
>lactucae_race4_AM020_SIX9.2
ATGAGGTTTAGCAACATTGCAGTCTGTCTCCTGACTGCTATATCTGGCGCCGACGCTGCAAATCATCAAGTCAACTGTTA
TCCAAACTCCCCGACAACGAACCATCAGCTTGAAGAGACCCTTCTAAACAGCGATCTACGTGGCAAAGCCGACAGCGATC
TGCGCTATGGCTTTTGGAACGGTAGATGGCAGACCTGCTGCACCGATAATGAGATGAAGTCCGGATGCCGTGACACATTC
ACCTTCACATACAACCATCCATATAACTGGGCTAGTAAGCGTTCGAGGGTTCAAAATGGTGGCCAGACGATAGATTTTAC
TTGCTATGACATGGGTTGGCCTATCAAGTGCGAGCCAAAGAGAACCTAA
>lactucae_race4_AM020_SIX9.3
ACTTCTTGCATCCCACTGTAGGAATATTCAAGTCGGTTGCTACGCTGATGATCCCCGCCAGGATGGCCTTCTCCCGAAAC
TTCTCCTTGACTCGAACGCCCGCGCGAGGGCCGACCCAGAACTACGCTTTGGACTTTGGGATGCCGGGAACAAACTGTGC
TGTACCAGCCCAAGGAGTTGCGGTAAATTTTATGGATTTACTTATAACCATCCTTACAATTGGGCTTCCAGAACGAGCAC
CGGAATGATCGATGGCCAGAGTGTCAGGTTTACTTGTGTCGGATTCAGTATGGGACAATGCACCCGGAATTAA
>lactucae_race4_AM020_SIX9.4
ATGAAGCATTCAGCAATTGTGGCAATGGCTTTTGCCATCTTCCCTAGCGCCGAAGCCCAGAATAAGAATATTCAAGTCGG
TTGCTACGCTGTTGATTCCCGCCAGGATGGCCTTCTCCCGAAACTTCTCTTTGACGCGGCCGCCCGCGGAAGGGCCGACC
CAGACCTACGCTTTGGATTTTGGGATGCTGGGAACAAAATATGCTGTACTAGCCCAAGGAGTTGCGGTAGATATTATGCA
TTTACCTATAACCATCCTTACAATTGGGCTTCAAAAACGAGCACCGGAACGATCGATGGCCAGAATATCAAGTTTACTTG
TGTCGGATTCAGTATGGGACAATGCACCGTCAATTAA
>lactucae_race4_AN072_SIX9.2
ATGAGGTTTAGCAACATTGCAGTCTGTCTCCTGACTGCTATATCTGGCGCCGACGCTGCAAATCATCAAGTCAACTGTTA
TCCAAACTCCCCGACAACGAACCATCAGCTTGAAGAGACCCTTCTAAACAGCGATCTACGTGGCAAAGCCGACAGCGATC
TGCGCTATGGCTTTTGGAACGGTAGATGGCAGACCTGCTGCACCGATAATGAGATGAAGTCCGGATGCCGTGACACATTC
ACCTTCACATACAACCATCCATATAACTGGGCTAGTAAGCGTTCGAGGGTTCAAAATGGTGGCCAGACGATAGATTTTAC
TTGCTATGACATGGGTTGGCCTATCAAGTGCGAGCCAAAGAGAACCTAA
>lactucae_race4_AN072_SIX9.4
ATGAAGCATTCAGCAATTGTGGCAATGGCTTTTGCCATCTTCCCTAGCGCCGAAGCCCAGAATAAGAATATTCAAGTCGG
TTGCTACGCTGTTGATTCCCGCCAGGATGGCCTTCTCCCGAAACTTCTCTTTGACGCGGCCGCCCGCGGAAGGGCCGACC
CAGACCTACGCTTTGGATTTTGGGATGCTGGGAACAAAATATGCTGTACTAGCCCAAGGAGTTGCGGTAGATATTATGCA
TTTACCTATAACCATCCTTACAATTGGGCTTCAAAAACGAGCACCGGAACGATCGATGGCCAGAATATCAAGTTTACTTG
TGTCGGATTCAGTATGGGACAATGCACCGTCAATTAA
>lactucae_race4_AP004_SIX9.2
ATGAGGTTTAGCAACATTGCAGTCTGTCTCCTGACTGCTATATCTGGCGCCGACGCTGCAAATCATCAAGTCAACTGTTA
TCCAAACTCCCCGACAACGAACCATCAGCTTGAAGAGACCCTTCTAAACAGCGATCTACGTGGCAAAGCCGACAGCGATC
TGCGCTATGGCTTTTGGAACGGTAGATGGCAGACCTGCTGCACCGATAATGAGATGAAGTCCGGATGCCGTGACACATTC
ACCTTCACATACAACCATCCATATAACTGGGCTAGTAAGCGTTCGAGGGTTCAAAATGGTGGCCAGACGATAGATTTTAC
TTGCTATGACATGGGTTGGCCTATCAAGTGCGAGCCAAAGAGAACCTAA
>lactucae_race4_AP004_SIX9.3
ACTTCTTGCATCCCACTGTAGGAATATTCAAGTCGGTTGCTACGCTGATGATCCCCGCCAGGATGGCCTTCTCCCGAAAC
TTCTCCTTGACTCGAACGCCCGCGCGAGGGCCGACCCAGAACTACGCTTTGGACTTTGGGATGCCGGGAACAAACTGTGC
TGTACCAGCCCAAGGAGTTGCGGTAAATTTTATGGATTTACTTATAACCATCCTTACAATTGGGCTTCCAGAACGAGCAC
CGGAATGATCGATGGCCAGAGTGTCAGGTTTACTTGTGTCGGATTCAGTATGGGACAATGCACCCGGAATTAA
>lactucae_race4_AP004_SIX9.4
ATGAAGCATTCAGCAATTGTGGCAATGGCTTTTGCCATCTTCCCTAGCGCCGAAGCCCAGAATAAGAATATTCAAGTCGG
TTGCTACGCTGTTGATTCCCGCCAGGATGGCCTTCTCCCGAAACTTCTCTTTGACGCGGCCGCCCGCGGAAGGGCCGACC
CAGACCTACGCTTTGGATTTTGGGATGCTGGGAACAAAATATGCTGTACTAGCCCAAGGAGTTGCGGTAGATATTATGCA
TTTACCTATAACCATCCTTACAATTGGGCTTCAAAAACGAGCACCGGAACGATCGATGGCCAGAATATCAAGTTTACTTG
TGTCGGATTCAGTATGGGACAATGCACCGTCAATTAA
>lactucae_race4_AP114_SIX9.1
ATGTTCGCATCGCCCAAAACTAACTCGAGGACTCTTCTAAAAATGAAGCCTCTAGCAGTTGTAGCCACGGCCTTGGCCGT
CTTCTCTACCGCCGGGGCCCAGACTACTCAAGTTGGTTGTCGCGCTCCGGATACCAAGAATGACGGTCTTCTGACTGAGC
TTCTTCATAACCCATCAGCGCGTGGGGCCGCCGACCCCGACCTGCGTTATGGATTCTGGGATGCAAAGTGGCAAAAGTGC
TGCAACGAGCATAGCATATGCGACAGATACTACACTTTTAGCTACAACCATCCGTACCCTTGCGCTTACAGACAGCGCAG
GGGAACTATCCGCGGCCAAGAGTTCGACTTTGCTTGCGTCAACTGGCATACGGGAGCCTGTAAATGA
>lactucae_race4_AP114_SIX9.2
ATGAGGTTTAGCAACATTGCAGTCTGTCTCCTGACTGCTATATCTGGCGCCGACGCTGCAAATCATCAAGTCAACTGTTA
TCCAAACTCCCCGACAACGAACCATCAGCTTGAAGAGACCCTTCTAAACAGCGATCTACGTGGCAAAGCCGACAGCGATC
TGCGCTATGGCTTTTGGAACGGTAGATGGCAGACCTGCTGCACCGATAATGAGATGAAGTCCGGATGCCGTGACACATTC
ACCTTCACATACAACCATCCATATAACTGGGCTAGTAAGCGTTCGAGGGTTCAAAATGGTGGCCAGACGATAGATTTTAC
TTGCTATGACATGGGTTGGCCTATCAAGTGCGAGCCAAAGAGAACCTAA
>lactucae_race4_AP114_SIX9.3
ATACTTCATCTTGGATTCAAACTTCTTGCATCCCACTGTAGGAATATTCAAGTCGGTTGCTACGCTGATGATCCCCGCCA
GGATGGCCTTCTCCCGAAACTTCTCCTTGACTCGAACGCCCGCGCGAGGGCCGACCCAGAACTACGCTTTGGACTTTGGG
ATGCCGGGAACAAACTGTGCTGTACCAGCCCAAGGAGTTGCGGTAAATTTTATGGATTTACTTATAACCATCCTTACAAT
TGGGCTTCCAGAACGAGCACCGGAATGATCGATGGCCAGAGTGTCAGGTTTACTTGTGTCGGATTCAGTATGGGACAATG
CACCCGGAATTAA
>lactucae_race4_AP114_SIX9.4
ATGAAGCATTCAGCAATTGTGGCAATGGCTTTTGCCATCTTCCCTAGCGCCGAAGCCCAGAATAAGAATATTCAAGTCGG
TTGCTACGCTGTTGATTCCCGCCAGGATGGCCTTCTCCCGAAACTTCTCTTTGACGCGGCCGCCCGCGGAAGGGCCGACC
CAGACCTACGCTTTGGATTTTGGGATGCTGGGAACAAAATATGCTGTACTAGCCCAAGGAGTTGCGGTAGATATTATGCA
TTTACCTATAACCATCCTTACAATTGGGCTTCAAAAACGAGCACCGGAACGATCGATGGCCAGAATATCAAGTTTACTTG
TGTCGGATTCAGTATGGGACAATGCACCGTCAATTAA
>lactucae_race4_AT141_SIX9.2
ATGAGGTTTAGCAACATTGCAGTCTGTCTCCTGACTGCTATATCTGGCGCCGACGCTGCAAATCATCAAGTCAACTGTTA
TCCAAACTCCCCGACAACGAACCATCAGCTTGAAGAGACCCTTCTAAACAGCGATCTACGTGGCAAAGCCGACAGCGATC
TGCGCTATGGCTTTTGGAACGGTAGATGGCAGACCTGCTGCACCGATAATGAGATGAAGTCCGGATGCCGTGACACATTC
ACCTTCACATACAACCATCCATATAACTGGGCTAGTAAGCGTTCGAGGGTTCAAAATGGTGGCCAGACGATAGATTTTAC
TTGCTATGACATGGGTTGGCCTATCAAGTGCGAGCCAAAGAGAACCTAA
>lactucae_race4_AT141_SIX9.3
ATACTTCATCTTGGATTCAAACTTCTTGCATCCCACTGTAGGAATATTCAAGTCGGTTGCTACGCTGATGATCCCCGCCA
GGATGGCCTTCTCCCGAAACTTCTCCTTGACTCGAACGCCCGCGCGAGGGCCGACCCAGAACTACGCTTTGGACTTTGGG
ATGCCGGGAACAAACTGTGCTGTACCAGCCCAAGGAGTTGCGGTAAATTTTATGGATTTACTTATAACCATCCTTACAAT
TGGGCTTCCAGAACGAGCACCGGAATGATCGATGGCCAGAGTGTCAGGTTTACTTGTGTCGGATTCAGTATGGGACAATG
CACCCGGAATTAA
>lactucae_race4_AT141_SIX9.4_two_identical_copies
ATGAAGCATTCAGCAATTGTGGCAATGGCTTTTGCCATCTTCCCTAGCGCCGAAGCCCAGAATAAGAATATTCAAGTCGG
TTGCTACGCTGTTGATTCCCGCCAGGATGGCCTTCTCCCGAAACTTCTCTTTGACGCGGCCGCCCGCGGAAGGGCCGACC
CAGACCTACGCTTTGGATTTTGGGATGCTGGGAACAAAATATGCTGTACTAGCCCAAGGAGTTGCGGTAGATATTATGCA
TTTACCTATAACCATCCTTACAATTGGGCTTCAAAAACGAGCACCGGAACGATCGATGGCCAGAATATCAAGTTTACTTG
TGTCGGATTCAGTATGGGACAATGCACCGTCAATTAA
>lactucae_race4_AU042_SIX9.2
ATGAGGTTTAGCAACATTGCAGTCTGTCTCCTGACTGCTATATCTGGCGCCGACGCTGCAAATCATCAAGTCAACTGTTA
TCCAAACTCCCCGACAACGAACCATCAGCTTGAAGAGACCCTTCTAAACAGCGATCTACGTGGCAAAGCCGACAGCGATC
TGCGCTATGGCTTTTGGAACGGTAGATGGCAGACCTGCTGCACCGATAATGAGATGAAGTCCGGATGCCGTGACACATTC
ACCTTCACATACAACCATCCATATAACTGGGCTAGTAAGCGTTCGAGGGTTCAAAATGGTGGCCAGACGATAGATTTTAC
TTGCTATGACATGGGTTGGCCTATCAAGTGCGAGCCAAAGAGAACCTAA
>lactucae_race4_AU042_SIX9.3
AACTTCTTGCATCCCACTGTAGGAATATTCAAGTCGGTTGCTACGCTGATGATCCCCGCCAGGATGGCCTTCTCCCGAAA
CTTCTCCTTGACTCGAACGCCCGCGCGAGGGCCGACCCAGAACTACGCTTTGGACTTTGGGATGCCGGGAACAAACTGTG
CTGTACCAGCCCAAGGAGTTGCGGTAAATTTTATGGATTTACTTATAACCATCCTTACAATTGGGCTTCCAGAACGAGCA
CCGGAATGATCGATGGCCAGAGTGTCAGGTTTACTTGTGTCGGATTCAGTATGGGACAATGCACCCGGAATTAA
>lactucae_race4_AU042_SIX9.4
ATGAAGCATTCAGCAATTGTGGCAATGGCTTTTGCCATCTTCCCTAGCGCCGAAGCCCAGAATAAGAATATTCAAGTCGG
TTGCTACGCTGTTGATTCCCGCCAGGATGGCCTTCTCCCGAAACTTCTCTTTGACGCGGCCGCCCGCGGAAGGGCCGACC
CAGACCTACGCTTTGGATTTTGGGATGCTGGGAACAAAATATGCTGTACTAGCCCAAGGAGTTGCGGTAGATATTATGCA
TTTACCTATAACCATCCTTACAATTGGGCTTCAAAAACGAGCACCGGAACGATCGATGGCCAGAATATCAAGTTTACTTG
TGTCGGATTCAGTATGGGACAATGCACCGTCAATTAA
>lactucae_race4_AU069_SIX9.2
ATGAGGTTTAGCAACATTGCAGTCTGTCTCCTGACTGCTATATCTGGCGCCGACGCTGCAAATCATCAAGTCAACTGTTA
TCCAAACTCCCCGACAACGAACCATCAGCTTGAAGAGACCCTTCTAAACAGCGATCTACGTGGCAAAGCCGACAGCGATC
TGCGCTATGGCTTTTGGAACGGTAGATGGCAGACCTGCTGCACCGATAATGAGATGAAGTCCGGATGCCGTGACACATTC
ACCTTCACATACAACCATCCATATAACTGGGCTAGTAAGCGTTCGAGGGTTCAAAATGGTGGCCAGACGATAGATTTTAC
TTGCTATGACATGGGTTGGCCTATCAAGTGCGAGCCAAAGAGAACCTAA
>lactucae_race4_AU069_SIX9.3
ACTTCTTGCATCCCACTGTAGGAATATTCAAGTCGGTTGCTACGCTGATGATCCCCGCCAGGATGGCCTTCTCCCGAAAC
TTCTCCTTGACTCGAACGCCCGCGCGAGGGCCGACCCAGAACTACGCTTTGGACTTTGGGATGCCGGGAACAAACTGTGC
TGTACCAGCCCAAGGAGTTGCGGTAAATTTTATGGATTTACTTATAACCATCCTTACAATTGGGCTTCCAGAACGAGCAC
CGGAATGATCGATGGCCAGAGTGTCAGGTTTACTTGTGTCGGATTCAGTATGGGACAATGCACCCGGAATTAA
>lactucae_race4_AU069_SIX9.4
ATGAAGCATTCAGCAATTGTGGCAATGGCTTTTGCCATCTTCCCTAGCGCCGAAGCCCAGAATAAGAATATTCAAGTCGG
TTGCTACGCTGTTGATTCCCGCCAGGATGGCCTTCTCCCGAAACTTCTCTTTGACGCGGCCGCCCGCGGAAGGGCCGACC
CAGACCTACGCTTTGGATTTTGGGATGCTGGGAACAAAATATGCTGTACTAGCCCAAGGAGTTGCGGTAGATATTATGCA
TTTACCTATAACCATCCTTACAATTGGGCTTCAAAAACGAGCACCGGAACGATCGATGGCCAGAATATCAAGTTTACTTG
TGTCGGATTCAGTATGGGACAATGCACCGTCAATTAA
>lactucae_race4_AU078_SIX9.2
ATGAGGTTTAGCAACATTGCAGTCTGTCTCCTGACTGCTATATCTGGCGCCGACGCTGCAAATCATCAAGTCAACTGTTA
TCCAAACTCCCCGACAACGAACCATCAGCTTGAAGAGACCCTTCTAAACAGCGATCTACGTGGCAAAGCCGACAGCGATC
TGCGCTATGGCTTTTGGAACGGTAGATGGCAGACCTGCTGCACCGATAATGAGATGAAGTCCGGATGCCGTGACACATTC
ACCTTCACATACAACCATCCATATAACTGGGCTAGTAAGCGTTCGAGGGTTCAAAATGGTGGCCAGACGATAGATTTTAC
TTGCTATGACATGGGTTGGCCTATCAAGTGCGAGCCAAAGAGAACCTAA
>lactucae_race4_AU078_SIX9.3
ACTTCTTGCATCCCACTGTAGGAATATTCAAGTCGGTTGCTACGCTGATGATCCCCGCCAGGATGGCCTTCTCCCGAAAC
TTCTCCTTGACTCGAACGCCCGCGCGAGGGCCGACCCAGAACTACGCTTTGGACTTTGGGATGCCGGGAACAAACTGTGC
TGTACCAGCCCAAGGAGTTGCGGTAAATTTTATGGATTTACTTATAACCATCCTTACAATTGGGCTTCCAGAACGAGCAC
CGGAATGATCGATGGCCAGAGTGTCAGGTTTACTTGTGTCGGATTCAGTATGGGACAATGCACCCGGAATTAA
>lactucae_race4_AU078_SIX9.4
ATGAAGCATTCAGCAATTGTGGCAATGGCTTTTGCCATCTTCCCTAGCGCCGAAGCCCAGAATAAGAATATTCAAGTCGG
TTGCTACGCTGTTGATTCCCGCCAGGATGGCCTTCTCCCGAAACTTCTCTTTGACGCGGCCGCCCGCGGAAGGGCCGACC
CAGACCTACGCTTTGGATTTTGGGATGCTGGGAACAAAATATGCTGTACTAGCCCAAGGAGTTGCGGTAGATATTATGCA
TTTACCTATAACCATCCTTACAATTGGGCTTCAAAAACGAGCACCGGAACGATCGATGGCCAGAATATCAAGTTTACTTG
TGTCGGATTCAGTATGGGACAATGCACCGTCAATTAA
>lactucae_race4_AU122_SIX9.2
ATGAGGTTTAGCAACATTGCAGTCTGTCTCCTGACTGCTATATCTGGCGCCGACGCTGCAAATCATCAAGTCAACTGTTA
TCCAAACTCCCCGACAACGAACCATCAGCTTGAAGAGACCCTTCTAAACAGCGATCTACGTGGCAAAGCCGACAGCGATC
TGCGCTATGGCTTTTGGAACGGTAGATGGCAGACCTGCTGCACCGATAATGAGATGAAGTCCGGATGCCGTGACACATTC
ACCTTCACATACAACCATCCATATAACTGGGCTAGTAAGCGTTCGAGGGTTCAAAATGGTGGCCAGACGATAGATTTTAC
TTGCTATGACATGGGTTGGCCTATCAAGTGCGAGCCAAAGAGAACCTAA
>lactucae_race4_AU122_SIX9.3
ACTTCTTGCATCCCACTGTAGGAATATTCAAGTCGGTTGCTACGCTGATGATCCCCGCCAGGATGGCCTTCTCCCGAAAC
TTCTCCTTGACTCGAACGCCCGCGCGAGGGCCGACCCAGAACTACGCTTTGGACTTTGGGATGCCGGGAACAAACTGTGC
TGTACCAGCCCAAGGAGTTGCGGTAAATTTTATGGATTTACTTATAACCATCCTTACAATTGGGCTTCCAGAACGAGCAC
CGGAATGATCGATGGCCAGAGTGTCAGGTTTACTTGTGTCGGATTCAGTATGGGACAATGCACCCGGAATTAA
>lactucae_race4_AU122_SIX9.4
ATGAAGCATTCAGCAATTGTGGCAATGGCTTTTGCCATCTTCCCTAGCGCCGAAGCCCAGAATAAGAATATTCAAGTCGG
TTGCTACGCTGTTGATTCCCGCCAGGATGGCCTTCTCCCGAAACTTCTCTTTGACGCGGCCGCCCGCGGAAGGGCCGACC
CAGACCTACGCTTTGGATTTTGGGATGCTGGGAACAAAATATGCTGTACTAGCCCAAGGAGTTGCGGTAGATATTATGCA
TTTACCTATAACCATCCTTACAATTGGGCTTCAAAAACGAGCACCGGAACGATCGATGGCCAGAATATCAAGTTTACTTG
TGTCGGATTCAGTATGGGACAATGCACCGTCAATTAA
>lactucae_race4_R4_SIX9.1
ATGTTCGCATCGCCCAAAACTAACTCGAGGACTCTTCTAAAAATGAAGCCTCTAGCAGTTGTAGCCACGGCCTTGGCCGT
CTTCTCTACCGCCGGGGCCCAGACTACTCAAGTTGGTTGTCGCGCTCCGGATACCAAGAATGACGGTCTTCTGACTGAGC
TTCTTCATAACCCATCAGCGCGTGGGGCCGCCGACCCCGACCTGCGTTATGGATTCTGGGATGCAAAGTGGCAAAAGTGC
TGCAACGAGCATAGCATATGCGACAGATACTACACTTTTAGCTACAACCATCCGTACCCTTGCGCTTACAGACAGCGCAG
GGGAACTATCCGCGGCCAAGAGTTCGACTTTGCTTGCGTCAACTGGCATACGGGAGCCTGTAAATGA
>lactucae_race4_R4_SIX9.2
ATGAGGTTTAGCAACATTGCAGTCTGTCTCCTGACTGCTATATCTGGCGCCGACGCTGCAAATCATCAAGTCAACTGTTA
TCCAAACTCCCCGACAACGAACCATCAGCTTGAAGAGACCCTTCTAAACAGCGATCTACGTGGCAAAGCCGACAGCGATC
TGCGCTATGGCTTTTGGAACGGTAGATGGCAGACCTGCTGCACCGATAATGAGATGAAGTCCGGATGCCGTGACACATTC
ACCTTCACATACAACCATCCATATAACTGGGCTAGTAAGCGTTCGAGGGTTCAAAATGGTGGCCAGACGATAGATTTTAC
TTGCTATGACATGGGTTGGCCTATCAAGTGCGAGCCAAAGAGAACCTAA
>lactucae_race4_R4_SIX9.3
ATACTTCATCTTGGATTCAAACTTCTTGCATCCCACTGTAGGAATATTCAAGTCGGTTGCTACGCTGATGATCCCCGCCA
GGATGGCCTTCTCCCGAAACTTCTCCTTGACTCGAACGCCCGCGCGAGGGCCGACCCAGAACTACGCTTTGGACTTTGGG
ATGCCGGGAACAAACTGTGCTGTACCAGCCCAAGGAGTTGCGGTAAATTTTATGGATTTACTTATAACCATCCTTACAAT
TGGGCTTCCAGAACGAGCACCGGAATGATCGATGGCCAGAGTGTCAGGTTTACTTGTGTCGGATTCAGTATGGGACAATG
CACCCGGAATTAA
>lactucae_race4_R4_SIX9.4
ATGAAGCATTCAGCAATTGTGGCAATGGCTTTTGCCATCTTCCCTAGCGCCGAAGCCCAGAATAAGAATATTCAAGTCGG
TTGCTACGCTGTTGATTCCCGCCAGGATGGCCTTCTCCCGAAACTTCTCTTTGACGCGGCCGCCCGCGGAAGGGCCGACC
CAGACCTACGCTTTGGATTTTGGGATGCTGGGAACAAAATATGCTGTACTAGCCCAAGGAGTTGCGGTAGATATTATGCA
TTTACCTATAACCATCCTTACAATTGGGCTTCAAAAACGAGCACCGGAACGATCGATGGCCAGAATATCAAGTTTACTTG
TGTCGGATTCAGTATGGGACAATGCACCGTCAATTAA
>lini_39_SIX9.4_variant1_two_identical_copies
ATGAAGCTTTCGGCAGTTGCGGCAATGGCTTTTGCCATCTTCCCTAGCGCCGAAGCCCAGAATATGAATATTCAAGTCGG
TTGCTACGCTGTTGATTCCCGCCAGGATGGCCTTCTCCCGAAACTTCTCTTTGACGCGGCCGCCCGCGGAGGGCCGACCG
AGACCTACGCTTTGGATTTTGGGATGCTGGGAACAAAATATGCTGTACTGGCCCAAGGAGTTGCGGTAGATATTATGCAT
TTACCTATAACCATCCTTACAATTGGGCTTCCAAAACGAGCACCGGAACGATCGATGGCCAGAATGTCAGGTTTACTTGT
GTCGGATTCAGTATGGGACAATGCACCGTGAATTAA
>lini_39_SIX9.4_variant2
ATGAAGCATTCAGCAATTGTGGCAATGGCTTTTGCCATCTTCCCTAGCGCCGAAGCCCAGAATAAGAATATTCAAGTCGG
TTGCTACGCTGTTGATTCCCGCCAGGATGGCCTTCTCCCGAAACTTCTCTTTGACGCGGCCGCCCGCGGAAGGGCCGACC
CAGACCTACGCTTTGGATTTTGGGATGCTGGGAACAAAATATGCTGTACTAGCCCAAGGAGTTGCGGTAGATATTATGCA
TTTACCTATAACCATCCTTACAATTGGGCTTCAAAAACGAGCACCGGAACGATCGATGGCCAGAATATCAAGTTTACTTG
TGTCGGATTCAGTATGGGACAATGCACCGTCAATTAA
>lycopersici_race1_Fol001_SIX9.1
ATGTTCGTATCGCCCAAAGCTAACTTGAGGTCTCTTCTAGAAATGAAGCTTCTAGCAGTTGTAGCCACGGCCTTGGCCGT
CTTCTCTACCGCCGAGGCCCAGACTACTCAAGTTGGTTGTCGCGCTCTTGATACCAAGAACGACGGTCTTCTGACCGAGC
TTCTTCTTAACCCATCTGCGCGTGGGGCCGCCGACCCAGACCTGCGCTATGGATTTTGGGATGCAAAGTGGCGAAAGTGC
TGCAACAAGTATAAAGAATGCGACAAATACTACACGTTTAGCTACAATCACCCATACCCTTGGGCATACAGGCAGCGCAG
GGGAACTATCCGCGGCCAACAGTTCGACTTTGCTTGCGTCAACTGGCGTACGGGAGCCTGTAAATGA
>lycopersici_race1_Fol010_SIX9.1_variant1
ATGTTCGTATCGCCCAAAGCTAACTTGAGGTCTCTTCTAGAAATGAAGCTTCTAGCAGTTGTAGCCACGGCCTTGGCCGT
CTTCTCTACCGCCGAGGCCCAGACTACTCAAGTTGGTTGTCGCGCTCTTGATACCAAGAACGACGGTCTTCTGACCGAGC
TTCTTCTTAACCCATCTGCGCGTGGGGCCGCCGACCCAGACCTGCGCTATGGATTTTGGGATGCAAAGTGGCGAAAGTGC
TGCAACAAGTATAAAGAATGCGACAAATACTACACGTTTAGCTACAATCACCCATACCCTTGGGCATACAGGCAGCGCAG
GGGAACTATCCGCGGCCAACAGTTCGACTTTGCTTGCGTCAACTGGCGTACGGGAGCCTGTAAATGA
>lycopersici_race1_Fol010_SIX9.1_variant2
ATGTTCGTATCGCCCAAAGCTAACTTGAGGTCTCTTCTAGAAATGAAGCTTCTAGCAGTTGTAGCCACGGCCTTGGCCGT
CTTCTCTACCGCCGAGGCCCAGACTACTCAAGTTGGTTGTCGCGCTCTTGATACCAAGAACGACGGTCTTCTGACCGAGC
TTCTTCTTAACCCATCTGCGCGTGGGGCCGCCGACCCCAGACCTGCGCTATGGATTTTGGGATGCAAAGTGGCGAAAGTG
CTGCAACAAGTATAAGAATGCGACAAATACTACACGTTTAGCTACAATCACCCATACCCTTGGGCATACAGGCAGCGCAG
GGGAACTATCCGCGGCCAACAGTTCGACTTTGCTTGCGTCAACTGGCGTACGGGAGCCTGTAAATGA
>lycopersici_race2_Fol4287_SIX9.1
ATGTTCGTATCGCCCAAAGCTAACTTGAGGTCTCTTCTAGAAATGAAGCTTCTAGCAGTTGTAGCCACGGCCTTGGCCGT
CTTCTCTACCGCCGAGGCCCAGACTACTCAAGTTGGTTGTCGCGCTCTTGATACCAAGAACGACGGTCTTCTGACCGAGC
TTCTTCTTAACCCATCTGCGCGTGGGGCCGCCGACCCAGACCTGCGCTATGGATTTTGGGATGCAAAGTGGCGAAAGTGC
TGCAACAAGTATAAAGAATGCGACAAATACTACACGTTTAGCTACAATCACCCATACCCTTGGGCATACAGGCAGCGCAG
GGGAACTATCCGCGGCCAACAGTTCGACTTTGCTTGCGTCAACTGGCGTACGGGAGCCTGTAAATGA
>lycopersici_race_3_D11_SIX9.1
ATGTTCGTATCGCCCAAAGCTAACTTGAGGTCTCTTCTAGAAATGAAGCTTCTAGCAGTTGTAGCCACGGCCTTGGCCGT
CTTCTCTACCGCCGAGGCCCAGACTACTCAAGTTGGTTGTCGCGCTCTTGATACCAAGAACGACGGTCTTCTGACCGAGC
TTCTTCTTAACCCATCTGCGCGTGGGGCCGCCGACCCAGACCTGCGCTATGGATTTTGGGATGCAAAGTGGCGAAAGTGC
TGCAACAAGTATAAAGAATGCGACAAATACTACACGTTTAGCTACAATCACCCATACCCTTGGGCATACAGGCAGCGCAG
GGGAACTATCCGCGGCCAACAGTTCGACTTTGCTTGCGTCAACTGGCGTACGGGAGCCTGTAAATGA
>niveum_110407_SIX9.4
ATGAAGCTTTCAACTGTTGTGGCAATGACTTTTGCCATCTTGCCTATTGCTGAAGCCCAGAACAAGAATATTCAAGTCGG
TTGCTACGCCGTTGATTCCCGCCAGGATGGCCTTCTCCCGAAACTTCTCCTTAACGCGGCAGCACGCGGGAAGGCCGATC
CAGACCTACGCTTTGGATTTTGGGATGCCGGCAATAAAATATGCTGCGCTGGCCCAAGGAACTGCGCCAGATACTGGGCA
TTTACCTACAACCATCCTTATAACTGGGCTTCCAAAACTAGCACCGGAACGATTGATGGCCAGAATGTTCGGTTTACTTG
TGTTGGATACGAGATGGGGCAATGCACTGTGAATT
>niveum_150523_SIX9.1_two_identical_copies
ATGTTCGCATCGCCCAAAACTAACTCGAGGACTCTTCTAAAAATGAAGCCTCTAGCAGTTGTAGCCACGGCCTTGGCCGT
CTTCTCTACCGCCGGGGCCCAGACTACTCAAGTTGGTTGTCGCGCTCCGGATACCAAGAATGACGGTCTTCTGACTGAGC
TTCTTCATAACCCATCAGCGCGTGGGGCCGCCGACCCCGACCTGCGTTATGGATTCTGGGATGCAAAGTGGCAAAAGTGC
TGCAACGAGCATAGCATATGCGACAGATACTACACTTTTAGCTACAACCATCCGTACCCTTGCGCTTACAGACAGCGCAG
GGGAACTATCCGCGGCCAAGAGTTCGACTTTGCTTGCGTCAACTGGCATACGGGAGCCTGTAAATGA
>niveum_150523_SIX9.2
ATGAGGTTTAGCAACATTGCAGTCTGCCTCCTGACTGCTATATCTGGCGCCGACGCTGCAAATCATCAAGTCAACTGTTA
TCCAAACTCCCCGACAACGAACCATCAGCTTGAAGAGACCCTTCTAAACAGCGATCTACGTGGCAAAGCCGACAGCGATC
TGCGCTATGGCTTTTGGAACGGTAGATGGCAGACCTGCTGCACCGATAATGAGATGAAGTCCGGATGCCGTGACACATTC
ACCTTCACATATAACCATCCATATAACTGGGCTAGTAAGCGTTCGAGGGTTCAAAATGGTGGCCAGACGATAGATTTTAC
CTGCTATGACATGGGTTGGCCTATCAAGTGCGAGCCAAAGAGAACCTA
>niveum_150523_SIX9.3
ATACTTCATCTTGGATTCAAACTTCTTGCATCCCACTGTAGGAATATTCAAGTCGGTTGCTACGCTGATGATCCCCGCCA
GGATGGCCTTCTCCCGAAACTTCTCCTTGACTCGAACGCCCGCGCGAGGGCCGACCCAGAACTACGCTTTGGACTTTGGG
ATGCCGGGAACAAACTGTGCTGTACCAGCCCAAGGAGTTGCGGTAAATTTTATGGATTTACTTATAACCATCCTTACAAT
TGGGCTTCCAGAACGAGCACCGGAATGATCGATGGCCAGAGTGTCAGGTTTACTTGTGTCGGATTCAGTATGGGACAATG
CACCCGGAATTAA
>niveum_150523_SIX9.4
ATGAAGCATTCAGCAATTGTGGCAATGGCTTTTGCCATCTTCCCTAGCGCCGAAGCCCAGCATAAGAATATTCAAGTCGG
TTGCTACGCTGTTGATTCCCGCCAGGATGGCCTTCTCCCGAAACTTCTCTTTGACGCGGCCGCCCGCGGAAGGGCCGACC
CAGACCTACGCTTTGGATTTTGGGATGCTGGGAACAAAATATGCTGTACTAGCCCAAGGAGTTGCGGTAGATATTATGCA
TTTACCTATAACCATCCTTACAATTGGGCTTCAAAAACGAGCACCGGAACGATCGATGGCCAGAATATCAAGTTTACTTG
TGTCGGATTCAGTATGGGACAATGCACCGTCAATTAA
>niveum_150524_SIX9.1
ATGTTCGCATCGCCCAAAACTAACTCGAGGACTCTTCTAAAAATGAAGCCTCTAGCAGTTGTAGCCACGGCCTTGGCCGT
CTTCTCTACCGCCGGGGCCCAGACTACTCAAGTTGGTTGTCGCGCTCCGGATACCAAGAATGACGGTCTTCTGACTGAGC
TTCTTCATAACCCATCAGCGCGTGGGGCCGCCGACCCCGACCTGCGTTATGGATTCTGGGATGCAAAGTGGCAAAAGTGC
TGCAACGAGCATAGCATATGCGACAGATACTACACTTTTAGCTACAACCATCCGTACCCTTGCGCTTACAGACAGCGCAG
GGGAACTATCCGCGGCCAAGAGTTCGACTTTGCTTGCGTCAACTGGCATACGGGAGCCTGTAAATGA
>niveum_150524_SIX9.2
ATGAGGTTTAGCAACATTGCAGTCTGCCTCCTGACTGCTATATCTGGCGCCGACGCTGCAAATCATCAAGTCAACTGTTA
TCCAAACTCCCCGACAACGAACCATCAGCTTGAAGAGACCCTTCTAAACAGCGATCTACGTGGCAAAGCCGACAGCGATC
TGCGCTATGGCTTTTGGAACGGTAGATGGCAGACCTGCTGCACCGATAATGAGATGAAGTCCGGATGCCGTGACACATTC
ACCTTCACATATAACCATCCATATAACTGGGCTAGTAAGCGTTCGAGGGTTCAAAATGGTGGCCAGACGATAGATTTTAC
CTGCTATGACATGGGTTGGCCTATCAAGTGCGAGCCAAAGAGAACCTA
>niveum_150524_SIX9.3
ATACTTCATCTTGGATTCAAACTTCTTGCATCCCACTGTAGGAATATTCAAGTCGGTTGCTACGCTGATGATCCCCGCCA
GGATGGCCTTCTCCCGAAACTTCTCCTTGACTCGAACGCCCGCGCGAGGGCCGACCCAGAACTACGCTTTGGACTTTGGG
ATGCCGGGAACAAACTGTGCTGTACCAGCCCAAGGAGTTGCGGTAAATTTTATGGATTTACTTATAACCATCCTTACAAT
TGGGCTTCCAGAACGAGCACCGGAATGATCGATGGCCAGAGTGTCAGGTTTACTTGTGTCGGATTCAGTATGGGACAATG
CACCCGGAATTAA
>niveum_150524_SIX9.4
ATGAAGCATTCAGCAATTGTGGCAATGGCTTTTGCCATCTTCCCTAGCGCCGAAGCCCAGCATAAGAATATTCAAGTCGG
TTGCTACGCTGTTGATTCCCGCCAGGATGGCCTTCTCCCGAAACTTCTCTTTGACGCGGCCGCCCGCGGAAGGGCCGACC
CAGACCTACGCTTTGGATTTTGGGATGCTGGGAACAAAATATGCTGTACTAGCCCAAGGAGTTGCGGTAGATATTATGCA
TTTACCTATAACCATCCTTACAATTGGGCTTCAAAAACGAGCACCGGAACGATCGATGGCCAGAATATCAAGTTTACTTG
TGTCGGATTCAGTATGGGACAATGCACCGTCAATTAA
>radicis_cucumerinum_Forc016_SIX9.4
ATGAGGCTTTCAGCAGTTGCGGCAACGGCCTTTGCCATCTTCTCTACCGCCGAAGCCCAGAATAGGAATATTCAAGTTGG
TTGCTATGCTGCTGATCCCCGCCAGGATGGCCTTCTCCCGAAACTTCTCCTTGACTCAAGCGCCCGCGCGAGGGCCGACC
CAGAACTACGCTTTGGACTTTGGGATGCCGGGAACAAACTGTGCTGTACTAGCCCAAGGAGTTGCGGTAAATTTTATGGA
TTTACCTATAACCATCCTTACAATTGGGCTTCCAGAACGAGCACCGGAATGATCGATGGCCAGAATGTCAGGTTTACTTG
TGTCGGATTCAGTATGGGACAATGCACCCGGAATTAA
>raphani_Tf1262_SIX9.3
ATACTTCATCTTGGATTCGAACTTCTTGCATCCCACTGTAGGAATATTCAAGTCGGTTGCTACGCTGATGATCCCCGCCA
GGATGGCCTTCTCCCGAAACTTCTCCTTGACTCGAACGCCCGCGCGAGGGCCGACCCAGAACTACGCTTTGGACTTTGGG
ATGCCGGGAACAAACTGTGCTGTACCAGCCCAAGGAGTTGCGGTAAATTTTATGGATTTACTTATAACCATCCTTACAAT
TGGGCTTCCAGAACGAGCACCGGAATGATCGATGGCCAGAGTGTCAGGTTTACTTGTGTCGGATTCAGTATGGGACAATG
CACCCGGAATTAA
>raphani_Tf1262_SIX9.2_two_identical_copies
ATGAGGCTTAGCAACATTGCAGTCTGTCTCCTGACTGCTATATCTGGCGCCGACGCTGCAAATCATCAAGTCAACTGTTA
TCCAAACTCCCCGACAACAAACCATCAGTTTGAAGAGACCCTTCTAAACAGCGATCTACGTGGCAAAGCCGACAGCGATC
TGCGCTATGGCTTTTGGAACGGTAGATGGCAGACCTGCTGCACCGATAATGAGATGAAGTCCGGATGCCGTGACACATTC
ACCTTCACATACAACCATCCATACAACTGGGCTAGTAAGCCTTCGAGGGTTCAAAATGGTGGCCAGACGATAGATTTTAC
TTGCTATGACATGGGTTGGCCTATCAAGTGCGAGCCAAAGAGAACCTAA
>raphani_Tf1262_SIX9.4_variant1
ATGAAACTTTCAGCAGTTGCGGCAATGGCTTTTGCCACCTTCCCTATCGCTGAAGCCCAGAACAAGAATATTCAAGTCGG
TTGCTACGCTGTTGATTCTCGCCAGGATGGTCTTCTCCCGAAACTTCTCCTTAACGCGGCCGCACGCGCGAAGGCCGACC
CAGACCTACGCTTTGGATTTTGGGATGCTGGCAACAAAATATGCTGCGATGGCCCACGGAACTGCGCTAGATACTGGGCA
TTTACCTATAATCATCCTTACAACTGGGCATCCAAAACCAGCACCGGAACGATCGACGGACAGAATGTTAAGTTTGTTTG
TGTCGGATACCAGATGGGGCAATGCACTGTGAATT
>raphani_Tf1262_SIX9.4_variant2
ATGAGGCTTTCAGCAGTTGCGGCAACGGCCTTTGCCATCTTCTCTACCGCCGAAGCCCAGAATAGGAATATTCAAGTTGG
TTGCTACGCTGCTGATCCCCGCCAGGATGGCTTTCTCCCGAAACTTCTCCTTGACTCAAACGCCCGCGCGAGGGCCGACC
CAGAACTACGCTTTGGACTTTGGGATGCCGGGAACAAACTGTGCTGTACTAGCCCAAGGAGTTGCGGTAAATTTTATGGA
TTTACCTATAACCATCCTTACAATTGGGCTTCCAGAACGAGCACCGGAATGATCGATGGCCAGAATGTCAGGTTTACTTG
TGTCGGATTCAGTATGGGACAATGCACCCGGAATTAA
>raphani_Tf1262_SIX9.4_variant3
ATGAAGCATTCAGCAATTGTGGCAATGGCTTTTGCCATCTTCCCTAGCGCCGAAGCCCAGAATAAGAATATTCAAGTCGG
TTGCTACGCTGTTGATTCTCGCCAGGATGGCCTTCTCCCGAAACTTCTCTTTGACGCGGCCGCCCGCGGAAGGGCCGACC
CAGACCTACGCTTTGGATTTTGGGATGCTGGGAACAAAATATGCTGTACTAGCCCAAGGAGTTGCGGTAGATATTATGCA
TTTACCTATAACCATCCTTACAATTGGGCTTCAAAAACGAGCACCGGAACGATCGATGGCCAGAATATCAAGTTTACTTG
TGTCGGATTCAGTATGGGACAATGCACCGTCAATTAA
>sesami_MR4003_SIX9.3
ATACTTCATCTTGGATTCAAACTTCTTGCATCCCACTGTAGGAATATTCAAGTCGGTTGCTACGCTGATGATCCCCGCCA
GGATGGCCTTCTCCCGAAACTTCTCCTTGACTCGAACGCCCGCGCGAGGGCCGACCCAGAACTACGCTTTGGACTTTGGG
ATGCCGGGAACAAACTGTGCTGTACCAGCCCAAGGAGTTGCGGTAAATTTTATGGATTTACTTATAACCATCCTTACAAT
TGGGCTTCCAGAACGAGCACCGGAATGATCGATGGCCAGAGTGTCAGGTTTACTTGTGTCGGATTCAGTATGGGACAATG
CACCCGGAATTAA
>sesami_MR4003_SIX9.4
ATGAAGCATTCAGCAATTGTGGCAATGGCTTTTGCCATCTTCCCTAGCGCCGAAGCCCAGCATAAGAATATTCAAGTCGG
TTGCTACGCTGTTGATTCCCGCCAGGATGGCCTTCTCCCGAAACTTCTCTTTGACGCGGCCGCCCGCGGAAGGGCCGACC
CAGACCTACGCTTTGGATTTTGGGATGCTGGGAACAAAATATGCTGTACTAGCCCAAGGAGTTGCGGTAGATATTATGCA
TTTACCTATAACCATCCTTACAATTGGGCTTCAAAAACGAGCACCGGAACGATCGATGGCCAGAATATCAAGTTTACTTG
TGTCGGATTCAGTATGGGACAATGCACCGTCAATTAA
>sesami_MR4003_SIX9.2_variant1_three_identical_copies
ATGAGGTTTAGCAACATTGCAGTCTGCCTCCTGACTGCTATATCTGGCGCCGACGCTGCAAATCATCAAGTCAACTGTTA
TCCAAACTCCCCGACAACGAACCATCAGCTTGAAGAGACCCTTCTAAACAGCGATCTACGTGGCAAAGCCGACAGCGATC
TGCGCTATGGCTTTTGGAACGGTAGATGGCAGACCTGCTGCACCGATAATGAGATGAAGTCCGGATGCCGTGACACATTC
ACCTTCACATATAACCATCCATATAACTGGGCTAGTAAGCGTTCGAGGGTTCAAAATGGTGGCCAGACGATAGATTTTAC
CTGCTATGACATGGGTTGGCCTATCAAGTGCGAGCCAAAGAGAACCTA
>sesami_MR4003_SIX9.2_variant2
ATGAGGTTTAGCAACATTGCAGTCTGCCTCCTGACTGCTATATCTGGCGCCGACGCTGCAAATCATCAAGTCAACTGTTA
TCCAAACTCCCCGACAACGAACCACCAGCTTGAAGGGACCCTTCTAAACAGCGATCTACGTGGCAAAGCCGACAGCGATC
TGCGCTATGGCCTTTGGAACGGTAGATGGCAGACCTGCTGCATCGATAATGAGATGAAGTCCGGATGCCGTGACACATTC
ACCTTCACATACAACCATCCATATAACTGGGCTAGTAAGCGTTCGAGGGTTCAAAATGGTGGCCAGACGATAGATTTTAC
TTGCTATGACATGGGTTGGCCTATCAAGTGCGAGCCAAAGAGAACCTAA
>vasinfectum_89-1A_SIX9.3
ATACTTCATCTTGGATTCGAACTTCTTGCATCCCACTGTAGGAATATTCAAGTCGGTTGCTACGCTGATGATCCCCGCCA
GGATGGCCTTCTCCCGAAACTTCTCCTTGACTCGAACGCCCGCGCGAGGGCCGACCCAGAACTACGCTTTGGACTTTGGG
ATGCCGGGAACAAACTGTGCTGTACTAGCCCAAGGAGTTGCGGTAAATTTTATGGATTTACTTATAACCATCCTTACAAT
TGGGCTTCCAGAACGAGCACCGGAATGATCGATGGCCAGAGTGTCAGGTTTACTTGTGTCGGATTCAGTATGGGACAATG
CACCCGGAATTAA
>vasinfectum_89-1A_SIX9.4
ATGAAGCATTCAGCAATTGTGGCAATGGCTTTTGCCATCTTCCCTAGCGCCGAAGCCCAGAATAAGAATATTCAAGTCGG
TTGCTACGCTGTTGATTCCCGCCAGGATGGCCTTCTCCCGAAACTTCTCTTTGACGCGGCCGCCCGCGGAAGGGCCGACC
CAGACCTACGCTTTGGATTTTGGGATGCTGGGAACAAAATATGCTGTACTAGCCCAAGGAGTTGCGGTAGATATTATGCA
TTTACCTATAACCATCCTTACAATTGGGCTTCAAAAACGAGCACCGGAACGATCGATGGCCAGAATATCAAGTTTACTTG
TGTCGGATTCAGTATGGGACAATGCACCGTCAATTAA
>vasinfectum_89-1A_SIX9.1_variant1
ATGTTCGCATCGCCCAAAGCTAACTTGAGGTCTCTTCTAGAAATGAAGCTTCTAGCAGTTGTAGCCACGGCCTGGGCCGT
CTTCTCTACCGCCGAGGCCCAGACTACTCAAGTTGGTTGTCGCGCTCTTGATACCAAGAACGACGGTCTTCTGACCGAGC
TTCTTCTTAACCCATCAGCGCGTGGGGCCGCCGACCCAGACCTACGTTATGGATTCTGGGATGCAAAGTGGCAAAAGTGC
TGCAACGAGCATAACATATGCGACAGATACTACACGTTTAGCTACAACCACCCATACCCTTGGGCTTACAGACAGCGCAG
GGGAACTGTCCGCGGCAAACAGTTCGACTTTGCTTGCGTCAACTGGCATACGGGAGCATGTAAATGA
>vasinfectum_89-1A_SIX9.1_variant2
ATGTTCGTATCGCCCAAAGCTAACTTGAGGTCTCTTCTAGAAATGAAGCTTCTAGCAGTTGTAGCCACGGCCTTGGCCGT
CTTCTCTACCGCCGAGGCCCAGACTACTCAAGTTGGTTGTCGCGCTCTTGATACCAAGAACGACGGTCTTCTGACCGAGC
TTCTTCTTAACCCATCTGCGCGTGGGGCCGCCGACCCAGACCTGCGCTATGGATTTTGGGATGCAAAGTGGCGAAAGTGC
TGCAACAAGTATAAAGAATGCGACAAATACTACACGTTTAGCTACAATCACCCATACCCTTGGGCATACAGGCAGCGCAG
GGGAACTATCCGCGGCCAACAGTTCGACTTTGCTTGCGTCAACTGGCATACGGGAGCATGTAAATGA
>vasinfectum_TF1_SIX9.4
ATGAAGCTTTCAACTGTTGTGGCAATGACTTTTGCCATCTTGCCTATTGCTAAAGCCCAGAACAAGAATATTCAAGTCGG
TTGCTACGCCGTTGATTCCCGAAACTTCTCCTTAACGCGGCAGCACGCGGGAAGGCCGATCCAGACCTACGCTTTGGATT
TTGGGATGCCGGCAATAAAATATGCTGCGCTGGCCCAAGGAACTGCGCCAGATACTGGGCATTTTCCTACAACCATCCTT
ATAACTGGGCTTCCAAAACTAGCACCGGAACGATTGATGGCCAGAATGTTCGGTTTACTTGTGTTGGATACGAGATGGGA
CAATGCACTGTGAATT
