# Supplementary material for: Assembling telomere-to-telomere genomes of Fusarium oxysporum f. sp. lactucae provides a roadmap for studying genome and phenotype evolution
Source: BMC Genomics. 2026 Apr 7;27:406. doi: 10.1186/s12864-026-12744-5 (PMC13104227; doi:10.1186/s12864-026-12744-5)
Supplement: Supplementary file 2 — Supplementary Material 2: DNA sequences of uncharacterized repeats in JCP043 and AT141. DNA sequences of SIX8 from 27 F. oxysporum isolates used in this study. DNA sequences of SIX9 (SIX9.1, SIX9.2, SIX9.3 and SIX9.4) from 72 F. oxysporum isolates used in this study. DNA sequences of SIX14 from 61 F. oxysporum isolates used in this study. DNA sequences of race 1-specific genes. DNA sequences of race 4-specific genes. MUMer analysis for chromosome alignment between JCP043/AT141 and Fol4287 showing the boundaries between core and accessory regions of the chromosome. [file 12864_2026_12744_MOESM2_ESM.zip › 12864_2026_12744_MOESM2_ESM-updated/Supplementary File S2.fasta]

>JCP043_chr1:6792-15802
TTGCAGTCAGTATGCATGAATCTGCCTTGTCCTCTTAATACAGTTAAGAAGCATTCAGATGTTGGTTGGATATAGATAAACTCTGCCTTGTCTACTTTATACAGTTAGTTGTTACTTATATGTTAGTTGTCAGCTCTGTAATCCCTGCTCCTGGATCCACCGCACTTTTGAACTAACAACCTTTTCCAGCCGCCTGTCTCCTTTCCAGCCTAGTCTAGACTACAAGTCAGGATAAAGTATAATTAGAACTAACAGCCAAACTCGGGGGTTACTTACTTCGGCAATAAATAGCAGGTTCAGTAAAAGGACCAACATTGTTTCAGGTTAGTCAGTCAGTGAGGACCAACTGATATTTAATAGCCAGTAAAATGCCCTGTTCCTATGTAAGAAAGGAGTTGGCTTATAGTGCTAGAGTATATCTAAGGTAGGATCTATAATATAGCAACACCAGCCCTTTGCTGCCGGTATTACTTTATATACTACTCTTTATATAATTATAATACTACAATCTATAAGGGGCCGGTATAGTCTTAGGTTTCGCCTGGAAAAGGGTGGAATAACTAGTTAAATAGAACTAACTCGGTCTTGCCTACATATTGTTAGCCATTAGGTAAGTGTTGGGTAAGTATGTGTAACTCTGCCTTGTCTACTTTGCACTGTTGGTTCGCCATTTAGATGTTGGTTGTTAGTTTGCTAATCCCTGCTATGAACCTTCAGTAGGTTGACGTTCCCAAACTTTCGCCAAGGGTTCAGCCAATAAAAGTTCTCCTTCAAAGCCTAGATCCACCACACATCTGAACCAACAACCTTTTGCAACCGCCTGCATACCTCTATCAGCCTAGCCTGGATATACTGGTCAGGGTAAAAGCAAAGTATGGCACCAACAGCTAAAGTCGGAGGTTACTTGCTTAGGCAGTTAAGAGCGAAGGATTAGCAGAAGGACCGATGGCTTTGTTTCAATTCGAAAAGTAAGAGCCAACAGAGCGCTGATACCCAATTAAATGCCCTATTTCGAGGGTTGGAATTACCAAAGACCTTTCTACTGGCCTGTCGAGGCATATCTGGTAGCTCACTGACATGGCCCTTTTTCTTTTTTAGCAACTGGCCTTGGCCTACTACTAGGCCGCATTACTGCACTGTCAGGTGGATGGGATCATGCTAGACTACTCTCTTGTATCCTGGCCTAACGCGTTGAGCAGGCCAACATTGTCACGTAACCGCCCATCTCACACCTGGGGAAAGCCTTGGGTCGTGATGCTAGAGTGCGTCTGAAGTAGGATCCATGACGCGGCGAGGCCAGTCCTTTGCCGCCGGCATCGCTTCGTGAGGACTGCATGTTTCAACTAAATGGATCCTGAGTAAATATAGAGCGAGTCTGAACTAGAAGCAACAGGAGGGCGGCTGCAAAGCTAAACGCTTTGATGATCCCCGTGCCACCACTGATTAGAGTCAGCACGCTTGGAAAAAAGCACACACTTCTAGCTGGACCAACACAGAGGATTCGAGGCAAGACGGCGACATACTCGCGCGGTTACACATGGTCATGATGGTGCTAAGCGCCTTCAGTAGGAATACAGTCTGTTACTTATAGCAATATAGATAGCAGATTGAAGTCCAGGACGTGAAGGTTATTTAAAGAGCCCTAACAACAGGATAAACATTACTTATATATCTATTAAGTCTAATATTTATTTACTACTCTCGATCAGCCACTGAAGAAAAACAAATACACTTATTCCTTAGTTATTATCATTCAACTTACTACCCTACACACCTCAACCCTAATACCTTCCTATATTGTTAATATCTATACAGTCTGTTCTTGCTCCAATGCGTAAGTCTGGCAAGTACGTACAGTGTAGAGAATCAACTAACCCTGTGATATAAGAGCTCAGGATTGTAGAATTGCTAGTCATCTCTACCTTCCCCGTTGCCGGCCTAGTATTCTACAGTAAGTGTTTTACTTATTCAATGCTCGTTATAACATGTGCTAATCTAACACAGCACTATCCCTGACAGGATGCGTATCTGATAGCCCTGGGTTACCCAGTATATTCCTGGTGGCAATTAATAGCTCAAGCACGGCAGAACTTCGAATTGGTTATTTCGGTAAGCTTTCTCTATTTATGCCTGATGTTCCCGTGGATTGTTCTGTTAGAAGGTCTGAGGCTGATATATATAGGAGTATGTATATCTGGAAATAATAGTCACAACTGCGTGGCTACCCCTTACTCGACAACTCCGCAGTCACTCAGTGCCGCCTTGACCTCCCAGTTAGGTCGAGGGGGCAAGGGATCTCTAGTTCCTAGTCTGCGTACTCTCGAGACCGCCCTTCAGCTGCAACGAAGCATCTTTTTCTGTTTGCAGGCCTTTGCTGGGGTGCTCTTCATTATCAGCATCCTTCTTTTTATTACTCGCGTTTGTATACAGATCAGCAAGAGGAAAGCACAGAGTTGGCGCTTGATTGAGCAGGGCTGGCCAGAGAAGGTCCTTGTGGCATCGGTCGCCATTTCTGTCATCAGTGCAGCATCCACCACTCAAACAGGAAATGCACTGCAGTTCGCCACAAAGAGGCTGGGCGCCGTTTCTCTGCATATCAAGGTCGGAGATACACTACAGGTGCTTGAATGGCTTGCATTTGCATTCTCCATAACATTTTATGTGGTTATAGTGAAGCGAGTAGCTAGGGGAAGAAACGAAGGGTTGCCCGGTGGCGAAAAGCTCACGAGCTTTCCCATGCCGCCGCCGCCGCCCCGAGGACTACAACCTCCCCCTCCTCCTCCACCACCTCCTCGATAATATGATAGGTTTTGAATATACTGTTGAGATGTCGTGTGATATAATAGCAAAGCATCGCGAACCCTATGAAAATATAAAATTTAAAGTCCGTTGAAGACTTATAAAGTGAAAGGGCTCGAAAGCAGTAAAATCTAGAGACTATATAGAGGCTAACCTAGATTAAGATTATGCTAGGTCATTTAAGCTGATATTTCCTTCTGAATCGTCATCGTCGCCGTGATTATTAGTATCCTCTTCTGAAAGGGAGCTATTCTCTTCTGCCGTCTCCCGCATTTCGTCTAATTCTTCTCTATCAACAGGCTCGATATCCCATTCCGGCGGATCAATTTGGCGAAGGAACCGTTCCATGAGGGACTGGCTCTCCACCGATGGCTCTACTTCCCGATGCCGAGCAGCAAGATGACTAGGCAGGTCGTACTGGTTGCCCTGATTATTGAGCCGACGTCTTGTCCAAGATAGGCGTTCTGAGATGGTAGAAGAGTGGCCAGCAACGGTTTTGATAGTGTCGAGCAAACTTATAATATTATCACGTGTGGGTAGCAGAATGGTCGGCTCGCTTGTTGTATCTTCAACAAACGTCTTCGGGATATGGGTTTCAGCCACAGGCACATAGAAAATGTCCCACTCATCATTGCTACCGCGAGATGCATTGTTCATAGACCATGGGATAACAAAGTTCACATCATCGCCTAAACCCCAAGTTGGTCCGGCAAGGTAAGAGATATAGAATAACGCACGTTTGCAATGCCGTCGGATAGAGTTTGGTAGCCAATCTGGTTTACGATATGAATAATGCATTATCTCAACCCAGTGTGGCCAGGCCGCGCTTTCAAGGTCGTGAAACTGCCGGGGTGACAGGATTAAGGGAGTAGAGTGAGGGGAAAGACCTTCAGGATAGCTGCGGAGTCGATAAATAGACGACAGACACGTCTTTCCTTGAGCCCGCGGTGGAGAGAAATACGGAGCCCAGTACTGGATCTGGAAGAAGGGCGGTTTGGCATGATACCAGGTACCCTGGGCATGACTAGTGCCGACCTCCTTTGTCTGGTCACTGTTGAACGAGATCTGGATATAGTATCCGATCCGGCGACTGAAACGACTATCGAAAGGACCTGACATCGCATGTATGTCGTTCTGCCAGATATCCTTGAATTTGCGGTAGAGTTGGAGAAAGAAGAGCGCGTTCCAAGTCGGTGGCTTAGGACGACAGAAGATCTGGTCAAACAGAAAGTCAGACCAGCTGTTCTTTGGAGGCAGACGGCGACGAGTAGTCATCCAACAAGGCAGCTCCTCAGGCAAAGTAGATCCCAGTGAGAATGGTGATTCATCGGTGTCACCATCATGACCGTCACCATCCGCCGTAACTTGACAGTACTTAGCCCATGCCTCGGCATAGATGCCGTGAACAGTCTGGGCAGTAGGGATTCGTCCAGTCTCAGCTGCTGACTCTTCCTGGGCTTGCTGTAACAGATCCAGAACCGGTAGTTTCTGGCGCCCAATCTTACCTCGGAGTCGATCCCAGTAGGAATGCAGCTTCGCGAGAAAGTGCTGATGATAAGCACGGGCAATCTCTTCCGCCGCAAGAGCGATGGCCCGGTCAGCGAGAATCTCCGCATCCTCGTTGTGCCCTCGACTATACTCAGCCCCAGCATTCTGGAGTAGCCGCTGGAACAGTAGCTCGACCGTCACTTGACTTGTAGCAAGTGCTTGGACATTAGTTTGGTGGGCTAGCTTAGCTTGGAGCGGACTCCGAGACATGTAGATCTCCAATAGCAGTTCGAGCGAGATGTGACCTGTCTGCCAATTGATATGACCATCAGGGATCCACAACGTGCCAGACGTCCGGATAGAATCACCCAGACCAAGACCCCTTCGCTCCTTGCGGCGACAGCTTTTGGGGCTTCGACAACGGACCTGCCACGTTGCTTTCCATATCCAGTTGTCAAATCTATATTCCCGCTCACTGCTGACAGCGTGGATCAAGAGACGGCAGAAGAGCTGTGCGGTATAGAATGCGAGTATCTGCGAAGCAGGATCAGATGGTTGTGCCGTCGTCACCGCGGAAAAGATATAATTGAGCGGAACTATAAAACGGGCGGCTTGAGTAGACACGAATGAAGTTAATATCCTGGTCGGGATTACCCAAAAAGGGCAGTGCTGCTGCTCGCCAATAATAATATTATCCGAATGAGGGAAAGAAGGAGTACGACTTAGAGGAACTTCCCAACACATTGGACCAGTACAGTGGCTTTGGCCTGGCTCTAGCCCACCACTAGCCCACATGGCCAGGATGACATCGAGCCGCAGGGTGACCTCTTTCCGAACCCCAAAGTTAGGGTGTCGTTTCAAGGATGAGACGGCTCTCATGTGCCGTTTGTTAGCATCCCATGCATCCAGCAGGCGGGAACGGTTGAGCTGCGAGACAAATGCACGCTGGCGACTTTGATCCGTGACTGCCAAGTCTTTTAGCATCCCTTCGTCAAAAGCGAGAAGCGGTAGGAAGCCTGAGCTGAAGAGCTGGTAATCGCTGAACATGACGCCGAACAGCTCCTTGCTGCAATTGTACGCTTTGGCTCGAATGAGACCAGACGACCTAGCTTCTGGGCTGCCAGGGTTTGACTTGCGAGTTGACTTTGCCTTGGCATAGTATCCTCCAGCATCCCTGAGAAGATAGGGCCGATAGTACGTGGCCTCAATAGGAGTCTCCGGAGCTATATCGCCCATTTGGTCGTGGAGATAACGGCAGCAGTCACTCTTCCAAAGAAGCGTCCAGGGCTCGTGGTGGTGCTGACTCTCGTTTCCTGGCGATGTAGTTGACGTACGTACATGGTCCCGCATACCTATATCTAGCCAGCAAGAGTGTATATCGATCTGGGTCGGATCAAGACCAGCTAGGGCGGTATCCCGAAAGAGAGCCAGGCTTTCTTGAAGATTGTCTGTTGCGAATGTGTTTTTCAGATCGTGGGCTTGAAAGAGAAGACGAGGGTTTTTGAAGTATGGGATGGCATCCCCCTTCTTGTTCTGGACACGATGCCGGTTCGCGTTCCTCACAACTGCTGCCCAGAAATGCGAAAGTACACTGGCAGGGATGGCATATGCTAGGCGGTACGATCGACTCTCGTCTTCAGCGCTCCAGCGACCCATCCCTGGCTTTTCCTGGTAGGCGCGCGATTTTGCATAGATTAGGTCATATGATCCGGGGATTTCCTGCTTTACGTGGTCAGGGACAGTCTCATATATAGCAGGGAGGATGATATCATCATAAAGGTCTCTGAATCGCGCGAGTGAGAGGCTATTAGAAGAGGCGGGTGTTTTTGAACAAGCTCCATCCGGGAAGAAAACCAAGACGGAAAAACGGATGCCAGCGGTGATAAAGGTGCCGATAGAGGTATGACGTGTATGCGCCAGATCTAGACCGTGGGGTTGAATGACCTGGTCGGTAGAAAGATTGCTCTTGTGAGGCGAAAAGAAGGATAGTTGAAACTGATTGGGGGCTCTGATGGCACACAAATTCTTTGCCCCGAGCCATATACTGTCGACATCCCACTGTCGCGTAATGGTCACGGCGTCTTGGGATAGTGAAGCCTGCGTTTTGTGGAGAGACAGCGACTCGGCAGGCTTATCAGAGAGGAAGCTGTGCCATTGTGGAAAGGAAGCACGGGGATCGGAAGCTTTATGGCGTTCTGCAAAAATAGATTGCAAGGGAGGAATAGAACGACCGATATGCTCAATGTGTTCCTGTAGGGTATAGGTGTTCTCCGGCTCGATGTGCTGGCGTGAATTTGGACCTGATGATTAAGATTGATAGATTAGTAAGTTGAGCACAAGTTCGATAGTAAAATACCATTCTATAGGCTTACAGTTGCATTGATGGCTAAAAAATGCCCGAAGCACACGATCATATACTTCGCCCTGCTGGCGTAGGAAATCGGGACCACCAGCCGTATCTTGTTCATTAATCGCTTGAAGATAGCCGCTGAGGATGGATTCGTCTCTACCCACCGACGGTATTGAAGATGGACTGGACAAAGGCGAAGGTAATAAGGCTGGGGGGCTTGGCGTTGACGAGGAAGCAGAGTTTCTGTGCTGAGGTGATTGACTGTTATGCTGAGTAGAGCCGGTCGATGACGGTCGCGCTAGGATCGATAGGTCTGACACGGCGTCGTTGGCGAGCCTGAAGTTCTCGGATACGTCACTGTCGTCTCCATCTTCTACATAAGCAGTAAGATCGCGTGGAGATGACGAGAAGAGTATTGGTTCAGCCCCGGACTCGGGGTCAGGCCCGCCATCTGGTCTGCAGCCCGGTCCAGGCTGAGCCTCATTGGCAGAAAGAGGTGAGTCTGGGTCATCATGCAAAGCAAGGCTCGAGAATTCGGCTGTGGGCGGAAGTTCTTGAGTGATATCGAACTGCTCGACGATCTGTTGTGCCTTTGTAAGGTGCTGTTGGTCACGGTGTCGTTGGACACGGAGACGCGTACGCGCACGCGGCGACAGGGCAGGGTCCTTCTGAGGACGACCAGGTCTACAAATAGCTTGTTGTTCGGCTTGTATAGGAAAATTTAAGCTTGATGCTTCGGCTGCCGAGATAGATTCTGCCTCATCCTCTACGGTCGCCGCATTTTGATAATTGGCGGTTCTAGGACATTGTGCCGTGATGTAGATGGCATTGGGATATGCATGTTGGTCAATTGACTGTGTAGACACGTCTGGTTGCAGGGTTGTCTCATCTACTTGTACTATCGGGTCGTGCGTCGTTGTGATCGACTGAATAAGGGGTGGGGTTCGGCTTCTTCGGAGAATACCAGAGACCGGTTGGTCGTCAACATGATGGTTTAGGGTAATGCCATCGCGCTGTTCATTGTTATGCGCTGTCAAGTCAAACTGTTAGCCTGACGTTGAGGTCGAAAGAGAAAGATGCATACGGAGAACAGAGCTCTCTTCTCGAGCTATTTCTGTGAGCGGGTTTCCCGGAAGATTCGATAGATCGCTGCTTTTGGCATGAGGATGAGAATTGTCTGGACGTATACTATCCTTCTGATGGGCTGCTAAACGATATCGTCTCGATCGGTCCCGCTCGCGGGCAGCCTTATCTGCCCTTTCTTGCGCTGACAGTGCACGACGACCCATAGTGACGTGTATAGAATGAATTTATGTGAAGTTGATGACTATACTGCTAGGCTATGCAAGTAGAAACGGGATCTTTGTTAGACTGCTTGCTTGCTTGTTTTGTTTTGGTTATAACTACATCTGCTTACAATGTTTACATTCGTATAGATAGAGTTTGTGCCTACTGATTTTACCTTTCATAGTCTGTTAATCACGGTGTGAAGAGAGCGTTATCACAGGTACCGGTTCTTATGATTGGCTGTTCCTGCAACGGGATAATCAAGTGAGATTACGAGGCGCGCCATGCAGGGATGGGACAGCCCATATGATACCAACTGCCGGCATGCCGACATTATTGCGCTGACTTGGCAGAATGCCTCTCGTCTTTATGCGTAAGTTGAAGACTGGTGCAGTAGATAGTAGTTTTATAGAAGAATAAGTGTAACATCTGACGCTTGCTTCTATACTAAGAATTATAGTATTATATATGCTCTTTATAATCTGATAGTTACGTTAAGAAGACAATAACTGCTGTACAGTATCTTGAATATTAGACTTGCTGTCTCTTTATAGAATCGACTTAACTTATTTTGGCCATGGACTATTGATACATTTGGGGGGCATCTTCATGGTTGGGCATGATTTCCTTCCAACCCTGAGCTTCACGTGCCTTCGTGTCTCCTCTCGGGTTAAGACATTAAAGTGAATTCAGCGTACGCGTTTATTCTTCATCGCATTGGCTCCAGGAGACTGACCAGGGTACCGTACGCGTTTAAGCGCAACGACATTGGTCGCCGCCGGGAGCCACGAACAAGGGTGTAAAGTTATTTGGTAAGCAGCATTTTGACAGGCCTGAGTCTCGAACTGGATTGATGATGGAATATGGTAGAGAAAATAAGATAGAAGGCGCGAATTAAGATTAAAATGGATTTGGTACTTGCTAGTTATTCAATTACGCCTTGGACTACGGTTCTATCTACTTTTTATTTGGTTGTCTATTATCGTTGATTTTCGACAGATTTTAATTGTCATTTTCTGGTCAACGCTTGAATTTGACAAAGACATTCACGATCCTGCCAACCCTGTCCCTACTTGCATTACTGAT
>JCP043_chr1:19493-20992
CCCTGATAATTATTATTTGCGTTAACAGCCTGCCGATGATTAACTTTATATAGGAAATTTCGTGGCGCTAATAAGATATAGGTATTGCGATAATTAAAATAAGCAGGTGCCGATGATTAGCATTTTAGGCGCTATAGTAGCTATAATAAGCTTAAAATAGATAAGAATATAAAAGAAATACTTATAAATTAATTAATACTAATATTAATATATAAACTCATGGTATTAGTAAGTATATAGTAAATTCGCTTTAAGGTTATTTTTTTTAATAGTTATTAGGCGATAGGGTTTATAAATATAGATCAGTCTGCTATAACTAACTAGAGCGTATTCTTAACTTATAAAGTTTAGTAATAGCTATAGCTATATATCTTATTATATTTAAATTATATTTAGCTTAAACTACTAATATAAAGTAAAGGGGTTTAAGGAAAGTATTAATACTGTATAATAGCTTATAATATATAAAGGTTAAGTTAAGACTTTAATCTTATTAACTTTATTTATAATAGAATACTTTATATATAAGTTAGAATTCTGGCTTCTTTGCTGCTATATATGCTAGACTATGGTTATATAGAAGTAAGTAAAGCTATATCTTTATAGTGCTTTATATAGTCTTAATATCTAGGAGATTAGGCTTATATAAAAGTAGGTATCTAAGCATAATGTCTTTAAGGGTTAGGTAGAGGCCTATATTAATTTACTACCTAGGCCTAATAATATACTGCTAATTGCAGCTTTAAGTCTGCTAGGTATAGGGGGTATTTAGTATAAGTTTATCTTAAAGCAAAGTATATTATCTCAGCCTAATTGCTTATATATAGGCATAGAGTTAAGGCAGATTTAAGAATATCTTAGGGTTAAGTATAATTAGGATATAGAACTTAAAGGTAGATATTACTTAGCTGCTATAATAGATAAAGAAAGAAGTAATAATCTATAGAGAATAGGAATCTATTATTAATAATTATTCTCTAGTAGGCCAGGAAGTAAGCTATTTAAGGTGGCAAAGAGGCTAAATCTTAAATAATTAAGGGCTTAAGATAATAAGTTATAAGCTGCACTCCAGAGGGCTATTAATATATTCTAGAGTAAGGATAAAGATATTTAAAGTTAAGAAGTAGAGCATATTAATAAGGAGAATAACTTTACTATGCCAAATCTATGGCTTTGCTAACTTAGTTCTACTATCTACTTAAAGGATTTTAATAGGAAAAAGGACTTCTTAAGGGGCTTAATTACTATAAAATATAAAGTAAATCCAGATAATCTAAATAAGTCAGATAATACTTAACTGCAGTTTATATATATTGCATTTAATAGGCTAGTTAACCATACTAAGGCTATTATTATACTAGATATTATATCTTAGAATGCTCTATTTAAGGTTAATTATAAAGAACTAATAAAAGAGAGGATAAAGCTATTTTATTTCTAGTTTAAGCCTAAGACGCAGAGGAGATATATACTTATAGTTAAGCAGCTACTTACTTATA
>JCP043_chr1:28393-28908
GCTAGGTTTATTATTGGCAGATTGCATAGGGCATGATACTAAGCTTATTAAAGTATTATATCTCTTAATAGTAGATTTAATATATATTAGGCTTAATTAATATAAAGAAGTTTTATTAATAGCTGGTAAGCTAGAATCTATAAAAGGCTAATAAATATGTTTTATATACTAATAGTAGTTATATAGGAATAATATAATATAAGGTTATTATTAATCCTAGAATAAAGCAGTCTTAGAGTGCTGTTAGTCTTATATTTATTAGTCTTATCCTAGTTAGTTATTAAGGTAGAGACTTTTATAAGGTATATATAATATAACTACTAAGATTATAATATAATTTCTCCTCTTTGGTGGTCTTGCCCTTAAGGCTTATTATCCTAACTAATATTAGTTTTCTTTTAATAAGGTCTAACTTAAACCTTTTATTATTATATCTTATAATATCTAATTATATATCTAAGTAGTTATTTTATAAGGATTATAAAATTTAAATACTTATACTTTTTATTAAGTTT
>JCP043_chr1:29190-29389
GTTACGACCCTAGCGGTCACGTCACGTGTACCCCACAAAAACCCCATGCAAGGCGTCAGCCGTAGAAGACCCACCTAACTTACATCAACCAACCAACGCTCTCATCATGTTGGAACGACGGATGTTGGAACGCTGCGCGCCAGGAACGCCGCGCGCCAGGAACGATTCGTCCCAGGGACTCATCGTTCCTCACACAATC
>JCP043_chr1:36721-37263
CTGTTTAGAAACACGGTCAGACATCGCGCAACATGATGGTGAAAGGGTTAAGTTAGGACCAACCGGAAGAAGAATTTTGGCGGCCAGGATAACAGGTCTTGAGGGCAAGACCCAACGGAGGGGAGAGATCGTGTTACGACCCTAGCGGTCACGTCACGTGTACCCCACAAAAACCCCATGCAAGGCGTCAGCCGTAGAAGACCCACCTAACTTACATCAACCAACCAACGCTCTCATCATGTTGGAACGACGGATGTTGGAACGCTGCGCGCCAGGAACGCCGCGCGCCAGGAACGATTCGTCCCAGGGACTCATCGTTCCTCACACAATCACTTTAGTATATAGAACACATTCATTAGCACTTTCATAGAACTAAGCTCACCAGCTATCAATAAAGCATCTTTACATCAATAAGCCTAAACCGCATTACTTGATCATTAAGAGACGTGACACTTCGCATCGCTCAGCATCACGCCCTACGTTATCTGCAAACATAAACCTAGTACGGACTAGTTTACCTGTTTGGAAACCCAACCGTCACA
>JCP043_chr1:54532-54662
GTAACGGTTGCATAAGCCTTTAAACCGCAGGGCACAAAATCAGGCCATAATTACAATATAAGTAATTACAGGTATGCTATAGCTGCCTTATAGAAGCCTTATAGACCTGTTATAGGCATGAATTGTAATA
>JCP043_chr1:60691-60877
AGCTAGGTTATATATAGCTAGGTTTAGGCTATACTTAAGGCAGCTGATTATAATAATATTAACTTAATAAAGTTTTAATTATTCAGAGATGATAAATATTTAAATTAAATTAGACTTTAGAAACATTTAAATATACCTTTTAAGGATAATTTATAAACTTAAATATATAGAATAAACTTAAGTTAA
>JCP043_chr1:77020-77175
ATTAGACAGTACGTGTATTCGGTCCATTGATCCAGATTGGGATATTCATGTTGTGTTGTGTTGAATTCTATGCCTTAGAGTTTTTACCTTTCCTTTAAGGTTCTAATTTTAAAGTATCCCTGCTTGCACATGAGACTCCAGCACCTGTTCAACAG
>JCP043_chr1:80174-80405
GTGACGGTCGGGATTCCAAGCAGTTAAACTAGTCCGTACTAGGGTTATGTTTGCAGATTGCGTAGGGCGTTATACTGAGCGGTTGTTAGTTGTTACGTCTCTTAATGATTAAGTAATGCTTATTAGGCTTATCGATATAAAGAAGTTTTATTGATAGCTGGTGAGCTAATACTATGAAGTGCTAATAAATGTGGTCTATATACTAGTGAAGGTAAATATTGATCAGTGAGG
>JCP043_chr1:80200-80448
AACTAGTCCGTACTAGGGTTATGTTTGCAGATTGCGTAGGGCGTTATACTGAGCGGTTGTTAGTTGTTACGTCTCTTAATGATTAAGTAATGCTTATTAGGCTTATCGATATAAAGAAGTTTTATTGATAGCTGGTGAGCTAATACTATGAAGTGCTAATAAATGTGGTCTATATACTAGTGAAGGTAAATATTGATCAGTGAGGTCGTCGTGGAATTAGTGGTTATCTTGGTGAATTGGTATTAATC
>JCP043_chr1:80661-80751
TATATTTCTTACTAATAAACTTAATACAAACCAGGCTTAACTAATAAAAACAAATTCTATTAATAGCTAATAAATTAAAATTTATAAAAC
>JCP043_chr1:86709-86888
CAAGTCGCTACGATGAGTCATTCCTAGGCTACTACATTCTTAGGCTGATGCGTTCTAATATCTGTTATTCTAACATAATAAGAGCGTTGTTCAGTTGATGTAGGTTAGGTGGGTCCTCTGGGGCTGGCGCCTTGCATAGGGTTTTGTGGGGTACACGTGACGTAACCACTAGGGTCGTA
>JCP043_chr1:90752-90774
GTAATGGTTGTAATTTCGAAGG
>JCP043_chr1:90971-91127
AGATTATTACAATAGTTAGATTATAATAGATATTAAAGTATTATAATCCTAAGTATAAGATAATTTAGCTTTAATTAATTTATAATTATTAATAAGGCTATATTTTATATAAGCTTTTAAAAGATATATATAATATTACTAATTAGTATTATAATA
>JCP043_chr1:94672-94803
GTAACAGTCGCACCTAACCACTACGCCACAGGGCAAACGATTCGGCTACAACTGCTATTGTAGTAATCACAGTGGTGCGTACAGCTGCTTATAGAAGCCTTACAGCGCTGTTACGGGCACAAAACGTAACA
>JCP043_chr1:100055-100142
TTGTCTAAGCAGTTCGCATAGTGCCGGAAGTGTGTTATAAGGTGTGTTATTTGGAGTTGAACCTGACCTAGAGCTGTGGCATCCCGC
>JCP043_chr1:100828-100905
GAAAAAGAATATCATGTGCCTTTATCAGTCTTAGCAGCCTAAAGGTTAACCTTACAGGCAGCAATCAGCTACATAGC
>JCP043_chr1:107961-108059
TAAGAAGCGAAATGTGTCAGCCATTAGGTCTTTTAACTCAAAATGACACTCTCACAAACACATTTCAGGCAGTTGACCAACAACTGACATGATAGCTC
>JCP043_chr1:110001-110121
TTAGCTTTATACTGTAGCAATTAGTCAGGCATTGTGGTATAATGTCTAAGTTGTGAGCCAAATTTGTTATTTGCAGTTGAGACTTATGGCTGAGAGCTTATATCAGCATAGAGAACTTAG
>JCP043_chr1:115677-115763
TAAGGTGCGCGATTCAAGCATCAGCCAACAGGTCTATCAACTTAAAACACAGTTCAGGCAGCATACTAACTGCCACACAATAGCCC
>JCP043_chr1:123862-124003
CTACTCTTCTATTCCTAATTGTCGTATACCCCTCCCTAATCGTCGCGCACTCCGGTTCACTTCTCAAGTGCCTGTCTATCTCCGGTTTATTCCCACGTAAACCATACTATGGCGACTTATTTGTCCCATTTCGATCCGACG
>JCP043_chr1:148364-148475
TCTATAAATTAATTAAAACATGCCTTTAAAGTAGGATATAGGAAGAAGATTAAGATTATTTAAAAAAAAAATAACTAAGGCTATTTAACTAGTATAAATAAACTAGAGTTA
>JCP043_chr1:235342-235409
TTAAGTCCTAGCATAATGGTAAAGGAAATATAGAATAACACATATGGGTGATATACTTTAGTGCCCT
>JCP043_chr1:240508-240852
GTTGGATGGGTCTGTGCCCTGCCCACCGAACAGACCGCGACGATAGCTACGCTGGATCAGAGGCACGAAAATCTCCCGAAACCACCGAACGATAATAATACATACACACTCGGATCTATTGGTAAACATAGTGTCGTTATCGCCTGCCTGCCCAAGGGCAAAATCGGCACTATCTCAGCAGCGACCGTTGCCACTAATATGGTTTCTACCTTCCAGGGCATCAAGTTTTGCCTGATGGTTGGCATCGGGGGTGGCATTCCGCCTAAGGTTCGTCTCGGCGACGTCGTAGTTAGCACTCCTGTTGGGGCGTTGCCAGGTGTAGTGCAATACGACTTGGGAAAGGC
>JCP043_chr1:241299-241433
TGAGATGGAAGCGGCAGGGCTAGCGCATAACTTCCCATGTATTACCATCCGGGGCATTTGCGATTATGCTGATTCGCATAAGAATAATGCTTGGCAAGCTCATGCAGCCGTCGTGGCAGCTGCCTTTGCGAAGG
>JCP043_chr1:243216-243702
CGCCTTTGTCATATGCTGCAAGATACGGGCACGAAGAGGTTGTTAAGCTCCTAATCTCCAGGGACGACGTCGACCCTAACTCCAAGGAGATGATATACAGCGAGACCCCGCTTTCTTGGGCCGCAAAGAATGGGCACGCCGCCATTGTCAAACTATTGCTAGACAAGCAAGGGATCTTCGCAGACCATAAAGACCTCCAAAAGCGAACACCGTTGTCGTTGGCCGCAAAAAGCGGTCATGCGGCAGTGGTAAGGCTGCTTCTCTCCAGGCAAGATGTTGACCCCAACTCAACTGCCTGGGGGAGAAGAACGCCCTTATCTTGGGCCGCAAACAAAGGGCACGCTGCGGTTGTCAAACTCCTCCTTGATAAGAAAGGGGTCCTTGCAGACTATGCGGATGAAAGAAATCGGACACCGTTGTCATTTGCCGCAGAAAATGGCCACGAGGCGGTGGTCAGGCTACTGCTTGCTATGGACACCGTCGACG
>JCP043_chr1:258167-258279
TTTAAAAGTCATAATGCCTTTGTAGTAATACGCGAAGTAAAGCCAAAGGCCCCAAAGCAATATAACAAAATAAGGTGTTTACTTTTAACACAACAAAATATAAGGCATCATA
>JCP043_chr1:258264-258395
ATATAAGGCATCATACCTACGCCAAAAAAACAAAAGAAAAACACAATAACCTTAATATTAAGTCTCAGCAGATCATCGCACAGCTGCTGCCTTGAACCTTAAAATCCAACTGAACAAGTGGCCGCAATCCA
>JCP043_chr1:258690-258836
GGAAAAACTATGAATATTAGCGGACCGAGGCTGGCTCAGCGGGTTAGTAATAGATTGGATCAGGTCGCAAGACAACGCAGTGGGAGAAACACAAATTGAGGATAAACACAGTTGAATAACATTTGGGATGATCTGTAAATATGTAA
>JCP043_chr1:259289-259389
GTGAGGGCAAAGGGTATGTTACCTATGTTAAATGATCTATGTTATGTTCTTTTACCTTTGTGATGGGACTGAAGTTTCTTCAAACCTTCAGCCTTATAAC
>JCP043_chr1:272209-272307
CGATGACTGTCCCCGTCGCCACTGAGCTTCGCGATATCTTAACATGACCCTCGAGCGCTATTTCCTTCGTAGTACCTGCTGCTTCTTTCCACCTCGGC
>JCP043_chr1:276257-276626
CTGATTGGGGTTTGGTAACGCGTCAATCGCACCACGACACAACGTGTAAAGTTTTTTAGATTAATATTATCCGTAAATGTGGACTGTAGCCAAGAGTCTAATTGCTTTGAGACTGACTTAATAAGCCATAATGCTTGACTCTCTGACAGAGCCAGGCTCTTCTAATCCTATATACCCCTTCATTCTTGTGCCTAACTATCGACTTCTTGTATGCCAGATATGCCAGTACGTATATCTGGCTAGAGAAGCTTCTACTTACCTTGCTAAAAAGCATATTGGAATAGATCTAGTAATTTAGTGCTATCTAGTAAGAGATTAAAGGGATATTAAATGTGCTATAAAGTCAGGCTAAGCTTTCTTAGATATAAT
>JCP043_chr1:280714-280820
AGATTTATTACCTCTCAATAAATAAAGTATTATTAAGTTAATACTATTATGATTAGTTATTTTACTTATAAATTAAACCTAGGATAACCCATCTGTCAGGAAGCCT
>JCP043_chr1:283389-283488
TAAGTTCTCTGTGGTAATATAAGCCGTGAGCCACAAGTCTTAACTTTAAATAACACATCTAGCCATAAGCTAGACATTATATTAAAATGTCTAACCAAT
>JCP043_chr1:317357-317430
GAGCTAGATGTGCTATTTGCAGTTGAGGCCTGAGACCTGCGGTTGAAAGCTTAGATCACCAACAAGAACTTAG
>JCP043_chr1:353827-353972
CTGCAGCGGCTGGGCACGAGGCGGTGGTCAGACTTCTCCTTGGGGAAAATGGTGTCAATCCAACTTTTATGGACGGGTGCTATCAGACGCCGCTCTCCCTGGCTGCGAGATACGGGCATGAGGCCGTAACCAAGCTTTTGTTGGA
>JCP043_chr1:362504-362605
AATGCCAAAACAAATCCAGTAAAGACCCCTAAAGCTTAGGCTAGTTTACCTAAACCCTATTGTCGCTTGGGATCCGGGTCCTGGGTTTTCTAACCTCCCCT
>JCP043_chr1:402266-402368
GGGTATCATGAGGGTAGTTGATATGCTTCCTGAAGACTGTTATTGAGAGTGTTATTTTGAGGTGATAGACCTGACAGCTGATGCTTGCATCCCGCGTCTTAC
>JCP043_chr1:408551-408690
AAGGGGAGGCAAGAAAACTTATGACCTCTTATCTAAGTGACAACAGGACTTAGGTAAACTTAGTATATCTTATCATGATTTTAGGCTAGACTATTTTGGCACCCTGACTCAACGTCAGAAGCTTTCTTGCTCCCTGAGG
>JCP043_chr1:428100-428237
CCGGGGAGAAAGAACTCGACTGACGCGAAATCAAGGTGCCAAAAATATCTAGTCTAATGCCCACTAAATATTTGCTAAGTTTACCTAAACCATTTGTCACTTAGGATAGAGGCCCTATGCTTTCTTGCCTCCCCTTG
>JCP043_chr1:434001-434099
ACTATGTAGGTAGTTGGTATGCTGCCTGAAGTGTGTTTTTAAGAGTGTTTTTTTGAGTTGATAGACCTGATAGCTGATGGTTGCATCGCACACCTTAC
>JCP043_chr1:447976-448031
CCTGTGCTAGCGGCCAAAGGTTTAATGTTATGTCCAGCAATCATCCATTTAGTTG
>JCP043_chr1:485852-486001
TAAGTTCTCTGTGCTGAATTAAGCTCTCAGCCACAAGTCTCAACTGCAAATAACACATCTGGCTCACAACTTAGATATTATACCAAAATGCCTAACTAATTGCTATAGTGTAAAGCTGATATGAGGAAAACCTAGATTATGACTCTTTG
>JCP043_chr1:486388-486758
AGTCGCCTAGCAAGAAAAGAAGGCCTTATATAAGATCCTCTATAAGCTAAAGAGATTAACTGATAAGAAGAGGGAAGAGGCTATATAGCCAGTTAGGCAAAATCAGGCTTAGATTATATCCCTGATTGACGTGTGGATGGCAATTTGCTGAGGGGATGACTGCCATGGAGACTGCGCTGCGGAGAAAGCTCTGATGACCGAAGGCGGTATAGATGAGGCGTATTTGACTTCCTGTAGGTAAGGTGCATAGCTTTTAGACTTTTTGATAAATACTGACGCATGAGAAAAGTTTGACTGAAGGTTTCGTGATGATATGTATGTCGGTGCCATTAGGGCTGAGAAGATGGTTTGAAGCAATTAGAAGGTCGTG
>JCP043_chr1:496955-497047
TAAGGCGCGCAATGTAAGTATCGGCTGTCAGGTCTATCATCCCAAAATAATACTCTCATGAACACGTTTCAGGCAGTATACCAACTACCCAC
>JCP043_chr1:501813-501871
AGAATTATTATTTGCAGTTGAGACATGTGGCTGAAGCTTACATCACCATGGGGAACTT
>JCP043_chr1:516624-516736
TATACTGTAGCAACTTGTCAGGCAATGTGTTTTAACGTCTAGACTACAACCTAGGGGTTGTATGTGCAGTTGAAACCTATGGCTGAGAGCTTATGTTCAACACTGAACTTAG
>JCP043_chr1:521351-521444
TTGGTGGCTAAAGATTATGACATCTCAACGAGACATGTCAAGCCAACACACCGGACATTCCCAATTAACTCAAGCTTCTGGAAGGCAATATGC
>JCP043_chr1:533288-533393
AGAGAGCAAGAAAACTCCATACCTGTCAAAAACAATTAGTCAAAAGATCGTCTAAACTTATCCTAAAATTACCGAACCTTTTATGTCGTTTAGGATTGAGTTCCT
>JCP043_chr1:540189-540318
AAGGGGAGGCAAGAAAACTTAGGAGCTCTATCATAAGTGACAAAAAGATTTAGGTAATTTAGTATGGGTTTACTTACCTTGAGGCTAATTATTTTTGGCACCTACGCTTATGTTCAGATGCTTTCTTGC
>JCP043_chr1:541384-541492
CGTGATAAAGTTGAGGGGTCAAAAGAAGTTTCAGTCCCAGCACAAAGGTAAGAACAGAAATCAACAAGAAATCAACACATATGGGTAATATACTCTTTGCCCTCACTG
>JCP043_chr1:546832-546903
AGATATATTGAACTTATCCAAGTTTTTTTGTTTGTTTTGGGCAGAGGTCCAAAGTCTTGTTACCTCCCCCT
>JCP043_chr1:560818-560961
CGAACGCACGACCTGCAAAAACGAAGAGTGGCGCAGGGAAGAGCGTTTTAGGATTTTAGGTGCCGACTTATAGAAGGTTTATGGGTTCATAGGTAGATACCACTGCACCACCCTTCGTCCAAGGAGTTATTTTGGAATATGAG
>JCP043_chr1:568303-568387
GCTACTTGACTCATTGCTGGCCATAAGCTTAAAATCTAGGCTACTAACACAGATGACGAGGACACGATATTCCTTTCCATAATA
>JCP043_chr1:596537-596672
AAACTTGGGACGTCTATCCTAAATGGAAAAAAAGGATTTGAGGGAATTTAGTATAGATTTAGTATAGATTTGGTGGATCTTAGATTAATTCTTCTTGCGCCTTATCTCAGGGTCAGATGTGTTCTTGCTCCCTGA
>JCP043_chr1:603984-604019
GTGGCTGAGAGCTTATATCAGCACAGAGAACTTAG
>JCP043_chr1:625347-625491
TTATATACCAAAATCACTCTATTACCTGTACCGAAGAGTGGTCTAGTGGTATCCGTCCTAGAACCTATAAACCTTCTCTCATTCCGCACCTAAAATACTTCATCCACTAGGCTGCTCTTCGCTTTTTGCAGTCCACGAGTTCGA
>JCP043_chr1:626242-626366
CTCAGGGAGCAAGAAAACTTGAGACTGTATTAGAGGGCGTCAAAATAAACCCATCAGCGAGTCCCCTAACTCTACGGTAGTTTGTCGAAGCCTTTTTGTCATCTAGAATCACTGGTCTAAGTTT
>JCP043_chr1:655498-655620
GAGGAGAAGCAAGAAGCCTCGATCCTAAGGGACAAAAATACCTAAGTAAATCACTATCAGCTTCGGAAGGCTCTGTGATGAGCTTATTTTGGCACCCTGCGTCAAGGCCTTGCTCCCTGGGG
>JCP043_chr1:671481-671622
AAGGTGAGGCACGAAAGCTTAGGACCTCTATCCTAAGAAATAAAAAGACTTAGGTAAAGTTAGTATAGATTTAATAGATCTTAGCTTAGATATTTTCTGACACCTCAGTTCGATCAACACCAAAAGTTTTCTTGCTCCCTG
>JCP043_chr1:739225-739361
GGGGGGGCAATAAAACTTAGGACCTTAATCCTAAATAATAAAAAGATTTAAGTAAAATAGCCTAAGTTTAGGAGCTTCTTAAGGAGTTTATTTTAATAACCTCGTCCAGAGTATGAAGTTTTGTTTCTCCCTAGGG
>JCP043_chr1:750246-750282
CTTATCTCGATGTCATCTGCATCACGACACAATGTC
>JCP043_chr1:752452-752566
GGGGAGGAAGACTACTGACGGTAAGCTTAGGGTGCCAAAATTACTGGTCTAAAGATCCGCTATAATTTGCCTAAACGTACCTAAATCTTTTCATCACTTGGGATAAAAGTCCTA
>JCP043_chr1:753695-753838
CCAAGCTTCGAAATCGATCGACCAATCGATTTGATCGATTCGATTAATCGATTCGATATCGATATCGATCGATCGATCAGAGCTGCCAGTCGATCGATATCGATCGATTACAAGTCCTGATCGATCGATTTGATCGTCGATCG
>JCP043_chr1:756832-757026
TTCTCCAACTGGCGAGCAGGGTCAGCGTAGATAGGGATACCTAGTGAGAACTATGAGTGATCGATCGACGATCGATATCGATCGATCAAAAATTTGAACCGAATCGATCGATATCGATCGATTGAAGGCCCTGATCGATATAAATCGATCGATCAGAGCTCACAGTCGATCGATTCGATCGATTTCGAAGCTTG
>JCP043_chr1:782878-782958
ATGTCTAAAATGTGACCTAGATGCGTTATATCCAATTGAGGCCTGGGGCCGGGAGCTTATCCTCACCACTCAGAACTCAG
>JCP043_chr1:804861-804959
CTATCATATTGCCTTCCAAAAGCTTGAGTTAATTGTGATTTTTCAGTGTGTTGGCTTGATATGTCTCGTTGAGATGTCATAAGCTTTAACCATCAACC
>JCP043_chr1:807534-807683
TAAGTTCTCTATGCTAATATAAGCTCTTAGCCACAAGCCTTAACTGCAAATAACACATCTGGCTTATAACTTAGATATTATATTATAATGCCTAACTAATTACTATAGTATAAAGCTAATATTATGAAAACCTAAAAGATAACTTATTT
>JCP043_chr1:808049-808428
TCAGGAGGTCAGAAAAGTTATTAAGTAAGAAAGAGAGGCACTAAAAGCCCTTCTAGGTGCTAGTTCTTAGAAAAATAAGAAGATAGTTAAATTAATTAGAAGAAGAAATTAAGCTTAGATTATATCCCTAATTAATATATAGCTTGCAGTCTGCTAAGGGGGTAGCTACCACCGAGGCTGCTTTGCAGAGAACTTTAACGACCGAAGGTTGCAGGAATAAGGCGTATTTAACTTCCAGGTAAGGCGCACAGCTTTCAGATTTATCGATAAATACTAACACACGACAAAAGCTTGACCTGACTGGCGAAGGTTTCGTGATAACACGTATGTCGGTGCTATTAGGACCGAGAAGAAGGTTTGGAGCAATTGGAAGGTCGTG
>JCP043_chr1:818211-818287
GTCTGAATTGTGAGCTAGATGTACTATTTGCAGTTGAGACCTGTGGCCCAGAGCTTGTAATCACCACATAGGACTT
>JCP043_chr1:825684-825746
TTTTTTGCTTGACGAAAGGGTGGGGCTGTCGAAAGGGGGGTTGTGTATGGTACCTCCAGCTC
>JCP043_chr1:826363-826454
GGGGAGGCAAGAAACCATATGTCCTCTATTGCAGATGACAAAGAGACTCGAGCAGAATGAGTAATTTGATTCACTTTTAGACTATTCACTT
>JCP043_chr1:839539-839593
GTGTTATCTTGAGTTGCCAAACATGGCAGCTGATGCTTACATCGCATACTTCAC
>JCP043_chr1:888970-889062
TGTGATAAGGTTGAGAGCTTGAAAGAGACTTCAGCCCCAACACAAAGGTAAAGGACACAAATCAACACGTATATATATTCATTGGCCTCACT
>JCP043_chr1:893789-893925
GGGGAGACGACAAAGCTTGTGATCTCTGTCCTAAGTGAGAAAAAGACTTAGGCAAGTTTAGTACTGATTTATTAGAGTTAGACTAGTTCTTCTTGATGCATTGCCTTAATCTTTCAAGTTTTCTTGGTCTCTAGGG
>JCP043_chr1:935068-935197
CTCAGGGGCAATAGGACTTCTGATATCAAGGCACAAAATTAACTGGTCTAACTACCTACTAAGATATACTTAACTTACCTATTTGTTTTTGTCGCTTATGATAGAGGTCTTACGTTTTCTTCCCTCCCC
>JCP043_chr1:936747-936882
GGAGGCCAGAAAACCCAAGCCCTCTTTTCTAAGTGATGAAAAGACTTAGGCAAGTTTAGTATACTGTATCAAGTCTTTAGACAAGTTAATTTTAGCACCCAAGCTTAATGTCAAAAGTTTTCTTGCTCCCAGAGG
>JCP043_chr1:943134-943270
AAGGGGAGGCAAGAAAACCTAGAACCTCTTTTCTAAATGATCAAGATATGTAAGTAAACTTGGTATAGACTTGGTAGACCCTTGGACTCTTTTTCGTACCTAACTTGAGGGTCAGAAGTTTTGTTGCTCCCTGAGG
>JCP043_chr1:1113452-1113601
GAAGCAAGAAACCTTCTGGTTTCTACTCTAAATGATAGAAGACCTAGGTAATTCTATAAAAACCATACTCAAATTTAGTATAGATTTGGTATATCTTTAGATAAATCTTTTTTAGCGCTTTGATTTACGGTTAGAAGTTTTCTTGATCC
>JCP043_chr1:1114987-1115118
AAGGAGGCAACAAAACTTAGGGTATCTGTCCTAAATGATGAAAAGTCTCGGGTAAATTTAGCATAGTTTTAGTAAACCTTAGACTAGTTACTTTTAATATCTTGCCTTTATGTTAGAGGTTTTCTTGCTCC
>JCP043_chr1:1115266-1115390
AAAAACTTCAGGACTTTACTCTAATTGATAAAAATAACTGATCTAAAGGCCTCCTGAGTCTACACTAATTTCACCAAAATCTTTTTGTTACTTATGACAGAAGTTCAAGGTTTTCTTGCTCCCC
>JCP043_chr1:1131772-1132002
AGAAGGAAAAAGGAGGTTATCTATAGCCGATATTAGGAAATGAACGAAGGGTGCAGACCGTGTACGGCTGTAAAGTATGTGATGTAGCTATTTGTAATACGGCTGACTGCTGGTACTTCTATTACACGCAAGTTTAGGTGTATGAGAATGTACTTTATGTAGCGCTTATTTTGATAGGTCCTATACCCCTGTCGTGACCCCGCCGGAGCTTTATGCCGCCTGAAGAGATA
>JCP043_chr1:1191670-1191801
GACCAAGAAAACTTAGGACTTTCATTCCAAATGACAAAATAAACTTTGCAAAAGCCCTCCTAAAATTATGACAGCTTACCTAAGTCTTTCTGTCACTCAGGGTCAAGGTCCCGAGTTTTCTTACCTCCCCT
>JCP043_chr1:1309735-1309861
CAAGAAAGCTTAGGACTTCTATCCTAAATGACAAAAAGACTTATGTAAAGTTGGTCTAACTTAGTATGCCTATAGATTAGTTAATTTTGACACCTTGGTTTCAAGTCAAATTCCTCGCTCTCGAGG
>JCP043_chr1:1336933-1337003
GGGGAGACAAGAAAACTTAGGACCTCTACCCTAAGTAATAAGCAGACTTAGGTAAGTTTAGTATATCTTA
>JCP043_chr1:1337840-1337964
ACATACGACCACAGCTCGTGGAGAATACGGGGTCCCGTCTGCTCCCCCAGAGTCAAGCCGCGAAGCGCCGGATTAGTAGTTGGGTCGGTGACGACCAGCGAATACCTGGTGTTGTATGTTTTCT
>JCP043_chr1:1370828-1370937
CTATCCAAGCTAACAAAAGGCCTGGTTAAATTCAGTGTAAATTCAGGAGACCTTGGACTAGTTAATTTTGGTACTTCGCTGTAAGGTTAGAAGTTATCTTGCTCTTTGA
>JCP043_chr1:1371040-1371177
CTCGGGGAGCAAGAAAACTTAAGACTTTAGAAGAGGATGCCAAAATAAACTCAGTAAAGGGTCCCCTAAGCCTGGGCTAAATTACCTAAACACTTTTGTCGCTTAGGGTCAAAGTCCTAAGCTCTCTTGCCTCCCCT
>JCP043_chr1:1380472-1380597
CCAGGGAGCAAGAAAACTTCTGACTTTAAACTAAGGCGCCAAAATTAACCAATCTTTAGGCCTACAAGGAAATACTAAACCTATCTCGTCTTTTTGTCATTTGTCCCAAGTTTTCTTGCCCCCCC
>JCP043_chr1:1430472-1430609
GGGAAAGACAAGAAAACTTGGGACCTCTGTCATAAGTGACAAAAATATTTGGGTAAGTTTAGTATATCTTAGCAGGTCTTTAGACCAGTTGATTTTGGCACCCTAGCTTCATGTCAGAGGTTTTCTTACTCCCCGGG
>JCP043_chr1:1522635-1522720
AGAAGCAAGAAGATTCAAGACCTCGATCCCAAGCAATAAAAAGACTTGGGCAAGATTAGCATAAGCGTAGGAGGCTCTTTGACTA
>JCP043_chr1:1574890-1575034
CCAGGGAGCAAGAAAACTTCAGACATTGAAAGAGGATGCCAAAATGAGCTTGTCAAAGAGTCCCCTAAGCTTAGGCAATTTTAGGCAAACTTGCCTAAATCTTTCTATCATCTAGGATTGAGGTCCTAGGGTTTCTTGCCTCCC
>JCP043_chr1:1587987-1588115
AGAACGTTTAGGACCTCAATCCTAACAACAAAAGTACTGAGTTCAATTTAGTATAGCCTTAGTATGCCTTTAGATTAGTTATCTTTTGCACCTTGGTTTAAGATCAAGTGTTTTCTTGTTCCCTGAGG
>JCP043_chr1:1677354-1677480
AGAAAACTTCAGACTTTACAAGAGGGTGCCCAGACGAAATCATTCAAGAATACCTCAAGCTCAGGCTGGCTTACCTAGATATTTTTGTCGCCTAGGATCAAGCTTGGCCTTAAATTTTCTTGTCTC
>JCP043_chr1:1717683-1717789
CGTCGTCTCCATAATCCATCTCATCGTCATACTCGTCCCCATACATGTCCTCGTCGTCGTCGTCCTCTTCATCTTCATCGGAATCGTCGTCCTCACCACGAGGCTC
>JCP043_chr1:1737086-1737224
CTCGGGGGTAATAAAACTTCTGACATAAAAACAGGGTGCCAAAATTAACTGGTCTAAAGATCTACCAAAGTATACTAAGCTTACCCAAGTCTTTTCGTCACTTGGAATAAAGATCCTAAGTTTTCTTGCCTCCCCTTG
>JCP043_chr1:1745487-1745607
CTCGGGGGGTAATAAAGCTTCTGACGTTACAAAAATGGCGCCAAAATTAACTAGTCTAAAGGTATATTAAGATACACTAAACTTACCTCAGTATTTTCGTCCTTTAGGACAGAGGCCCTA
>JCP043_chr1:1790596-1790720
GGGGAGGCAAGAAAACTAAGTCCCTATCCTAAGCGACAAAATACTTAGGTAAGCTTAGTGTATCTTAGCACATCTTAAGACCAGTTTATTTTGGTACCCCAACCTACAGAATTGCTCTCTGAAG
>JCP043_chr1:1794052-1794116
AGACCTCGATCCTAAGTGATATAAACACTTAGACAAATTTAGGACAATTTAGTATAGCTTTAGA
>JCP043_chr1:1828598-1828747
CTCAGGGAGGAGGAAAACTTCTGACCTTGAACTCAAGGTGCCAAAAATAACTACCTATCCGCGTGGCCTAAAGGCCTACTAAGTTATGCTAAACTCCCCAAAGTCTCTTCATTATTTAGAATAAAGATCATAAGTTTTTTGCCTTCTCT
>JCP043_chr1:1847042-1848002
GTACTCTCAACATGACGACTCTTACTTCGTGGAGTCTGAAGAACCTCATCACAGAATCACAGCCCAAGAAGCAGCACGAATGATGGCCCGTCAACGGCAAGACATCATTGGCGTTGAGCTATCACGATTAGCAGGCGATGAGTACCTCGAGGATATCATGCAGCATATGCGACAAATGGAGGTATGTTGCCACATTGACGTCTACCACGTCTCATCTGCTGACAATGTTTAGGATGAGACTCTACCAGATGCTTCCCTCATCGATATGCAACGCGAGATTCAGTGGTTCATGCGACCTTACTTGATCGACTTCCTCATCGAGGCCCATGCTGCCTTCGGCCTCCTCCCCGAGACTCTCTTCCTCACTGTTAACCTCCTCGATCGATACTGCTCCAAGCGAGTGGTGTATAAGCAACACTACCAGCTAGTTGGATGCGCTGCGCTACTCATCGCTGCGAAGTATGGTGACAAGAAGGACCGCGTTCCTCAGATTCACGAACTCAACAACATGTGCTGCGGACTCTATGATGCTGGCATGTTCACACAAATGGAGATGCATGTCCTCAACACCCTCGATTGGATCATTGGCCACCCCACCGTCGACTTCTTTTCGCAACTAATGGTAGCAGAGGAGGGTGACGATCAGGAGGTTGCGCACATGGCCGCCTATCTGTGTGAGATTGCCTTGTACCATCGCGATTTCGTTTCCACCAAACCTTCCGTTATGGCTCGCTCATCTCTGGCTCTCGCACGAGCTATCCTTGGCCGCTCTGAAGTTAACGATGGAGGTTGGGACCAGACAGAGAACGTTACTTTGATCACATTGTCGCACCACCTTCATCAACCCTCGCCTACACTTGCGCGCAAGTACTCAACAACAGGTTTTTCTCGGGTGTCGCAGAAGCTGGCCGAGTTCATGGCTGAGCAAGCTGCGATCGCCCGTCGAGCTGCTAACCCAGC
>JCP043_chr1:1859252-1859390
GGAGAGGCAAGAAACTTAGGAGCTTCATCCTAAACAATAAAAAGATTTAGGTAAGTTGAGTAGAACTCAATAGGCCTTTAGACTAGTTATTTTTGACATCTTACTTTGAGGGCAGGAGTTTTCTTATTTCTCCTGAAG
>JCP043_chr1:1863015-1863149
GGGACGGTCAGAAAACTTGAGACTTGACACTATATGACAGAAATACTGAGGCAGACTTAGGCTTTATACAGTAAGCTCTTAATTAGTTTATTCTAACTCGCCGATTGAAGATCGAACTTTTTGGCTCCCTAAGG
>JCP043_chr1:1879790-1879915
GGGCGGCAAGAAAACTCCAGGCTCATATCTTAATGCCAAAAGAATTTAGGTAGATTTAGGAAAAATTTAGTAGACCTTTAAATTAGTCTTTTTTTGCACCTTGATTTACAATCAGAAGTTTTCTT
>JCP043_chr1:1880298-1880408
GGAGCAAGAAAACTTCGGACGTGAAATCAAGGTGCCAAAAACATCTAATTTAAGGCCTATGTCTTTTTATCACTTAGGATAGAGGTCTGAAGTTTTCTTGCCTCCCCTTG
>JCP043_chr1:1902804-1902940
CTCGGGCAGCAGAAAAGTTTCAGACTTTAGAGGAGGACGCCAAAATAAACCTAGTCAAGAGTCCCCTAAGTTTAGACTAAATTACCTAAATCTTTTCGTCGCTTGGGATTAATGTCCTAAGCTTTCTTGCATCCCC
>JCP043_chr1:1906361-1906499
CTCAGGGAGCAAGAAAATTTGTGACCTAAACAGGCAATGCCAAATAAATTCACCAAAGAGTCCCCTAAGTTTATGATAGTTTTACCCAAGTCTTTTTGTTATTTAGGATCAAGGTTCAAGTTCTCTTGCTTCCCCTCG
>JCP043_chr1:1921127-1921273
GGAAAGGCAAGAAATCCTAGGATAACTATCCTAAATAATGAAAAGATTTAGGTAAAATTATCATGGATTTAATGCAGATTAGTAGACTTTAGACTAGTTATTTTTGGCACCTGGACCTAGGGTCAGAGAGTTTCTGCTCGCTGAGG
>JCP043_chr1:1949126-1949217
GGGGGGCAAGAAACCTTATGCCCTTGAAACAAAGTGACGAAAGTACTTAGGTAATCTAGCCTAAGCTTAGCCGAGTTTATTTTGGCATCCT
>JCP043_chr1:1954531-1954661
AGGAACATTTAACTATCTTGACTCTAAGCGATAAAAATGTTTAGGTAATTTAGCCTAAGTTTAGGGGACTCTTTACTGAGTTTATTTTGGCATCCTCTTGTAAAGTCTTAACTTTTCTTGCTCCCTGAGG
>JCP043_chr1:1956351-1956498
CCAGGGAGCAAGAAAATCTCTAATGTTAATTTAAGGTGCCAAAAATGCCTAATAAGGTCTACTAAATCTATACTAAATTGCCCTGAATTATCCCAAGTCTTTTTTATTACCTAAGATAGATGTCCTAAGTTCTCTTACCTCTCCTTG
>JCP043_chr1:1963444-1963568
AAGAGGATGCAAGAAAACTTAGGACCTCTATCCTAAGTGATGAAAATACTTAGGTAAACTTATTATAACTTAGATCAGATATTTTTTGGCACCCTGATTTCACGTCGGAAGTTTTCTTGCTCCC
>JCP043_chr1:1968851-1968980
CTCAGGGAATAAGAAAGGTTCTGACATTTTAGGCAAGGTGCCCAAGACAACTAATCTAAGGTATACTAAGTCTATCCTAAATTGACCTGAGTCTTTTTGTCATTTAGAATAGAGATCCTAAGTTTTATT
>JCP043_chr1:2004752-2004894
CTCAGGGAGCAGGAAAACTTCTGGCATGAAATCAAGGTGCTAAAATAAACTGGTCTAATAATGGCTTGCTAAGATATACTAAACTCACCTGATTCTTTTCGTTACTTAAGATAGAGGTCCTAAGTTTTCTTGCCTCTTCTCG
>JCP043_chr1:2050330-2050456
CAAAAAAACTTAGGACCTCTATTCTAAGTGACAAAAAGATTTAGGTAAGTTTAGTATAAGCTTAGAGGGGCTTTAGATTAGTTATATTTGTCACTTGGTATAAAGGTCCTCAGTTATCTTGCCTCC
>JCP043_chr1:2176369-2176523
GTAGGACAACTCAGGACCTCTATCCTAGATACAAATACTTAGGTAAACTTAGGTAAACTTAGGTAAATTTAGTATAGATTTAGTAGACCTTTAGACTACTTAACTATTTCAAGCATCTTGGTTCAAGGTCAGAAGTTTTTCCTGTTCCCCAAGG
>JCP043_chr1:2177358-2177459
GCAGGTAAGAAAACCTAAGACAACTATCACACACGACAAAAAGACTTGAGCGAACTTAGGATAGATCTAGTAGACTTTGGACTATTTGTTTTTGACACCCT
>JCP043_chr1:2181884-2182016
CTCAGGCAATAAAACTTCTGACATTAAACCAGGATGCCAAAATTAATTAGCCTAAAGGCATACTAAGATATACTAAATCTACCCAAGTATTTTCGTCACTTGGGATAGAGGTCCTAAGTTTTCTTGCCTCCC
>JCP043_chr1:2396679-2396820
AAGGAGAGGCAAGAAAACTTCAGGAACTCAATCCTAAATGACAAAAAGACTTAGGTAAACTTAGGTGAGGCTTAACTAACCTTTAGACTAATTATTTTTGACACCTAAACTTAGGGTCTGAAGTTTTCTTGCTCCCTGAGG
>JCP043_chr1:2469357-2469492
AGGGAGCAGGAAAACTTCTGACATTAAATCAAGGTGCTAAAATTAACTGGTCTAAAGGTCTGCTAAGATATACTAAACTCACCTAAATCTTTCAATTACTTACCATAGACGTCCCAGGTTTCTTCTGCCTCCCCT
>JCP043_chr1:2472125-2472262
GGGAGGCAGAAAAACTCAGACTAGAGTCCTCAGTGACAAAAAGGCTTAGGGTAGTTGATGATTAACTTGGCTTGCTCTTTGACCAGTCAATTCTCTCACCAGGATCAAAGGTCTTGAATCTTCTGAACCCCCAGAGG
>JCP043_chr1:2502437-2502578
AAGGGCAGGCAAGAAAACTTTGAGACCTCTATCACCAGTAACAAAAAGACTTGGGTAACTTTATTATACACTCAGTAGGCCTTGAGACTAATCATTTTCGGCACCTTGATTTATAGTTAGAGGTATTCTTGCTTCCTGAGG
>JCP043_chr1:2594070-2594213
AGAAAACTTCTGACCAGGGATCAAGTGCCGAAAGACTAGTCTAAAGGTCAACTAGTCCATAGTGAATTTGCTAGAGCTTATACAAAATTTACCTATATCTCTTTGCCACTTAGTATAGGAATTAGAAGTTTTCTTGCCTCCCC
>JCP043_chr1:2629152-2629290
CTCGGGGAGCAAGAAAACTTCTGACATTAAATCAAGATGCTGAGATAAACTGACATAAGGGCTTGCTGAGATATGTCAAATTACCTAAGTCTTTTTATCACTTAAAAAAGAGGTCATAAGTTTTCTTGCCTCTCTTTG
>JCP043_chr1:2636404-2636552
AAGAGGAGGCAAGAAAACCTAGAACCTCTATCCTAAGTGAGAAAAAGGCTTGGGTAAAGTTAATGTAATTTAATATAAATTTAGTAGACCTCAGATTAGGTATTTCCAGCACCTTAGTTCAATATCAGATGTTTCTTGCTCCCTGTGG
>JCP043_chr1:2646727-2646771
GGAGGCAAGAAAGCCTAGAGGACCTTTATCTTGAGTGACAAAGA
>JCP043_chr1:2696474-2696613
GGAGGAAAGAAAATCTAGGATCTTTATCCCAAGTGACAAAAAGACTTGGGAGGGGGGAAATTATCCTAAACTTAGAGGCCTACTTGATGAGCTTATTTTGGCATCTTCTATTTGGTCTCGAGTTTTCTTGCTCCCTGAG
>JCP043_chr1:2709903-2710061
CTCGAGGGAGCAATAAAACTTCAGACTGCAGAGGTGGTTGCCAAAATAAACTCATCAAAGAGAGTCAAGAGACCCCTAAATTTAAGCCAACTTACCTAAATCTTACCAAAATCGTTTTTTTATCCAGAACTAAAGTCTTGAGTTTTATTGCCTCCCCT
>JCP043_chr1:2749485-2749622
TTCAAGGGGCAAGAAAACCTCTGATATTAAATCATGGTGTCAAAAATGACTAGCATAAAGGATCACTAAGTTATACTAAACTTATCTAGGTCTTTTTGTCACTTAGGATATAGGTCTAAAGTTTCGTTGCCTCCCCT
>JCP043_chr1:2816967-2817099
GAGCAAGAAAACTTCAGACCCTAAGACCGGATGCCAGAACAAGCTCATTAAAGAGTCCCTTAAGCTTATGCCAACTAACCTAAATCTTCTTATCGGTATAGGATCGAAGTCCTAAGATTTCTCGCCTCCCCT
>JCP043_chr1:2834834-2834969
GGAGGCCAGAAAGCTTAGGCGCTTAATCCTAAGCGATAGAAATATTTAGGCAAGTTAGCCTTGACTTGTATGACTCTTTGGTGAGTTTATTTTGGCATCCTCTTCTAAAGTCTCAAACTTTCTTGCTTCCCGGGG
>JCP043_chr1:2845126-2845229
AGATGCCAAAATAAATTGATTAAATAGGCCCCCAAACTTAGGCAACCTTACCTAAATCCTTTTGTCATTTAGGATTGAGGTCCTGAGTTTTATTGCCTCCCCT
>JCP043_chr1:2908548-2908621
AGCAGCTGTATGATCTGTTGACTTGATGATAAGGTTATTGTGTTTTTAGGCGTAGCGTATGACGCCTTATATT
>JCP043_chr1:3014527-3014666
GGGGAGGCAAGAAAAACGTAGGACCTCTATCCTAGATGATAAAGATATTCAGGTAACTCTAGCCTAAACTTAGGGGGCTCTTTACTGAGTTTATTTTAGCATCCTCCTCTTATGTCTCAAGTTTTCTTGCTCCCTGAGG
>JCP043_chr1:3069959-3070087
AAAGACATACAACAGCGGGGATTCGCTGGTCGTCACCGACCCAACTACTAATCCGCCCCTTATTAGTTTATCTATGGGAGATCAGACGGGATCCCGAGTTCTCTAGTAGGTATGGTCGTATGTGATAG
>JCP043_chr1:3092866-3093020
AAGGGGAGGCAAGAAAACTTAGGACCTCTATCCTAATTAACAAAAAGACTTGAGTAAACTCTAGTATAATTTAGTACCTATAGATTTAGGGGAGCTTAGATTAGTTATTTTTAACACCTTGGTTCAACGTCAGAGGTTTTCTTGCCTCCTGAGG
>JCP043_chr1:3099503-3099640
CTCGGGGAGCAAGAAAACTTGAGACATTAGAAGAGGATGTCAAAATAAACTCAGTAAAGAGTCCCCTAAGCTTGGGCTAAATTCCCTGAACATTTTTGTCGTTTAGGGTCAAGGTCCTAAGCTTTCTTGCCTCCCCT
>JCP043_chr1:3189110-3189197
AATGCCAATCTAGCAACAAATAAGGTGAAGCCGAAGGCAAGCAAGCAAGATAACAAAATAAGGTGGTTTTTTAACATAACACAATAT
>JCP043_chr1:3190512-3190593
CACAGAAGTCAAAACCTAATAAGGTTCATCTACCTTTAATGACGAAATTTCTGCCTTAACCAAGCAGTGCTAGTACCAGTT
>JCP043_chr1:3190646-3190726
CAACATTCTTCCTTCAACCCAAAGGATCTTCAATCGACCCTGGTAGCATATCACGCCGAATTCATCCATCGCACTTCCAC
>JCP043_chr1:3190809-3190940
CTCAGGGAGAAAGAAAACTTCTGACATTAAATCTAGGTATTGAAGTAAACTGGTCTAAAGGCTTGCTAAGATATACTAAACTTACCTAAGTCTTTCCATTACTTAGAAAATAGGTCCTAAGTTTTCTTGTC
>JCP043_chr1:3224438-3230555
AATTCAGCCGAAGGCTGACTCTACATTAATCCATAAGTTTCCAGAATAATGAGGGTTTGGTGCAGACAAGGGTAATAAGTTTCTCGGGCGCTGATTGGCCCAAGTTTTGTATTGCCAGCCGCAAATCGTTCGACAATTGGCTGTTGGTTCCAGAGAAGTGGGCCTCAGCCCCTCTGCACCATCTCGCCGTTTGTTTACTCAGAAAGATGATTTGTTTACGTTACACTTGGCTGAAGACAGCCATTTCGTCTGCTTCAACGCTTCTGCGTGTCTTCTTTTCGTTAGGCAATGGGTCCTAAACCTACTTCCCGGTAGCTGTATAATGGACATAATTCCAATTGTCTGTGCCCGCTGTGGCAAGGAGAGACCGGCGGGCGACTTCGTCAGCAAAAGGAAATCTGCTGGGAACACGAAGAACTGCCTTGATTGCCGTAATAAGAACAATTCTCATGTCAGCTCTGTCTCCCCACTCTGTAATATCAATGCTAACTAATGAAGTATTCCAGATCCAGAGACGCGACCTTGACGCTGAGAAACCTAGCCTCAGCTGAGAGATGTGCCCCGAAGAGAACCGACGGGGATGCTGGCTTACCGCCTCCTAACGAGAGATCCGGAACCCAGCCTACGTCGCCAGAGAAACTACGGCAACGTCATGCAGCTAGGAGGCTATTCAGAGAGTCACTTAGCCAGCCGCACGTAGTGCTGGGGACGCCAATTCCACCAACCCAACAAAGCACGCGACGTTTCCGTGCTCTAGCTCCCTCACCTCCCGTGCAGCCAACGGCCCATCCAATAGCCTCACATTCTGACCCATCTACTGTCCGAAGCAGCACAACTGGTTTGGGTTACTCTTACTTGGCTGCTAGGTTCCACAAGGGCGGGAAGGACTCGCAAGATGAACCCTCCAAGGCCGTGGCGAGGGCCAAGCAGGCCGCTATCCAGCGCGACCATCGTTCACGACGCCGTGTAGGGGAGACTGTGTCACTGACTCCCACCATATCTCAACTCGGCGTCTTTGGAGATTTTGAGGGTCCTGGAGAAGGTATCCTTGTCCTGTGGTCTCAGTGGTTTGTTCGGGCTAACCACGAAACGTAGATGCGAGTCAAGACCGACTACAGCCGAGTGAGCTTCTAGGTGGGGATGAGATAAGGAAGGAAGGAGATGACAGGGGCCAGTTCTCTGAGTCCGATATTGATGCTGAGGACTACTTTAACTTGCTGCTTTCACCTGCTCGACCACGGAGGTACCTCAAACAATTAGGGGTAGAGTCCGATCCTGATCTAGGGGACGAACATGAGAACAGCGATAACGATTGCGTGGATGGAAGCCCTCTTCGCCATCGCTTGCGGCAGCCTTCCGCACGGCCAAGGCGTGGTCGCCGTGGTCCTGCCCCTGGTACAGGAGGGCGGCCGAGAAAATCTCCAAGGCAAGCTCGATCGTCGATGCCGCCACGACGTATTCGGAGTCCAGTGATAATTCCACCCGAAGAATTGGCGGTCTTTCATGCACAAGATCCGGTGTGGAATGGCGACCTTGACGCTTGCGCCTTGACTGACCGCGACAAGGCCACCCTCCGCGAGTTCTGGACCACGCTCGACAATGACCAGATGGAATACTGCACTAGATGCCAAGAGTGTTGGTTCCAGATGAAGATAGATTCTGATGGCATTTGTGAGCGTTGCTATCGAAAGGATAGGAAACGCCGCCCCGACGAGCCGTATTTCTTCTCTGCGGATAATCAGCTCGACTTTGGCCCTGTACCGGCCCGATTGCCGCAGCTTACGCCTACCGAGGAGTCTTTGCTTGCCCGTGTTCACGTCCACGTGAACATTATGCTTGTGCGAGGGCAGCAGTACAAGTATCGCGGGCACGTGGTTCACTTTCTCCGCGAGGTTGGCTTGGTGTACAACCAGCTCCCGCTTTTGCCGCAGGAGTTGAACACTGTATTGCTACGTCCTGCCAATACGTCGTCCCACGCAAACCTTAGCCGGCAATTCACCCGCCAGTTCCGCGTGCGCCGCCAGCCGGTTGTCATATGGCTAGACTACCTCCGCCGCCATCATCCTGGCTATCGATGCGTCGTCATCGACGAAGAGCGGCTGAATCAATTGCCCCAAGATGGCAATGTCCTGGATGCTATCCCCCAGAGTCAGGTGGAGACTGCCGATGTTGGACCCGACTCACCCGAGGAAGATCAGGAGGCAGAGCCTGACCTGGAGGACGAGGCTGCGGTGCCGGACCTGTTGGCCAAGGACACGGAGCTTGATGCTCTGCGGTCTATTCTCTCCGGAGAATCAGGCGCTGATTCAGAGCTTTCCACAAGCTTCCAGGCGCAGGCACAACACGAGCTGCAGCTCCCGAATATACGACACACACCCATTAATGAGTTCAATCGCTCTCATGCCCTACTCTCCTTGGCGTTTCCCTGCCTCTTTCCTGACGGTAGAGCCGACTTTGTTGAACCTCGATTGCGCTCCATTGATTACAGAGATTACGTCGAGCACGCGATGCGCTGGCACGACGGGCGTTTTGCACGCCACCCGACCTTCCGCTTCGTCGCCTTCAACACGCTAATGCGGTCACAAGCACGTTCACGGTCCAGATTCTTCGTGAAGCAACAGGATGGGAGACAGCAGCCGCTGACGCGAGAGCAACTTATTCAGGCGCTGGAACACAGCGAGGACCCCGAGGCGCAGGCGCTGATCAACTCGATCACAAGGCATGCGGTGTCTATTCGCGGTACGCGTCCCTTCTGGAACAAAAGGAGGCAGGACCTCGAGGCTTATGCCTATAATCTTGGTTGTCCTGGTGCATTCATCACGTTTAGCCCGGCAGATTTACACTGGCGGAGTCTCTACCAGCACATGCCCCAGTATGACGACTGGCTTGCCGCCACCGAGCCGGAGAGGATGGCTCTATCGCGCCGCCTATTGCGTCAGAACCCTCACATTGCTGCTTTCCACTTCTACCGGCGATACTGCCTCTTTCGAGATATCGTGTTAAGCAAGAAGTTTAACATCACGGATTACTGGGATCGGTACGAATGGCAAGGGCGTGGTAGTCCCCACAACCACGGCCTGTACTGGATGGATAGTTGCCCCGGAACCGACATGGACGACGAAGCCGCTCGTGATGTATTTGCACGAACGTGGGGGTTCCACGTCACGGCGATTAACCCCGAGCCGAGTAGGGCAATGCCACAGGGCGAAGGTAATCCCCTGAGCGTGGATCCCCTGAGCATAGAGATGACATTCTTGCGGCTCTCACAAATCGTGAACCGTTGCCAGCGCCACAAGTGCAATACCACGTACTGCTTGCGGGTGAGGAAGAGAACCGGTGACCTAGCGAGGGATATGGAAGGCGCTGCTGCAGATATCGAGGCGGCCAACGTTGCCAATCCAGAGAGGGAGTGTCGTTTTGACTTCCCTCGTGCCTTACGGGAGCTGGCCGCAGTCATCAGGAAGGAAGGAAGGTCGTACTACGTCTTCGAGGCGGCCCGGAACGACAGCCTCATGAACCACTTCAATCCGGCTATTATCCTAGGGTGGCTAGCCAATATCGACATATCTCCTTGCACCAGCTTACAGGCGGTAATTACGTACGCTGCGAAGTACTGCAGCAAATCTGAGAAGAAGACGGAGCCTTACTGCAAGCTTGCAGATCAAGTTTTGCCGCATACGGCACATCTTCAGCCCCTATTGTCCTTCTCCTCTCGCCTCATGAATAAGCTGATTGCCGAGAGAGATTATTCGGCGCAGGAGATTTCCCACCTTCTACTTAACATCCCTCTGCAAGAAGGCACACGGATGGTCGTCGTCGTGGACTGCCGTCCATTGGAGCTGCATGGCCGTTCGTATCGCGTCGATGAAGATGTCATCGAGACCGTCGGCAGCTACAGGAAATACCTGGAGAGAAATGACCAGCATGAGGATGTAACCTACCTCGAGTACCTGCAATCGTACAATCTCAAGACGTGGAGGAGACTCGCTGCTAACGCGAAGAAGAGGGTCCTCTCTTACTTCCCTCGATACAAGTCCATAGAGGCTTCTCCCCAGTTTAACGACTTCTGCCGTGTTAAGTTGATGATGGCTCATCCACATCGCTCTCCACGAGAGTTGCTCGTAATGGACGGGCAGCGGTTCGACTCCTTCGCGGCTGCGTACAAATTCTGCAGGCAGCTCCACCATACCCATGCGGACGATCATTATGGGGATCCGGATGCAAAAGAATTGAGGGCAGAGGACGATGAATTTGAGCCTGAGGCCCATGAGGAGCCCGTCACAGAGGAGGACTGGCATGAGCTCGCCCGCATGCTGCCTGACCGGCCGCTGGAGGAAGAAGATATCGATATCCTCGGCCGCCGAGATATCGACATCAATTATGATTGGACGTCTCACGTTGGACGGTATACCGACGATGGCATTCTCAACGGTGACTACTGGAAACAACGCAAAGCTGAAAACCTCCTGGACCTTGATGTCGATGATCAACCCTTGGAAGCTCGCGATTCCCTAAATCCAGAGCAGCGCCTGGTGTACGACACGGTGATGGACCACTTCTTGACGCAGAATCCTTCCCAGTTGTTACTCCATGTGGATGGTGGAGGCGGCACTGGCAAGTCATACCTCATCAACCTACTCTCTGCACACCTCCAAGCCGCGACGGGCGGGAGAGGGACACCTGTTTGGCGTGCCGCGCCCACGGGCGTCGCGGGAAACCAGATATCGGGCACTACCTTGCACTCCCTGTTGCACCTCCCAATCAATAAGGATTTCCGGCCCCTGTCGCCGATTGATAAGGCCCAGCTCCAGAAGAAGCTGAAGGATATCAAGTACCTGATCATCGATGAGAAGAGCATGCTAGGACTGCGTCAGCTATCGTGGATCGATGACCGTCTCCGCGAGGCGTTCCCGAGTAGGAATGAAGAGTTCTTTGGCGGCTTGAATATCCTGCTGGTCGGCGATTTCTTTCAACTACCCCCTGTGCTACAGAAGCCACTTTACTATGATAAAGAAGTGCAGGGGGTAGAGATCAAGGGTAGGAACGCGTATAGGCGCTTCGATAAAACAGTATTCTTGAAGGTTGTTCAGCGACAACGCGGCGACGATCAGGAGGCCTTTCGCACAGCTCTTGGGGAATTGCGGCTGCTCCAACTATCTAAGGAGTCCTGGAAGCTCCTTTCCAGCCGCGTACAGGCAAAGCTAGACGATCGGGAGGTCGCGAGATTCGTCAACGCTTTGCGAGTATACGCCACCAAAGATAGGGTGAACGAATATAACCACTATCACCTCGACCGCCTGAGCCGGCCGGCCATCCAGGTTACGGCTAAGAACGTCGGCTCTGGCGCGGCTGCTGCCCCCGACGACAAGGCGGGCAACCTTGCGAAGCAGATCCCTATATGCCTTGGCGCCCGTCTGATGCTGACGTCTAACCTGTGGCAGCCCGTCGGCCTCTGCAATGGCGCTCGTGGTACAGTTTATGACATCGGCTGGGCACCCGGGGCTGAGCCCATCCAAGACCCTCCCTGTGTTATCATGATGGAGTTTGACAAGTACAACGGACCGGTGTTCCTGACCACCCCTGATGGCAAGAAGATTGTCCCGATTCTCCCCGTAGAGAGGGACTTCCTCATCGGAGCCACTCTCTGCACTCGCACCCAGTTCCCCCTGATCGTATGCTACGCTATTACCGTTCACAAGTCACAAAGCATCACAGAAGATATGATCGTTACCGATCTCTCCTGCCGGGATTTCCAGACAGGTTTAAGCTACGTGGCTGTCTCTCGTGTGAAAACGCTCGAGGGCTTGATGTTGGATGCCCCATTTGATCGCAATCACCTGATTTACGCGTCTCCCCCGGATGGTATGAAGATGAAGATGAGGGATCACCAGCTTCGGAGACGACAGGTTCTTACACGGAATCCTTACAAGACAGACCACTGTTCTGCATAATTCTAGGAGATTCTGCTCGCGACAAGAAGAAATGTTACAAAATTGATCCAGTGCGTAAATAATGTAATGGTTGTAGATAACTGCTTGGCCCGCGGACTCTCAGCCTTCGGCTGATTGTACCCCTTGCACCACCGCTCTAAAGTGCAAGGGGTGACGTAGTATTTTA
>JCP043_chr1:3259025-3259176
ACTGATTAAATTGAGTAGTGCCTGTGGGTCTGAGCTACTGCGTTCATTTGACCAATGGTGCTTTTTAGCAAAACGTCAGATCTTTATGCATCAGTCAGCAAATCGGCTGATTGAAAAGGCCTAGCGCAGACCCATAGGCACTACTCAATTT
>JCP043_chr1:3277957-3278070
GGGTGCGAAAATAACCCGATCAAAGAGCTTGCCAAAGCCACTCCAAAATATCCTGAACATGTACAATTATTTTTATCACTCAGAACTGAAGTCCTAAGCTTTCTGTCACCCCT
>JCP043_chr1:3410348-3410507
AGGAAGACAAGAAAACTAAGGATCTCTATCCTAAGTGATGGGCAAGACTTAGGTAAATTTAGTGTAGAATTAGCAAAGCTTAGGTAGGTAGGCTACCTACCTAAGTACCAGTTATTGTTGGCATTACACCTTGAGGTCAGAAGCATTCTTGCTCCCTGA
>JCP043_chr1:3447142-3447241
AAAAATGATTACTCTAACGACCTACTGTCTTCTTTACTAAATCTACCTAATCTTTTGGTCACTTAGGATTGAGGTCTCAAATTTTCTTGCTCCTTCCCT
>JCP043_chr1:3521457-3521594
CCTAGGGAGCAAGAACACTCCTGACTTTGAACCAGAGTGCCAAAATCAACTGGTCTATGGGCGTACTAAACTATTATGAACTTACCTAAGTCTTTTTGTCGTTCAGGATAAAGGTCTCAAGTGTTCTCGCCTCCCCT
>JCP043_chr1:3535540-3535641
GCTATTATATAGGTAGTTGATATACTGCTTGAGGTGTGTTTTTGAGAGTGTTTCCTTGAGTTAATAGGCCTGACAGCTGATGTTTGCATCGCCCGCCTTAC
>JCP043_chr1:3567620-3567683
TCTGCTGAGACTTAACATTAAGGTTATTGTGTTTTTTTGGCGTAGTGTATGACGCCTTATATT
>JCP043_chr1:3567668-3567780
ATGACGCCTTATATTGTGTTGTGTTGAAAACAAACACCTTATTTTGTTATCCTGCTTTAACGCCTTTGGCTTCACTTTACGCGTTGCTAGATGGGCATTTTGACTTTTAAAT
>JCP043_chr1:3653370-3653499
GAGGAGGCAAGAAAACTTAGGATCTCTATTCTAAGGCAGGCCACAAAAAGACTTAAATGAGTTTAGCATATCTTAGCAGGCCTTCAGAATATTTGATTCTAGCTTAATGTTTGAAGTTTTCTTGCTCTC
>JCP043_chr1:3667690-3667793
GAGGGGGCAAGAAAACTTAGGGCCTTGATCCTAAGAGAGACAAGACTTAGGCCAGTTAGTCTAAAGTCGGGAGGCAATATGATGAATTTGTTTTGGCATCTTG
>JCP043_chr1:3675891-3676031
CTCAGGGAGCAAGAAAACTTCAGACCCTAGGTTTACGTGTCAAAAATAACTAGTCTAAAGGTTAGTGAAGTCTCACCTAAGTTTACCTAAGTCTTAATGTCATATGGGATTTAGGTCCTAAGTTTTCTTGCCTCCCCTTG
>JCP043_chr1:3676125-3676248
GGGGAGGCAAGAAAAGTTAGAATCTCTATTCTAAATAATAAAAAGACTTAAGTAATATAGATTTATCCAACGTCAGATTAGGTATTTTCCGTACCTTGGTTTAATACCAGAGGTTTTCTTACT
>JCP043_chr1:3682416-3682545
GCTTAGACCTCTATCCTAAATGACAAAAAACTTAGGTAAATTTAGTATAACTTAGTATATATTTAGTGGACCTTATATTAGGTATGTTTGGCACCTTACTTTGACGTCCAAGCTGTCTTGTTCCCTGGG
>JCP043_chr1:3684451-3684589
GCGCAAGAAAACTTCTGACATCAAGGTGCCAAAAATATTTAGTCTAAGGTCTACTAAATCTATACCAAGTTATGCTAAGTTTACCTAAAGCTTTTTGTCACTTAGGATAGAGGTCCTAAGTTTTATTGCCTCCTCTTG
>JCP043_chr1:3691255-3691395
GCAAGAAAACTTAGGAGCTCTCTTCTAAAGTGATAAGAAGATTTAGGTAGATATAGGTAAGTTTAGGATATATTTAGTAGAACTTTTAATTAGTAAACATCAGCACCGTACTCAGGTTTAGGTCTGAAGTATTCTTGCTC
>JCP043_chr1:3695621-3695788
GGAGCAAGAAGGCTTCCAGTAATTAATAAAGGTGCCAGCCCAAATAACTAATCTAAAGACCTACTAACGCTAGGCAAGGTACTACTAAACTTGTTTAAGTCTATCCTAAACTTACCTAAGCTTTTTTCACTTATAGTAGGTGTATGTCCTAAGTTTTCTTACCTACC
>JCP043_chr1:3702079-3702215
TTCGGGGAGCAGGAAAACTTCAGACGTTAGAAGAGGATACCAAAATAAACTTAGTAAAAAGTCCCTTAAACTTAGACTAAATTACCTAAATCTTTTCGTCGCTTAGGATCAAGGTCCTAAGCTTTCTTGCATTCCC
>JCP043_chr1:3717511-3717644
CTCAGGGAGCAAGAAAACGTCTGACCTAGAGGCTAGGTACCAAAATTAACCAGCCTAAGGTCCACCGAACCTACACTAAGCTTACCCTAGTCTTTTTGTCACTCATGATAGATGTCTTGAGTTTTCTTGCCTC
>JCP043_chr1:3734208-3734341
AGGCAACAAGACTTGGGTAGGATCTTTATCCTAAATGACAAAAAGACTTAGGTAAATTTAGGGAAACTTGGTAGGTCTTCAGACTCGTCCTTTTTGGCTTTTTGGCCCAAAGCCATAAGCTTTCTTCCTACCT
>JCP043_chr1:3734899-3734990
GGCGGCGAGATAATTTAGGACCTTAATCCTAAATAATTAAAAGACTTAGGTAAACTTAGAATAATTTAGTAGGGCTTTAGACTTGTTATTT
>JCP043_chr1:3734992-3735056
AAGTTGTATTAAACTTATTTAAGTCGTTTTATTATTTAAGATAGAGGCCTCGAGGTTTTCTTGC
>JCP043_chr1:3736779-3736826
GGACCTCTAAACGACATAAAGACTTAGATAAGTTTAGTACAACTTAG
>JCP043_chr1:3736827-3736914
AATAACAAGTCTAAAGACCCACCAAGTTATCCTAAACTTACCTAAATTCTTTTGCCATTTAGGATAGAGATCCTAAGGCTTCTTGCC
>JCP043_chr1:3746381-3746528
CTCGGGGAAGCAAGAAACCTCAGACCTTAGGTACTTTCAACTCAGGAAGCCAAATAAACTCGTCAAAAAGCCCCCTAAGCTCTTACTAATTTACCTAAGTCTTTTTAATCAGTTAGGATTAAGATCCTAGGTTTTCTTGCCTCCCCT
>JCP043_chr1:3777177-3777317
CTCAGGGAGCAAGAAAACTTCAGGCCCTAAGTTTAGGTGTCAAAAATAATTAGTCTAAAGGTTAGTTAAGTCTCACCTAAGTTTACCCAAGTCTTTTTGTCATTTAGGATTGAGGTGCCAAGTTTTCTTGCCTCCCCTTG
>JCP043_chr1:3946890-3947028
CTGAAGGAGCAAGGAAACTTCTGACATTTAATGATATTGCCGAAAATTACAAATCTTAAAATCCATTAATTTACACTAAGCTTGCCTGAATCATTCTGTCGCTTAGGATATAGGTCCTTAAGTTTTCGTGCCTCCTCT
>JCP043_chr1:4121087-4121149
GCTATCTTGTTTGTAGTTGAGACTTGTGGCAGAGATCTTATGACCACATACACGAAACCTAG
>JCP043_chr1:4135014-4135095
AACACTCATATTGTGTTATCTTGCTTGCCAGCCTTTGGCTTCACTTTATGTGTTGCTAGACTGGTATTTTGATATTGAAAT
>JCP043_chr1:4338478-4338577
TAAAATTAATAGGTCTAAAGATCTACTGAAATATACTAAACTTATGTAAGTCTTTTCATCACTTAGGATAAAGGTCATAAGTTTTCTTGCCTCTCCTTG
>JCP043_chr1:4423857-4424024
TTGGTCGACTGGCTCGTTGAGGTCCATACCCGTTTCCATCTACTCCCCGAAACCCTCTTCCTCGCCGTCAATCTCATTGATCGCTTCCTATCCGAAAAGGTTGTCCAGCTTGACCGTCTCCAACTTGTGGGAATCACTGCCATGTTTATCGCTTCTAAGTACGAAGA
>JCP043_chr1:4448705-4448826
GGAGACAAGAAAACTCAGAACCCTTATGCTACGTGATAAAAATAACTGATCTAAAGGCCTCCCAAGTTCACATTAAGTTTGGTTGAATATTTTTATCACTTTCCTAGGCTTTCTTGCTCCC
>JCP043_chr1:4490059-4490192
GGGAAGGCAATAAAACTTAGGACCTCGATCCCAGATGATGAGTATACTTGGGTAAATTATCACTACGGCTAGGGGAATCTTTGATGTGTTTATTTTGGCATTCTTTGTCAAAGTCTGAAGTTTTCTTAACCCC
>JCP043_chr1:4518783-4518931
GGGGGGCAAAAGAAAACTTGAGACATCTAGCCTAAGTGACAAAAGGACTCAGGTCAATTCAACTTAGAATCGGTGTAGATTTAGTGGACCATAGATTGAGTATTTTTGGCACCTTGCCCCAAGGTCAGACGTTTTCTTACTCCCCAAG
>JCP043_chr1:4728338-4728568
TTTTTTCCTTATTATTAGCCTTATATAAGGCTATTAAGCTTTTTTAACTTTTTTATAAAGGCTTAAATAATAAGACCCTTATAGCAGGCTATTATTATAGAATTTAAAATTAGACAAGGTTTATTTATTTTAATAATATAATTATTACCTTAACTAAGTAGTATTAATACTAGTTATAAGCCTCTTAGCAGCTAGGTTAACCTTCTTTTTTTATCTTACCTAAAGGATTA
>JCP043_chr1:4728606-4729021
ATTTATTATAAAGTATATTCCTTAAATTAACTTCTTTTTTTTAGTTATATTTATACTTTTAATTATAGCTATTAATATAATACTTATATAATAGCTTATAGCATAATTAAGGCTATTATATAACTAATTATAATTTTATTAATATAATTAAATTAAGACTAAAGTAAGCTAAAAGTAAAGATTATTATATATTATATAAGATAATTAAAGCTATTAAAATAAACTTCTTTTTAAGAGATAAATTAAACCTAGTTAAAATAATTATCTTTAAATATAATTAAATTAGCTTAATTAATTATATAAATTTGAATTACCTAAGTAATATAATATCTTTAACCTAACTAGCTAAAAAGCTATTTAAATTAAAGAAGCTAAAAGAAGCCTTATATTAAGACTAATCTTTTAAGATAAAAGA
>JCP043_chr1:4729022-4729182
ATTAAACCAAAGGTACTGTATAATTAAGAGGAAATATATAATCCTATAAGGGGTTTAGCTTAAATAAACCTTAGAATTAATATAGGCTGCTTATATAATAAGTTAGAATCTTAAATAGGATTAGCCTAAGGTAATATCTCTAAGAAGAGGGATAATAAAT
>JCP043_chr1:4734424-4734969
TTTTTTTAAATTTATAAGTTAGCCTTAAAAGGTATATTTAAATATCTCTAAAATCTAATATAATTTAAATATTTATTACCTCTTAGCAGGTAAAGCTTTATTAAGTTAATATTATTATAATTAGCTGCCTTAATTATAGCCTAAACCTAGCTATATATAACCTAGCTAGAAAGCCTTGCTTTTTAGCTAGCCCTAATCTTCTTCCTATAACCTACTTTAAAGGCTATTCTTTTACTGACCCCTGTAGATATTATGCTTAAATTATCTACTATGCTTCTATAGTAAGTAACCTAATCTAACTTCTCCTATACCTTTTAATTGCAACTACTAATAGCATTATAGCTGCCCTATTATAATGCCTATTATCTAAAGAAGCCTATAATTACCTAGGCCTAATTAGCCCTACTTAATAGAAGATTATAATATAATTTAAATAACTAAAAAAGCTCTCTTAAGTATTAAATAAAATAATTATAATAAGCTTTATATAATAATTACTAAAATTAAAGTAATTTAAATAATTAAAAATAATATTAGTTATATTA
>JCP043_chr1:4734736-4735233
TTTTAATTGCAACTACTAATAGCATTATAGCTGCCCTATTATAATGCCTATTATCTAAAGAAGCCTATAATTACCTAGGCCTAATTAGCCCTACTTAATAGAAGATTATAATATAATTTAAATAACTAAAAAAGCTCTCTTAAGTATTAAATAAAATAATTATAATAAGCTTTATATAATAATTACTAAAATTAAAGTAATTTAAATAATTAAAAATAATATTAGTTATATTAGGCTAGCCTTTTTTAGCTATAAGGTCCTTTAGCTTATATAGTTATATTTTTATATTCCTTAGATTAAGAAGGCTTTTCTTAATATTAAAATAGAAAGCCTTAAGACTCTTAAATAGGCATTAAATAATATCTACTTATAGAAGAGGCAGAATAAGTTCTTAAAGAAACTTTATTTAGGTAACTTATATAATAAGTAGCTTTATAATATTAAGAAGTAGGTAATAAAGGTATTACTTTTATTAAAGGAGATTAATAACTTATAAA
>JCP043_chr1:4735278-4735532
AGGCATAGTATAATATAATATCTAGGATAAAAGAGGGGTAATTATAAGGTTTAGAAAGAAAATATATTAAGTTTTATATAAGTGTAATTACTTAAAGTTAAAGACCTAAAGTTATAATATTAGTATTAGTAATATAAAGAGGGTTAAATAGGTTATAAGATATAATATATAATAGACTTCATAAATTAGCTAAATATTAGTATATTATTAATATAAATAAGGGAAGTTTTATTTATATATTATATACCTTAGAA
>JCP043_chr1:4736193-4736416
TTTTTTTTCCTTATTATTAACCTTATATAAGGCTATTAAGCTTTTTAACTTTTTTATAAAGGCTTAAATAGTAAGACCCTTATAGTAGGCTATTATCATAGAATTTAAAATTATATAAGGTTTATCTGCCTTAATAGCGCAATTACTGCCTTAATTAGGCAGTATTAATGCCAGCTCTCAGCAGTTAGGTCACCCTTCTTCCTTTATCCCACCCAAAGGAATA
>JCP043_chr1:4736611-4736826
GATGAACGCGGGGTAAAGGCGGGGTTTAGAAATTCTATCAAAGTCAGAATTAAGAATTAGATTAACTTTTATATAAGTTAGTTGGCGAAAGTTAAATTAACCTGAAGTTATAACTAGCTCTATTAATTAAATGCATGTGGTATGGCATATGACTAATCGACCTTATGTATAAGAATAGATCTAGTGAAATAAGTAAAAAAGCCGTGGTTTAAACT
>JCP043_chr1:4737547-4737707
ATTAAACCAGAGGTATTATATAATTAAGAGGGATTATATAATCCTATAAGGGGTATAGCTTAAATAAACCTTAGAATTAGTATAAGCTGCTTATATAATAAGTTAAAGTCTTAAATAGGATTAGCCTAAGGTAATATCTCTAAAAAGAAAGGTAATAAAT
>JCP043_chr1:4737754-4737827
AAAAGAGGTAGCTTTTCTTATTAGATTTATAGGCTTAAACTTAGCCTAGTATAAAGAGTAATTTAAGAATATA
>JCP043_chr1:4737826-4737878
AATTATTAAGGCTAAATAGGTATTTTATATCCTCCTTTTTATATAAAAGTAA
>JCP043_chr1:4737923-4738007
ATATATATAGTATTTTAAGATAAATATAAAATAAAGGCAGGGTTTTATAAAAGAATTAAGTTAACTCTTCCCTAGTTTAAACCA
>JCP043_chr1:4737994-4738209
CTAGTTTAAACCACTGCTTTTTTACTAATTTCACATTATCTATTCTTATATATAAGGTTAATTAGTCATATGCCCTACTATATGCATTTAATTAATAGAGGCTAGTTATAACTTCAGGTCAATTTGACTTTCGCTAACTAACTTATGCAAAAGTCAACCCAATTCCTTCAAATTTCTAAACCCTGCCTTTACCCTGCGTTTATCTAACTTTATAT
>JCP043_chr1:4738233-4738763
CACCAATTTAGGAGCAGCTCCCCCTCAATAACAATAACCCTTTCGGATATATTAAAAAGCCACTCTTTATATATAACTAAATCTATAAAGGCAGTAAGGAAGGCTACTTAGTCTAGCCGAAGGTAATAACCTTCCCTTAGGCCCCTTTCTAGGTCCTTAAGACCTAATAGCTTAGAATCGACCTAGTTCGGATTAATTAAACTAATATAATGCCTCTAATCTATATAACTAATTAACCGGATTAGGCTGCAATTAAAGATAGCTATCCTAATAAGGTTAGATCTATACCTTAATAAGAAGTTCTTCCTAATAGTAGCTATTATTATATAGATCTCTTTAAGTTCTTCCTTACTAGCTGCATCTAGGGCAGGCCTAATAGCTAGATTAAGGTCATAGCTAGTTATATAGTAGTTATAATTATATAACTACAGGCTATTTTATATAGCAGGCATTAAGGCGGTATAGCTATCATGCTATTAGCAAGAAGGGTCAGAAGCAAGGTCAGGAAACTTACTTAAGTGTGATAGATA
>JCP043_chr1:4738802-4739024
GTCCTTTAGGGAAGATAAAGGAAAAAAGGTGATTTAATTACTAAGAGGTAATTAGTATTAATATTACCTAGTTAAGGCAGTAATTATACTATTAAGGCAAATAAACCTTATATAATTTTAAATTCTATAATAATAGCCTATTATAAGGGTCTTATTATTTAAGCCTTTATAGAAAAGTAAAAAAGCTTAATAGCCTTATATAAGGCGAATAATAAGAAAAGA
>JCP043_chr1:4739203-4739547
TTAATAAAATAATAAAATAAGTATTATAAAATATATAAATATTATATAACTTTAACCTCTTAAAGGTTAAATCTTTAGCTTTAGTTTTTAAATGTAATAATTTTAACCTTAGATATATTTTATTTATTTAATTTAAATAACTGCCTTTTTATTAATTTTATTTTATTTATTCTTATATATAAGGTTAATTAATTATATATCTTATTATATATATTTATTTAATAAAGTTATAACTTTAGGTTAATTTAACTTTTACTAACTAACTTATATAAAAGTTAACTTAAGTCCCTTAACTTTTTAAACCCTATCTTTATTTTATATTTATTTTAGAACTTTATATATAA
>JCP043_chr1:4739555-4740008
TATTAATATAAAAGTAGTTCCCCCTTAATAATAGTAGCCTTTTTATATATATTAAAGAGCTACTTTTTATATATAATTATATTTAAACTTATAAAGGCAATAAGAAAGGCTACCTAATTTAATTTAATTTAATTACTATAATACCTCTAATTTATATAATTAATTAACTAAATTAGGCTATTATTAAAAATAGCTATTTTAATAAGGTTAAATCTATATCTTAATAAGAAGTTCTTTTTAATAATAATTATTATTAGATAAATCTTTATAAGTTCTTTTTTATTAATTATATTTAAGGCAGGCCTAATAACTAAATTGAGATTAAAACTAATTATACAATAAGTATAATTATATAATTATAAGTTATTTTATATAAATATTAAGGCAGTATAATTATTATATTACTGATAAAAAGAGTTAAAAGCTAGGTTAAAAAACTTATTTATAAGTTTA
>JCP043_chr1:4740079-4740174
CCTTTAGGTAAGATAAAGAAAGGAGGGTAACTAAACTGCTAAGAGCTAGTATTAATACTACCTAGTTAAGGTAATAATTACCCTAGTTTAAACCA
>JCP043_chr1:4740119-4740414
AAGAGCTAGTATTAATACTACCTAGTTAAGGTAATAATTACCCTAGTTTAAACCACTGCCTTTTTACTAATTTCACTAGATCTATTCTTATATACAAGGTCAATTAATTATATACTATATTATATATATTTAATTAAAAGAGTTATAACTTTAGGTTAATTGAACTTTTATTAACTAACTTATATAAAGGTTAACCTAATTCCCTTAAATTTCTAAACCCTGCCTTTACCTTATATTTATTTTTACTTTTATATAAAAAAAAGGATATAAAGTACCTATTTAGCCATAATAATTA
>JCP043_chr1:4740413-4740892
ATATTATTAAGCCACTCTTTATAGTAGGCTAAGTTTAGGCCTATAAATTTAATAAGGAAAACTACCTCTTCTACCTTAAGAGACTAGCCTTATTATAAGGCTTCTTATAGCTTTTTTTATCTAAATAGCTTTCTAGCTAACTAGGTTAGAGATATTATATTACCTAGGTAATTTAAATTTATATAACTAATTAAGCTAATTAGGCTATATTTAAAAATAACGATTTTAATTAGGCTTAATTTACCTCTTAAAGAGAAGTTTATGCTAATAGTTTTAGCTATCTTATATAATATATAATAATCTTTGCCCTTAGCTTACTTTAGTATTAATCTAATTATATTAATAAGATTATAATTAGTTATATAATAGCCTTAATTAGGCTGCAGGCTATTATATAGTATTATATTAGTAGCTATAATTAATATTAATAAGTATAATTAGAAGTTAGTTTAGGGAATGTACTTAACGTGTGATAGATA
>JCP043_chr1:4740688-4741062
AGCTATCTTATATAATATATAATAATCTTTGCCCTTAGCTTACTTTAGTATTAATCTAATTATATTAATAAGATTATAATTAGTTATATAATAGCCTTAATTAGGCTGCAGGCTATTATATAGTATTATATTAGTAGCTATAATTAATATTAATAAGTATAATTAGAAGTTAGTTTAGGGAATGTACTTAACGTGTGATAGATAGGCTAGGCGCGGTATGTTTTAAAGGTTATTTGAAGACCAGTCCTTTAGGTAGGATAAAGGAAGAAGGGTGACCTAACTGCTAAGAGTATGCCTATAGCTAGTATTAATACTACCTGGTTAAGGTAATAATTATGCTATTAAGGCAGATAAACCTTATATAATTTTAAATT
>JCP043_chr1:4740931-4741164
GTCCTTTAGGTAGGATAAAGGAAGAAGGGTGACCTAACTGCTAAGAGTATGCCTATAGCTAGTATTAATACTACCTGGTTAAGGTAATAATTATGCTATTAAGGCAGATAAACCTTATATAATTTTAAATTCTATAATAATAGCCTGTTATAAGGATCTTACTATTTAAGCCTTTATAGAAAAGTTAAAAAGATTAATGGCCTTATATAAGGCTAATAATAAGGAGAAAAAAA
>JCP043_chr1:4741175-4741327
AGGTAGTAATTATACTATTAAGGTAAATAAACCTTATATAATTTTAAATTTTATAATAATAGCCTATTATAAGCGTCTTATTATGTAAGGGTTTATAGAAAAGTTAAAAAGCTTAATAGCCTTATATAAGGCTAAAAAGAAGAGAAAAAGAA
>JCP043_chr1:4741755-4741814
TATTAAATTGAAAGTAGCTTTTTCTTAATAATAAAAGCCCTTTTGAATATATTAAAAAG
>JCP043_chr1:4742665-4742777
TTTAAAAGTCAAAATACCAGTCTAGCAATATATAAAGTAAAGCCAAAGGCCTTGAAGTAAGATATTAAAATAAGGTATTTATTTTTAACATAATATAATATAAGGCATTATA
>JCP043_chr1:4742762-4742879
ATATAAGGCATTATATACTATGCCAAAAAACATAATAACCTTAATATTAAGTCTTAGCAGATTATATAGCTACTGCCTTAAACCTTAAGATCTAACTAAATAAGTGGCCTTAATCTA
>JCP043_chr1:4742883-4743713
TATAAAGAAGATATTTTCCCTATCCTTAAAAGGCTAAATACCCTCTTTATTATTACCCAGTTAAGGTAATTACCACTAAGGCTCTAACCCTAAAAGATTATATTAAAATAAGCTAAAAACCCTAACTTTAATTATAAGATAAGCTATTATATAATTATTATTAATAATAGTTAACCTAATTATAATTATTTAATTTTAATAGTTAAGAATTATATACTAGGTCTTGTAATAGATATTAATAAGCTTAAGTTTAAATATATTCTTATTTTATATTCCTTCTTATAGTATTATAAAATTATAAGAAAATATCTGCTATATATTAATAAATTATAACTAATATAATAAGTTAATCTTATAATCTTTAATTACTATATATAGCTCCTTAGTATTAAGGAAGATATATCCCTTATTAAATATATTATAGGCCAGATAGAGGCATTAAAAGACCTAGCTAATTACTTAGAATACGGTTAAGGCATATTAAGGTAATAACAGGCCTTTATTAATAGTATTATATTAGGCGTCAGTAATAGTCTATACTAGGCATAGTTTACAGAGTTAAAATATATAGTTAAGTTAGTTAAATTAATAATATAAATATTCTATTATAAGAATTAAGGGCTATTATAGGGTAAAAGAGGGGAAGTAAGGGGGAAAAAAGGGGGAAAAAGGCAAATTAAGAAAAAAAGGTTATAGTATTTAGGGAAAAACTATAAATATTAGCAGACTAAGGCTAGCTTGGCAGGTTAGTAATAGATTAGATTAGGTTATAATATAATGCAGTAAGAGAAATATAAGTTAAGGATAAATATAATTAAATAACACTTAGG
>JCP043_chr1:4743714-4744615
TCTTTAACTTATATTTCTCTTATTATATTATTTTATAACCTAATTTAATTTATTATTAACCTACTAAGCTAGCCTTAGGCTACTAATATTTATAGTTTTTCTCTAAATATTAAAACCTTTTTTTCTTAATTTACCTTTTCTCTCCTTTTTTCCCTCTTATTTCCCTTTTTTTACCTTATAATAGCCCTTAATTCTTATAATATAATATTTATATTATTAATTTATTTAACTTAATTATATATTTTAATTCTATAAATTATACTTAATATAAATTATACTTAATATAAATTATACTTAATATAAATTATACTTAATATAAATTATACTTAATATAAATTATACTTAATATAAATTATACTTAATATAAATTATACTTAATATAAATTATACTTAATATAAATTATACTTAATATAAATTATACTTAATATAAATTATACTTAATATAAATTATACTTAATATAAATTATACTTAATATAAATTATACTTAATATAAATTATACTTAATATAAATTATTATTATTACTTAATATAATACTATTAATAAAGGCCTATTACTACTCTAATATACCTTAAACTTATTTTAAGTAATTAGCTAAGTCTTTTAATACTTTTATTTAGCTTATAATATATCTTAATAGTAAATATATTTTATATAATATTATAAAGCTATACTTTATAATTAAAGATTATAAGATTAACTTATTGTATTAGTTATAAGTTATGAATATATAATTAGTTTTTACTTATATCTTAATAATAATAAAAAAAGAAATATAAAATTAAAATTACTTTATTATTAATATTATTTATTTATATTAAAAGGCTAATTATATAATAATTAATTATTATAATTAGATACTTATAGCCTAATTATTTATTATTAATAATAATTATATAAT
>JCP043_chr1:4744602-4744677
ATAATTATATAATTTACTAAGATTTAATATTAAGATTATTTTATTGTTATAATATAATATATAATACCTTATATT
>JCP043_chr1:4744662-4744722
ATAATACCTTATATTATATTAAATTAAAAATAAATATTTTATTTTATTATCTTATTTTAA
>JCP043_chr1:4744718-4744841
TTAAAATTATATAAGGTTCATTTGCCTTAATAATATAATTACTACCTTAACTAGGTAGTATTAATACTAGCTCTTAATAATTAGGTTATCATTTTCTTTCTTTTTTTTTTACCTAAAGGATTA
>JCP043_chr1:4744862-4745075
ATTTATTATACTTTAAGTATATTCCTTAAACTAACTTCTAATTATACTTATTAATATTAATTATAGCTATTAATATACCATTATATAATAGCCTACAGCCTAATTAGGGCTATTATATAACTAATTATAATCTTATTAATATAATTAGATTAGTATTAAAGTAAGCTAAGGATAAAGATTACTATATATTATACAAAATAGCTAAAGCTATTA
>JCP043_chr1:4748422-4748643
TTTCCTTATTATTAGCCTTATATAAGGCTATTAAGCTTTTTAACTTTTCTATAAAGGCTTAAATAGTAAGACCTTTATAGCAGGCTATTAGTATAAAATCTAAAATTATATAAGGTTTATCTGCCTTAATAATATAATTACTACCTTAACTAGGCAGTATTAATACTAATTACCTCTTAGCAGTTAGGTCACCCTTCTTCCTTTATCCTACCCAAAGGACT
>JCP043_chr1:4748596-4748716
TCTTAGCAGTTAGGTCACCCTTCTTCCTTTATCCTACCCAAAGGACTGCTCTTTAATCGACCTTTGCAACATACCGCGCCTGGTCCATCCATCACAAAGTAAGTTTCCCGACCCGGCTTC
>JCP043_chr1:4748692-4749119
AAGTAAGTTTCCCGACCCGGCTTCTGACCCTTCTTGCTAACAGCGTGACAGCTATACCGCCTCGATGCTACGAAATAGCCTGCAGCCGTACGATCATGCCTACTGCATGACCGGCCACGACCTCGATCCAGCTATTGGGCCTGCCCTCGTCAGGATGGCTGTCTTTGATTGCAGCCTGATCCGGTTGATCAGTCGTACGGATCAGAGGCACCGTATTGGTTCAATCGATCCGAACTGGGTCGATTCCGAGCTATCAGGTCTCAAGGACCTAGAAAGGGGCCTAAGGGAAGGTCATCACCTTCGGTCAGACCAGGTAGCCTTCCTTGCTGCCTTCACAGGTCTAAACTCAGTTGCGTACGAAGAGTGGCTCTTCAACGTATCCGAAAGGGTTATCGCTGTCGAGGGGGAGCTGCTCCTGAATTGGTGA
>JCP043_chr1:4749173-4749288
TCCATCAATTGAATGCACGTGGTGGGGCACGTGACCAATCAACCTTGCGTACGAGAACAGATAAAGTGAAATCAGTGAAAAAGCAGTGGTTTAAACTAGGCTATACTATTTATAA
>JCP043_chr1:4752633-4752864
TTTTTTTTCCTTATTATTAACCTTATATAAGGCTATTAAGCTTTTTAACCTTTTTATAAAGGCTTAAATACTAAGACTCCTATAATAGGCTATTATTATAAAATTTAAAATTATATAAGGTTTATCTGCCTTAATGGCATAATTACTACCTTAACTAGGCAGTATTAATGCTAGCTATAGGCCTCTTAGCAGTTAGGTTACTTTTCTTTCATTATCCTACATAAAGGAATA
>JCP043_chr1:4752881-4753373
ATTATAAAGTATATTCCTTAAACTAACTTCCTTTTAATTATACTTACTAATATTAATTATAGCTACTAATATAATACCTATTATACATAATAGCCTATAGCCTAATTAGGGCTATTATATAACTAATTATAATCTTATTAATATAATTAGTTTAATACTAAAGTAAGCTAAGGGCAAAGATTATTATATATTATATAAGATAGCTAAAGCTATTAGGATAAACTTCTCTTTAAGAGGCAGATTAAGCCTAGTTAGAATTACTATCTTTAAATATAGCCTAATTAGCTTAATTAGTAATATAAATTTAAATTACCTAGGTAGTATAATATCTTTAACCTAGCTAGCTAAAAAGCTATTTAAATTAAAAAAGCTAAAAAAAAGCCTTTTAATAAGGCTAGTCTCTTAAGGCAGAAGAGATAGCTTTCCTTATTATATTTATAGGCCTAAACTTAGCGTAGTATAAAAAATAACTTAAGAATATAATTATAAAAG
>JCP043_chr1:4753362-4753414
AATTATAAAAGCTAAATAGGTATTTTATATACTCCTTCTTATATAAAAGTAA
>JCP043_chr1:4753491-4753659
TTTTTTTCCCTTACTATCAGCCTTATATAAGGCTATCAAGCTTTTTAACTTTTCTATAAAGGCTTAAACAGTAAGACCCCTATAGCAGGCCATTATTGCAGAATTCAAAATCATATAAGGTTTATCTGCCTCAATGGCGCAATTGCTGCCTTATCCAGGCAGTATTAA
>JCP043_chr1:4753667-4753885
AGATAAATATAAGATAAAGGTAGGGTTTAGAAATTTAATGGAATTAGGTTAACTTATATATAAGTTAGTTAATAAAAGTTAAATTAACCACTATTAATTAAATATATATATCATAATATATAACTAATTAATCTTATACATAAAAGTAAATGTAATAAAATTAGTACAAAAGTAATAATTTAAACTAGGAGTAATGTATTTAGCTAAAAAAAATAATA
>JCP043_chr1:4754628-4755464
AAATAAGATATATATATAAATAAATATCTAAGTGTTATCTAATTATATTTATCCTTAACTTATATTTCTCTTACTATATTATCTTATAACCTAATTTAATTTATTATTTAGCTACTAGGCTAGCCTTAGTTTACTAATATTTATAGTTTTTCCCTTAATACTAAAACCTTTTTTTCTTAATTTACCTTTTTCCTCCTTTTTTCCCTTATAATAGCCCTTAATTCTTATAATAAAGTATTTATATTATTAATTTAATTAACTTAATTATATATTTTAACTTTGTAAATTATATCTAATATAAATTATTACTATTACCTAATATAATACTATTAATAAAAGCCTGCTATTACTTTAATATATCTTAACTTTATTTTATATAATTAGCTAGGTCTTTTAATACCTCTATCTAGCTTATAATATATCTAATAATAAATATATTTTATATAATATTATAAAATTATACTTAATAATTAAAGATTATAAGATTAACTTATTATATTAGTTATAATTTATTAATATATAATAGGCCTTTACTTATAATTTTATAATAATAAAAAAAGAAATATAAACTTGGGATTTCTTTAATATTAATATTATTAATTTGTATTAAAGGGCTAATTATATAGTAATTAATTACTATAATTAGATAATTATAGCCTAATTAACTATTATTAATAATAATTATATAATAATATATCTTATAATAGAAATAAGGGTTTTTAGCTTATTTTAATATAGCCTTTTAAGGTTAAAGCCTTAGTGGTAATTACCTTAAGAGGGTAATAATAAAAAGGGAATTTAGCCTGCTAAGGATAAGAGAAATATCTTTTTTATAC
>JCP043_chr1:4755468-4755585
AAATTAAGGCTGCTTATTTAGTTAGATCTTAAGATTTAAGGTAATAACTATATAATCTACTAAGATTTAATATTAAGGTTTTTATGTTTTTTAGTATAATATATAATACCTTATATT
>JCP043_chr1:4755570-4755682
ATAATACCTTATATTATATTATATTAAAAATAAATATCTTATTTTATTATGTTACTTTAATACCTTTAGCTTTACTTTATATATTACTTAATAGGTATTTTAACTTTTAAAT
>JCP043_chr1:4756011-4756489
ATAATATAAGTTTAAATTATAACCTACTAAGATAAAATTTGCCTAATAGGTATTATATATATCTTGAGGATAAAACCTAATAAAGAGGAGATATTATATTATAAACCTTATGGTTATATTATATATACCTTATAGTTTTTAACTTATTACTAAAGACCTTAATATAATTATACTTTTAATTATAATTACCTATATAAGATTATATCCTTAATTATCATCCTGCTAAAAAGATTATAATTTTAACTATAACTATATAATTATTACCTTTAGTATATAAATCTTATTTATTTATATGTTTATAGAACTTAGCTTATTAGCTATTAATAAAACTTCTTAATATTAATTAAGCCTAATATATATTAAATCTACTATTAGGAGATATAACTTTTAAGTAAGCTTAGTTTTAAATCTTATATAATCTGCTAAAAATAAACCTAATATAGCTTAGTTTATCTATAATTAGAAATTAATTATTATA
>JCP043_chr1:4756626-4757153
TATTAATCTAAAAGTAGCTCCTCCTTAATAGTAATAACCCTTTTAGATAGATTAACAAGCTATATTTTATATATAACTACGTTAAGACTTATAAAGGTAATAAGAAAGGCTACCTAATCTAACTAGAGGTAATAACCTTCCCTTAGGCCCTTTTTAGGTCCTTAAGACTTAATAACTTAAAATTAACTTAATTTAAATTAATTAAACTAATATAATACCTTTAATTTATATAACTTGTTAACTAAATTAGGCTATAATTAAAGATAGCTATTTTAATAAGATCAAATTTATATCTTAATAAGAAGTTCTTTTTAATAATAATTATTATTATATAAATCTTTTTAGATTTCTTTTTACTACTTATATCTAAGGCAGGCCTAATAGCTAGATTAAAGTTATAGCTAGTTATATAATAGGTATAATTATATAGTTATAGGCTATTTTATATAATAAGTATTAAGGTAGTATTATTATTATACTATTAATAAGAAGGGTTAAAAGCCAGATTAGGAAATTTACTTATAAGT
>JCP043_chr1:4757304-4757538
AGTCCTTTAGATAGGATTAAGAAAGAAGGGTAACCTAACTGCTAGAAGTAGGCCTATGACTAGTATTAATACTGTTTAGTTAAGGCAGTAATTATATTATTAAGGCAGATAAATAATATATAATTTTAAATTCTATAATAATACCCTATTATAAGGATTTTATTATTTAAGCCTTTATAAAAAAGTTAAAAAGCTTAATAGCCTTATATAAGGCTAATAATAAGAAAAAAAAAA
>JCP043_chr1:4757864-4758065
ATCCTAGTTTAAACCACTGCTTTTTTACTAATCTTACTTTATTTATTTTTATATATATAGTTAATTAGTAATATGCCCTACTTTAAATATATAATTAATAGAGTTATAACTTTAAGTTAATTTAACTTCTATTAACTAACTTATATAAAAGTTAACCTAATTCCTTTAACTTTTTAAACCCTGCCTTTACCTTTTATTTTT
>JCP043_chr1:4758130-4758191
TTTATATATTACTTCTATATCAAAGAGAGAATATAAAGTACCTATTTAGCCTTAAAAATTA
>JCP043_chr1:4758199-4758644
AGCTACTCTTTATATTAGACTAAGTTACCTATAAATATAATAAGAAAAGCTACCTTTTTTACCTTAAGAGATTAGCCTTATCTTAAGGCTCTATTTAACTACTTTAATTTAAATAGCTTAAGATCTAGCTAGGTTAAAGATATTATATAATTTAGATAATATAAATCTATAAGGCTAATTAAGCTAATTAGGTTATATTTAATTATAATTATCTTAATTAGGCTTAACTTATTTCTTAATAACTTTAACTATTATATATAACTTATAATAATCTTTACCTTTAGCTTACCTTAGTACTACTAGTCTAATTATATTAATAAGATTAAGTTAATTATATAATAGCCCTAATCAGGCTGCAGGTTATTATATATAGCAGGTATTATATTAGTGGCTATAATTAATATTAGTAACTATAACTAATAGTTAGGTCGGGGAATGTACTTTA
>JCP043_chr1:4758407-4758901
TTATCTTAATTAGGCTTAACTTATTTCTTAATAACTTTAACTATTATATATAACTTATAATAATCTTTACCTTTAGCTTACCTTAGTACTACTAGTCTAATTATATTAATAAGATTAAGTTAATTATATAATAGCCCTAATCAGGCTGCAGGTTATTATATATAGCAGGTATTATATTAGTGGCTATAATTAATATTAGTAACTATAACTAATAGTTAGGTCGGGGAATGTACTTTATGATAGATAGATTAGGCGTGGTATATTGCAAGGGTTGATTAAAGAGTAGTCTTTTGGCTTGGAAGAAGGAAGAAGCTTGACCTAGCTGCTGAGAGGTAAGTGGTATTAATACTGCTTAGCTATGGCAGTAATTATGCCATTAAGGCAGATAAATCTTATATAATTTTAAATTCTATAATAATAGCCTGCTATAGGGGCCTTAATATTTAAGCCTTTATAAAAAGCTTTAAAGGCTTAATAGCCTTATATAAGGCTAA
>JCP043_chr1:4758691-4758916
AGTCTTTTGGCTTGGAAGAAGGAAGAAGCTTGACCTAGCTGCTGAGAGGTAAGTGGTATTAATACTGCTTAGCTATGGCAGTAATTATGCCATTAAGGCAGATAAATCTTATATAATTTTAAATTCTATAATAATAGCCTGCTATAGGGGCCTTAATATTTAAGCCTTTATAAAAAGCTTTAAAGGCTTAATAGCCTTATATAAGGCTAATAATAAGAAAGAAAA
>JCP043_chr1:4759516-4759788
AAAATAATAATTATAAGCTTAGAAAGATAAGAAAGATTAAAATTAATATAGCCTAGAAAATATAAATAAATTATTGGACTTATAATAATTAATATAAAAAATTAAATAATTTTACTAATTATTATTAATTTAGGCTAATACTATCTTATTAATTAACCCCAGTTTAAACCACTGCTTTTTCACTGATTTCACTAGATTTGTTCTTGTACGCAAGGTCGATTGGTTACGTGCCACACCACGTGCATTCAATTGATGGAGCTAGTCATGACTTC
>JCP043_chr1:4759805-4759975
GTTAATACTGCCTGGTTAAGGCAGCAATTGCGTTATTAAGGCAGATAAACCATATATGATTTTGAATTCTGCGATGATAGCCTGCTATAGGGGTCTTATTATTTAAGTCTTTATAGAAAAGTTAAAAAGCTTAATAGCCTTATATAAGGCTAATAATAAGGGAAAAAAAA
>JCP043_chr1:4760224-4760336
TTTAAAAGTTAAAATACTAATCTAATAATATATAAAGTAAAGCTAAAGGCCTTAAAGTATGATAATAAAATAAGATATTTATTTTTAATATAATATAATATAAGGTATTATA
>JCP043_chr1:4760321-4760438
ATATAAGGTATTATATATTATATTAAAAAATATAATAAGCTTAATATTAAGTCTTAGTAGATTATATAGTTATTACCTTAAACCTTTAGATCTAATTAAATAAGTAGCCTTAATCTA
>JCP043_chr1:4760442-4761295
TATAAAAAAGATATTTTCCTTATCTTTATAAGGCTAAATACCCTCTTTATTATTACCTAGTTAAGGTAATTACTATTAAGGCTTTAACCCTAAAAGATTATATTAAAATAAGCTAAAAACCCTAACTTTAATTATAAGATAAGCTATTATATAATTATTATTAATAATAGTTAACCTAATTATAATTATTTAATTTTAATAGTTAAGAATTATATACTAGGTCTTGTAATAGATATTAATAAGCTTAAGTTTAAATATATTCCTATTTTATATTCCTTCCTATAGTATTATAAAATTATAAGAAAATACCTATTATATATTAATAAATTATAACTAATATAATAAGTTAATCTTATAATCTTTAGTTATTATATGTAGCTCTTTAGTATAAGGAAGATATATCTCTTATTAAATATATTATAAGCTAAATAGAAGTATTAAAAAACCTAACTAATTACTTAAAATAAGTTTAAGGTATATTAAGATAATAATAAGCCTTTATAAATAGTATTATATTAGGCAGTAATAATAATTTATATTAGGTATAGTTTATAAGGTTAAAATATATAATTAAGCTAATTAAATTAATAGTATAAATATTTTACTATAAGAATTACGGGCTATTATAAGGTAAAGAAAGAAAAGTAAGGAAAAAAAGAGGTAAAAAAAGGTAAATTAAGAAAATAAGGTTTTAATATTTAGGGAAAAACTATAAATATTAGTAGACTAAGGCTAGCTTAGTAGTTAGTAATAAATTAGATTAGGTTATAAGATAATATAATAAGAGAAATATTAGTTAAGGATAAATATAATTAGATAATACTTAGGTTATATTTATTTATATATATTACTT
>JCP043_chr1:4762500-4762734
TTTCTTTTCCTTATTATTAGCCTTATATAAGGCTATTAAGCTTTTTAACTTTTTTATAAAGGCTTAAATAATAAGACCCTTATAGCAGGCTATTATTATAAAATTTAAAATTATATAAGGTTTATCTGCCTTAATAGTATAATTACTACCTTAACTAGGCAGTATTAATACCAGCTATAGGCCTACTCTTAGCAGTTAGGTTACCCTTCTTCCTTTATCCTACCTAAAGGAATA
>JCP043_chr1:4762747-4763185
ATTTATTATACTTAAGTATATTCCCTAAAGTAACTTCCTCTCTTCTAAATATACTTACTAATATTAATTATAACTACTAATATAATACTATATAATAGCCTGCAGCCTAATTAGGGCTATTATATAATTAATTATAATCTTATTAATATAATTAGACTAATATTAAAGTAAGCTAAGGATAAAAATTATTATATATTATATAAGATAATTAAAGCTATTAGGATAAACTTCTCTTCAAGAGGCAAATTAAGCCTAATTAAAATAGCTATCTTTAAATATAGCCTAATTAGCTTAATTAGTTATATAAATCTAGATTACCTAGGTAATATAATATCTCTAACCTTACTAGCTAGAGAGCTATTTAAATTAAAGAAGCTAAAAAAAGCCTTCCTTATTATATTTATAGGCCTAAACTTAGCCTAATATAAAGAATAGCTT
>JCP043_chr1:4763193-4763444
AATTATTAAGGCTAAATAAGTACTTTATATCCTCCCTCTTATATAGAAGTAAAGATAAATATAAAGTAAAAGTAGGGTTTTATAAAGAAATTAGGTTAACTTTTATATAAGTTAATTAGTAAAAGTTAAATTAACCTAAAGTTATAACTCTATTAATTAAATATATATAGTATAATATATAATTAATTAACCTTATATATAAGAATAGATCTAGTGAAAATAGTAAAAAAGCAGTGGTTTGAACTAGGATA
>JCP043_chr1:4764459-4764696
GTCCTTTAGGTAGGATAAAAGAAGAAGGATAATTTAATTGCTAAGAGCTGGCATTAATACTGCCTAATTAAGGCAATAATTATACCATTTAAGTAGATAAACCTTATAGAATTTTAAATTCTATAATAATTAAATTCTATAATAATAACTTATTATAAGAGTCTTATTATTAAAACGTTTATAGATAGGTTAAAAACCTTAATAGCCTTATATAAGGCTAATAATAAAAAGAAAAGA
>JCP043_chr1:4765990-4766224
TTTTTCTTTCTTATTATTAGCCTTATATAAGGCTATTAAGCTTTTTAACTTTTTTATAAAAGCTTAAATAATAAGACCCTTATAGCAGGCTATTATTATAAAATTTAAAATTAGATAAGGTTTATCTATCTTAATAGTATAATTACTACCTTAACTAGGCAGTATTAATACTAGCTATAGGCCTATCCTTAGCAGTTAGGTTACCCTTCTTCCTTTATCCTACCTAAAGGAATA
>JCP043_chr1:4766213-4766406
CTAAAGGAATACTATGCCTAGCCTATTTATTACACTTCCTAAGTATATTCCTTAAACTAACTTCCTTTATATCTTTTAATTATACTTACTAATATTAATTATAGCCACTAATATAATACCTATTATATATAATAGCCTATAGCCTAATTAGGGCTATTATATAACTAATTATAATCTTATTAATATAATTAAA
>JCP043_chr1:4766237-4766724
ATTTATTACACTTCCTAAGTATATTCCTTAAACTAACTTCCTTTATATCTTTTAATTATACTTACTAATATTAATTATAGCCACTAATATAATACCTATTATATATAATAGCCTATAGCCTAATTAGGGCTATTATATAACTAATTATAATCTTATTAATATAATTAAATTAATACTAAAGTAAACTAAGGGTAAAAATTATTATATATTATGTAAGATAGCTAAAGCTATTAAGATAAACTTCTCTTTAAAAGGTAAATTAAGCCTAATTAAGATAGTTATCTTTAAATATAGCCTAATTAGCTTTATTAATTATATAAATTTAGATTACCTAGGTAATATAATATATTTAACCTAGCTAGCTAGAGAGCTATTTAGATTAAAAAAGCTAGAAGAAGCCTTATAATAAGGCTAGTCTCTTAAGGCAGAAGAGGTAGTTTTCCTTATTATATTTATAGGTAACTTAGCCTAATATAAAAAGTAGCTT
>JCP043_chr1:4766732-4766784
AATTATTAAGGCTAAATAGGTACTTTATATCCTCCCTTTTATATAGAAGTAA
>JCP043_chr1:4766847-4767237
AGATAAATATAGGGTAAAGGCAGGGTTTAGAAATTTAAAGGAATTAAGTTAACTTTTATATAAGTTAATTAGTAAAAGTTAAATTAACCTCTATTAATTAAATATATATAATATAATATATAACTAATTAACTATATATATAAAAATAAATTTAATAAAATTAGTAAAAAAGTAGTGGTTTAAACTAGGGTTAATTTTACTTTATTTATTTTTATATATATAGTTAATTAGTTATATACCCTATTTTATATATTTAATTAATAAAGTTATAACTTTAGGTTAATTTAACTTTTATTAACTTAATAAATAGAGTTAACTAAATTCCTTTAACTTTTTATAAAACCCTGCCTTTACCCTGTGTTTTTCTTAGAACTTTATATATAAGCCCCC
>JCP043_chr1:4767220-4767703
TTTATATATAAGCCCCCTGACCTATAAAGGCAGCAAGGAATGCTGCCTAGTCTAACTAAAGGTAATAACCTTCCCTTAGGCCCCTTTCTAGGTCCCTAAGACTTAATAGCTTAGAATTAACTTAGTTTAAATTAATTAAACTAATATAATACCTTTAACTTATATACCTAATTAATTAAATTAGGCTATAATTAAAAAGAGCTATCTTATTAAGATTAAATTTATATCTTAATAAGAAGTTCTTCCTAATAGTAGTTATTATTATATAAATCTCTTTAAGTTCTTTTTTACTAATTATATTTAAGGTAGGCCTAATAGCTAGGTTAAGGTTATAGCTAGTTATATAATAGGTATAATTATATAGCTATAAGTTATTTTATATAATAGGTATTAAGGTAATATAGTTATTATATTATTAATAAGAAAGGTTAAAAAAAGAGGGAAAGCTAGGTTAAAAAACTTATTTTAAAAGTATAATAAATA
>JCP043_chr1:4767582-4767743
AGCTATAAGTTATTTTATATAATAGGTATTAAGGTAATATAGTTATTATATTATTAATAAGAAAGGTTAAAAAAAGAGGGAAAGCTAGGTTAAAAAACTTATTTTAAAAGTATAATAAATAAAATAGGCATAGTATATTATAAAGGTTAATTAAAGAGTAG
>JCP043_chr1:4767749-4767972
AGTCCTTTAGATAAATAAAAAAAGGGTAAATTAATTACTAAGAGGTAATTAATATTAATACTACCTGGTTAATATAGTAATTATATTATTAAGATAGATATACCTTATATAATTTTAAACTTTATAATAATAGCCTACTATAAGGGTCTTATTATTTAAGCCTTTATAGAAAAGTTAAAAAGCTTAATAGCCTTATATAAGGCTAATAATAAGGGAAAAAAAA
>JCP043_chr1:4768684-4768907
TTTTTTCCCCTTATTATTAGCCTTATATAAGGCTAATAAGCTTTTTAACTTTTCTATAAAGGCTTAAATAGTAAGACCCTTATAGCAGGCTATTATTATAGAATTTAAAATTATATAAGGTTTATCTACCTTAATAGTATAATTACTGCCTTAACTAGGTAGTATTAATACTAGCTCTTAGCAGTTAGGTTACCCTTTTTCCTTTATCCTACCTAAAGGACTA
>JCP043_chr1:4768941-4769462
ATTTATTATAAAGTAAATTTCCTAACCTAGCTTTTAACCCTTCTTATTAATAATATAATAGCTATACCGCCTTAATACTATAAAATAGCCTATAGCTATATAATTATGCCTATTATATAACTAGCTATAACTTTAATTTAGCTATTAGGCCTGCCTTAGATATAACTAGTAAAAAAAAACTTAAAGAAATCTATATAATAATAACTACTATTAGGAAGAAGTTCTTATTAAGATATAAATCTAATCTTATTAAAATAACTATTTTTAATTATAGCCTAATTTAGTTAATTAATTATATAAATTAGAAGTATTATATTAATTTAATTAATCTAAACTAGGTTAATTTTAAGCTATTAGGTCTTAAGGACCTAGAAAGGGGCCTAAGGGAAGGTTATTACCTTTAGTTAAATTAGGCAGCCTTTTTTACTACCTTTATAGGTTTAGTTATATATAAAGAGTGGCTTTTTAATATATCTAAAAGGGTTATTACTATTAAGGGGGAGCTGCTCTTAAATTAATAA
>JCP043_chr1:4769473-4769691
ATATAGAGTTAAATAAATATAAGGTAAAGGCAGGGTTTTATAGAAATTTAAAGGAATTAGGTTAACTTTTATATAAGTTAGTTAATAAAAGTTAAATTAACTTAAAGTTATAACTTTATTAATTAAATATATATAATAGGGCATGTAATTAATTAACCTAGTATATAAGAATAAATAAAGTATAATTAGTAAAAAGGTAATAGTTTAAACTAGGAAAG
>JCP043_chr1:4769688-4769850
AAGTAGTTAATTATAATAATATTTACTTAATAAAGCTTTATTTATTAAAAGGTAATAAATACCTAAATTATATTAAACTTTAAAAATACTTAGATATTTTTTTAAGGCTAACTTAAAAATTTAAAATTTCTTTTTAAAAAATTAAAAAGTTTTTAATAAAAT
>JCP043_chr1:4827179-4827312
GGAAGAAAACTTAGGCCTTTATCCTAAACGACAAAAAACTTAGGTAAATTCAGTATAGATTTGATAGGCCTTAGGTAAGACTAACTTATTTTAGGGACCTTAGAAGTTTTCTTCAATTTCTTGCTCCCTCAGG
>JCP043_chr1:4827477-4827696
CAGCCTTGCACAAGTCCATTGGGACTTTTAGCGTTTCCACCAACAAGTTAAATAGCGAGACCCCTATAGCAGGCCATCATCACAGAAGTCAGAATCAGAGAAGGTTTATCTGCTTCAATGACTCGATTGCTGCCTTAACCAAGCAGTACAAATACCAGTTACCTCTTTTTTTCGTCATCAGCAGCTGGGTCAACCTTCTTCCTTCAACCCACCCAAAGG
>JCP043_chr1:4829414-4829508
GGAAGAAAACTTGGGGTCTCTATCCTAAGTGACGAAAAGACTTAGGTGAGTTTGGTATATCTTAGTAGGCATCTAGACCAATTTATCTTGTCAC
>JCP043_chr1:4910442-4910578
CGTAGGGAGCAAGAAAACTTTAGACCATGAATAAAGCTGCTAAAATAACTGGTCTGGATGTCCACTATTGCTGCAGAAGATCTACTGAAGTCTTTTTGTCGCTCAGGGTAGAAGTCTTAAGTATTCTTGCCTCCCC
>JCP043_chr1:4978186-4978322
AAGGGGAGGCAAGAAAACTTAGGACCTCTTTTCTATATGATGAAAAGACTTAGGTAAGTTTAGTATATCTTTGTAAGCCTTTAGATCAGTTTATTATAGCATCCTAATTTATATTAGAAGTTTTTTGACTCCTTGA
>JCP043_chr1:5052309-5052443
GGGGAGACAGACAACTTCTGACATCTAGACAGGATGCCAAAATAAACTGGTCTAAAGGCCTACCAAGATATGGCAAACTTACCTAAGTCTTTTCATCACTTAAGTAGAGGTCCTGGGTTTTCTTGCCTCCCCCT
>JCP043_chr1:5134183-5134324
CTCAGGGTGTCAGAAATCTTTGAGACCTTCACACGAGGGGACGAAAATGGACTAGTCAAAGAGCCTACTAAGTTCACTTTAAGTTATCCTACACCTATCTCGGTTCTTATGTCACTGAGAATTGTAAAAGTCCAAGTTTCC
>JCP043_chr1:5157456-5157604
CTCAGGGAGTACGAAGACTCCCATTCTGACATATAATCAGGGCACCAGAAATGACTAAAGCTGGTCTAAAGGACCACTAAGTTATCATAAACTTACCTAAGTCTTTTTATCCTTTAGGTTGCAGATCTGAAGTTTTATTGCCTCCCCT
>JCP043_chr1:5197116-5197275
GGGGAGGCAAGAAAACTAAGAATCTCCATCACAAGTATAAAAAAAAACCTTGGTAAGTTTGGGATAGACTTTGGCAACTTTAGTATATACTTAGTAGGTCTTTAGACTAGTTATTTTGGCACCCTTATCAGATGTCAGAAGTTGTCCTCCTCTCTGAGG
>JCP043_chr1:5203131-5203251
ACATACGACCAAAGCTCAGAGAGAATACGGGATCCCGTCCGCTCTCCCATCGTCAAGCTCCGAAGCGCCGGATTAGTAGTTGGGTCGGTGACGACCAGCGAATACCTGGTGTTGTATGTT
>JCP043_chr1:5256158-5256288
CTCTGGGAGCAAGAAAACCTCAGACCTTGACAGGGGGTATCAAAATAAACTCATCAGAAAGCCTATTAGAAACATAACCATTTACACACATATTTCTGTCGTCCAAGATCGAGGTCCTTAGTTTTCTTAC
>JCP043_chr1:5262288-5262363
AAACATATAATAACTTTAACATTAAGTCTTAATAGATAACGCAGGTAGTGCCTTGAATCTCAAGATCTGAATGAA
>JCP043_chr1:5262615-5262672
CTTAATATTTAGTCTCAACAGAGCACACAGCTGCTACCTTGAACCTCAAGATGTAGC
>JCP043_chr1:5262686-5262758
TAGTCGACCGAGACTGGCTTGGCAGGTTAGTGAATATATTGGATCAGTTCACAAAGCAGTAAGATAAACACA
>JCP043_chr1:5357125-5357237
TTTAAAAGTTAAAACGCCTACATAGCAATACGCGAAGTAAAGCCAAAGGCCTCAAAGCACTATAACAAAATAAGGTGTTTATTTTCAACACAACATAATGTAAGGTATCATA
>JCP043_chr1:5357222-5357251
ATGTAAGGTATCATACACCACGCCCAAAA
>JCP043_chr1:5357283-5357363
TAACTTTAATGTTAAGTCTCAGCAGATCACACAGCTGCTGCCTTGAACCTTAAGGTCCAACTGAACAAGTGGCCTCAATC
>JCP043_chr1:5357819-5357965
GGGGAGGCAAGAAAACTCAAGACCTCGACCCTAAGTGGCAAAAATACTTACGGAAGTTAGCATACCTACCTACCTAAGTTTAAGGTGTCGTTTGTCGATTTTATTTTGGCACCTAATCAAGGTTTGATGTGTCTTTCTCCCCGAGG
>JCP043_chr1:5436931-5438112
ACAGGCTTAGTATTCTGAGCCCCGCTTCTCAGCAATCTTGGACTTTGAGGGCGCTCTTCGCTTCCTGCTTCGCTCCTCTTGCTCAATAACAGGGACTGCAGCAGGGATAAATTCAACTCCGCGGTTGCGGCTGTTGGGTCGTGCGTGTAGCTTGCGGTGGTTGTTGAGGTTATCTTGGCGGTTGAATTGGTCCTTTCCGCAGAACTCGCATGAGAAACGGTTAGGTCCTTCACCGTGGAAACTGCATTTTGTCAGTGAAAATGTTCATTTTTTATGAATCTTAGTAAATACTCACGTTTGCTTGTGACGCTTGAGATGCTCGTTTCGTCGGAAGGCCTTGTGGCAACCAGGGTAGTCACACTTGCACATGGCTCTTCGAACAACATCAACTTGAGCAGAATCGGGCTTGATCGATCGCTTCCTCGATGATCGAATCTGAGCTCGCTGAAGTTCAGCACTCTTCTGCTGGATCTCATGCACCATTAACTTCCTTTGAGCACGCATGCGGTTGGGAGAGTTGGGGTCATGAAGATGGTAGCCAAGAGGTGACTGAGAGTGGCGGTCCATATCGAAAGTGTCAAAGTCACTTGAGAGTTGTCTGTTAGGGAAGAATGAGATGGGACTATCGTTGGCACAAGACCATGATGAGCCGGTCTCGGCAGCCTCAGAGCCAGAGATGCTCTGGGTTGGTGTCATCATGAAAGAGGCGGGGCCCATTGAAGCATCAGGAGAGTACGAATACATGCCGAAGGAGTTTGATGGTGTCAATGAGCCCATTGATCCGTGGTGTGCCATGTTCATGTCCATCATGTGCTCGTACTCGAAGCCGAGTTGTTCTCGCTTCATGGGAGTGTTGGGGAGAGAGTCGGAGAATGAGATGTGCTCAGGCTCAGGCTTGACAGGGCCAAACATGAACTTGCCCATTGCTGATGAGGGAGGGGTCAGCTCTGCCCGGTGGGAGACAGAGTTGTAAGGGCCATCAAAGTCCATGTTGCCGAATTCATGAGGTGTTGATCGTCGAGATGTAGGAGTGAATGGGTCGTAGGCTGATGAGGCGGAGGAGAAGCTTGTGGTGGTGGAAGGGCAGGACATGGGCTGACTGCAGAGGCTGAAGGAGTCGTCCATGTCGAACCGGTAATCCGACTCGAACTGCATTTTTGAGTATGAGAAGAAGTGTTAAA
>JCP043_chr1:5513491-5513637
GGGAAGGCAAAACTTAGGACCTTTCTCCTAAATTACAAAAAGACTAAGGTAAATTTAGGTAAGTTTAGTATAGCCTTGGTAGGCCTTTAGATCAGCTCTTCCTTTAGCACTTTGTCTCAAGGCTAGAGGTTTTCTTGCTCCTTGAG
>JCP043_chr1:5522266-5522368
TAAACTGGTCTAAAGGCTTCCTAAGATATACTAAACTTACTTAAATCTTTTTATTACTTAGACAAGAGGTTCTACCATAGTAAGTTTTCTTGCCTCCCCTTG
>JCP043_chr1:5535003-5536005
AGTTGATTCCTTCAGAGGAATTCCCTTTGCGGATCCACCGACGGGTTCTTTACGACTTAAACCGCCAAAGAAACTATCCAAGCCTCTAGGCAACTTTGATGCTTCAGGGCTTGTTGGTCCGTCATGTCCTCAGATGTTCATCTCATCCGGTGCCCAAGACGTCATCTCCAAGTTTCTCTCAGACTTCCTGGCCATCCCCTTCCTTACTCCCATCACTGGTCAGGAGGATTGTCTTACCATGACTGTTCAACGACCGGCTGGCACTAAGGCTGGTGATAAACTTCCTGTATTGTTCTGGATCTTTGGCGGTGGCTTTGAACTTGGTTCGAGCGCTATGTACGATGGAACTAGTCTCTTGGGTACTGCCATTGATCAGGACCAGCCGTTTATCTATGTTGCTGTCAACTACCGCGTCGCTGGTTTCGGATTCATGCCAGGTGCCGAGATCAAGAAGGATGGAAGTTCGAACTTGGGTCTTCTTGACCAGCGCATGGGTCTTCAGTGGGTTGCCGATAACATTGCTTCCTTCGGTGGTGATCCTGATAAGGTCACCATCTGGGGCGAATCTGCCGGTGCCATCTCAGTGCTTGATCAGATGGTTCTCTACGGTGGTGATGCCGATTATAATGGCAAGCCCCTTTTCCGCGGCGCCATCATGAACTCTGGCAGTGTTGCCCCCGCGGAACCTGTGGATAGTGACAAGGCGCAAGCTATCTACGACGCAGTAGTGAAATCGGGCGGATGTTCTGGATCTTCTGATACCCTCGCTTGTCTCCGTGGTCTGAGTTACGACAAGTTCTTGAACGCAGCAAACTCTGTTCCGGGACTCTTGTCATACAACTCCCTTGCCCTGTCATACCTCCCCCGCCCGGACGGTACCGTTCTTCCTGATAGTCCAGAAGCACTCATCGCATCAGGTCGTTACCACGCTGTTCCCATGATCAACGGCAACCAAGAAGACGAAGGCACTCTCTTTGCTCTCTTCCAGCCAAACTTGACCAC
>JCP043_chr1:5611047-5611195
GGGGAGGCAAGAAAACTTGAGATGTCTATGCTAAATTATAAAAAGACTCCAGTGTATTTATTATAGACTTCATAGAGATTTAATAGATCTTAGACTACATATTTTTGGCACCTTGCCTTGAGATCAGAAGCTTTGTTGCTCCCTGAGG
>JCP043_chr1:5634737-5634893
CTCAAGAAGCAAGAAAGCTTCTGACCCTAAGCTTAGGTGCCAAAAATAACTAGTCTAAAAGTCTACTAACTTATACTAAATTGATCTAAAATTTCCTAAATTTACCTAAGCGTTTTTATCCTTTAGGATAAAGGACCCTAAGTTTTCTTGTCCCCC
>JCP043_chr1:5678291-5678438
CGAACACACGAACTGTAAAAACGAAGAGTGGTGCAGGGAAGAGAGTTTTAGGATTTTAGGTTCAGATTTTAGAGGGTTTATAGGTTATAGGTAGACACCACTACACCACTCTTCGTCAAAGACATATAGAGTTGTTTTAGGATATAA
>JCP043_chr1:5693705-5693840
GGAGGAAAGAAAACTTAGGATCTTCATCACAGATGACGAAAAGACTTAGGTAAACTATTCCAAACTTGCGGGACTATTTGATGTGTTTATCTTGACATCTGTTATTAAGGCCTCAAGTTTTCTTGCACCCTGGGG
>JCP043_chr1:5840099-5840135
ACATACGACCACAGCTCGTGGAGAACACGGGATCCC
>JCP043_chr1:5869205-5869285
GGATCCCGTCCGCTCTCCCATAGTCAAGCCACTAACCGGCTGATTAGTAGTTGGGCCGGTGATGACCAGCGAATCCCTGC
>JCP043_chr1:5869697-5869768
GGTTGTACGCCAATTGTGTTATTTGCAGTTGAGACCTGTGGCTGAGAGCTTATAATCACCACACAGAACTT
>JCP043_chr1:5892094-5892152
CTTCACTGTGTTGGCTTCATATATCTCGTTGAGATATCATATGCTTTAACTATCAATC
>JCP043_chr1:5894792-5894844
CGAGATGTGTTATTTGCAGTTGGGACCTGTGGCTGAGAGCTTATAATCACCA
>JCP043_chr1:5927212-5927307
ACTGATAATTAAAGCTCATGATCTCTCAACGGGATGTACCAAGCCAACACGCTGAAAACTTCAATTAATTCAAGCTTATGAACCGCTATACACAC
>JCP043_chr1:5932588-5932741
GAGTGGAGACAAAACAACGCATGATATTTATTCTAAAGTGAAAAAAAAGACTTAGGTTAATTCAATATCAGTTTAGTGTAGAAATAATGGGCCTTAGACCAGGTGTCTTTTGGCACCTCGCCTCGAGGTCAGAAGCTTCCCTTCCCCCTGAGG
>JCP043_chr1:5937794-5937886
GGCAAAGAGTACGTTGCCTTTATGTGTTAATTCGTGTCCTTTACCTTTGTGTTAGAGCTGAAGCCTCTTTTAAACTCTCAACCTTATCACAG
>JCP043_chr1:5964850-5964936
GTAATCATTAGCTATCAGGTCTATCAACTCAACTAACACTCATAAACACACTTCAAGCAGCATAATGACTACCCGTATAGTAGCCC
>JCP043_chr1:5997377-5997441
TAGTATTATAACCCTAGCAGTTACGTTATATATACCCTATAAAAACTTATATAAGGCATTAGCC
>JCP043_chr1:5997483-5998038
ATAACAGTTAGTTCCTAACTGTAGATAAACTAAGCCGTGCTAGGTTTATTATTAGCAGATTATATAAGGCGTAATACTAAGCTTATTAAAATATTATATCTCTTAATAGTAGATTTAATATATATTAGGCTTAATTAATATAAAGAAGTTTTATTAATAGCTAGTAAGCTAGAATCTATAAAAGTATAAATAAATGTATTTTATATACTAGAGGTAATAGTATAGGAGTAACACAATATAAGGTTATTATTAATCTTAGAATAATGCAGTCCTAGAGCGCTATTAGTCCTATATTTATTAATCCTATTCTGGTTAGTTATTAAGGTGGAGATTATTATGGGGTATATATAATATAACCGCTGGGATTATAATATAATCTCTCCTCTCTGGTGATCTTGCCCTTAAGGCCTATTATCCTAACTAATATTAGTCTTCTTTTAGTAAGGTCTAACTTAAACCTTTTATTATTATATCTTGTAATATCTAACTATATATCTAAGCAGTTATCTTATAAGGATTATAAAATCTAAATACTTATACTTTCTATTAAGTTTA
>JCP043_chr1:6005164-6005324
TAATAGTATAGGAGCGATATAATATAAGGTTATTATTAGTCCTAGAATAATACGGTCCTAGAGCGCCGTTGGTCCTATATTTATCGGTCCTGTTCTGGTTAGTTGTTGAGGTGGAGATTATTATAGGGTATACGTGATATAACTGCTGGGATTGTAATAT
>JCP043_chr1:6005303-6005370
TAACTGCTGGGATTGTAATATTATAGATAGGATTACAACGCTCTAGGAACTATTATAATCTAGGATT
>JCP043_chr1:6005401-6005544
AGTATATATATATATTTATTTAGTATTAAATAAAACTTAGCTTACTAGCTATTAATAAGACTTCTTTATATTAATAAGCCTAATATATATTACTTAATTATTAAGAGATATAATACCTAACCTGCTTAGTATTAATACCTTAT
>JCP043_chr1:6005545-6005599
TGTAACAGTTAGGTTTCCAAACAGGTAAACTAGTCTGTACTAGGTTTATGTTTG
>JCP043_chr1:6015312-6015376
ATGTATTTTATAAATATAAACCTAGTATAAATTAGTTTCCCTATTTAAAACTATATTTATTATA
>JCP043_chr1:6022264-6022777
CTTAGAAATACAACTAGATATCTTATTAGCAGTATATACCAATGAAAAAATATTTAGGGATATAAGTTAAAACTAACTAGATAGAAAACAGACTAGGCCGACTTTAAGGTCTTAAGGATAAGACCTAATAGAGGAGAGAGATTATATTATAACCCTAGCGGTTATGTTATATGTACCCTATAAAAACTTATGTAAGGCATTAGCCCCTTAATAGCTATAGGCTAATTAGAACTAGATTACCTTATAGATGGGATCACGATGCTCTAGGAACTACTATGATCTAGGATTACTGTAATTTAACTACCTTAGTAATCCTCCTAGTATATATATATATTTATTTAGCATTAGATAGAACTTAGCTTACCAGCTATTAATAAGACTTCTTTATATTAATAAGCCTAATATATATTACTTAATTATTAAGAGATATAATACCTAACCTGCTTAGTATTAATGCCCTATGCATTCTGCAAATATAAACCTAGTATGGACTAGTTTCCCTGTTTGAAACTA
>JCP043_chr1:6022583-6022788
AGTATATATATATATTTATTTAGCATTAGATAGAACTTAGCTTACCAGCTATTAATAAGACTTCTTTATATTAATAAGCCTAATATATATTACTTAATTATTAAGAGATATAATACCTAACCTGCTTAGTATTAATGCCCTATGCATTCTGCAAATATAAACCTAGTATGGACTAGTTTCCCTGTTTGAAACTATATTTATTATA
>JCP043_chr1:6028670-6028868
TACGACCCCCGCGCCTATATCACGTGGCCCCTATAATTTCCACCAATCACACCAGGATCACTTCTCCCTGTAATAATCCTCTTCTATTTGGATTACTTGGATTACGATGCTCTAAGACTGGATTACTATGGATTACCAGCGATCCCCTAAGATCTAGCTCCTGGATTACCTTTAATTCATACTAAGCTATATGGCTCC
>JCP043_chr1:6036005-6036409
ATTACGACCCCCGCGCCTATATCACGTGGCCCCTATAATTTCCACCAATCACACCAGGATTACTTCTCCCCGTAATAATCCTCTTCTATTTGGATCACTTGGATTACGATGCTCCAAGACTGGATCACCATGGATTACCAGCGATCCCCTAAGATCCAGCTCCTAGATCACCTTTAATTCGTACTAAGCCATACGGCTCCCTTTAGTATATATATACATTTATTTAGCACTAGATAGAACTTAGCTTACTAGCTATTAATAAGACTTCTTTATATTAATAAGCCTAATATGTATTACTTGATTATTAAGAGATGTGACACTAACTTGCTCAGTATTAACGCCCTATGCTATCTGCAAATATAAACCTAGTATGGACTAGTTTCCCTGTTTGAAACCACATTCAT
>JCP043_chr1:6054878-6054987
TCATCTTGTGCTTTGTTGTCCATATCTTGCCCCTTGGACGCTGCACAAATTCGGTGTAAAACCTTGAAGCATACTTGCTTGCACGTGACACCCCAGCATCTATCCAACA
>JCP043_chr1:6082992-6083133
AAGCTTCGAAATCGATCGACCAATCGATTTGATCGATTCGATTAATCGATTCGATATCGATATCGATCGATCGATCAGAGCTGCCAGTCGATCGATATCGATCGATTACAAGTCCTGATCGATCGATTTGATCGTCGATCG
>JCP043_chr1:6086127-6086321
TTCTCCAACTGGCGAGCAGGGTCAGCGTAGATAGGGATACCTAGTGAGAACTATGAGTGATCGATCGACGATCGATATCGATCGATCAAAAATTTGAACCGAATCGATCGATATCGATCGATTGAAGGCCCTGATCGATATAAATCGATCGATCAGAGCTCACAGTCGATCGATTCGATCGATTTCGAAGCTTG
>JCP043_chr1:6087498-6087616
GACTTATATTTATTAAGATTCTGAATAAATTGCCTCCTAAAGGATTTAGTTAATATGTGATGTTTCAGATGATGAGTTTGATATATCTTGTTAAGACACCGTAAGCTTAACTATTAAT
>JCP043_chr1:6105466-6105549
TTTCTTCTCTAGCTCTATAGGTTAGCCTTTAAGGATATACCAAACAAGTATCTCTAAAGTCTTAAATAGTTTAAACATTTATT
>JCP043_chr1:6155118-6155186
ATGTGTTTATGAGCGTACTATTTTGAGCTGATAGACCTGACAGCTGATGCTTGCATCGCGCACCTTAC
>JCP043_chr1:6163131-6163232
CAGTAGTTTGTCCGGCAATATGGTATAATGCAAATTGTGAGCTAGATATGTCATTTCTACTTCAGACCAGTGACTGGGAGCTTATAATCACCACACAGAAC
>JCP043_chr1:6184036-6184259
GGCGGTTTGGTTCTGGAGACACAGTGCTCAAGTCGAGTAAGGATCGAGATGGACTTGCTGAGCGGCTTGGCATTGCGGCTTTTGAGATGGAGAGCGCTGGTTTGTGGGAAGACTTGCCATGTATTGTGGTGAAAGGTGTCTGCGATTATGCAGACTCTCACAAGAATAAGGAATGGCAAGACTTTGCCGCAGCAACGTCGGCTTCTGTTGTTAAAGCTTTGCT
>JCP043_chr1:6196020-6196075
AGATGTGCTATTTGTTGTCAAGACCTGTAGCTTATAATCACCGCAGAGAGCTTGG
>JCP043_chr1:6212851-6212937
CCGTCCACGTCGCGAGGCCTGTTATAATAACAAAGCTGCGAAGGCACCAAGAGGATTGGATACTCTCTGTAAAGTCACATTTAGCC
>JCP043_chr1:6215586-6215645
AGTTCCTATATAAATTTAATTATTAGTAGGCTATTAACGCAAATAATAATTATTAGGGT
>JCP043_chr1:6225632-6225642
ATAATAATTA
>JCP043_chr1:6226302-6226467
TTTATTAATTTTTTATAATTTTTCTTTTTAAGTTTATAAGTTAGCCTTAAAAGATATATTTAAATGTCTCTAAAGTTTAATATAATTTAAATGTTTATTACCTCTTAATAAGTAAAGCTTTATTAAGTTAATATTATTATAATTAGTTACCTTAATTATAGCCTA
>JCP043_chr1:6226468-6226597
ATAATAGTTACACAAGCCGTTAAACCACAGGGCAAAAGATCAGGCCATAATCGCTATGCAAGCAATTATGGTGTGCTACAGCTGCCTTATAGAAGCCTTACAGCGCTGTTACGGGCACGAATTATAACA
>JCP043_chr1:6226588-6226685
ATTATAACAGCCTAAACCTAGCTATATATAACCTAATTAAAAAGCCTTATTTCCTTTTTAGCTAACCTTAATCTTTTTCCTATAACCTACTTTAAAG
>JCP043_chr1:6226745-6226793
TTTTTATTAACCCTTATAATATACTTAAAATATTTATTATACTTTTAC
>JCP043_chr1:6226839-6227092
TATTAGTAAGTAATCTAATTTAACTTCCTTTATATCTTTTAATTATAACTACTAATAGTATTATAATTATATTATAATAATACTTAGAAGAAGCCTATAAATACCTATCTTAATAAGCCTTATTTAATAAAAGGCTATAATATAATTAATATAATTAGCTAAGCTATTAAGGAAGATAATTATAATAAGCTTTATAATATAATAATAGAAATTAGAGAGGCCTAGTTATATAGGGATAATACTAACCACATTA
>JCP043_chr1:6226875-6227330
TTTTAATTATAACTACTAATAGTATTATAATTATATTATAATAATACTTAGAAGAAGCCTATAAATACCTATCTTAATAAGCCTTATTTAATAAAAGGCTATAATATAATTAATATAATTAGCTAAGCTATTAAGGAAGATAATTATAATAAGCTTTATAATATAATAATAGAAATTAGAGAGGCCTAGTTATATAGGGATAATACTAACCACATTAAGCTAGCAGCCTTTAGTTATAAGATACTCCTGCTTATATACCCTCTCTATAATAGCTACCCTCTTATTAAAGCAGCCTTTCTTAATTCTAAGATAGAGGAACTTAATAGGCTAAAAGGGAAGCTAGTTAGAGGGAGAGGAAATTTATTAAGGCCCTTTGCGGCGGCTTATATAATAAGTGGCTTGAGACTATCTGAGGGCAGGCTAAGAGGGTGCTAAAGAAGACTAAGCCCCTATAA
>JCP043_chr1:6227369-6227585
ATATACAGATAGAAGAGGGGTAATTAAAGGGTTTAGGAAGAAAATATATTAAGTTTTATATAAGTTTAATTACCTAAAGTTAAAGATTATTAGCATTGGCGCTATAAAGAGGGTTAAATAGGTTATAGGATATAATATATAATAGAGTTAATAAATTAGCTAAATATTAGTGTATTATTAATATAAACAGGGGATATCTAGTAATTATATTACTTA
>JCP043_chr1:6227567-6227742
TAGTAATTATATTACTTAGTTCTAGTAGTACTTATACTATTAAGGCAGATAAATCTTATATAACTTTAACCTTTATAATAATAGCCTGTAATAGGGGTCTTACTATTTAAGCCTTTATAGAAAAGTTAAAAAGCTTAATAGCCTTATATAAGGCTAATAGTAAGAGAAAAAAGAA
>JCP043_chr1:6241406-6241623
GTGACGGTTAGGTCCAACTGTGTTGAACTAGGCCGTGCTAGGTTTATTATTAGCAGATTGCGTAGGGCGTATTACTAAGCGTTATCAAGGTATTACGTCTCTTAATGGTAGATTCAATGCGTAGTAGGCTTAGATTAATATAAAGAAGTTATATTAATAGTTGGCGAGCTAAGATCTATAAAAGTGCTAATAAATGTGTTCTATATACTAAGGGTAG
>JCP043_chr1:6241432-6241816
ACTAGGCCGTGCTAGGTTTATTATTAGCAGATTGCGTAGGGCGTATTACTAAGCGTTATCAAGGTATTACGTCTCTTAATGGTAGATTCAATGCGTAGTAGGCTTAGATTAATATAAAGAAGTTATATTAATAGTTGGCGAGCTAAGATCTATAAAAGTGCTAATAAATGTGTTCTATATACTAAGGGTAGCCGTATAGCTCAGTAGAGAGTGAATGTGATCCTAGTGTTGGATCTAATGGCATCGTAGGTGATTCATGGTGATCCATCCTTAGAGCGCAGTGATCCAAGTGATCCAATAGGAGATGATGGTTACAGGGCAGGTGATCAGTGTAATTAGAGGAAAATATGGGAGCCACGTGACATAGGCGCGGGGATTATAACA
>JCP043_chr1:6244560-6244625
ACTAATAGTTAAAGCTTATGATATGTCCACGAGATATATCAAGCCAACAAAATAAAAAATTACAA
>JCP043_chr1:6256544-6256591
GTAGATAGAACACACTCACTAGCACTTTATACACTCTTGCTTATCAG
>JCP043_chr1:6259073-6259150
TAAGTTCCATGTGATCATTGTTAAGCCTCAGCCACAGGTTTCAACTGCAAATAACACACCTAGCTCGCATTTCAGAC
>JCP043_chr1:6262009-6262064
TGATATGTGCGGCTGAGACTTGTGGCTGAGAGCTTGTATCATCACACAGAACTTA
>JCP043_chr1:6273465-6273652
ATAATATCTAAGATAGAAGAGGGCTAATTACAGGGTTTAAAAAGAAAACATACTAAGTTTTATATAAGTTTAATTACTTAAAGTTAAAGATAATTAGTATTATTAATATAAAGAGGGTTAAATAGGTTCTAAGATATAATATATAATAAATTTAAGAGATTAATTAAATACTAATATACTATTAATA
>JCP043_chr1:6273574-6273663
AAAGAGGGTTAAATAGGTTCTAAGATATAATATATAATAAATTTAAGAGATTAATTAAATACTAATATACTATTAATATAAACAGGGGA
>JCP043_chr1:6273946-6274105
ATATAATTAGCCCCTATTTATATTAATAGTATTTAAATATTTAATTAATTTATTAAATTTATTATATATTATATCTTATAACCTATTTAACCCTCTTTATATTACTAATATAAATAATCTTTAACTTTAGGTAATTAAACTTATATAAAACTTAATATA
>JCP043_chr1:6274851-6274963
TTTAAAAGTTAAAATACTAATTTAGTAATATATAAAATAAAGCTAAAGGCCTTAAAGTAAGATAATAAAATAAGGTATTTATTTTTAATATAATATAATATAAGATATTATA
>JCP043_chr1:6274948-6275065
ATATAAGATATTATATATTATATTAAAAAATATAATAACCTTAATATTAAGTCTTAGCAGATTATATAGCTATTACCTTAAACCTTAAGATTTAATTAAATAAATAGCCTTAATTTA
>JCP043_chr1:6275069-6275739
TATAAAAAAGATATTTTCCCTATCCTTATAAGGCTAAATGCCCTTTTTATTATTACCTAATTAAGGTAATTACTACTAAGGCTTTAACCCTAAAAGATTATATTAAAATAAGCTAAGAACCCTAACTTTTATTATAAGATATATTATTATATAATTATTATTAATAATAATTAACTTAATTATAGTTATTTAAGCTTAGTAATTAATAATTATATAATAGGTCTTCTAATAGATATTAATAAGCTTAAATTTAAGTATATTTCTATTTTATATTCTTTTTTATAATATTATAAAATTATAAGAAAATACCTATTATATATTAATAAATTATAATTAATATAATAAATTAATCTTATAATTTTTAATTATTATATATAACTCCTTAATATTAAGAAAGATATATCTCTTATTAAATATATTATAAGCTAGATAGAAGTAGTAAAAGACTTAGTTAATTACTTAAAATAAGGTTAAGATATATTAAGGTAATAATAGGCCTTTATTAATAGTATTATATTAGGTAGTAGTAATAATTTATATTAAATATAATTTATAAAGTTAAAATATATAATTAAGTTAATTAAATTAATAATATAAAAATTTTATTATAAGAATTAAGGGCTATTATAAGGTAAAAAAGAGGAAATAAAAAGGAAAAAAGAAAAAAAGG
>JCP043_chr1:6275742-6276093
AGCTTAGAATTAACCTAGTTTAAATTAATTAAATTAATATAATACCTCTAATTTATATAACTAATTAACTAAATTAGGCTATAATTAAAGATAGCTATCTTAATAAGGTTAAATTTATATCTTAATAAGAAGTTCTTTTTAATAATAGCTATTATTATATAAATCTCTTTAAGTTCTTTTTTATTAGTTATATTTAAGGCAGGCCTAATAGCTAAATTAAGATTATAATTAGTTATATAATAGGTATAATTATATAACTATAAGCTATTTTATATAGGTATTAAGATAATATAGCTATTATATTATTAGTAAAAAGGGTTAAAAGCTAGGTTAAAAAACTTACTTATAAGT
>JCP043_chr1:6276176-6276407
AGACCTTTAGGTAAGATAAAGAAAAAAGGATAACTTAACTGCTAAGAGGCTTATAGCTAGTATTAATACTACCTAGTTAAGGTAGTAATTATATTATTAAGGTAAATAAACCTTATATAATTTTAAATTTTATAATAATAGCCTGCTATAAGGGTATTATTATTTAAGCCTTTGTAGAAAAATTAAAGAGCTTAATAGCCTTATATAAGGCTAATAATAAGGAAGAAAAAA
>JCP043_chr1:6277887-6278377
TCTTTTTAAGTTTATAAGTTAGCCTTAAAAGCTATATTTAAGTATCTCTAAAATTTAATATAATTTAAATATTTCTTACCTCTTAGTAGGTAAAGCTTTATTAAGTTAATATTATTATAATTAGCTGCCTTAATTATAGCCTAAACCTAATTATATATAACCTAATTAGAAAGTTTTACTTTTTAACTAGCCTTAATTTTCTTTTTATAACCTACTTTAAAGATATATTTAAATTATTTACTATACTTATATAATAAGTAATCTAATTTAACTTTTAATTATAACTACTAATAGTATTATAACTTTATTATTATAATACTTAGAAGAAGCCTATAGGCGCCTAATCCTAATAGGTATTATCTAATAAAAGGTTATAATATAACTTATAAAATTAAATAAGTTATTAAGAAAGATAATTATAATAAGCTTTATAATATAATAATAAAAATTAAAATAAACTAAGGAAAAGAAAATAATACTAATTATATTA
>JCP043_chr1:6278149-6278625
CTAATTTAACTTTTAATTATAACTACTAATAGTATTATAACTTTATTATTATAATACTTAGAAGAAGCCTATAGGCGCCTAATCCTAATAGGTATTATCTAATAAAAGGTTATAATATAACTTATAAAATTAAATAAGTTATTAAGAAAGATAATTATAATAAGCTTTATAATATAATAATAAAAATTAAAATAAACTAAGGAAAAGAAAATAATACTAATTATATTAAATTAGTAATCTTTAATTATAAGATTTTTTTATTCTTATAGCCTTATTATTAGCTAATTAATAAAGGCTTTTTTAATTATAAGATAAAGCTATTTTATAAGCTAAAAGGGAAGTTACTTAGAGAGGTAAATTTAAGCTAAAGGGAAAGGGAATTTATTAAGGCCTTTTATAGTAGCTTATATAATAAGTAGCTTAAGGCTATTTAATAATAGGCTAAGAAAATACTAAAGAAAACTAAACCTTAATAA
>JCP043_chr1:6278694-6279244
ATAATAATTAGGTTTTTAAATAGGTAAATTAGTTTATATTAGGTTTATATTTATAGATAATATAAGGCATAATACTAAGCAGTATAAAGTATTATATCTCTTAATAAATAAGTAATATAGTTTAGGCTTATTAATATAAAGATACTTTATTAATAATTAATAAGCTAAGTTCTATAAAAGTGCTAATAAATATATTTTATATATTTAAATATAGCTATATAAAAGTAATATAATATAAGGTTATTATTAGTCTTAGAATAATATAATCCTAGAGTGCTATTATTTTTATACTTCTTAGTCCTTATCTAGTTAATTACTTAAGGTAGATTTTTTATAGGATATATATAATATAACTACAGGGATTATAATATAATTTCTCCCCTCTAATAGTTTTATCCCTAAGGCCTATTATCCTAATTAATATTTTTTTTTAATAAGGCCTAACTTAAACCTTTTATTATTATATCTTATAATATCTAACTATATATCTAAGTAGTTATTTTATAAGGATTATAAAATCTAAATACTTACTCTTTCTATTAAGTTTATT
>JCP043_chr1:6286906-6287065
TAATTATATAGGAGTGATATAATATAAGGTTATTATTAGTCCTAGAATAATATAGTCCTAGAGTGCTGTTATTCTTATACTTATTAGTCCTTATTTAATTAGTTACTTAAGGTGTATTTTTTATAAGGTATATATAATATAACTGCAGGGATTATAATA
>JCP043_chr1:6287113-6287302
AAGATAAAAGAGGGGTAATTATAAGGTTTTATAGAGAAATAGAAAGAAAATATATTAAGTTTTATATTAGTTTAATAACCTAAAGTTAAAGATTATTAATATTAATAATATAAAGAGGGTTAAATAAATTATAGAATATAATATATATTAAACTTAATAAATTAGCTAAATATTAGTATATTATTAATA
>JCP043_chr1:6287224-6287313
AAAGAGGGTTAAATAAATTATAGAATATAATATATATTAAACTTAATAAATTAGCTAAATATTAGTATATTATTAATATAAATAGGAGA
>JCP043_chr1:6288117-6288462
TTAATTAAATAAATATTAATATATACATAATAGTAAAATTATTAAAAAGGAATAATTAAAAAAGGTTAATTAAACTAGGTATTTAATATTATAATATATATAATAAAATTAAATATAATATAAGAATATTTTTCCCTTATTTATATTAATAATATATTAATATTTAGCTAGTTTATTAAGTTTATTATATATTATATCTTATAATCTATTCAACCCTTTTTATACTATTAATACTAATATTATAACTTTAGGTTTTTAACTTTAAGTAATTAAACTTATATAAAACTTAATATATTTTCTTCTTATTTCTTTAGTTTAACCTTATAATTACCCCTCTTCTATCTT
>JCP043_chr1:6288462-6288939
TATTAAGGTTTAGTCTTTTTTTATACCTTCTTAGCCTATTACTAAATAGCCTTAAGCTACTTATTATATAAGCTGCCTAGGCAAAGGGCCTTAATAAATTCCTTTTCTCTCTGGCTTAGATTTACCCCTCTAAGTAACTTTTCTTTTAGCTTATAAAGTAGTTTTATCTTATAATTAAGGAAGCCTTTATTAATTAGCTAATAATAAGATTATAAAAGTAAGAAGATTTTATAATTAAAGATTATTAATTTAATATAGCTAATATTATTTTTTTTTCTTAGTTTATTTTAATTTTTATTATTATATTATAAAGCTTATTATAATTATCTTTTTTAATAATTTATTTAATTTTATAAGTTATATTATAACCTTTTATTAGATAATACCTATTAGGATTAAGTGCTTATAAGCTTTTTTTAATAGGTATTATAATAATAAAATTATAATATTATTAGTAATTATAATTAGAAGTTAAAT
>JCP043_chr1:6288713-6289235
AATATAGCTAATATTATTTTTTTTTCTTAGTTTATTTTAATTTTTATTATTATATTATAAAGCTTATTATAATTATCTTTTTTAATAATTTATTTAATTTTATAAGTTATATTATAACCTTTTATTAGATAATACCTATTAGGATTAAGTGCTTATAAGCTTTTTTTAATAGGTATTATAATAATAAAATTATAATATTATTAGTAATTATAATTAGAAGTTAAATTAAATTACTTATTATAAAAGTATAATAAATAATTTAAGTATATTATAAGGATTAGTAAAAAAAATAGCCTTTAAAGTAAGTTATAAAAAGAAAATTAAGGCTAGCTAAAAAGTAAGGCTTTTTAGCTAGGTTATATATAGCTAGGTTTAGGCTATAATTAAGGCAGCTAATTATAATAATATTAACTTAATAAAGCTTTACCTACTAAGAGTTAATAAATATTTAAATTATATTAGCCTTTAGAAATACTTAGATATATCTTTTAAGGCTAACTTATAAACTTTTTTTAAAAAAAA
>JCP043_chr1:6291779-6291900
TACTAATTTGTTTTTTTCTTTTTTAAGTTTATAAGTTAGCCTCGAAAGGTATATCCAAGTATCTCTAAAGTCTAATATAATTTAAATGTTTATTACCCCTCAGCAGGTAAAGCTTTATTAA
>JCP043_chr1:6311490-6311724
TTTTTTTCCCTTGCTATTAGCCTTATACGAGGCTATCAAGCTTTTTAACTTTTCTATAAAGGCTTAAACAGTAAGACCCCTATAGCAGGCCATCATCGCAGAATCCAAAATCATATAAGGTTCATCTGCCTTAATGGCGCAATTGCTGCCTTAACCAGGCAGTATTAATGCCAGCTGCAGGCTTACCTCTCAGCAGTTGGGTCACCCTTCTTCCTTCATCCCACCCAAAGGACT
>JCP043_chr1:6311942-6312140
ATTAAAGAGCTAATTATAAAGATTTTATTATTTTTTATTTTTTATTTTTTTAAGTTTATAAGTTAGTCTTAAAAGGTATATCTAAGTATCTTTAAAATCTAATATAATTTAAATATTTATTACCCCTTAGTAGGCAAAGCTTTATTAAGTTAATAGTATTATAATTAGCTGCCTTAATTATAGCCTAAACCTAGCTAT
>JCP043_chr1:6317813-6318296
CTATATATAACCTAGCTAAAAAGCCTTATTTTTTAATTAGCCTTAATCTTCTTCTTATAACTAACTTTAAAGGCTACTCTTTTACTAACCCCTGCAGATATTATACTTAAATTATTTATTATATTTTTATAATAAGTAACTTAATTTAACTTCTAATTATAATTACTAGTAATATTATAGCTTTACTATTATAATACTTAAAAAAAGCCTATAAATACCTAATCCTAATAAGCCTTATTTAATAAAAGGCTATAATATAACTTATAAAATTAAATAAGCTATTAAGAAAGATAATTATAATAAGCTTTATCCCTTATTTATATTAATAGTATACTAATATTTAGCTAATCTATTAAATCTATTATATACTATATCCTATGACCTATTTGACCCTCTTTATACCGCCGATGCTAACATCACGACTTCAGGTCTTTAACTTTAGGTAACTAAACTTATATAAAACTTACTACATTTTCTTCCTAT
>JCP043_chr1:6318297-6318535
TCTTTATACCTTCTTGGCCTGCCACCGGATGGCCTTAAGCCACTTATTATGCAAGCTGCCGCGAAGGGCCTTAATAAATTCCCTTTCCTTCTGGCTTAGATTTACCCCTCTAAGTAACTTCCCTTCTAGCTTATAAAGCAGCTCTATCTTATAATTAAGGAAGCCTCTGTTAATTAGCTAATAGTAAGGCTATATAAGCAGGACGATCTTATAACTAAGGTAATAATAATAATTAATA
>JCP043_chr1:6333028-6333093
TAACCAACGTGCACCAATAAAAAGGATGTAATTTCATGAAAATAATGACGACGGGGGGTTAGCGC
>JCP043_chr1:6365074-6365134
GGTGGACGGGCCGCAAAAGTTGGTATTGGGCCCATTACCAGTGGTAATTGGTACACTAGG
>JCP043_chr1:6365172-6365336
GTAGGGCATACTCGAGGAATAGAAGGCGTTGACCATATATCAGTGCCGCAAGGTTAGATGTATATAACCTGGCCGAGAGGAAGCCGTTAAGATCGGTGAAGAATCTAAGGATCCTGCTTAAATATACTAATAGAGTAGAAGTAGGATAACTGTCTATAACCTCT
>JCP043_chr1:6367138-6367315
TGACTTTCTAATACCTGCTATACCATTTAGCTAGTATATTGTCTTAGAGTTTGGACCCTTAATCTAACGCTTAATATTTTCGAGAACTTCCTGATACGTATTGGTAGAGCATATCAGGCGGTATTCTTCGGGCTGAGAGTCAAATGATGCACCGTGTGCAATAGGTAGTTGGTCGAG
>JCP043_chr1:6381906-6381994
CCCTTATTTATATTAATAATATACTAATATTTAGCTAATTTATTAAGTCTATTATATACTATATCTTATAACCTAATTAACCCTCTTT
>JCP043_chr1:6381917-6382138
ATTAATAATATACTAATATTTAGCTAATTTATTAAGTCTATTATATACTATATCTTATAACCTAATTAACCCTCTTTTTATTATTAATACTAATATTATAACTTTAGGTCTTTAACTTTAGGTAATTAAACTTATATAAAACTTAATATATTTTCTTCCTATTTCTCTGCAAAACCCTATAATTACCTATCTTCTATTTATATTATAATATACTATCCCCC
>JCP043_chr1:6382183-6382677
TTATAAGTTACTAATCTCCTTTAATAAAAGTAATACCTTTATTACCTACTTCTTAATATTATAGAGCTACTTATTATATAAGCTGCTATAAAGTTTCTTTAAGAACTTATTTTATTTCCTCTATAGGTAGCCTCTATTTAATACCTATCTAAGAGTCTTAAGGCTTTCTATCTTAGTATTAAGGAAGGCCTTATTAATCTAAGGGATATAAAGATATAATTATATAAGCCAGAGGACCTTATAGCTAAAAAGGGCCAGCTTAATATAGCTAATATTATCTTTAATTATTTAAGCTATTTTAATTTTAATAGCTATTATATAAAGCTTATTATAATTACTTTACTTAGTACTTAAGTAAGCTCTTTTAATTATTTAAATTATATTATAGTTTTTTATTAAATAGGGCTTATTAGGCCTAGGTAGTTATAGGCTTCTTTAAATAATAGGTATTATAATAAGGCAGCTATAATATTATTAGTAATTATAATTAGAAG
>JCP043_chr1:6382444-6382985
AATATAGCTAATATTATCTTTAATTATTTAAGCTATTTTAATTTTAATAGCTATTATATAAAGCTTATTATAATTACTTTACTTAGTACTTAAGTAAGCTCTTTTAATTATTTAAATTATATTATAGTTTTTTATTAAATAGGGCTTATTAGGCCTAGGTAGTTATAGGCTTCTTTAAATAATAGGTATTATAATAAGGCAGCTATAATATTATTAGTAATTATAATTAGAAGGTATAGGAAGTTGGATTAAATTACTTATTATATAATAGATAATTTAAGTATAGTATTTATAGGGGTTAGTAAAAAAGTAGCCTTTAAAGTAGGTTATAAGAAGAAGATTAGGGCTAGCTAAAGAGTAAGTAAGGCTCTCTAGCTAGGTTATATATAGCTAGGTTTAGGCTATAATTAAGGCAGCTAATTATAATAATATTAACTTAATAAAGCTTTGCCTACTAAGAGGTAATAAATATTTAAATTATATTAGACTTTAGAAATACTTAAATATACCTTTTAAGGCTAACTTATAAACTTAAAAAAAA
>JCP043_chr1:6383770-6383940
ATAATAATTATAATTTAAGTATAATACTTATAGGGGTTAATAAAAGAGTAGCCTTTAAAATAAGCTATAAAAAGAAGATTAAGCCCAGCTAAAAAGTAAGGCTCTCTAGCTAGGTTATATATAGCTAGGTTTATATTATAATTAAGGCAGTGGCTATAATTAATATTAGC
>JCP043_chr1:6384007-6384238
AGTCCTTTAGGTGGGATAAAGGAAGAAGGTTAACCTAGCTGCTAAGAGGTAACTGGTATTAATACAGCTTAGTTAAGGCAGTAATTATGCTATTAAGGCAGAAAAACCTTATCTAATTTTAAATCCTATAATAATAGCCTGCTATAGGGGTCTTACTATTTAAGCCTTTATAGAAAAGTTAAAAAAGCTTAATAGCCTTATATAAGGCTAATAATAAGAGGGAAAAAAAAA
>JCP043_chr1:6403874-6404066
AAAAAAAAGGTTTTTTAACTAGGCTATATATTACTAAGTCTAGGTTATAATTAAAATAGCTAATTATAATAATAATAATATAATAAAATCTTACTTATTAAGAGGTAATAAAGATTTAAATTATATTAAATTTTTAAAATACTTAGATAAGTTTTATTTAATTAATATATAAATTTAAGTAAAAAGGAATTA
>JCP043_chr1:6409740-6409812
TTCTTTTATTATTAGCCTTATATTAAGCTATTAAGTTCTTTAACCTTTTAATAAAGGCTTAAATAATAAGAC
>JCP043_chr1:6411167-6411447
ATAATTAAAAAATTAAGGCTATAATATAAAATAGGATTCCTTAAAGATAAAATATTATAAATAATAAAACTTATTATTTATAATTATATTAATAATTTCCTTAGTTTAAACTATTACTTTTTTACTAATTTCACTTTATCTATTCTTATATGCAAGGTTAATTAGTTATATGCCCTACCACGTGTATTTAATTAATAGAGGTTAATTTAACTTTCGCTAACTAACTTACATAAAAGTCAACCTAATTCCTTTAAGCCCCGCCTTTACCCCGCGTTTATCT
>JCP043_chr1:6411472-6412006
CCAATTCAGGAGCAGCTCCCCCTCGACAGTAATAACCCTTTTAGATATATTAAAGAGCCACTCTTTATATATAACTAAGTTTAGACCTATAAAGGCAATAAGAAAGGCTGCCTAGTCTAACCGAAGGTAATAACCTTCCCTTAGGCCCCTTTCTAAGTCCTTAAGACCTAATAGCTTAGAATTAACCTAGTTTAGATTAATTAAACTAATATGGTGCCTCTAATCTATATAACTAATTAACCAGATTAGGCTATAATTAAAGATAGTTATCTTAATAAGGTTAGATTTATATCTTAATAAGAAGTTCTTCTTAATAGTAGCTATTATTATATAAATCTCTTTAAGTTTTTTTATTAGCTATATCTAGGGCAGGCCTAATAACTAAATTAAAGTTATAGCTAGTTATATAGTAGGTATAATTATATAATTATAGTTATTTTATATAGTAGGTATTAAGGTAATATAGCTATTATATTATTAGTAAGAAGGGTTAAAAGCTAGGTTAGGAAACTTATTTTAGAAGTATAATAAATA
>JCP043_chr1:6412019-6412242
ATTTCTTTAGGTAGGATAAAGAAAGAAGGGTAAGTTAACTACTAAGAGCTGGTATTAATACTGCCTGGTTAAGGCAGTAATTATATAATTAAGGCAGATAAATCTTATATAATTTTAGATTTTATAATAATGGCCTGTTATAGGGGTTTTACTATTTGAGCCTTTATAAAAAAGTTAAAAAGCTTAACGGCCTTATATAAGGCTAATAATAAGGAAAAAAAAA
>JCP043_chr1:6416013-6416688
TTATTATAACCCTAATAGTTATATTATATATACCTTATAAAAGCTTTATATAAAGTATTAGTTATAAAAGACCTATTTAACTTATATTAATTAATTAATACTTTTATTATATTAAAATAATAAATATTAAAATAATATATATTAATAATATTATTTTTTTTAAGTTTATAAGTTAGCCTTAAAAGTTATATTTAAGTATTTTTAAAATCTAATATAATTTAAATATTTATTACCTCTTAGTAGGCAAAGCTTTATTAAGTTAATATTATTATAGTTAGCTGCCTTAATTATAGCCTAAACCTAGCTATATATAACCTAGCTAAAAAGCCTTACTTACTCTTTAGCTGGCCCTAATCTTCTTCTTATAACTTACTTTAAAGGTCTTTTATTAACCCCTGCAGATATTATACTTAAATTATCTACTATGCTTCTATAATAAGTAATCTAATCTAACTTCTAATTATAACTACTAATAGTATTATAGCTTTACTATTATAATACCTATTAAAAGAAGCCTATAGGCACTTAATCTTAATAGGTATTATCTAATAAAAGGTTATAATATAACTTATAAAATTAAGTAAGCTATTAAGAAAGATAATTATAATAAGCTTTATAATATAATAATAGAAATTAAAATAAACTAAGGAAAAAAAAATAATACTAGTTATATTA
>JCP043_chr1:6416457-6416939
CTAATCTAACTTCTAATTATAACTACTAATAGTATTATAGCTTTACTATTATAATACCTATTAAAAGAAGCCTATAGGCACTTAATCTTAATAGGTATTATCTAATAAAAGGTTATAATATAACTTATAAAATTAAGTAAGCTATTAAGAAAGATAATTATAATAAGCTTTATAATATAATAATAGAAATTAAAATAAACTAAGGAAAAAAAAATAATACTAGTTATATTAGATTAGTAATCTTTAGTTATAAGATCCTCTTGCTCTTATAGCCTTACTATTAGCTAATTAATAAAGGCTTTCTTAATTATAAAATAAAGCTATTTTATTAGCTAGAAAGGAAGTTACTTAGAGGGGTAAATCTAAGCCAGAGGGAAAGAGAATTTATTAAGGCCCTTTACCTAGGCGGCTTATATAATAAGTGGCTTAAGGCTATTTAGTAGCAGGCTAAAAAGGTACTAAAGAAGACTAAACCTTAATAA
>JCP043_chr1:6416988-6417201
GGGGATAGCATACTGTAATATCTAAGATAAAAGAGGGGTAATTATAGGGTTTAGGAAGAAAATATATTAAGTTTTATATAAGTTTAGTTACCTAAAGTTAAAGACTTAAAGTTATAATGTTGGCATTGGCGGCATAAAGAGGGTTAATTAGGTTATAGGATATAATATATAATAGACTTAATGGATTAGTTAAATATTAATATACTATTAATA
>JCP043_chr1:6417212-6417272
TTAATAATATTATATACTAGAAATAATTTATCCCTAGGACTTATTATTCCTTATATAATT
>JCP043_chr1:6446493-6447043
TATAAGAATACTATTTAGAAATACAGTTAGATATTATATAATATAATAATAAAAGGGTTAAGTTAGAACTAACTAAAAAAAGGATTTAGCAGCCAGGATAATAGGTCTTAAGGGCAAGACCTAGCAGAGGGGAGAGATTATATTATAACCCTAGCAGTTATATTATATATACCCTATAAAAATTCTATATAAGGCATTAGCCATAAAGACCCACCTAACTTATATTAACTAACTAATACTTTTATTATATTAGAATAATAGGTATTAGAATAATATATACTAGGAATGCTATATGCTAGGAATAACTTAACCTTAGGACTTATTATCCCTTATATAATCACTTTAGTATATAAAACATATTTATTAGCACTTTTATAGAACTTAGCTTACTAGCTATTAATAAAGTATCTTTATATTAATAAGCCTAAACTGTATTACTTAATTATTAAGAGATGTAATACTTTACAGCACTTAGTATTATGCCCTACGTTATCTATAAACATAAACCTAGTACGGACTAGTCTACCTGTTTAGAAACCCAACTATTATA
>JCP043_chr1:6447632-6447821
AATAAATATTATTATTAAAGATAATAATTACTACTTATTGCCACAGGCTTAGTAAGCCGCTTCTAGTTAATTCTATATAACGCAGAAAAGGCATATTAAGCTTGGTCTGAAACCTCAAATAGCAAGGAGACAGACGTTATATACAACAAGATGAATAACACATAATTCACCCCAATATCTAACAGTTAT
>JCP043_chr1:6458305-6458464
CTATTACCCCTCTTCTTAGAGATATTACCTTAGGCTAATCCTATTTAAGATTCTAACTTATTATATAAGTAGCTTATATTAATTCTAAGGTTTATTTAGGCTAAACCCTTTATAGGATTATATAATCCCTCTTAATTATATAATACCTCTGGTTTAATA
>JCP043_chr1:6458800-6459317
TTTTTTAAGTTTATAAGTTAGCCTTAAAAGCTATATCTAAGTATCTCTAAAGTCTAATATAATTTAAATATTTCTTACCCCTTAGTAGGTAAAGCTTTATTAAGTTAATATTATTATAGTTAGCTGCCTTAATTATAGCCTAAACCTAGCTATATATAACCTAGCTAGAAAGCCTTACTCTTTAGCTAGCCTTAATCTTCTTCCTATAACCTACTTTAAAGGCCACTCTTTTACTAACCCCTATAAATACTACACTTAAATTATCTACTATACTTCTATAATAAGTAATCTAATTTAACTTCTAATTATAACTATTAATAGCATTATAGTTTTACTATTATAATACTTAGAAGAAGCCTATAAGTACCTAATCCTAATAGGTATTATCTAATAAAAGATTATAATATAACCTATAAAATTAAGTAAGCTATTAAGAAAGATAATTATAATAAGCTTTATAATATAATAATAGAAATTAAAATAAACTAGGGAAAAAAAGAAAATACTAATTATATTA
>JCP043_chr1:6459089-6459568
CTAATTTAACTTCTAATTATAACTATTAATAGCATTATAGTTTTACTATTATAATACTTAGAAGAAGCCTATAAGTACCTAATCCTAATAGGTATTATCTAATAAAAGATTATAATATAACCTATAAAATTAAGTAAGCTATTAAGAAAGATAATTATAATAAGCTTTATAATATAATAATAGAAATTAAAATAAACTAGGGAAAAAAAGAAAATACTAATTATATTAAATTAGTAATTTTTAATTATAAAATCTTCCTCCTCTTATAGCCTTATTATTAGCTAATTAATAAAGGCTTCCTTAATTATAAGATAAAGCTACTTTATAAGCTAGAAAGGAAGTTACTTAGAGTGGTAAATCTAAGCCAGAGGGAAAGGGAATTTATTAAGGCCCTTTGCCTAGGCGGCTTATATAATAAGTAGCTTAAGGCTATTTAGTAGCAGGCCAAGAAGGTACTAAAGAAGACTAAACCTTAATAA
>JCP043_chr1:6459622-6459841
ATGGAAGAGGGGTAATTATAGGGTTTAGAGAAATAAGAAGAAAATATATTAAGTTTTATATAAGTTTAGTTGCCTAAAGTTAAAGACCTGAAGTTATAATGTTGGCATTGGCGGCATAAAGAGGGTTAATTAGGTTATAGGATATAGTATATAATAGACTTAATAGATTAGCTAAATATTAATATACTATTAATATAAATAAGGGAAGGTATATAATAT
>JCP043_chr1:6466694-6466854
TTTATTACCCTTCTTCTTAGAGATATTACCTTAGGCTAATCTTATTTAAGATTCTAACTTATTATATAAGCAGCCTATACTAATTCTAAGGTTTATTTAGGCTAAACCCTTTATAGGATTATATAATCCCTCTTAATTATATAATACCTCTGGTTTAATA
>JCP043_chr1:6471956-6472180
ACAATGGGGGGCAATAAGTTTGAATACCTTTTGATGTACTGGCACCCTTGTTTAGCTTGTTTAAGCCCCGGCCGACTTCTGGTCCCGGTTAAAGGCTTAAGGCAGCCAATCAGTATAATTAAAATCTATATATAAGGCTGATATATACGCAGTGACTTACCTAAAGAAGTTAGCAGCTTAAAAAGATACACGCCCGGTATTCAAACTCATTGCATCCCACTGTA
>JCP043_chr1:6490041-6490236
ATTAATAGTGCACTAATATTTAGCTAATCTATTAAGTCTATTATATGCTATGTCCTGCGACCTAATTAACCCTCTTTATACTGCCAACGCCGACGGTCTTTAACTTTAGGCAACTAAACTTATATAAAACTTAATATATTTTCTTCCTATTTCTCTGCAGAACTTTGTAATTACCCCTCTTTTATCTTAGATATT
>JCP043_chr1:6490240-6490716
TATTAAGGTTTAGTCTTCTCTAGTACCTTCTTAGCCTGCTACTAGATAGCCTTAAGCCACTTATTATATAAGCTACTACAAAGAGCCTTAATAAATTCCCTTTCCCTCCGGCTTAGATTTACCCCTCTAAGTAACTTCCCTTCTAGCTTATAAAGCAGCTCTATCTTATAATTAAGGAAGCCTTTATTAATTAGCTAATAATAAGGCTATAAGAGTAGGAGGATCTTATAACTAAAGATTATTAATTTAATATAGCTGGTATTATCCTCTTTTCCCTAGTCTATTTTGATTTTTATTACTATATTATAAAGCTTATTATAATTATCTTTCTTAATAGCTTGCTTAATTTTATAGGTTATATTATAACCTTTTATTAGATAATACCTATTAGGATTAGGTGCCTGCAGGCTTCTTCTAAGTATTATAATAGTAAAGCTATAATGCTGTTAGTAGTTGTAATTAGAAGTCGGATTAGA
>JCP043_chr1:6490488-6491036
AATATAGCTGGTATTATCCTCTTTTCCCTAGTCTATTTTGATTTTTATTACTATATTATAAAGCTTATTATAATTATCTTTCTTAATAGCTTGCTTAATTTTATAGGTTATATTATAACCTTTTATTAGATAATACCTATTAGGATTAGGTGCCTGCAGGCTTCTTCTAAGTATTATAATAGTAAAGCTATAATGCTGTTAGTAGTTGTAATTAGAAGTCGGATTAGATTGCTTACTGTAGAAGTGCGGTAGATAGTTTAAGCGTGGTATCTGCAGGGGTTAGTAAAAGACCTTTAAAGTAGGTTACAGGAAGAAGATTAGCGCCAGCTAAAGAGTAAGGCTCTTTAGCTGGGTTATATATAGCTAGGTTTAGGCTATAATTAAGGCAGCTAACTATAATAATATTAACTTAATAAAGCTTTGCCTATTAAGAGGTAAGAAATATTTAAATTATATTAGACTTTAAAGATACTTAGATATAGTATTTAAGGCTAACTTATAAACTTAAAAAAAAAAAAAAATATTAATAGTTTTAATTATTATTTATA
>JCP043_chr1:6492655-6492982
TAAGTTCCTTTAACTTAGAATTAAGAAAGGCTATTTTAATATAAGGGTAGTTATTATAGAGAGGGTATATAAGTAAGAATATCTTATACTTAAAGGCTATTAGCCTAATATAATTAATATTATCCTTATATAACTAGGCCTTTCTGATTTCTATTATTATATTATAAAGCTTATTATAATTATTTTTTTTAATAGCTTAGTTAATTATATTAATTATATTATAGCCTTTTAGTAAATAAGGCTTATTAGAATTAGGTATTTATAGGCTTCTTTTAATAGGTATTATTATAATATAATTATAATATTATTAATAATTATAATTAGAAG
>JCP043_chr1:6492761-6493285
AATATAATTAATATTATCCTTATATAACTAGGCCTTTCTGATTTCTATTATTATATTATAAAGCTTATTATAATTATTTTTTTTAATAGCTTAGTTAATTATATTAATTATATTATAGCCTTTTAGTAAATAAGGCTTATTAGAATTAGGTATTTATAGGCTTCTTTTAATAGGTATTATTATAATATAATTATAATATTATTAATAATTATAATTAGAAGGTATAAGAGAAGTTAAATTAAATTACTTATTATAAAAGTATAATAAATAATTTAAGTATATTATAAAGGTTAATATAAAAATAGCCTTTAAAATAGGTTATAAGAAGAAGATTAAGGCTAGCTAAAAAGTAAGGCTTTTTAACTAGTTTATATATAGCTAGGTTTAAGCTGTAATTAAGGCAGCTAAGTATAATAATATTAACTTAATAAAGCTTTACTTACTAAGAAGTAATAAATATTTAAATTATATTAAATTTAGAGATATTTAAATATACCTTTTAAGGCTAACTTATAAACTTAAAA
>JCP043_chr1:6493444-6493666
TTTTTTTTCCTTATTATTAGCCTTATATAAGGCTATTAAGCTTTTTAACGTTTCTATAAAGGCTTAAATAGTAAGACCCCTATAGTAGGCTATTATTATAGAATTTAAAATTATATAAGGTTTATCTGCCTTAATAGCATAATTACTGCCTTAACTAGGCAGTATTAATGCCAGCTCTTAGCAGTTAGGTCACCCTTCTTCCTTTATCCTACCCAAAGGACT
>JCP043_chr1:6493705-6494181
ATCTATCACACTTTAAGTACGTTCCCCAAACTAACTTCCTCTTCTGGTCATACTTGCTGACATTAATTATAGCCACTAACACAATACTATGCAACAGCCTGCAGCCCGATTAGGGCTATTACATAACTAACCATAATCTTATTAATATAATCAGACCGGTGCTAAAGTAAGCTAAGAGTAAAGATTACTATATATTATATAAGATAGCTAAAGCTATTAGGATAAACTTCTCTTTAAGAGGCAAATTAAGCCTAGTTAGGATAGTTATCTTTAAATGCAGCCTAATTAGCTTAATTAGTTATATAAATCTAGATTACCTAGGTAGTATAATATCTTTGACCTAGCTAGCCAGAGAGCTATCTAGATTAAAGAAGCTAGAAGAAGCCCTATGGTAAGGCTGGTCTCTTAAGGCAGAAGAGGCAGCTTTCCTTGCTGCATTTATAGGCCTGAACTTAGCCTGGTACGAAGAGTGGCTT
>JCP043_chr1:6494187-6494241
GTGATCATCGAGGCCAAATGGGTACTCTGTATCCTCCCTCTCGTATAGAAGTAA
>JCP043_chr1:6494305-6494549
GATAAACGCGGGGTAAAGGCGGGGTTTAGAAATTCTGTTAAAGTCAGAATTTTATATAAGTTAGTTGGCGAAAGTCAGATTGACCTCTATCAATTGAATGCACGTGGTGTGGCACGTGACCAATTGACCTTGCATATAAGAATAGATCTAGTGAAATCAGTAGAAAAGCAGTGGTTTAAACTAGGGCTGCTATAATTATAGCTAAAATATATGAATAATCTTTTATTTATTATATAATTTATAT
>JCP043_chr1:6494928-6495017
TAGTATAATAATAATAATAAATAGTTTGGCTTAATGTATTTTATACTCCCTTAAGAGACTTTTTAAGGCTAATAGCCCCCTGGATAAAA
>JCP043_chr1:6496151-6496301
GGTTGGGAATGGGCTCCACTTCCCTTATTCTAATATTATTCTTATATCTAAAAGAGGGGTAAAACCCCTCTTTAATAGACTGATTAATATCATAACATTCTGGTCTATACTTGGATACACTTACCCCATCGTATTTGTGCATACCTAACA
>JCP043_chr1:6498556-6498686
GTTACAATTCGTGCCCGTAACAGCGCTATAAGGCTTCTATAAGGCAGCTGTAGCACACCCATAATTGCTTACATAGCGATTATGGCCCGATCTTTTGCCCTGTGGTTTAACGGCTTGTGCAGCCGTTACA
>JCP043_chr1:6503581-6503716
CTGGGAATAATCTTGACTTTGGGGAAGTCCCCGGCAATCTACCTGATCTAACGATGGTTGAGAAGATGCTGATTGCTAGGGTTTACGTATACGTGGAGGTCCTACAGGTGCGTGGCGCTCAGTATAAATACCGCG
>JCP043_chr1:6504204-6504429
GCAGTGGGGGGCAATAAGTATGAATACCCTTTGATGTATTAATATATACCTCTTAGCCTAAAACGAGCTATATTAACTCCTAATCCTGGTTAGAGGTATTTCTTAACTAATTAGTATAAAAGATAGTTATATATAAGGTTAATATATATACTCTAACTGCTAAAATAGGCTAGCAGCAGAAAAACAATATACGCCCGGTATTTATACTTATTGCCTCCCACTGTA
>JCP043_chr1:6505301-6505872
TTTTTTTAAGTTTATAAATTAGCCTTAAAAGCTATATCTAAGTATTTTTAAAGCCTAATATAATTTAAATATTTATTACCTCTTAGTAGGTAAAGCTTTATTAAGTTAATATTATTATAATTAGTAGCCTTAATTATAGCCTAAACCTAGCTATATAAAACCTAGCTGGAGAGCCTTGCTCTTTAGCTGGCCTTAATCTTCTTCCTATAACCCACTTTAAAGCTCTTTTACTGACCCCTGTAGATACCATACTTGAATTATTTATTACCCTTTTATTTCTTAGGTTAGCCAGAGGCTAAGCAGTAGAGACTGCACTACAAACTTACTAGTAAGTAATCTAATCTAACTTCTCCTTCTAATTATAACTACTAATAGTATTATAGCTTTATTATTATAATACTTAGAAGAAGCCTATAGGTATTTAATCCTAATAGGTATTATTTAATAAAAGGTTATAATATAATTTACAAAATTAAGTAAGCTATTAAGAAAGATAATTATAATAAGCTTTATAATATAATAATAGAAATTAAAATAAATTAAGGAAAAAAGGATAATATTAACTATCTTA
>JCP043_chr1:6505654-6506120
TTCTAATTATAACTACTAATAGTATTATAGCTTTATTATTATAATACTTAGAAGAAGCCTATAGGTATTTAATCCTAATAGGTATTATTTAATAAAAGGTTATAATATAATTTACAAAATTAAGTAAGCTATTAAGAAAGATAATTATAATAAGCTTTATAATATAATAATAGAAATTAAAATAAATTAAGGAAAAAAGGATAATATTAACTATCTTAGGTTAATAATCTTTAATTATAAGATTTTCTTATTTTTATAGCCTTACTATTAGCTAATTAATAAAGGCTTTTTTAATTATAAGATAAAGCTACTTTATAAGCTAGAAGGGAAGTTACTTAGAGGGGTAAATCTAAGCTAGAGGGAAAGGGAATTTATTAAGGCCTTTTATAATAATATATATAATAAGTAGGCTAAGGCTATTTAGTAGTAGGCTAAGAAGGTATTAAAGAAGACTAAACCTTAATAA
>JCP043_chr1:6506120-6506308
GAATAAAAAAGGGGTAATTATAAGATTTTATAAAAAAATAAGAAGAAAATATATTAAGTTTTATATAAGTTTAATTACTTAAAGTTAAAAGCTATTAGTATTAATAGTATAAAGAGGGTTAAATAGGTTATAAAATATAATATATAATAAATTTAATAAATTAGCTAAATATTAATATATTATTAATA
>JCP043_chr1:6506227-6506318
TATAAAGAGGGTTAAATAGGTTATAAAATATAATATATAATAAATTTAATAAATTAGCTAAATATTAATATATTATTAATATAAATAAGGG
>JCP043_chr1:6506541-6506914
TTATTTTTATTTTTCTTTTTTTAAGTTTATAAGTTAGCCTTTAAAGCTATATATAAGTATTTTTAAAATCTAATATAATTTAAATATTTATTACCCCTTAATAGGTAAAGCTTTATTAAGTTAATTATAGCCTAAACCTAGTTATATATAACTTAATTAAAAAGCCTTACTTTTTAACTAGCCTTAATTTTCTTTTTATAACATATTTTAAAGGTATATTTAAATTATTTATTATACCTTTACTTCTTAGGTTAGTTAAAGGCTAAGTAATAAAAATTATAATATAAAGTTATTAATAAGTAATTTAATTTAACTTTTTTCTCTTTAATTATAATTATTAATAGTATTATAACTTTATTATTATAATAGTTAT
>JCP043_chr1:6506914-6507015
CCCTTGTTTATATTAATAGTATATTAATATTTAGCTAATTTATTAAGTCTATTATATATTATATCTTATAACCTATTTAACCCTTTTTATACTACTAATGC
>JCP043_chr1:6506925-6507141
ATTAATAGTATATTAATATTTAGCTAATTTATTAAGTCTATTATATATTATATCTTATAACCTATTTAACCCTTTTTATACTACTAATGCTAATATTATAACTTTAGGTCTTTAACTTTAGGTAACTAAACTTATATAAAACTTAATATATTTTCCTCTTATAAAACCTTATAATTACCTCTCTTCTATCTTAGATATTATAATATATTATCCCTC
>JCP043_chr1:6507183-6507671
TTATAGGTTACTAATCTCCTTTAATAAAAGCAGTACCTCTATTGCCTGCTTTCTAATATTATAGAGCTACTTATTATATAAGCTATTATAAAGTTTCTTTAGGAACTTATTCTGCCTCCTCTATAGGTGGCCTCTATTTAATACCTATCTAAGAGTCTTAAGGCTCTCTATTTTAGTATTAAGGAAGGCCTTACTAATCTAAGGGATATAAAGATATAGCTATATAAGCCAGAGGACTTTATAGCTAAAAAGAGCTAGCCTAATATAGCTAATATTATCTTTAACTATCTAGGCTACTCTAATTTTAGCAGCTATTATATAAAGCTTATTATAATTACTCTGCTTAGCGCTTAAGAGAGCTTTTTTAATTATTTAGATTATATTATAGTCTTCTATTAAGTAGGGCTTATTAGGCCTAGGTGGCTGCAGGCTTCTTTGGAGTATTGCAATAGGGCAGCTGTGATGCTGTTAGTGGTTGCGATCAGAAG
>JCP043_chr1:6507444-6508006
AATATAGCTAATATTATCTTTAACTATCTAGGCTACTCTAATTTTAGCAGCTATTATATAAAGCTTATTATAATTACTCTGCTTAGCGCTTAAGAGAGCTTTTTTAATTATTTAGATTATATTATAGTCTTCTATTAAGTAGGGCTTATTAGGCCTAGGTGGCTGCAGGCTTCTTTGGAGTATTGCAATAGGGCAGCTGTGATGCTGTTAGTGGTTGCGATCAGAAGGTATAGGGGAAGTCGGATTGGATTACTTACTGTGGAAGCGCAGTGGATGATTTAAGCGTGCTGCAGGGGTCGGCGAAAGACCTTTGAAGTGGGTTGCAGGAAGAAGATTAGGGCCAGCTAAAAAGCAAGTAAGGCTCTCTAGCTAGGTTATATATAGCTAGGTTTAGGCTGTAATTAAGGCAGCTAATTATAATAATATTAACTTAATAAAGCTTTGCCTACTAAGAGGTAATAAATATTTAAATTATATTAGACTTTAGAGATACTTAGATATACCTTTTAAGGCTAACTTATAAACTTAAAAAAAAAGAAAATTATAATAATTATTATTAAAA
>JCP043_chr1:6507985-6508413
TTATAATAATTATTATTAAAAGAAATCTTATAAATATTAAATCCTAATAAGTATTATTTAATAAAAGATTATAATATAACTTATAAAATTAAATAAGCTATTAAAAAAAATAATTATAATAAGCTTTATAATATACTAATAAAAAGTAAAATAAATTAAAAAAAAAATATTAATTATATTAAGTTAATAATTTTTAATTATAAGATCTTCTTGCTTTTATATCTTTATTATTAGCTAATTAATAAAGGCTTTCTTAATTATAAGATAAACCTATTTAATAAGCTAAAAGGGAAGTTACTTAAAAAAGTAAATTTAAGCTAAAGGCAAAGGGAATTTATTAAGGCCTTTTATAATAGCTTATATAATAAATAGCTTAAGGCTATTTAATAATAAGCTAAAAAGATATTAAAGAAGATTAAACCTTAATA
>JCP043_chr1:6510328-6510488
AAGATTTAAGTAAAAATATATTAAGTTTTATATAAGTTTAATTACTTAAAGTTAAAGATTATTAGCTTTAATAATATAAAGAAAATTAAATAGGTTATAAGATATAATATATAATAAATTTAATAAATTAGCTAAATATTAATATATTATTAATATAAAG
>JCP043_chr1:6510499-6510659
TTTATTTTATTTTTTCTTAAAGATATTACCTTAGGCTAATTTTATTTAAAACTTTAACTTATTATATAAGTAGCTTATTTTAATTTAAAGGTTTATTTAAGTTAAACCCCTTATAGAATTATATAATCCCTTTTAATTATATAATACCTTTAGTTTAATA
>JCP043_chr1:6514514-6515042
TTTTTTTAAGTTTATAAGTTTGCCTTAAAAGTTATATTTAAGTATTTTTAAAATCTAATATAATTTAAATATTTATTACCTCTTAGTAGGTAAAGCTTTATTAAGTTAATATTATTATAATTAGCTATCTTAATTATAGCCTAAACCTAGTTATATATAACCTAGCTAAAAAGCCTTACTTACTCTTTAGCTAGTCCTAATCTTCTTTTTATAACCTACTTTAAAGCCTAGTTTTTTACTAACCCTTATAAATACTATACTTAAATTATCTATAGTATAATAAGTAATTTAATTTAACTTCTCCTTTTAATTATAATTATTAATAGTATTATAACTTTATTATTATAATACCTGCTATTAGAAGAAGCCTATAGGCACCTAATCCTAATAGGTATTATTTAATAAAAGGTTATAATATAACCTATAAAACTAAGTAAGCTATTAAGAAAGATAATTATAATAAGCTTTATAATATAATAATAAAAATTAGAATAAACTAAGGAAAAGAAGATAATACTAGCTATATTA
>JCP043_chr1:6514818-6515128
TTTTAATTATAATTATTAATAGTATTATAACTTTATTATTATAATACCTGCTATTAGAAGAAGCCTATAGGCACCTAATCCTAATAGGTATTATTTAATAAAAGGTTATAATATAACCTATAAAACTAAGTAAGCTATTAAGAAAGATAATTATAATAAGCTTTATAATATAATAATAAAAATTAGAATAAACTAAGGAAAAGAAGATAATACTAGCTATATTAGGTTAGTAATCTTTAGTTATAAAATCCTCTTACTCTTATAGCCTTATTATTATCTAATTAATAAAGGCTTCTTTAACTAAAATAAA
>JCP043_chr1:6524075-6524306
CCTCGCATATGATGCCGCAGCAGCTGCGGCATATCTCTGCCATTCCTTATTTTTGTGAGAGTCTGAGTAGTCGCAAATTCCCCGGATCGGCAGACAAGGGAGAATATCCATCAAGCCGGCAGCCTCCATTTCGAAACATATGACGTCCAGCTGTCGAGAAATACTGTCCCGCTGAGTGCCACTCCTCATAACTTGGTTCCCTGAGGCGATCGCACCGTAATGTATCAGCGG
>JCP043_chr1:6524568-6524921
TGTCCGTCTCCGACGATCTTCCCTAGATCATACTGCATCACCCTCGTTCCGACAACGATGTCGCCTAAACGCATGTCGGCCTTGCTCGGCACTCCACCACCAATTCCCACCATCAAGCCTGCGCGGATCGATGGGAAAGTACGGACTAGGTGGGTCAACACATTCGCGGCGTTGTTCAATCCATATCGTCCTTCTGGCAAGCACGCGACGACAACATTGTGCTGCTTGATGTTGCCTAGTATGTAGGCGTTGCTGTCGTCCGCATGCATGGGTAGGGTTTCGTGAATCTCATCTAGCATGGCATGAGCTGCTGCCATCTCTATGTGTAGCGCGCAGATCCAGGCGATGGTGTA
>JCP043_chr1:6528143-6529443
AACTCTCTCCTGTAAAAATTTTTCCTTGGCACCCGCTGTTAGCGTTCTGCTAGGGCAGAAAACTTTTACAGGCCAAAATGGCAACAAAAGCAGCTGCGGGACTAGCGGGACCCTAACAGCTGCTGGAAGAAAGGGATTCAGAGAATTGACCTTTCTTCGTGACAAGTGTTTTCAACGGCACTGAGCTTCGCGAGCTCTTGACATCGCCTCCGGGCACCATTTCGTTTGTCTTATCTACAACTTCTTCTCACCTCGACATTTCGGCTTCGCGAGCCTGCGACATTCCGGCCTCTGTGCCCCTCGACTTCCCGTAACACCGACTTCTGCAGCTTCGGCTGCCCAGACGACATTCGCAGCATCTTGCTGCTTGACATTGAGGGTCATCGCACCCTCACTCTCACTCTCACCTTCGCCTGCAGTTTAACGCTGCCTCGACCGACTACAGCAGCTTTAGCTGCCCGAACAACACAAACAGCCTTCGGCTGCTCGACTTTCTGGGCCTTCTGGTGCCCTCGACCTTGACGCACGGACCCCACATGGTTCGTTGCCCTTTTTGCAGCTCGGAAGCTGCTTGACCGATCTCTGCAGTCGCGTACTGCCCAGAGACCTTCTTCTTCTTTGCGGCCTCGGCTGCTGCCTGGAACACCACCAGGCTTTGACAATCTGTCTCACTGGCTGAGACCTCTAGACCAAACCGTTGGGTTGAAACGGTACAGAGCTTACCTGGAGACCGTGGAACGAGGCGACTGCCTTGTCCACAGAGCAGCGTTTTAGCCGCCTTGGGTTTTTCCCTGCGAGGGGTTTCTCCAAGGATGTACGGTCCTAGGTTGCAGCTACTGGCGATCTTAGGGGATCATGGACTTCCTGCCTCAGGGTATGGAAAGCTACTTGATCTATCTGTGCAAGAGAATTCTAGGCTGGAGAGGAATAGATCCCGCTGACGGGATGACCTCTTGAAAGTAAATGCGCCTTTGTGCCGATGATATGCTGGATGAACTAGATGGGAGACGCTGCTGGAGGGAAGCTCTGCTAAGATCAGCTGTATTGATGTCCAATGGGACGTGCTTCACCGACAACTACTGTAGGGCTAGCTACGGGTAGAGAGGTGCCTTTTGAGGGAATGAGTAGAGAAAAAGCTCGAGCATGTATACGGCTCCGACGCAAAAGGCCTTGCAGATGACCTGAGCGAGGATCAGTACGGCAGCGATTTTAGATAGTTTAGCCCAGCACGTCCTGTGCTCCAGTAGGAGACTTTTCGGGGCCTACGGCCTCCCGGACGAAAAATACACATACATACATA
>JCP043_chr1:6533996-6536272
CAAACAGAAATTTGACAACATCGACATGGCCTTCAGCCGAAGCGGATAAAAGTGGCGTCCAGCCGTTGTTACTCTGAGTCGTCATATCGGCTCCCTTCTCTAGCAACATCTTGACGACTTCTGCATGTCCGCTATCTGAAGCCGAGTTCAGTGGCGTCCAGCCGTCGTTGTTCGCCGTCATGACGTTGGCTCCTTTCTCTAGCAGCATCTTGACGACTTCCACATGACCCTTCTTCGAGGCCACATGCAGTGGCGTCCAGCCGTTGTTACTCTGAGTCGTCATATCGGCTCCCTTCTCTAACAGCATCTTGACGACTTCCACATGTCCGTTATCCGAAGCCACATGCAGTGGCGTCCAGCCGTCGTTGTTCGCCGTCATGACGTTGGCTCCTTTCTCTAGCAACATCTTGACAACTTCTGCATGACCTTTACTCGAAGCCACATGCAGTGGCGTCCAGCCGTCGTTGTTCGCCGTCATGGCGTTGGCTCCTTTCTCTAGCAACATCTTGACGACTTCTGCGTGTCCGCTATCTGAAGCCGAGTTCAGTGGCGTCCATCCGTCGTTGTTCGCCGTCATGACGTTGGCTCCTTTCTCTAGCAACATCTTGACAACTTCTGCGTGTCCGTTGTTCGAAGCCACATGCAGTGGCGTCCAGCCGTAATTGTTTGTCGTCGTAATGTCGGCTCCTTTCTCTAACAGCATCTTGACAACTTCTGCATGACCTTTACTCGAAGCCACATGCAGTGGCGTCCAGCCGTCGTTGTTCGCCGTCATGGCGTTGGCTCCTTTCTCTAGCAACATCTTGACAACTTCTGCGTGTCCGCTATCTGAAGCCGAGTTCAGTGGCGTCCATCCGTCGTTGTTCGCCGTCATGACGTTGGCTCCTTTCTCTAGCAACATCTTGACAACTTCTGCGTGTCCGTTGTTCGAAGCCACATGCAGTGGCGTCCAGCCGTAATTGTTTGTCGTCGTAATGTCGGCTCCTTTCTCTAACAGCATCTTGACAACTTCTGCATGGCCGCTATCCGAGGCCGAGTTTAGTGGTGTCCACCCGTCGTTGTCCATCGTCGTAATGTCAGCTCCTTTCTCTAGCAGCATCTTCACAACTTCTGCATGACCGCTACCCGAGGCCAAGTTCAGTGGTGTCCAGCCGTAATTGTTTGTCGTCGTAATGTCGGCTCCTTTCTCTAGCAACATCTTGACAACTTCTGCGTGTCCGTTGTTCGAAGCCACATGCAGTGGCGTCCAGCCGTCGTTGTTCGCCGTCATGACGTTGGCTCCTTTCTCTAGCAGCATCTTGACAACTTCCACATGACCTTTACTCGAGGCCGAGTTCAGTGGTGTCCAGCCGTAATTGTTTGTCGTCGTAATGTTGGCTCCTTTCTCTAGCAACATCTTGACAACTTCTGCGTGTCCGTTGTTCGAAGCCACATGCAGTGGCGTCCAGCCGTAATTGTTTGTCGTCGTAATGTCGGCTCCTTTCTCTAACAGCATCTTGACAACTTCTGCGTGTCCGTTATCCGAAGCCACATTCAGTGGCGTCCAGCCATCATCGTCCATAGTCGTAAGATCGGCTCCCTTCTCTAGCAGCATCTTGACAACTTCTGCATGTCCGCTATCCGAGGCCGAGTTCAGTGGCGTCCAGCCATCGTTATTTGCTGTCATGACGTTGGCTCCTTTCTCTAGCAGCATCTTGACGACTTCTGCATGTCCGCTATCTGAAGCCGAGTTCAGTGGCGTCCAGCCGTCGTTGTTCGCCGTCATGACGTTGGCTCCTTTCTCTAGCAGCATCTTGACAACTTCCGCATGTCCGCTATCTGAAGCCGAATTCAGTGGCGTCCAGCCGTTGTTACTCTGAGTCGTCATATCGGCTCCCTTCTCTAGCAACATCTTGACGACTTCTGCATGTCCGTTATCCGAAGCCGAGTTCAGTGGCGTCCAGCCGTCGTTACTTGCTGTCATGGTGTTGGCTCCTTTCTCTAGCAGCATCTTCACAACTTCTGCATGTCCGTTATCCGAAGCCACATTCAGTGGCGTCCAGCCATCATCGTCCATAGTCGTAAAATCGGCTCCCTTCTCTAGCAGCATCTTGACGACTTCTGCATGTCCGTTATCTGAAGCCACATTCAGTGGCGTCCAGCCGTCGTTATCCGCCGTCATGACGTTGGCTCCTTTCTCTAGCAACATCTTGACAACTTCCACATGACCTTTACTCGAGGCCGAGTTCAGTGGCGTCCAGCCATCGTTGTTTGTCGTTGTAAGGTCAGCTCCCTTT
>JCP043_chr1:6540582-6542805
TGACCTCGATTTCCGCTTGTTTGGTACTAACGGCGCTAACGGATGTCGTGGTTTGTCGAGCAGCACAGCTCGCTCAAAGTCGATTAACAAGACATTGTCAGTTCGTGGATCATATAAAATGTTGGCCGCTCGTATATCCTTGTGAATCACGCCTCTTCGATGCAGAGCGGTCAACGATGTCCGTGTCTTGGCCTCAAGCTGCATCATCCCGTCATTACCAAGCTGGAATTTGTCGACGCAGTGACCGCCCCATGACATGAATGCCATGTATACTACATACACCCGGTGTGCATAATAGTACGTTTTAGGTATCGACCTTAGATCAATTTCACCTAAGAAAACTGGCATATTCTCGCCCTGGCATGGCCTGCACCGTTCATACACTGCAGCTTCGTGTTGAAGGTCTGGGATGAAAGCCCGTACCGTGCCTTTGCTGACAAAAGTGTAGCCATACTTTAGCAGGGTCACCTGGAAAAGCACCCCGCGCGCTCCACCCATCCCCAGCGGGACGATGCCGTCGTCAAGGGAGTAGACCAGCTGTTTTCTGAGATGTTCAAACCATTTCTGGTAGGATATTGGATGGCGGATGCGACCATTGGGGCAGCCTTTTCCGCCAGCAGTCGCCTTATGCAGAACTGCGTTTGGGCAATCTAGGTCGAGATAACCGCCTGTCTTGAGACGGAGAAGGCATTGTTGCGTACAGTACTGCCGACCTTGGCCTTGACCACTCTCTCGGCCGCTTGGCCGGAGCCGAAGCGCTATCCGTTGGCTCCGTCGAGATCCCAGCCTAGCAGTTGGCGCGCTTGGCGTGGGCGTATCTGGCGGTCCTGGCGCTGACTCGTCGTCCGATGGCTCGCGCCTGTCATCCCGCCGTAAATTCGTGTCGCTGACCTCAACTGCAGCGGTTCGCCTAGTTCGCCTTCGGGGAACGGATGGTGTCCGATCAACGTCTTTGTAAGTAGTAGGTCGGTACTCAGATGAGTCGTCCGGCGACACCGTTCGCTCGTCTCTGGGGATGGAGCGTAACGTGCTTTCGAAATCTACAGTCCATGTCTTCAAACCCTCCATGGCCTTGCCACGTTCCTCCTGGCCATGTCCACGGCGTTCGCCAGGCGAACCCAGTGCCATGAGTGTGAAGGCTAGATACTGGGCGACGGCTGTGCAGAGGTGAGCGTTTTCCGGATGTGCCAGAACCTCCGGGACAGGCTCAGCAAGGTGATATTGAAGTTTTTGGGGACAGTTCCAGTCAATCTTGAAGAATACAAAGGCTTCGCCAGTGGTCAAAACCCCATGCTCGAGGCCGCTTTCGATCATGTAATGATACGTCTGCGTTACGGCGGCTGCCGTCAGCTTTTCCGCGTTGTATTGGAATCGTGCCTTTGTATCCGCTGACTTCGGGATCGTCTTTCGGTTGACCACCTCTTTGTAGATGTTCATGGGGCGAAGGCCGACGCGAAGTAGCGGAAGAGACAGCTTGTGGGGTGGCTTATACTCCTCGACGTGTAGCATGCGGCGCCACTCCGGTAGATCATCGTCGGATCGATATATGCAAATCTGATCGGGTCGTAGTAGGCCTAGGTCTCGTCGGTGGTCGGGCGTCTGTGGCAGCGCTGGCGGTCCCTCTCTCTCGACGACCTCCTCAGCCACGTCACTGATCGCATGAGGATGGTTCTCGAAGACGATACCGTTGCCCAGGTCAAAGACACTCCTGACATCCTTGACCTGCTTGAGCTCCTCTACGATGGCTCGGACTGGATCCTCGACGGCCTCGTGCAGGAACCTTTCCAGCATCTTTTCATCTGCTATCGGCCGGCGGGCAATCCTTTCCCCTAAACCAATGAGAAAAGCTCGATTCTCGAACAGACGTCGCTCGGTGGGAAATGTGGCGAAGAGGGCTCCGAAAACATCTTTCTGTTCGTCAAGGAAGTCGGCCCACGGTGCCAGCTCGTTGGGGCACCATTTATCGCGCGGGTTGGTGATGGAGCCCTTTGACGTTAGGTTGGGGTTCATTTCGACAGATAGTTTTGCGTACGCGAGGACGTGTGAGTCTCCCAAGTATTCGACGAGCGTCAATCGTTGCGTCTCTCTCTCCGACGCTTCAGCACGTTGTCGTTCTTCGTCAATCCTCTGCTCCGCTTCTTCTTGTCGTTTTTCGGCACGTTGTCGTTCTTCTTCGATCCGCTGCTCCGCTTCCTCTTGTTGTTTTTCGGCGCGTCGTCGCTC
>JCP043_chr1:6552271-6552357
AGAGGGAACGGCAAGACGAACGACAACGCGCTGAGAAGGAGCGACAACGCGCTGATGCATCAGAGGAAGAGACACGACGACTCACG
>JCP043_chr1:6552361-6553669
AGCCTGAAACTCTTCTCTATCATCTGGCGGAACCCAAATACGAAGTGTCGGCGCATCCGGATAGCTTTCACATCTGTACGGCTGTCGGCCAATACCTGGCCTTCACACTGATGGCACTTGGTTCACCTGGGGAGCAACACGAACATGGACAGGAAGAACGTCGAAGCGTCATGAACAACCTGAAAACGTGGGCAGAAGATTTCGACACAACATTACGCTCGATCCCAGAAAACGAACGATCGGCATCATCGGAGCATTCACCCGATTACCAACCAACCACTTACAACGATGTCGAGCGATCGCCATACCTCTTACGCAGAAGAAGGCGGCGAGCTGCTGAGCCGCAAATCGACGGAATATCATCGAGAAGGGACGATAGGCGAGAACCATCCGATGACGAATCGACTAGGCCGCCGGATACTCCCACGCCAGCGGGATGGAGTACAGGACAAGCGAGTCGGCGGAGCCAACGACTGGCAAGGCGGCCCCGTGGAGATATTCATCAACAAGGTCGCCAGTATTGTACTCAAAAATGCCTTCTCGGTCTGGTGCGGGGAGGTTTCCTCGATCCTAAATGCCCCAACGTTACTCTCCACTGAAGTAACCGCCCTACACAAGCGTGTCATCCCGTCAGTCATGGCAAATGGCTTGCGCTTCTCCAGAAACAGCTAGAGCGATCGTTGGACGAAGGAATCACGCGATTGAGACAAGGTGGCACCCGCAGCGTTCTTTTTCAAGTTACTCTACTAGCCTACGGCTACACGTTTCTCGGCAACGGCACGGTGCGGGCTTTTGTCAGCGATCTTACACATGAGGCTGCGGTATATAACCGCTTGAGCCCACTTCAAGGTCGCGACGTGCCCGTATTTCTAGGTGCCATAGATCTTCGAGCGATGGATAAGATCTACTACTTCGTTCATCGAGTTTACGTGGTGCACATAACGTTTTTGTCTTGGGGCGGAGACAGTCTCGCCGACGCGTTGAAGACTGGTGGCTTCACGGACAAAAGTCTCCAGAGCATGGCCATCACAGCACTACGCGCCATGCACCAAGAGGGAGTGGTTCACAAGGATGTTTTGTTTTCAAATATGCTATTTAATCGAGAGGTTAAAAGGGTTATGATGATCGATTTTGAGAGGGCAGTTCTTGTCAAACCACCCAGACCTCCCTTGGCTCAACTAGTGCCAAACAAACGCCGGCGAAAGCCAGAAGAGACAGAGTGCAAGAAAACGGCGACCTCGTCCTGTAATATTCGTCGAGTGGGTGAGGGGTTCTCAAAGGACATCCTCGATGCGAAGATGGTGTTTT
>JCP043_chr1:6621873-6623485
CAGGAGCCGCACGACGGCCTCATGCCCTCTCTCGGTGGCCCTCAATAGCGGCGTCCAGCCGTCCTCGTCCACCGCGTCAGTGTGGGCGCCTCGGTCGAGGAGCAGCCGTACGACAGCCTCGTGCCCATACTTGGCGGCCAACAACAGCGGCGTCCTGCCCCACTTGTCCGCCGCGTCGGTATAGGCACCCTGGTCGAGGAGCAGCCGCACGACGGCCTCCTGCCCACCCACGGCGGCATACCATAGCGGCGTCCAGCCCCACTCATCCGCCGCCTCGATGCGGGCGCCCCGGTCGAGGAGCCGCACGACGGCCTCGTGCCCACCCGCGGCGGCATACGATAGCGGCGTCGAGCCCCCCTTATCCGCCGCCTCGGTGTGGGCCCCCCGGTCGAGGAGCAGCCGCACGACGGCCTCGTGCCCTCTCTCGGCGGCATACGATAGCGGCGTCGAGCCCCCCTTATCCGCCGCCTCGGTGTGGGCCCCCCGGTCGAGGAGCAGCCGTACGACGGCCTCCTGCCCACCCACGGCGGCATACGATAGCGGCGTCCAGCCCCACTTATCCGCCGCCTCGATGCGGGCGCCCCGGTCGAGGAGCAGCCGCACGACGGCCTCGTGCCCATTCCCGGCGGCCCACGATAGCGGCCCCCGGCCGTTCTTGTCCGCCGCCTCGATGCGGGCGCCCCGGTCGAGGAGCAGTCGCACGACGGCCTCGTGCCCGTTCAAGGCGGCATACGATAGCGGCGTCCAGCCCCACTTATCCGCCGCCTCGGTGTGGGCCCCCCGGTCGAGGAGCAGCCGTACGACGGCCTCCTGCCCACCCACGGCGGCATACGATAGCGGCGTCCAGCCCCACTTATCCGCCGCCTCGATGCGGGCGCCCCGGTCGAGGAGCAGCCGCACGACGGCCTCGTGCCCACCCGCGGCGGCCCACGATAGCGGCCTCCAGCCCCTCTTATCCGCCGCCTCGATGCGGGCGCCCCGGTCGAGGAGCAGCCGCACGACGGCCTCGTGCCCTCTCGCGACGGCATACGATAGCGGCCTCCGGCCGCTCTTGTCCGCCACCTCGATGCGGGCGCCCCGGTCGAGGAGCAGCCGCACGACGGCCTCGTGCCCACCCGCGGCGGCATACGATAGCGGCGTCGAGCCCCCCTTATCCGCCGCCTCGATGCGGGCGCCCCGGTCGAGGAGCAGCCGCACGACGGCCTCGTGCCCATTCCCGGCGGCCCACGATAGCGGCCCCCGGCCGTTCTTGTCCGCCGCCTCGATGCGGGCGCCCCGGTCGAGGAGCAGTCGCACGACGGCCTCGTGCCCGTTCAAGGCGGCATACGATAGCGGCCTCCAGCCCCACTTATTCGCCGCCTCGATGCGGGCGCCCCGGTCGAGGAGCAGCCGCACGACGGCCTCGTGCCCGTTCTCGGCGGCCCACGATAGCGGCCTCCAGCCCCCCTTATCCGCCGCCTCGATGCGGGCGCCCCGGTCGAGGAGCAGCCGCACGACGGCCTCGTGCCCGTTCAAGGCGGCCCCCGATAGCGGCCTCCGGCCCCACTCATCCTTTGTGTTGACGTCGGCTTTGCTGGTCGCGAGCAGCAGGAGCCGCACGGCGGCCTTGGGC
>JCP043_chr1:6623489-6623607
GAGCGACGTTAAATTTGCCCGTCTGGAGCAGTAGTTGGACGACCGCTTCATGCCCCTCCTCCGCGGCCCACGACAGCGGCGTCCGGCCATCCGAATCTTTGGCGTCGACACTAATGCC
>JCP043_chr1:6631380-6631413
CCAACGTTAACTCGAAGGATGAGTCTGGCGAGT
>JCP043_chr1:6631414-6631866
GCCGCTGTCATGGGCCGCCCAGCAAGGGCATGAGGCTGTTGTGAGGCTACTGCTTGATAGTGGAGCCGATGCTGAGTCGAAAGGTAACGTGGGCCAGACGCCACTGTATAATGCCGCCCATCAAGGGCACGAGGCCGTTGTGAGGGTACTGCTTGACAGTGGCGCGGATGTCAACCCAAAAGATACCGCATTTGGCATGACGCCCCTATCATGGGCCGCCGATCAAGGGCACGAGGGTCTTGTGAAGCTACTGCTTGATAATGGTGCCGACGTTGACTCGAAGGACAAGGATGGCCGGACTCCACTATCGTTAGCTGCTGAGGGAGGGCACGAGGCCGTCGTGCAGCTGCTTCTCGACCATGGCGCCTATAGTGAGGCGGCAGACGAGGAGGGCAAGACGCCGCTGTCGTATGCTACTGAGAAGGGGCACGAGGCCGTCGTGCGGCTGCTGC
>JCP043_chr1:6631867-6631885
TCATTATGGCGCCGATGT
>JCP043_chr1:6632186-6632238
CTTGATTTATAAAGTTCAGCAGTGGTTATAGCTATATATCTCATCACACTCA
>JCP043_chr1:6633054-6633114
AGGTCGGGATAGGGTTAGTATTTAATATCTAAGCTATCTTGTCCTAGTCTTTTCCTATAA
>JCP043_chr1:6638077-6638624
ATTATATATAATAAAAGTATTAAGTATTTTTTTTTTTTTTTTTTTAAGTTTATAAGTCAGCCTTAAAAGATATATCTAAGCATCTCTAAAATCTAACATAATTTAAACATTTATTACCCCTCAGCAGGCAAAGCTTTATTAAGTTAATATTATTATAGTTAGCTGCCTTAATTACAGCCTAAACCTAGCTGCATATAACCTAGCTGGAGAGCCTTGCTTTTCAGCTGGCCCTAATCTTCTTCCTGCAACCCACTTTAAAGGCACGCTTAAATTATCTACTGCGCAGTAAGTAATCCGATCCGACTTCCCATACCTTCTAATTGCAACCACTAACAGCATCACAGCTGCCCTATTGCAATGCCTATTATCTGAAGAAGCCTGCAGCCACCTAGGCCTAATAAGCCCTACTTAATAGAAGACTATAATATAATCTAAATAATTAAAAGAGCTCTCTTAAGTGCTAAATAGAGTAATTATAATAAGCTTTATATAATAACTACTAAAATTAGAGTAGCTTAGATAATTAAAGATAATATTAGCTGTCTTA
>JCP043_chr1:6638371-6638885
CCGATCCGACTTCCCATACCTTCTAATTGCAACCACTAACAGCATCACAGCTGCCCTATTGCAATGCCTATTATCTGAAGAAGCCTGCAGCCACCTAGGCCTAATAAGCCCTACTTAATAGAAGACTATAATATAATCTAAATAATTAAAAGAGCTCTCTTAAGTGCTAAATAGAGTAATTATAATAAGCTTTATATAATAACTACTAAAATTAGAGTAGCTTAGATAATTAAAGATAATATTAGCTGTCTTAGGCTGGCCCTTTTTAGCTATAAGGTCCTCTGGCTTATATAGCTATATCTTTATATCCCTTAGATTAGTAAGGCCTTCCTTAATACTAAGATAGAGAGCCTTAAGACTCTTAGATAGGCATTAAATAGAGGCTACCTATAGAGGAGGCAAAATAAGTTCTTAAAGAAACTTTATGGCGGCTTGTATGATAAGTGGCTCTATAATATCAGGAAGTAGGCGATAGAGGTACTGCTTTCGTTGGAGGAGATCGGCGACCTGTGAA
>JCP043_chr1:6638891-6639115
GGGGACGGCGTGCTGTAATATGGATGGAAGAGGGGTAATCGTGGGGTTCTGTAGAGAAATAGGAAGAAAATGTATTAAGTTTTATGTAAGTTTAGTTGCCTAAAGTTAAAGACCTAAAGTTATAACATCGGCATCGGCGGCGTAAAGAGGGTTAAATAGGTTATAGGATATAGTATATAATAGACTTAATAGATTAGCTAAATATTAGTATACTATTAATATAA
>JCP043_chr1:6655336-6655600
CTTAGATTATTACTAATTACTTAATAACCTTACTAATTAACTATAATTAATATAAGTATATAGAATATATTTATTTATATTTTCCTAGGTTCTAGCTTACTAGCTATTAATAAAACTTTTTTATATTAATTAAGCCTAATATATATTAAATCTACTATTACGAGATATAATACTTTAATAAGCTTAGTATTATGCCTTATGTAATCTGCTAATAATAAACCTAGTATGGCTTAGTTTATCTATAGTTAGAAACTAACTATTATA
>JCP043_chr1:6661466-6661520
AGTCATGTTATTGGAATAGAGGCAATTTGGATTGGACTGGATGTTAGACAATTG
>JCP043_chr1:6661781-6662000
GTTGGAAGGATTGAGGTTTCCCCCTCGACTTCATGACCTTGATGTCATGACAAACTCTAAAAGAAGTCCTAGATGGTGGCGACTTCGTAGGACTCAGGCTCATATTGAAGTATAAAAGAGGGTTTTCACGTTTATTAAAAACTAAGAATAATCACAATCAGAACAACAACAACCACCTTTTATCAACTGCACCCAGCATCACTGCGTAATCCAACAACA
>JCP043_chr1:6665871-6666013
TCTATTACCCTTCTTCTTAGAGTTATTACCTTAGGCTAATCCTATCTAAGAATTTAACTTATTATATAAGTAGCTTATTTTAATCCTATGGTTTATTTATATTAGACCCCTTATAGAATTATATAATTTATCTTAATTATAT
>JCP043_chr1:6666011-6666238
ATCTTAGTTTATATTACTGCTTTTTTACTAATTTTACTTAATTTATTCTTTTATATAAGGTTAATTAGTTATATATTATATTATATATATTTAATTAATAGAGGTTAATTTAACTTTTATTAACTAAGTTATATAAAAGTTAACCTAATTCTTTTAATTTTAACTTTAATAGAATTTCTATAAAACCCTGTCTTTACCTTATCTTTATCCTAGAACTTTATATATAA
>JCP043_chr1:6666285-6666830
TATTAATTTAAAAGCAGCTCCTTCTTAATAATAATAACCCTTTTAGATATATTAAAGAGCTATTTTTTATATATAATTAAGTTACTTATAAAGGCAGTAAAAAGGCTACCTAATTTAATTAAAGATAATATCCTTCTCTTAGACCTTTTTTAAGTCTTTAAGACTTAATAGCTTAGAACTAATTTGATTTAAATTAATTAAATTAATATAATACCTTTAATTTAAATAACTAGTTAATTAAATTAGGCTATAATTAAAAATAGCTATTTTAATAAGGTTGAATTTATACCTTAATAAGAAGTTCTTCCTAATAGTAATTATTATTATATAAGTCTCTTTAAGTACTTTTTTACTAATTATATTTAAGGCAGGCCTAATAGTTAAATTAAGGTTATAGCTAGTTATATAATAGGTATAATTATATAACTATAAGTTATTTAATATAATAGGTATTAAGGTAATATAATTATTATATTATTAATAAGAAGGATTAAATAAAAAGGAAAAACTAAGTTAAAAAACTTACTTATAAGTTTATAATTAAT
>JCP043_chr1:6666893-6667113
CCTTTAGGTAAAATAAAGAAAAAAGGATAACTTAACTACTAAGAGCTAGTATTAATATTACTTAATTAAGATAATAATTATATTATTAAGGCAGATAAACTTTATATAATTTTAAATTCTATAATAATAGCCTATTATAAGGGTCTTATTATTTAAGCTATTATAAAAAAGTTAAAAAGCTTAATAGCCTTATATAAGGCTAATAATAAGGGAAAAAGAA
>JCP043_chr1:6667160-6667573
TTATTATAACCCTAGCAGTTATATTATATATACCTTATAAAAAACTCTATATAAGGTATTAGCCGCAGAAGACCTACCTAATTAATACTAATTAATTAATACTTTTATTATACTAAAATAATAAATATTAGAATAATATATACTAGGAATATTATATGCTAGGAATAATTTATCCCTAGGACTTATTATTCCTTATATAATTACTTTAGTATATAAGATATACTTATTAGCACTTTTATAGAACTTAGCTTACTAGCTATTAATAAAGCATCTTTATATTAATAAGCCTAAACCGCATTACTTAATTATTAAGAGATATAACACTTTGCATTACTTAGTATTATGCCTTATATTATCTATAAATATAAACCTAGTACGGACTAGTTTACCTGTTTAGAAATCCAACTGTTATA
>JCP043_chr1:6670095-6670154
TACTGTACTAATGTTTATCTACATCGCGCCGCATTATTCTATTTTTGTCCGTGCCACCC
>JCP043_chr1:6670162-6670327
CCCCGGTATTTATCCGAGTAATCGCCTCTAGATTCTACACTTTTTGTCTGTGCATATTAATACAGTAATAATGTTTAACAAAAACAACCTGTTGTTTATCTCATTTTTGTCTGTGCACTCTTTCCTTTCATAACTCCACCACTTCCGCTTCCCGTTCTCACTACC
>JCP043_chr1:6671288-6671447
GCCCGCGCGAAGATGAGATCAAGATCGATGCAATCTTGAAGGTCGTGGATGTGTTTATAGACCGCTATGAACAGACCGTTCATAAGACGAGTCGTAATCTCCTCTGCTGACTGAAGAGCAACCATCCCATATGTCTTATCCTAAGCCATTCACATTGGT
>JCP043_chr1:6684308-6684415
TTGTCTCTTGTGCGAGGTACTCCATCCCGCAGTTACTTAAAGCATACGGCTAGATTACTAATACAGTTGTTTCATGAGGCCGTGAAGATCATGCCTACCCTGTGACA
>JCP043_chr1:6687273-6687498
ATAGTGGGAGGCAATAAGTATGAATACCGGGCGTGTATTGTTTTTCTGCCGCTAGCCCATTTTAGCAGTTAGAGTGTGCATATTAACCTCACACATAGCCATCTTTTATACTAATTAGTTAGGAAACACCTCTAACCAGGATTAGGAGTCAACATAGCTCGTTTTAGGCTAAGAGGTGTGTACTAGTATATCAAAGGGTATTTATACTTATTGCCCCCCACTATA
>JCP043_chr1:6691444-6691556
TTTAAAAGTTAAAATACTAATTTAATAATATATAAAGTAAAGCTAAAGGCCTTAAAGTAAGATAATAAAATAAGGTATTTATTTTTAATATAATAAAATATAAGGTATTATA
>JCP043_chr1:6691541-6691641
ATATAAGGTATTATATATTATATTAAAAAATATAATACCCTTAATATTATATCTTAGTAAATTATATAATTATTATCTTAAACCTTAAGATTTAATTAAA
>JCP043_chr1:6699825-6700387
GAAGAAAGGGATTCAGAGAATTGATCTTTCTTCGCGACACTTGTCCCTAACGACACGGAGCTTCGCGAGCTCTTGATATCGCTCTCGGGCGCTATTTCCTACGTGGTATTTATGGCTTCTTCTTACGTTGACATGCCGGCTTCGCAAGCCTTCAACATTCCAGGCCCTGCGCCCTCGGTTTCCCATACGACCGACCTTTGCAGCTTTATCTGCCCAAACAACACCAGCAGCCATTAGCTACTTAACTTCTTAGGCCTGCCAGTGCCCCCTTATCTCAATGCACAGGCCATAAATGGCTTACTGCTCTTTTTACAGCTCGAAAGCTATATAATCGACCTCTGCAGTACGCATACTACCTAGAGAACCTCTTTTCGTTTTACAGCATTAGCTGCCGCCCAGAGCATAACTAGGCCTCGACTATTTATCTTATTAGCTAAGACCATTAGATATAACCCCTAGGTCGAAATAATATAAAGCTTACCTTAAGATCATGGAAGGAGGCGACTACCTCGTCTACAGAGTAGCATTCTGGCCGCCTTGGATTTTCTCCTGCAAGGGTTTT
>JCP043_chr1:6700387-6700470
GTTGGAAAATCCAGAAATCTCCCTTCCCTTTAGGATTCAGACTAACAGTCTAAAAATCCTAGAATTAGAGTTCAAAGTCCTAG
>JCP043_chr1:6701183-6701415
AACATATATAATAAGCAAGTATCTCAGATAAGTGAGTGCCTTACTATACTATATAACCGAAAGTGCTAAGATTTAGCATTTGAAAAATTAACTATATAATTAAAAGAAAATCTAAGAAAAAGAATTTACTATAATCTTTATATAGTAAAGTACTATACTAACTTTTATAAAATTCTATTTAATTTATTTAGGCTTATATTTATAAATACATAGTGTAAATAAGTTTTCTTTA
>JCP043_chr1:6701576-6701615
CACTCACTTGTTTGTAACACTCGCTTATCACGTATGTTA
>JCP043_chr1:6705595-6705721
CACTGTACCAATTACCACTGGTAATGGGCCCAATACCAACTTTTGCGGCCCGTGCACCTTCCCCTTTCGGATCTTTAGGAGTTTGGGTCAATACAAGAATATTTGGCCCGTTCGCCCTCTCCAACT
>JCP043_chr1:6707324-6707516
GTTGGAAAATCCGGGGATCCCCCTTCCCCTCAGGATTCAGACTATTAGTCTGAAAGTCCTAGATTTAGATTTCAAAGTCCTAAATAAAATCACCTAGAGATATAAACCTGAGAAAAACTCTTATCTCAATAATAAACAACTAAGTTTAATAGATATATTTTCACCTAGCACTACTGCGCAATATAAACAACA
>JCP043_chr1:6710951-6711098
GTTGAACAAGTGCAGGGTTGTCACGTGCAAGCAGGGGTCCTCCAGGATTACATGCGTAACCAACCAGCCCCAAAGGGGCAGATTTCAACACAGAGCAATGAATACATCAATCTACATCAATGAACCGAATACACGTAATGTCTGACA
>JCP043_chr1:6716881-6717116
GTTGTTGAATTACGCAGGGATTCTGAGCGCAGTTAATAATTTATTGTTATTATTATTATTTTCCTTGTAGTCGAAAGACCTTTAAGGCCTTATATCTTCGACTGATTCTTTCTAGGACTTAAGTCCTAGAGTCCTAGATGACACTCCTACGATTTGAGTTTTAGGACGTCAAACTTTAACTTTAATCCTGAACCTTAATCCTGAAGTTGAGGGGGAACCATCAATTCTTCCAACA
>JCP043_chr1:6721225-6727342
AATTCAGCCGAAGGCTGACTCTACATTAATCCATAAGTTTCCAGAATAATGAGGGTTTGGTGCAGACAAGGGTAATAAGTTTCTCGGGCGCTGATTGGCCCAAGTTTTGTATTGCCAGCCGCAAATCGTTCGACAATTGGCTGTTGGTTCCAGAGAAGTGGGCCTCAGCCCCTCTGCACCATCTCGCCGTTTGTTTACTCAGAAAGATGATTTGTTTACGTTACACTTGGCTGAAGACAGCCATTTCGTCTGCTTCAACGCTTCTGCGTGTCTTCTTTTCGTTAGGCAATGGGTCCTAAACCTACTTCCCGGTAGCTGTATAATGGACATAATTCCAATTGTCTGTGCCCGCTGTGGCAAGGAGAGACCGGCGGGCGACTTCGTCAGCAAAAGGAAATCTGCTGGGAACACGAAGAACTGCCTTGATTGCCGTAATAAGAACAATTCTCATGTCAGCTCTGTCTCCCCACTCTGTAATATCAATGCTAACTAATGAAGTATTCCAGATCCAGAGACGCGACCTTGACGCTGAGAAACCTAGCCTCAGCTGAGAGATGTGCCCCGAAGAGAACCGACGGGGATGCTGGCTTACCGCCTCCTAACGAGAGATCCGGAACCCAGCCTACGTCGCCAGAGAAACTACGGCAACGTCATGCAGCTAGGAGGCTATTCAGAGAGTCACTTAGCCAGCCGCACGTAGTGCTGGGGACGCCAATTCCACCAACCCAACAAAGCACGCGACGTTTCCGTGCTCTAGCTCCCTCACCTCCCGTGCAGCCAACGGCCCATCCAATAGCCTCACATTCTGACCCATCTACTGTCCGAAGCAGCACAACTGGTTTGGGTTACTCTTACTTGGCTGCTAGGTTCCACAAGGGCGGGAAGGACTCGCAAGATGAACCCTCCAAGGCCGTGGCGAGGGCCAAGCAGGCCGCTATCCAGCGCGACCATCGTTCACGACGCCGTGTAGGGGAGACTGTGTCACTGACTCCCACCATATCTCAACTCGGCGTCTTTGGAGATTTTGAGGGTCCTGGAGAAGGTATCCTTGTCCTGTGGTCTCAGTGGTTTGTTCGGGCTAACCACGAAACGTAGATGCGAGTCAAGACCGACTACAGCCGAGTGAGCTTCTAGGTGGGGATGAGATAAGGAAGGAAGGAGATGACAGGGGCCAGTTCTCTGAGTCCGATATTGATGCTGAGGACTACTTTAACTTGCTGCTTTCACCTGCTCGACCACGGAGGTACCTCAAACAATTAGGGGTAGAGTCCGATCCTGATCTAGGGGACGAACATGAGAACAGCGATAACGATTGCGTGGATGGAAGCCCTCTTCGCCATCGCTTGCGGCAGCCTTCCGCACGGCCAAGGCGTGGTCGCCGTGGTCCTGCCCCTGGTACAGGAGGGCGGCCGAGAAAATCTCCAAGGCAAGCTCGATCGTCGATGCCGCCACGACGTATTCGGAGTCCAGTGATAATTCCACCCGAAGAATTGGCGGTCTTTCATGCACAAGATCCGGTGTGGAATGGCGACCTTGACGCTTGCGCCTTGACTGACCGCGACAAGGCCACCCTCCGCGAGTTCTGGACCACGCTCGACAATGACCAGATGGAATACTGCACTAGATGCCAAGAGTGTTGGTTCCAGATGAAGATAGATTCTGATGGCATTTGTGAGCGTTGCTATCGAAAGGATAGGAAACGCCGCCCCGACGAGCCGTATTTCTTCTCTGCGGATAATCAGCTCGACTTTGGCCCTGTACCGGCCCGATTGCCGCAGCTTACGCCTACCGAGGAGTCTTTGCTTGCCCGTGTTCACGTCCACGTGAACATTATGCTTGTGCGAGGGCAGCAGTACAAGTATCGCGGGCACGTGGTTCACTTTCTCCGCGAGGTTGGCTTGGTGTACAACCAGCTCCCGCTTTTGCCGCAGGAGTTGAACACTGTATTGCTACGTCCTGCCAATACGTCGTCCCACGCAAACCTTAGCCGGCAATTCACCCGCCAGTTCCGCGTGCGCCGCCAGCCGGTTGTCATATGGCTAGACTACCTCCGCCGCCATCATCCTGGCTATCGATGCGTCGTCATCGACGAAGAGCGGCTGAATCAATTGCCCCAAGATGGCAATGTCCTGGATGCTATCCCCCAGAGTCAGGTGGAGACTGCCGATGTTGGACCCGACTCACCCGAGGAAGATCAGGAGGCAGAGCCTGACCTGGAGGACGAGGCTGCGGTGCCGGACCTGTTGGCCAAGGACACGGAGCTTGATGCTCTGCGGTCTATTCTCTCCGGAGAATCAGGCGCTGATTCAGAGCTTTCCACAAGCTTCCAGGCGCAGGCACAACACGAGCTGCAGCTCCCGAATATACGACACACACCCATTAATGAGTTCAATCGCTCTCATGCCCTACTCTCCTTGGCGTTTCCCTGCCTCTTTCCTGACGGTAGAGCCGACTTTGTTGAACCTCGATTGCGCTCCATTGATTACAGAGATTACGTCGAGCACGCGATGCGCTGGCACGACGGGCGTTTTGCACGCCACCCGACCTTCCGCTTCGTCGCCTTCAACACGCTAATGCGGTCACAAGCACGTTCACGGTCCAGATTCTTCGTGAAGCAACAGGATGGGAGACAGCAGCCGCTGACGCGAGAGCAACTTATTCAGGCGCTGGAACACAGCGAGGACCCCGAGGCGCAGGCGCTGATCAACTCGATCACAAGGCATGCGGTGTCTATTCGCGGTACGCGTCCCTTCTGGAACAAAAGGAGGCAGGACCTCGAGGCTTATGCCTATAATCTTGGTTGTCCTGGTGCATTCATCACGTTTAGCCCGGCAGATTTACACTGGCGGAGTCTCTACCAGCACATGCCCCAGTATGACGACTGGCTTGCCGCCACCGAGCCGGAGAGGATGGCTCTATCGCGCCGCCTATTGCGTCAGAACCCTCACATTGCTGCTTTCCACTTCTACCGGCGATACTGCCTCTTTCGAGATATCGTGTTAAGCAAGAAGTTTAACATCACGGATTACTGGGATCGGTACGAATGGCAAGGGCGTGGTAGTCCCCACAACCACGGCCTGTACTGGATGGATAGTTGCCCCGGAACCGACATGGACGACGAAGCCGCTCGTGATGTATTTGCACGAACGTGGGGGTTCCACGTCACGGCGATTAACCCCGAGCCGAGTAGGGCAATGCCACAGGGCGAAGGTAATCCCCTGAGCGTGGATCCCCTGAGCATAGAGATGACATTCTTGCGGCTCTCACAAATCGTGAACCGTTGCCAGCGCCACAAGTGCAATACCACGTACTGCTTGCGGGTGAGGAAGAGAACCGGTGACCTAGCGAGGGATATGGAAGGCGCTGCTGCAGATATCGAGGCGGCCAACGTTGCCAATCCAGAGAGGGAGTGTCGTTTTGACTTCCCTCGTGCCTTACGGGAGCTGGCCGCAGTCATCAGGAAGGAAGGAAGGTCGTACTACGTCTTCGAGGCGGCCCGGAACGACAGCCTCATGAACCACTTCAATCCGGCTATTATCCTAGGGTGGCTAGCCAATATCGACATATCTCCTTGCACCAGCTTACAGGCGGTAATTACGTACGCTGCGAAGTACTGCAGCAAATCTGAGAAGAAGACGGAGCCTTACTGCAAGCTTGCAGATCAAGTTTTGCCGCATACGGCACATCTTCAGCCCCTATTGTCCTTCTCCTCTCGCCTCATGAATAAGCTGATTGCCGAGAGAGATTATTCGGCGCAGGAGATTTCCCACCTTCTACTTAACATCCCTCTGCAAGAAGGCACACGGATGGTCGTCGTCGTGGACTGCCGTCCATTGGAGCTGCATGGCCGTTCGTATCGCGTCGATGAAGATGTCATCGAGACCGTCGGCAGCTACAGGAAATACCTGGAGAGAAATGACCAGCATGAGGATGTAACCTACCTCGAGTACCTGCAATCGTACAATCTCAAGACGTGGAGGAGACTCGCTGCTAACGCGAAGAAGAGGGTCCTCTCTTACTTCCCTCGATACAAGTCCATAGAGGCTTCTCCCCAGTTTAACGACTTCTGCCGTGTTAAGTTGATGATGGCTCATCCACATCGCTCTCCACGAGAGTTGCTCGTAATGGACGGGCAGCGGTTCGACTCCTTCGCGGCTGCGTACAAATTCTGCAGGCAGCTCCACCATACCCATGCGGACGATCATTATGGGGATCCGGATGCAAAAGAATTGAGGGCAGAGGACGATGAATTTGAGCCTGAGGCCCATGAGGAGCCCGTCACAGAGGAGGACTGGCATGAGCTCGCCCGCATGCTGCCTGACCGGCCGCTGGAGGAAGAAGATATCGATATCCTCGGCCGCCGAGATATCGACATCAATTATGATTGGACGTCTCACGTTGGACGGTATACCGACGATGGCATTCTCAACGGTGACTACTGGAAACAACGCAAAGCTGAAAACCTCCTGGACCTTGATGTCGATGATCAACCCTTGGAAGCTCGCGATTCCCTAAATCCAGAGCAGCGCCTGGTGTACGACACGGTGATGGACCACTTCTTGACGCAGAATCCTTCCCAGTTGTTACTCCATGTGGATGGTGGAGGCGGCACTGGCAAGTCATACCTCATCAACCTACTCTCTGCACACCTCCAAGCCGCGACGGGCGGGAGAGGGACACCTGTTTGGCGTGCCGCGCCCACGGGCGTCGCGGGAAACCAGATATCGGGCACTACCTTGCACTCCCTGTTGCACCTCCCAATCAATAAGGATTTCCGGCCCCTGTCGCCGATTGATAAGGCCCAGCTCCAGAAGAAGCTGAAGGATATCAAGTACCTGATCATCGATGAGAAGAGCATGCTAGGACTGCGTCAGCTATCGTGGATCGATGACCGTCTCCGCGAGGCGTTCCCGAGTAGGAATGAAGAGTTCTTTGGCGGCTTGAATATCCTGCTGGTCGGCGATTTCTTTCAACTACCCCCTGTGCTACAGAAGCCACTTTACTATGATAAAGAAGTGCAGGGGGTAGAGATCAAGGGTAGGAACGCGTATAGGCGCTTCGATAAAACAGTATTCTTGAAGGTTGTTCAGCGACAACGCGGCGACGATCAGGAGGCCTTTCGCACAGCTCTTGGGGAATTGCGGCTGCTCCAACTATCTAAGGAGTCCTGGAAGCTCCTTTCCAGCCGCGTACAGGCAAAGCTAGACGATCGGGAGGTCGCGAGATTCGTCAACGCTTTGCGAGTATACGCCACCAAAGATAGGGTGAACGAATATAACCACTATCACCTCGACCGCCTGAGCCGGCCGGCCATCCAGGTTACGGCTAAGAACGTCGGCTCTGGCGCGGCTGCTGCCCCCGACGACAAGGCGGGCAACCTTGCGAAGCAGATCCCTATATGCCTTGGCGCCCGTCTGATGCTGACGTCTAACCTGTGGCAGCCCGTCGGCCTCTGCAATGGCGCTCGTGGTACAGTTTATGACATCGGCTGGGCACCCGGGGCTGAGCCCATCCAAGACCCTCCCTGTGTTATCATGATGGAGTTTGACAAGTACAACGGACCGGTGTTCCTGACCACCCCTGATGGCAAGAAGATTGTCCCGATTCTCCCCGTAGAGAGGGACTTCCTCATCGGAGCCACTCTCTGCACTCGCACCCAGTTCCCCCTGATCGTATGCTACGCTATTACCGTTCACAAGTCACAAAGCATCACAGAAGATATGATCGTTACCGATCTCTCCTGCCGGGATTTCCAGACAGGTTTAAGCTACGTGGCTGTCTCTCGTGTGAAAACGCTCGAGGGCTTGATGTTGGATGCCCCATTTGATCGCAATCACCTGATTTACGCGTCTCCCCCGGATGGTATGAAGATGAAGATGAGGGATCACCAGCTTCGGAGACGACAGGTTCTTACACGGAATCCTTACAAGACAGACCACTGTTCTGCATAATTCTAGGAGATTCTGCTCGCGACAAGAAGAAATGTTACAAAATTGATCCAGTGCGTAAATAATGTAATGGTTGTAGATAACTGCTTGGCCCGCGGACTCTCAGCCTTCGGCTGATTGTACCCCTTGCACCACCGCTCTAAAGTGCAAGGGGTGACGTAGTATTTTA
>JCP043_chr1:6744701-6744781
AGGGTTAGGATAGGGTTAGTATTAACTATCTAAGCTATCTTTGCCCTGGTGTTTTTCTCTAACTAAGATATAGCTAATAA
>JCP043_chr1:6753591-6763905
TCAGTAATGCAAGTAGGGACAGGGTTGGCAGGATCGTGAATGTCTTTGTCAAATTCAAGCGTTGACCAGAAAATGACAATTAAAATCTGTCGAAAATCAACGATAATAGACAACCAAATAAAAAGTAGATAGAACCGTAGTCCAAGGCGTAATTGAATAACTAGCAAGTACCAAATCCATTTTAATCTTAATTCGCGCCTTCTATCTTATTTTCTCTACCATATTCCATCATCAATCCAGTTCGAGACTCAGGCCTGTCAAAATGCTGCTTACCAAATAACTTTACACCCTTGTTCGTGGCTCCCGGCGGCGACCAATGTCGTTGCGCTTAAACGCGTACGGTACCCTGGTCAGTCTCCTGGAGCCAATGCGATGAAGAATAAACGCGTACGCTGAATTCACTTTAATGTCTTAACCCGAGAGGAGACACGAAGGCACGTGAAGCTCAGGGTTGGAAGGAAATCATGCCCAACCATGAAGATGCCCCCCAAATGTATCAATAGTCCATGGCCAAAATAAGTTAAGTCGATTCTATAAAGAGACAGCAAGTCTAATATTCAAGATACTGTACAGCAGTTATTGTCTTCTTAACGTAACTATCAGATTATAAAGAGCATATATAATACTATAATTCTTAGTATAGAAGCAAGCGTCAGATGTTACACTTATTCTTCTATAAAACTACTATCTACTGCACCAGTCTTCAACTTACGCATAAAGACGAGAGGCATTCTGCCAAGTCAGCGCAATAATGTCGGCATGCCGGCAGTTGGTATCATATGGGCTGTCCCATCCCTGCATGGCGCGCCTCGTAATCTCACTTGATTATCCCGTTGCAGGAACAGCCAATCATAAGAACCGGTACCTGTGATAACGCTCTCTTCACACCGTGATTAACAGACTATGAAAGGTAAAATCAGTAGGCACAAACTCTATCTATACGAATGTAAACATTGTAAGCAGATGTAGTTATAACCAAAACAAAACAAGCAAGCAAGCAGTCTAACAAAGATCCCGTTTCTACTTGCATAGCCTAGCAGTATAGTCATCAACTTCACATAAATTCATTCTATACACGTCACTATGGGTCGTCGTGCACTGTCAGCGCAAGAAAGGGCAGATAAGGCTGCCCGCGAGCGGGACCGATCGAGACGATATCGTTTAGCAGCCCATCAGAAGGATAGTATACGTCCAGACAATTCTCATCCTCATGCCAAAAGCAGCGATCTATCGAATCTTCCGGGAAACCCGCTCACAGAAATAGCTCGAGAAGAGAGCTCTGTTCTCCGTATGCATCTTTCTCTTTCGACCTCAACGTCAGGCTAACAGTTTGACTTGACAGCGCATAACAATGAACAGCGCGATGGCATTACCCTAAACCATCATGTTGACGACCAACCGGTCTCTGGTATTCTCCGAAGAAGCCGAACCCCACCCCTTATTCAGTCGATCACAACGACGCACGACCCGATAGTACAAGTAGATGAGACAACCCTGCAACCAGACGTGTCTACACAGTCAATTGACCAACATGCATATCCCAATGCCATCTACATCACGGCACAATGTCCTAGAACCGCCAATTATCAAAATGCGGCGACCGTAGAGGATGAGGCAGAATCTATCTCGGCAGCCGAAGCATCAAGCTTAAATTTTCCTATACAAGCCGAACAACAAGCTATTTGTAGACCTGGTCGTCCTCAGAAGGACCCTGCCCTGTCGCCGCGTGCGCGTACGCGTCTCCGTGTCCAACGACACCGTGACCAACAGCACCTTACAAAGGCACAACAGATCGTCGAGCAGTTCGATATCACTCAAGAACTTCCGCCCACAGCCGAATTCTCGAGCCTTGCTTTGCATGATGACCCAGACTCACCTCTTTCTGCCAATGAGGCTCAGCCTGGACCGGGCTGCAGACCAGATGGCGGGCCTGACCCCGAGTCCGGGGCTGAACCAATACTCTTCTCGTCATCTCCACGCGATCTTACTGCTTATGTAGAAGATGGAGACGACAGTGACGTATCCGAGAACTTCAGGCTCGCCAACGACGCCGTGTCAGACCTATCGATCCTAGCGCGACCGTCATCGACCGGCTCTACTCAGCATAACAGTCAATCACCTCAGCACAGAAACTCTGCTTCCTCGTCAACGCCAAGCCCCCCAGCCTTATTACCTTCGCCTTTGTCCAGTCCATCTTCAATACCGTCGGTGGGTAGAGACGAATCCATCCTCAGCGGCTATCTTCAAGCGATTAATGAACAAGATACGGCTGGTGGTCCCGATTTCCTACGCCAGCAGGGCGAAGTATATGATCGTGTGCTTCGGGCATTTTTTAGCCATCAATGCAACTGTAAGCCTATAGAATGGTATTTTACTATCGAACTTGTGCTCAACTTACTAATCTATCAATCTTAATCATCAGGTCCAAATTCACGCCAGCACATCGAGCCGGAGAACACCTATACCCTACAGGAACACATTGAGCATATCGGTCGTTCTATTCCTCCCTTGCAATCTATTTTTGCAGAACGCCATAAAGCTTCCGATCCCCGTGCTTCCTTTCCACAATGGCACAGCTTCCTCTCTGATAAGCCTGCCGAGTCGCTGTCTCTCCACAAAACGCAGGCTTCACTATCCCAAGACGCCGTGACCATTACGCGACAGTGGGATGTCGACAGTATATGGCTCGGGGCAAAGAATTTGTGTGCCATCAGAGCCCCCAATCAGTTTCAACTATCCTTCTTTTCGCCTCACAAGAGCAATCTTTCTACCGACCAGGTCATTCAACCCCACGGTCTAGATCTGGCGCATACACGTCATACCTCTATCGGCACCTTTATCACCGCTGGCATCCGTTTTTCCGTCTTGGTTTTCTTCCCGGATGGAGCTTGTTCAAAAACACCCGCCTCTTCTAATAGCCTCTCACTCGCGCGATTCAGAGACCTTTATGATGATATCATCCTCCCTGCTATATATGAGACTGTCCCTGACCACGTAAAGCAGGAAATCCCCGGATCATATGACCTAATCTATGCAAAATCGCGCGCCTACCAGGAAAAGCCAGGGATGGGTCGCTGGAGCGCTGAAGACGAGAGTCGATCGTACCGCCTAGCATATGCCATCCCTGCCAGTGTACTTTCGCATTTCTGGGCAGCAGTTGTGAGGAACGCGAACCGGCATCGTGTCCAGAACAAGAAGGGGGATGCCATCCCATACTTCAAAAACCCTCGTCTTCTCTTTCAAGCCCACGATCTGAAAAACACATTCGCAACAGACAATCTTCAAGAAAGCCTGGCTCTCTTTCGGGATACCGCCCTAGCTGGTCTTGATCCGACCCAGATCGATATACACTCTTGCTGGCTAGATATAGGTATGCGGGACCATGTACGTACGTCAACTACATCGCCAGGAAACGAGAGTCAGCACCACCACGAGCCCTGGACGCTTCTTTGGAAGAGTGACTGCTGCCGTTATCTCCACGACCAAATGGGCGATATAGCTCCGGAGACTCCTATTGAGGCCACGTACTATCGGCCCTATCTTCTCAGGGATGCTGGAGGATACTATGCCAAGGCAAAGTCAACTCGCAAGTCAAACCCTGGCAGCCCAGAAGCTAGGTCGTCTGGTCTCATTCGAGCCAAAGCGTACAATTGCAGCAAGGAGCTGTTCGGCGTCATGTTCAGCGATTACCAGCTCTTCAGCTCAGGCTTCCTACCGCTTCTCGCTTTTGACGAAGGGATGCTAAAAGACTTGGCAGTCACGGATCAAAGTCGCCAGCGTGCATTTGTCTCGCAGCTCAACCGTTCCCGCCTGCTGGATGCATGGGATGCTAACAAACGGCACATGAGAGCCGTCTCATCCTTGAAACGACACCCTAACTTTGGGGTTCGGAAAGAGGTCACCCTGCGGCTCGATGTCATCCTGGCCATGTGGGCTAGTGGTGGGCTAGAGCCAGGCCAAAGCCACTGTACTGGTCCAATGTGTTGGGAAGTTCCTCTAAGTCGTACTCCTTCTTTCCCTCATTCGGATAATATTATTATTGGCGAGCAGCAGCACTGCCCTTTTTGGGTAATCCCGACCAGGATATTAACTTCATTCGTGTCTACTCAAGCCGCCCGTTTTATAGTTCCGCTCAATTATATCTTTTCCGCGGTGACGACGGCACAACCATCTGATCCTGCTTCGCAGATACTCGCATTCTATACCGCACAGCTCTTCTGCCGTCTCTTGATCCACGCTGTCAGCAGTGAGCGGGAATATAGATTTGACAACTGGATATGGAAAGCAACGTGGCAGGTCCGTTGTCGAAGCCCCAAAAGCTGTCGCCGCAAGGAGCGAAGGGGTCTTGGTCTGGGTGATTCTATCCGGACGTCTGGCACGTTGTGGATCCCTGATGGTCATATCAATTGGCAGACAGGTCACATCTCGCTCGAACTGCTATTGGAGATCTACATGTCTCGGAGTCCGCTCCAAGCTAAGCTAGCCCACCAAACTAATGTCCAAGCACTTGCTACAAGTCAAGTGACGGTCGAGCTACTGTTCCAGCGGCTACTCCAGAATGCTGGGGCTGAGTATAGTCGAGGGCACAACGAGGATGCGGAGATTCTCGCTGACCGGGCCATCGCTCTTGCGGCGGAAGAGATTGCCCGTGCTTATCATCAGCACTTTCTCGCGAAGCTGCATTCCTACTGGGATCGACTCCGAGGTAAGATTGGGCGCCAGAAACTACCGGTTCTGGATCTGTTACAGCAAGCCCAGGAAGAGTCAGCAGCTGAGACTGGACGAATCCCTACTGCCCAGACTGTTCACGGCATCTATGCCGAGGCATGGGCTAAGTACTGTCAAGTTACGGCGGATGGTGACGGTCATGATGGTGACACCGATGAATCACCATTCTCACTGGGATCTACTTTGCCTGAGGAGCTGCCTTGTTGGATGACTACTCGTCGCCGTCTGCCTCCAAAGAACAGCTGGTCTGACTTTCTGTTTGACCAGATCTTCTGTCGTCCTAAGCCACCGACTTGGAACGCGCTCTTCTTTCTCCAACTCTACCGCAAATTCAAGGATATCTGGCAGAACGACATACATGCGATGTCAGGTCCTTTCGATAGTCGTTTCAGTCGCCGGATCGGATACTATATCCAGATCTCGTTCAACAGTGACCAGACAAAGGAGGTCGGCACTAGTCATGCCCAGGGTACCTGGTATCATGCCAAACCGCCCTTCTTCCAGATCCAGTACTGGGCTCCGTATTTCTCTCCACCGCGGGCTCAAGGAAAGACGTGTCTGTCGTCTATTTATCGACTCCGCAGCTATCCTGAAGGTCTTTCCCCTCACTCTACTCCCTTAATCCTGTCACCCCGGCAGTTTCACGACCTTGAAAGCGCGGCCTGGCCACACTGGGTTGAGATAATGCATTATTCATATCGTAAACCAGATTGGCTACCAAACTCTATCCGACGGCATTGCAAACGTGCGTTATTCTATATCTCTTACCTTGCCGGACCAACTTGGGGTTTAGGCGATGATGTGAACTTTGTTATCCCATGGTCTATGAACAATGCATCTCGCGGTAGCAATGATGAGTGGGACATTTTCTATGTGCCTGTGGCTGAAACCCATATCCCGAAGACGTTTGTTGAAGATACAACAAGCGAGCCGACCATTCTGCTACCCACACGTGATAATATTATAAGTTTGCTCGACACTATCAAAACCGTTGCTGGCCACTCTTCTACCATCTCAGAACGCCTATCTTGGACAAGACGTCGGCTCAATAATCAGGGCAACCAGTACGACCTGCCTAGTCATCTTGCTGCTCGGCATCGGGAAGTAGAGCCATCGGTGGAGAGCCAGTCCCTCATGGAACGGTTCCTTCGCCAAATTGATCCGCCGGAATGGGATATCGAGCCTGTTGATAGAGAAGAATTAGACGAAATGCGGGAGACGGCAGAAGAGAATAGCTCCCTTTCAGAAGAGGATACTAATAATCACGGCGACGATGACGATTCAGAAGGAAATATCAGCTTAAATGACCTAGCATAATCTTAATCTAGGTTAGCCTCTATATAGTCTCTAGATTTTACTGCTTTCGAGCCCTTTCACTTTATAAGTCTTCAACGGACTTTAAATTTTATATTTTCATAGGGTTCGCGATGCTTTGCTATTATATCACACGACATCTCAACAGTATATTCAAAACCTATCATATTATCGAGGAGGTGGTGGAGGAGGAGGGGGAGGTTGTAGTCCTCGGGGCGGCGGCGGCGGCATGGGAAAGCTCGTGAGCTTTTCGCCACCGGGCAACCCTTCGTTTCTTCCCCTAGCTACTCGCTTCACTATAACCACATAAAATGTTATGGAGAATGCAAATGCAAGCCATTCAAGCACCTGTAGTGTATCTCCGACCTTGATATGCAGAGAAACGGCGCCCAGCCTCTTTGTGGCGAACTGCAGTGCATTTCCTGTTTGAGTGGTGGATGCTGCACTGATGACAGAAATGGCGACCGATGCCACAAGGACCTTCTCTGGCCAGCCCTGCTCAATCAAGCGCCAACTCTGTGCTTTCCTCTTGCTGATCTGTATACAAACGCGAGTAATAAAAAGAAGGATGCTGATAATGAAGAGCACCCCAGCAAAGGCCTGCAAACAGAAAAAGATGCTTCGTTGCAGCTGAAGGGCGGTCTCGAGAGTACGCAGACTAGGAACTAGAGATCCCTTGCCCCCTCGACCTAACTGGGAGGTCAAGGCGGCACTGAGTGACTGCGGAGTTGTCGAGTAAGGGGTAGCCACGCAGTTGTGACTATTATTTCCAGATATACATACTCCTATATATATCAGCCTCAGACCTTCTAACAGAACAATCCACGGGAACATCAGGCATAAATAGAGAAAGCTTACCGAAATAACCAATTCGAAGTTCTGCCGTGCTTGAGCTATTAATTGCCACCAGGAATATACTGGGTAACCCAGGGCTATCAGATACGCATCCTGTCAGGGATAGTGCTGTGTTAGATTAGCACATGTTATAACGAGCATTGAATAAGTAAAACACTTACTGTAGAATACTAGGCCGGCAACGGGGAAGGTAGAGATGACTAGCAATTCTACAATCCTGAGCTCTTATATCACAGGGTTAGTTGATTCTCTACACTGTACGTACTTGCCAGACTTACGCATTGGAGCAAGAACAGACTGTATAGATATTAACAATATAGGAAGGTATTAGGGTTGAGGTGTGTAGGGTAGTAAGTTGAATGATAATAACTAAGGAATAAGTGTATTTGTTTTTCTTCAGTGGCTGATCGAGAGTAGTAAATAAATATTAGACTTAATAGATATATAAGTAATGTTTATCCTGTTGTTAGGGCTCTTTAAATAACCTTCACGTCCTGGACTTCAATCTGCTATCTATATTGCTATAAGTAACAGACTGTATTCCTACTGAAGGCGCTTAGCACCATCATGACCATGTGTAACCGCGCGAGTATGTCGCCGTCTTGCCTCGAATCCTCTGTGTTGGTCCAGCTAGAAGTGTGTGCTTTTTTCCAAGCGTGCTGACTCTAATCAGTGGTGGCACGGGGATCATCAAAGCGTTTAGCTTTGCAGCCGCCCTCCTGTTGCTTCTAGTTCAGACTCGCTCTATATTTACTCAGGATCCATTTAGTTGAAACATGCAGTCCTCACGAAGCGATGCCGGCGGCAAAGGACTGGCCTCGCCGCGTCATGGATCCTACTTCAGACGCACTCTAGCATCACGACCCAAGGCTTTCCCCAGGTGTGAGATGGGCGGTTACGTGACAATGTTGGCCTGCTCAACGCGTTAGGCCAGGATACAAGAGAGTAGTCTAGCATGATCCCATCCACCTGACAGTGCAGTAATGCGGCCTAGTAGTAGGCCAAGGCCAGTTGCTAAAAAAGAAAAAGGGCCATGTCAGTGAGCTACCAGATATGCCTCGACAGGCCAGTAGAAAGGTCTTTGGTAATTCCAACCCTCGAAATAGGGCATTTAATTGGGTATCAGCGCTCTGTTGGCTCTTACTTTTCGAATTGAAACAAAGCCATCGGTCCTTCTGCTAATCCTTCGCTCTTAACTGCCTAAGCAAGTAACCTCCGACTTTAGCTGTTGGTGCCATACTTTGCTTTTACCCTGACCAGTATATCCAGGCTAGGCTGATAGAGGTATGCAGGCGGTTGCAAAAGGTTGTTGGTTCAGATGTGTGGTGGATCTAGGCTTTGAAGGAGAACTTTTATTGGCTGAACCCTTGGCGAAAGTTTGGGAACGTCAACCTACTGAAGGTTCATAGCAGGGATTAGCAAACTAACAACCAACATCTAAATGGCGAACCAACAGTGCAAAGTAGACAAGGCAGAGTTACACATACTTACCCAACACTTACCTAATGGCTAACAATATGTAGGCAAGACCGAGTTAGTTCTATTTAACTAGTTATTCCACCCTTTTCCAGGCGAAACCTAAGACTATACCGGCCCCTTATAGATTGTAGTATTATAATTATATAAAGAGTAGTATATAAAGTAATACCGGCAGCAAAGGGCTGGTGTTGCTATATTATAGATCCTACCTTAGATATACTCTAGCACTATAAGCCAACTCCTTTCTTACATAGGAACAGGGCATTTTACTGGCTATTAAATATCAGTTGGTCCTCACTGACTGACTAACCTGAAACAATGTTGGTCCTTTTACTGAACCTGCTATTTATTGCCGAAGTAAGTAACCCCCGAGTTTGGCTGTTAGTTCTAATTATACTTTATCCTGACTTGTAGTCTAGACTAGGCTGGAAAGGAGACAGGCGGCTGGAAAAGGTTGTTAGTTCAAAAGTGCGGTGGATCCAGGAGCAGGGATTACAGAGCTGACAACTAACATATAAGTAACAACTAACTGTATAAAGTAGACAAGGCAGAGTTTATCTATATCCAACCAACATCTGAATGCTTCTTAACTGTATTAAGAGGACAAGGCAGATTCATGCATACTGACTGCAAATAAACCCTATATATATAATTAACTGGTATTAGATACATCAGCGCTTTATAAGCAGACTCCGATAGTAGTCTTTGGAGTTTTAAGTTAAGAGGGAAAAGTAAATAAGAGAATAAAGGTAGTATATAATTTAGGTATGGGCTAATTAGATATAGTTATATAACATATAAAGAAATCATAATAGTAATAGTATTGTAAAGAGATTCTATGACGTATTATAATCTATATATCTCCATAAGCGCCTTGAAAGAATTATCCTCTAGCAGCTGACTGGCAGTCAGGCGATTTTCGGGCAGATATGAAAGTCCCTTCTGCAGCACGGAAAGCACAAGCTCTCGCTCTACCGGATCGGCATCCGGTCGATGCCGTGCTACCTTGTTTTCAAGTGTCATTGAAGGGATTCGTTCATATCCCTTATCATACCACTGGTCATCACAGGCGCCACCTGTCTCATAAGTTCCCCTCCACGTAGCAGGAAAGGGTCCTAGAGCCTGAATCATAGACGACACTATTAGAGAGCTCGTCGCACCATGGAAGAGATTATAGCCCATATATAGCTGTGCGAAAATGCACATGTAGCTCCACATGTCAGTGGCGAACGTTGGTCCATGGTTGTGCATTCTCTCTGGCGCGCAATAGATAAGAGGCGACTGCAGCTTTTGCGAGACTGGAGTGCCTGACTTGATTGCTAATCCGAAGTCTCCAAGAGATATATCATCTCCTATCAGGACTTCGTGGACCTGCATTGGCATGACAAGCTCGCCTGCTTTCCACAAGTCGGGATATAGAGGCATTTTCTTAGGGCGCCCTATATACTGGTACTTTGCAGTCGCACTGCTACGATCGATAGGTAAGAGAGAATACATAATATTCGCGCTACTCAAGTCTATAAAAGTTTGTCAGCTTGAGTACTATTAAGAAGCAGTATAAAGGGGCATAAGAGGGCTAAGGCAAATTAACTAACCCCCATGTATAATTCCACCATCATGTAGTTGTTTGATAGCTTGTAATAGTTGCCTAGCAGCTAACATCCGGTTGGCAACTGGTTTTTGACGTTGATAATCTCGAAGGTTAGGGCCTTGTAAAGGCAGAACGAGGACGCGGTGGGTGCCGTGAGATCCACGGAGGGAGAATGTGTTTTGATAAAGTGTGAGATAGGAGGTACAGTGAACGACCTTGATGATCTCTCTCTGCATTTCGTACTCACGATCTCCTGGCCTCCCAGGTGTCATGATCTTAAGAGCCACGTCTGTCTTCCCAAGTATGTCATATGCCATCCAGACAGTTGAAAATCCCCCGTGGCCTAG
>JCP043_chr10:6784-7250
CATAGTTCTAGGGTTACAGCTACTGGCGATCTTAGGGGTTATGGTTCTCCTGCCTTTGGGCATGGAAAGCTACTTGATCTATCTGTGCAAGAGAATTCTAGGCTGGAGAGGAATAGTTCCCGCTGACGGGATGACCTCTTGAAAGTAATGCGCCTTCGTGCCGATGATATGCTGGATGAACTAGACGGAATCGCAGTTGCATGGGGATATGTCCTGAATCACCTGCTTTGACATCCAAGATGATGTGCTTGAACCTACCGTAGGGCTGGCTACGAGTAGGAAGGTGCCCTCGGGGGAAGGAGCTCGAGAGGCTCTCCGTTGATGCGAGTGGACATGGCGGGTATTCTAGGAGGAGTCCAGCGCGACAGCAATTGTAGATAGTTTAGCTCAGCACGTCCTGTGCTCCAGTAGGAGACTTTTCGGGGCCTTTGGCCCCCCGGACGAAAAATATACATAACATAACATA
>JCP043_chr10:8199-19947
CCTAGGTAAATATGTGTCCAACTTCGCCCACCAGTACCACCACTTAGCTCAGTCGAAATATGATTGGCGTCAGAGTGAACCGTGTTAGTGCCGCTGTCAACGCTGAAGTTATGTGGTGGTGCCCTATATCCTATGTTAGAACATGTCTTATATATGTAGAAGAGCAATATGAATAAAGATAAAAGTATAATTATATATATATAGAAACATAAAGCAATCCCTGGGCTAGGTTCTCATACCGGATTAAGGCTTGGTCATTCTGAAGCCGTTCGGCACTTATATAAGCCAGATGCTCACAGAGAGCCTTCATCGTTGTAACCGGTATTCCAGCCTCGCCGGCTTCAGAATGAAGCCTCTGTATCGCGCTGTTTGACCATCGAACGCGGATACTCCCAACAAAACCATCATATGTTTCGGCTGGGAGTATGCAGTTATAGTGTGCAGGAGGCATGATGGATAAGGTGAAAATATTGTGTTGTTGTAATATTCCTCGGCCGTAAGAGTTGGAATTTAAGTGATACAAAACTTGGCAAGCTGACTGATACGACAGACCCCTTATATACCTATACGTGCTCTTATATCCTAAGGCGACTGTCTTGATCTTAGCCTGGTCCTATTTGCTGTTGGTAAGGTACCTCCCCAGGCTCCATCCTGGCCTGACCCTTAACCGCGCTACATAGCATGTGTGGCTAACACAAGGCCGGCGTATCGCCAGCGGATAGACACCACTAGTATGATGTTGCTGCTGGGTTAAAGGTATAACTCCAGGTTGCAACCTGTATCTGCCTGGTGGGCTTTTACCAACTGCGGTAAGGGATTCTTGTTCTATTCTTAGCATACTATTAACTTCACTCACTAACAGGCTAATATTTATAGCCTGGTTTACTTAGCCCTTGTAGTGAAATCATGGTGTAGATTGGCCAATCAATACCTTATTCATACGAATGGGGCAAATCTTGTCTTGAACCAACAGTCATATAAGCGCCCTGGCTGCGTACTGTATCGGGCCTTGCCAGATCCGACCAAGGCCCACTTATTACACCCCATGTTAAACCTATCACGTGAGGAGGCGCCGTAGCACTTGGTATTTTCTCAACAATCCTACTTGGCCGATTTGCTAATATTGCCTCCTATCTCGACCATAAGCCCTCCTGCCCCTGATCTAGCGTTTCATCTAACTTTTATACACTTCTTAAGATTTTAAGCTCTTTTGCCTTCAGAGACAATCAACGCTGCCCCAAGACTCGAGGCTCTCTACCGTCAGCATGCCCGGTTGTGATGATGATATGCTTGATCGAGGTGACTTCGTGGACTCAGATGACGAACATGAAGTTGAGGAGGCTTCCGAAGACCCCGAACGCTATGTAGAGGGCTTATACTACCCCATCTGTATCGGCGAGATCCTAGTCAACCAGTATCGCATTGAACATAAACTAGGCCACGGGGGATTTTCAACTGTCTGGATGGCATATGACATACTTGGGAAGACAGACGTGGCTCTTAAGATCATGACACCTGGGAGGCCAGGAGATCGTGAGTACGAAATGCAGAGAGAGATCATCAAGGTCGTTCACTGTACCTCCTATCTCACACTTTATCAAAACACATTCTCCCTCCGTGGATCTCACGGCACCCACCGCGTCCTCGTTCTGCCTTTACAAGGCCCTAACCTTCGAGATTATCAACGTCAAAAACCAGTTGCCAACCGGATGTTAGCTGCTAGGCAACTATTACAAGCTATCAAACAACTACATGATGGTGGAATTATACATGGGGGTTAGTTAATTTGCCTTAGCCCTCTTATGCCCCTTTATACTGCTTCTTAATAGTACTCAAGCTGACAAACTTTTATAGACTTGAGTAGCGCGAATATTATGTATTCTCTCTTACCTATCGATCGTAGCAGTGCGACTGCAAAGTACCAGTATATAGGGCGCCCTAAGAAAATGCCTCTATATCCCGACTTGTGGAAAGCAGGCGAGCTTGTCATGCCAATGCAGGTCCACGAAGTCCTGATAGGAGATGATATATCTCTTGGAGACTTCGGATTAGCAATCAAGTCAGGCACTCCAGTCTCGCAAAAGCTGCAGTCGCCTCTTATCTATTGCGCGCCAGAGAGAATGCACAACCATGGACCAACGTTCGCCACTGACATGTGGAGCTACATGTGCATTTTCGCACAGCTATATATGGGCTATAATCTCTTCCATGGTGCGACGAGCTCTCTAATAGTGTCGTCTATGATTCAGGCTCTAGGACCCTTTCCTGCTACGTGGAGGGGAACTTATGAGACAGGTGGCGCCTGTGATGACCAGTGGTATGATAAGGGATATGAACGAATCCCTTCAATGACACTTGAAAACAAGGTAGCACGGCATCGACCGGATGCCGATCCGGTAGAGCGAGAGCTTGTGCTTTCCGTGCTGCAGAAGGGACTTTCATATCTGCCCGAAAATCGCCTGACTGCCAGTCAGCTGCTAGAGGATAATTCTTTCAAGGCGCTTATGGAGATATATAGATTATAATACGTCATAGAATCTCTTTACAATACTATTACTATTATGATTTCTTTATATGTTATATAACTATATCTAATTAGCCCATACCTAAATTATATACTACCTTTATTCTCTTATTTACTTTTCCCTCTTAACTTAAAACTCCAAAGACTACTATCGGAGTCTGCTTATAAAGCGCTGATGTATCTAATACCAGTTAATTATATATATAGGGTTTATTTGCAGTCAGTATGCATGAATCTGCCTTGTCCTCTTAATACAGTTAAGAAGCATTCAGATGTTGGTTGGATATAGATAAACTCTGCCTTGTCTACTTTATACAGTTAGTTGTTACTTATATGTTAGTTGTCAGCTCTGTAATCCCTGCTCCTGGATCCACCGCACTTTTGAACTAACAACCTTTTCCAGCCGCCTGTCTCCTTTCCAGCCTAGTCTAGACTACAAGTCAGGATAAAGTATAATTAGAACTAACAGCCAAACTCGGGGGTTACTTACTTCGGCAATAAATAGCAGGTTCAGTAAAAGGACCAACATTGTTTCAGGTTAGTCAGTCAGTGAGGACCAACTGATATTTAATAGCCAGTAAAATGCCCTGTTCCTATGTAAGAAAGGAGTTGGCTTATAGTGCTAGAGTATATCTAAGGTAGGATCTATAATATAGCAACACCAGCCCTTTGCTGCCGGTATTACTTTATATACTACTCTTTATATAATTATAATACTACAATCTATAAGGGGCCGGTATAGTCTTAGGTTTCGCCTGGAAAAGGGTGGAATAACTAGTTAAATAGAACTAACTCGGTCTTGCCTACATATTGTTAGCCATTAGGTAAGTGTTGGGTAAGTATGTGTAACTCTGCCTTGTCTACTTTGCACTGTTGGTTCGCCATTTAGATGTTGGTTGTTAGTTTGCTAATCCCTGCTATGAACCTTCAGTAGGTTGACGTTCCCAAACTTTCGCCAAGGGTTCAGCCAATAAAAGTTCTCCTTCAAAGCCTAGATCCACCACACATCTGAACCAACAACCTTTTGCAACCGCCTGCATACCTCTATCAGCCTAGCCTGGATATACTGGTCAGGGTAAAAGCAAAGTATGGCACCAACAGCTAAAGTCGGAGGTTACTTGCTTAGGCAGTTAAGAGCGAAGGATTAGCAGAAGGACCGATGGCTTTGTTTCAATTCGAAAAGTAAGAGCCAACAGAGCGCTGATACCCAATTAAATGCCCTATTTCGAGGGTTGGAATTACCAAAGACCTTTCTACTGGCCTGTCGAGGCATATCTGGTAGCTCACTGACATGGCCCTTTTTCTTTTTTAGCAACTGGCCTTGGCCTACTACTAGGCCGCATTACTGCACTGTCAGGTGGATGGGATCATGCTAGACTACTCTCTTGTATCCTGGCCTAACGCGTTGAGCAGGCCAACATTGTCACGTAACCGCCCATCTCACACCTGGGGAAAGCCTTGGGTCGTGATGCTAGAGTGCGTCTGAAGTAGGATCCATGACGCGGCGAGGCCAGTCCTTTGCCGCCGGCATCGCTTCGTGAGGACTGCATGTTTCAACTAAATGGATCCTGAGTAAATATAGAGCGAGTCTGAACTAGAAGCAACAGGAGGGCGGCTGCAAAGCTAAACGCTTTGATGATCCCCGTGCCACCACTGATTAGAGTCAGCACGCTTGGAAAAAAGCACACACTTCTAGCTGGACCAACACAGAGGATTCGAGGCAAGACGGCGACATACTCGCGCGGTTACACATGGTCATGATGGTGCTAAGCGCCTTCAGTAGGAATACAGTCTGTTACTTATAGCAATATAGATAGCAGATTGAAGTCCAGGACGTGAAGGTTATTTAAAGAGCCCTAACAACAGGATAAACATTACTTATATATCTATTAAGTCTAATATTTATTTACTACTCTCGATCAGCCACTGAAGAAAAACAAATACACTTATTCCTTAGTTATTATCATTCAACTTACTACCCTACACACCTCAACCCTAATACCTTCCTATATTGTTAATATCTATACAGTCTGTTCTTGCTCCAATGCGTAAGTCTGGCAAGTACGTACAGTGTAGAGAATCAACTAACCCTGTGATATAAGAGCTCAGGATTGTAGAATTGCTAGTCATCTCTACCTTCCCCGTTGCCGGCCTAGTATTCTACAGTAAGTGTTTTACTTATTCAATGCTCGTTATAACATGTGCTAATCTAACACAGCACTATCCCTGACAGGATGCGTATCTGATAGCCCTGGGTTACCCAGTATATTCCTGGTGGCAATTAATAGCTCAAGCACGGCAGAACTTCGAATTGGTTATTTCGGTAAGCTTTCTCTATTTATGCCTGATGTTCCCGTGGATTGTTCTGTTAGAAGGTCTGAGGCTGATATATATAGGAGTATGTATATCTGGAAATAATAGTCACAACTGCGTGGCTACCCCTTACTCGACAACTCCGCAGTCACTCAGTGCCGCCTTGACCTCCCAGTTAGGTCGAGGGGGCAAGGGATCTCTAGTTCCTAGTCTGCGTACTCTCGAGACCGCCCTTCAGCTGCAACGAAGCATCTTTTTCTGTTTGCAGGCCTTTGCTGGGGTGCTCTTCATTATCAGCATCCTTCTTTTTATTACTCGCGTTTGTATACAGATCAGCAAGAGGAAAGCACAGAGTTGGCGCTTGATTGAGCAGGGCTGGCCAGAGAAGGTCCTTGTGGCATCGGTCGCCATTTCTGTCATCAGTGCAGCATCCACCACTCAAACAGGAAATGCACTGCAGTTCGCCACAAAGAGGCTGGGCGCCGTTTCTCTGCATATCAAGGTCGGAGATACACTACAGGTGCTTGAATGGCTTGCATTTGCATTCTCCATAACATTTTATGTGGTTATAGTGAAGCGAGTAGCTAGGGGAAGAAACGAAGGGTTGCCCGGTGGCGAAAAGCTCACGAGCTTTCCCATGCCGCCGCCGCCGCCCCGAGGACTACAACCTCCCCCTCCTCCTCCACCACCTCCTCGATAATATGATAGGTTTTGAATATACTGTTGAGATGTCGTGTGATATAATAGCAAAGCATCGCGAACCCTATGAAAATATAAAATTTAAAGTCCGTTGAAGACTTATAAAGTGAAAGGGCTCGAAAGCAGTAAAATCTAGAGACTATATAGAGGCTAACCTAGATTAAGATTATGCTAGGTCATTTAAGCTGATATTTCCTTCTGAATCGTCATCGTCGCCGTGATTATTAGTATCCTCTTCTGAAAGGGAGCTATTCTCTTCTGCCGTCTCCCGCATTTCGTCTAATTCTTCTCTATCAACAGGCTCGATATCCCATTCCGGCGGATCAATTTGGCGAAGGAACCGTTCCATGAGGGACTGGCTCTCCACCGATGGCTCTACTTCCCGATGCCGAGCAGCAAGATGACTAGGCAGGTCGTACTGGTTGCCCTGATTATTGAGCCGACGTCTTGTCCAAGATAGGCGTTCTGAGATGGTAGAAGAGTGGCCAGCAACGGTTTTGATAGTGTCGAGCAAACTTATAATATTATCACGTGTGGGTAGCAGAATGGTCGGCTCGCTTGTTGTATCTTCAACAAACGTCTTCGGGATATGGGTTTCAGCCACAGGCACATAGAAAATGTCCCACTCATCATTGCTACCGCGAGATGCATTGTTCATAGACCATGGGATAACAAAGTTCACATCATCGCCTAAACCCCAAGTTGGTCCGGCAAGGTAAGAGATATAGAATAACGCACGTTTGCAATGCCGTCGGATAGAGTTTGGTAGCCAATCTGGTTTACGATATGAATAATGCATTATCTCAACCCAGTGTGGCCAGGCCGCGCTTTCAAGGTCGTGAAACTGCCGGGGTGACAGGATTAAGGGAGTAGAGTGAGGGGAAAGACCTTCAGGATAGCTGCGGAGTCGATAAATAGACGACAGACACGTCTTTCCTTGAGCCCGCGGTGGAGAGAAATACGGAGCCCAGTACTGGATCTGGAAGAAGGGCGGTTTGGCATGATACCAGGTACCCTGGGCATGACTAGTGCCGACCTCCTTTGTCTGGTCACTGTTGAACGAGATCTGGATATAGTATCCGATCCGGCGACTGAAACGACTATCGAAAGGACCTGACATCGCATGTATGTCGTTCTGCCAGATATCCTTGAATTTGCGGTAGAGTTGGAGAAAGAAGAGCGCGTTCCAAGTCGGTGGCTTAGGACGACAGAAGATCTGGTCAAACAGAAAGTCAGACCAGCTGTTCTTTGGAGGCAGACGGCGACGAGTAGTCATCCAACAAGGCAGCTCCTCAGGCAAAGTAGATCCCAGTGAGAATGGTGATTCATCGGTGTCACCATCATGACCGTCACCATCCGCCGTAACTTGACAGTACTTAGCCCATGCCTCGGCATAGATGCCGTGAACAGTCTGGGCAGTAGGGATTCGTCCAGTCTCAGCTGCTGACTCTTCCTGGGCTTGCTGTAACAGATCCAGAACCGGTAGTTTCTGGCGCCCAATCTTACCTCGGAGTCGATCCCAGTAGGAATGCAGCTTCGCGAGAAAGTGCTGATGATAAGCACGGGCAATCTCTTCCGCCGCAAGAGCGATGGCCCGGTCAGCGAGAATCTCCGCATCCTCGTTGTGCCCTCGACTATACTCAGCCCCAGCATTCTGGAGTAGCCGCTGGAACAGTAGCTCGACCGTCACTTGACTTGTAGCAAGTGCTTGGACATTAGTTTGGTGGGCTAGCTTAGCTTGGAGCGGACTCCGAGACATGTAGATCTCCAATAGCAGTTCGAGCGAGATGTGACCTGTCTGCCAATTGATATGACCATCAGGGATCCACAACGTGCCAGACGTCCGGATAGAATCACCCAGACCAAGACCCCTTCGCTCCTTGCGGCGACAGCTTTTGGGGCTTCGACAACGGACCTGCCACGTTGCTTTCCATATCCAGTTGTCAAATCTATATTCCCGCTCACTGCTGACAGCGTGGATCAAGAGACGGCAGAAGAGCTGTGCGGTATAGAATGCGAGTATCTGCGAAGCAGGATCAGATGGTTGTGCCGTCGTCACCGCGGAAAAGATATAATTGAGCGGAACTATAAAACGGGCGGCTTGAGTAGACACGAATGAAGTTAATATCCTGGTCGGGATTACCCAAAAAGGGCAGTGCTGCTGCTCGCCAATAATAATATTATCCGAATGAGGGAAAGAAGGAGTACGACTTAGAGGAACTTCCCAACACATTGGACCAGTACAGTGGCTTTGGCCTGGCTCTAGCCCACCACTAGCCCACATGGCCAGGATGACATCGAGCCGCAGGGTGACCTCTTTCCGAACCCCAAAGTTAGGGTGTCGTTTCAAGGATGAGACGGCTCTCATGTGCCGTTTGTTAGCATCCCATGCATCCAGCAGGCGGGAACGGTTGAGCTGCGAGACAAATGCACGCTGGCGACTTTGATCCGTGACTGCCAAGTCTTTTAGCATCCCTTCGTCAAAAGCGAGAAGCGGTAGGAAGCCTGAGCTGAAGAGCTGGTAATCGCTGAACATGACGCCGAACAGCTCCTTGCTGCAATTGTACGCTTTGGCTCGAATGAGACCAGACGACCTAGCTTCTGGGCTGCCAGGGTTTGACTTGCGAGTTGACTTTGCCTTGGCATAGTATCCTCCAGCATCCCTGAGAAGATAGGGCCGATAGTACGTGGCCTCAATAGGAGTCTCCGGAGCTATATCGCCCATTTGGTCGTGGAGATAACGGCAGCAGTCACTCTTCCAAAGAAGCGTCCAGGGCTCGTGGTGGTGCTGACTCTCGTTTCCTGGCGATGTAGTTGACGTACGTACATGGTCCCGCATACCTATATCTAGCCAGCAAGAGTGTATATCGATCTGGGTCGGATCAAGACCAGCTAGGGCGGTATCCCGAAAGAGAGCCAGGCTTTCTTGAAGATTGTCTGTTGCGAATGTGTTTTTCAGATCGTGGGCTTGAAAGAGAAGACGAGGGTTTTTGAAGTATGGGATGGCATCCCCCTTCTTGTTCTGGACACGATGCCGGTTCGCGTTCCTCACAACTGCTGCCCAGAAATGCGAAAGTACACTGGCAGGGATGGCATATGCTAGGCGGTACGATCGACTCTCGTCTTCAGCGCTCCAGCGACCCATCCCTGGCTTTTCCTGGTAGGCGCGCGATTTTGCATAGATTAGGTCATATGATCCGGGGATTTCCTGCTTTACGTGGTCAGGGACAGTCTCATATATAGCAGGGAGGATGATATCATCATAAAGGTCTCTGAATCGCGCGAGTGAGAGGCTATTAGAAGAGGCGGGTGTTTTTGAACAAGCTCCATCCGGGAAGAAAACCAAGACGGAAAAACGGATGCCAGCGGTGATAAAGGTGCCGATAGAGGTATGACGTGTATGCGCCAGATCTAGACCGTGGGGTTGAATGACCTGGTCGGTAGAAAGATTGCTCTTGTGAGGCGAAAAGAAGGATAGTTGAAACTGATTGGGGGCTCTGATGGCACACAAATTCTTTGCCCCGAGCCATATACTGTCGACATCCCACTGTCGCGTAATGGTCACGGCGTCTTGGGATAGTGAAGCCTGCGTTTTGTGGAGAGACAGCGACTCGGCAGGCTTATCAGAGAGGAAGCTGTGCCATTGTGGAAAGGAAGCACGGGGATCGGAAGCTTTATGGCGTTCTGCAAAAATAGATTGCAAGGGAGGAATAGAACGACCGATATGCTCAATGTGTTCCTGTAGGGTATAGGTGTTCTCCGGCTCGATGTGCTGGCGTGAATTTGGACCTGATGATTAAGATTGATAGATTAGTAAGTTGAGCACAAGTTCGATAGTAAAATACCATTCTATAGGCTTACAGTTGCATTGATGGCTAAAAAATGCCCGAAGCACACGATCATATACTTCGCCCTGCTGGCGTAGGAAATCGGGACCACCAGCCGTATCTTGTTCATTAATCGCTTGAAGATAGCCGCTGAGGATGGATTCGTCTCTACCCACCGACGGTATTGAAGATGGACTGGACAAAGGCGAAGGTAATAAGGCTGGGGGGCTTGGCGTTGACGAGGAAGCAGAGTTTCTGTGCTGAGGTGATTGACTGTTATGCTGAGTAGAGCCGGTCGATGACGGTCGCGCTAGGATCGATAGGTCTGACACGGCGTCGTTGGCGAGCCTGAAGTTCTCGGATACGTCACTGTCGTCTCCATCTTCTACATAAGCAGTAAGATCGCGTGGAGATGACGAGAAGAGTATTGGTTCAGCCCCGGACTCGGGGTCAGGCCCGCCATCTGGTCTGCAGCCCGGTCCAGGCTGAGCCTCATTGGCAGAAAGAGGTGAGTCTGGGTCATCATGCAAAGCAAGGCTCGAGAATTCGGCTGTGGGCGGAAGTTCTTGAGTGATATCGAACTGCTCGACGATCTGTTGTGCCTTTGTAAGGTGCTGTTGGTCACGGTGTCGTTGGACACGGAGACGCGTACGCGCACGCGGCGACAGGGCAGGGTCCTTCTGAGGACGACCAGGTCTACAAATAGCTTGTTGTTCGGCTTGTATAGGAAAATTTAAGCTTGATGCTTCGGCTGCCGAGATAGATTCTGCCTCATCCTCTACGGTCGCCGCATTTTGATAATTGGCGGTTCTAGGACATTGTGCCGTGATGTAGATGGCATTGGGATATGCATGTTGGTCAATTGACTGTGTAGACACGTCTGGTTGCAGGGTTGTCTCATCTACTTGTACTATCGGGTCGTGCGTCGTTGTGATCGACTGAATAAGGGGTGGGGTTCGGCTTCTTCGGAGAATACCAGAGACCGGTTGGTCGTCAACATGATGGTTTAGGGTAATGCCATCGCGCTGTTCATTGTTATGCGCTGTCAAGTCAAACTGTTAGCCTGACGTTGAGGTCGAAAGAGAAAGATGCATACGGAGAACAGAGCTCTCTTCTCGAGCTATTTCTGTGAGCGGGTTTCCCGGAAGATTCGATAGATCGCTGCTTTTGGCATGAGGATGAGAATTGTCTGGACGTATACTATCCTTCTGATGGGCTGCTAAACGATATCGTCTCGATCGGTCCCGCTCGCGGGCAGCCTTATCTGCCCTTTCTTGCGCTGACAGTGCACGACGACCCATAGTGACGTGTATAGAATGAATTTATGTGAAGTTGATGACTATACTGCTAGGCTATGCAAGTAGAAACGGGATCTTTGTTAGACTGCTTGCTTGCTTGTTTTGTTTTGGTTATAACTACATCTGCTTACAATGTTTACATTCGTATAGATAGAGTTTGTGCCTACTGATTTTACCTTTCATAGTCTGTTAATCACGGTGTGAAGAGAGCGTTATCACAGGTACCGGTTCTTATGATTGGCTGTTCCTGCAACGGGATAATCAAGTGAGATTACGAGGCGCGCCATGCAGGGATGGGACAGCCCATATGATACCAACTGCCGGCATGCCGACATTATTGCGCTGACTTGGCAGAATGCCTCTCGTCTTTATGCGTAAGTTGAAGACTGGTGCAGTAGATAGTAGTTTTATAGAAGAATAAGTGTAACATCTGACGCTTGCTTCTATACTAAGAATTATAGTATTATATATGCTCTTTATAATCTGATAGTTACGTTAAGAAGACAATAACTGCTGTACAGTATCTTGAATATTAGACTTGCTGTCTCTTTATAGAATCGACTTAACTTATTTTGGCCATGGACTATTGATACATTTGGGGGGCATCTTCATGGTTGGGCATGATTTCCTTCCAACCCTGAGCTTCACGTGCCTTCGTGTCTCCTCTCGGGTTAAGACATTAAAGTGAATTCAGCGTACGCGTTTATTCTTCATCGCATTGGCTCCAGGAGACTGACCAGGGTACCGTACGCGTTTAAGCGCAACGACATTGGTCGCCGCCGGGAGCCACGAACAAGGGTGTAAAGTTATTTGGTAAGCAGCATTTTGACAGGCCTGAGTCTCGAACTGGATTGATGATGGAATATGGTAGAGAAAATAAGATAGAAGGCGCGAATTAAGATTAAAATGGATTTGGTACTTGCTAGTTATTCAATTACGCCTTGGACTACGGTTCTATCTACTTTTTATTTGGTTGTCTATTATCGTTGATTTTCGACAGATTTTAATTGTCATTTTCTGGTCAACGCTTGAATTTGACAAAGACATTCACGATCCTGCCAACCCTGTCCCTACTTGCATTACTGAT
>JCP043_chr10:19947-20314
GACAATAGCATCCGTGTATGTCGCGAGGCCTGTCATATTGATAAAGTTGAGAAGGCAGCAAGAGGATCGGATACCCTCTATGAAGCCACATTTAGCCAAGAACAAAGAGAGCTTGATTGCTGCTTCCTTCCTCCTAATCGACGCAACCGAAATTACTACACGCTGTAAAGTTTTAGAGGGCCGTCGTCTACATGGTTGGCACGGGCCTTCGTGGAAGAAACGCGGCGCATTTCGCGTTTTCGGTTTACAGGCCCAAATGGAAATGCGGCGCATTTCCAGAGGGGAAATTCGGGGTAAGAAAATGGAGATTCTGATTGGTGCAGAAGTGGAAATGCGGCGCATTTCTGGTCTACATGCTTGATTAGGG
>JCP043_chr10:20350-20566
GGCAAAGCGTATTCGAGGAAGAGAAGGCGCTGTATGTATATCAGTGCCGCAAGGTTAGACGTGTATGACCTGGCCGGAAGGAAACCAGTGAGGTCAGCAGAGAATCCAAGAACACCACTGAAATACACCAGCAGCGTTGAATCTGGGCGACCATCCATAACTTCTTCCCTGCAAAATGCCATGATTAGTCCGAATAGGAGTTCTAGCATCTCTTCG
>JCP043_chr10:20663-22374
CATCTTCGTCATCTGCATCATCCATATCGTCGGTCTCGGAGTCGTCAGCACCCACGACACTACTCTCATTGTCGCTGTCGTCTTTGTCTTCATCTTCACAATCCTCCTCTCCATCAGTGCTCTCTACATCTCGATCAACCTCAACATCGGCCCCGTCAGATAGCTTCATACTTTGCCAAAGCTGCTCGTTCAAAGCATCATGCTGGGTCCAGCCTTCGTGGTTCCACAGTGCTGATATTAAACGAAGTTGTGATTTTTTGAAACGGATGCCGGCCTGACGCTGTCGAATCCCCGCAGGTAGGCGATAAGCTCGAAAGATCATAGCGACAAAGCGCTTGAGAAGACGGATGTACTTCCTCCTGCTTGCTGTCTTTCCTACAAATGTGAAAGGCTTCGCATAACACCCGTGGGGGCGTACACTACGCAACCAACACAGAAGACTTCTGCTTGTTGTCCGTGCCGTTTGCTCGCAGCGGCTCATTATCAAATCCACAGCGGTAATAATAGCAGTGATTTTACGTTCATCATCCGCCGAGCTTATTGTTTGTTCGTCGGGACGAACAGGGCCGGCGCGACTACCACCGCCCTCCAGTATCAGCCCCCGACTTAAAGTTGCAGGAGAGGGTGCAGCGCTTAAGTTTCTCAGCAGTTCTCGATTGACTCCTTCAAAAGTCCGTTCCCATCCGGTTCTCTCCAGCCAGGGCCTGAGATCCGTGAATGATGTGGTTCGTGAGTCCCTAGTAGTGACATTCCCATCCCCTGAGTCCCCGCCTAACAGGTCTTTTTGTCGGCCTCTCTCACGCTCGAAAACATCTTCAAGATGGTCGTAAACTTCCTTGCCCCGGACTGGTCTGATTGTAGACCCGCCATATTCGACAATCCAATAACGTCCTCCCGAGGGACTTTTAGTCCACGCTTGCAGGTATACAGGTTCGTACATGGCTTTTCTACGCACTCCCAGCTGGAATCTTTGCTTCTCGTGTTCCCTGGCCATGTGACGAGACATGACTTGGGAGCTACCCGTACGTTCGTTGCAGAACTTGCACGTAAACCCGTGGACAAGATGCAGGTTCGGGTCGTAGGCTGCGCCATCTTGTCGAATAGGAGCCTCGGATGGGCTCTGTAGTGGCGATATACGGGCCTTCAAGAGATCGGTTACCAGACGTCGCTCAGCAGCAGGTATGTTATGCTTCTTTCGGAGATGCTCGCTGACTTGGGCAGGACTGGGGAGAAGGGCGATGCGGCATGTGTCATGGCAGCATATGAGCACTTGAGCATGATGGTCGATAGAGAGGTTGAACCGTGAAAGTACTGCAACTTCAGACATTGTCCCTGGTTTGTTTTGTGGCCGGTTCCGTCAGTAACAGGATACGGCAAGTAAAAAAGCGTTGATCAAGGACGCCAAGTGGAATGAATGCCGGTATGTGGTTTTTAGTTCTAATAGGATTATGTGAATAGGAGACACGGCGCCAAAACTCCTAAATTACATTCATTACAATTGAGTTTCCGGCGCATCCTTTTGCAACACAAAAGATGCTTCCTATTTGCGGTAACAGGGAATCGGCGCCGGGGTCCTGTGAAGTTGGAGAGGGCGCACGGACCGAATATTCTTGTATTGCGACCCAAATCCCCAAAAATCTAAAAGAGGAAGGTGCACGGGCCACGAAAAGTGGTATTGGATGCCATTACCAGTGGTATTTGGTACAGTAGG
>JCP043_chr10:22372-23693
GGGCAAAAAGCTCACGCACTCGCGGACAAGAACCGCCTTCCACATAGAGACCGCCAGCAAGCATCTCTTCCAGTTCGGTCACTTGCTTAAGGTATGACATAACGATAGGCCACCTCCAGTGGCCGTCTCTGGCAAGGGCGCCCTTACTGGAGGAATAGGCTCGGATTAGTAATTCCTTATATGCCGACTCAAGACCGTTCGCGGGATGCTTGATAAAACAGTATCCGCTCTGTGAATTCGCCAAGTCATCCTTGACTGATGCTAAGTCGATGTCAGGTTCGAGACCATACATGAGACTGCCACATAATTCTTCCGCTCGAGAAGTGAAATACTCTGGAAGCTCACGAAATTTATCCATAGTTAATTGTAAGCTTCCGTTAGAAACTGTCTCCCCATCATCACTCCAGTAGAAAAGAATAGACGGTGGCTCAGTGCGAGCTATAGTGCGGCCAAAGTTTCGAAGACTGACTAGCTCAGCAAGTGGAGATTGTGAACCTAGGACCATATGCTCCGCTCGAATTTCATTTAACCTTTCGAGTTGCTGTGTATGTGGCCGTTGTGGGATGCCAATAATGTGATATGGCCTCAATGGCAATGCGCGTTCTAGGAGCAATAGGCGCTGCATATAAATAAGCCCCGATAGTTGTGGACAGTACTGTCGTGCAAGCAAAAAGTGTTGGCAGTCTTTAGAAAAACCAAGAATGCCGCTGAAGTAAACTAATAGCGTGGAGCCGGGCTGCCCAGCAATGAAGGTCTCCGTACAGAGAGTAAGACAAACCTCATAAAGCAGCTCCAGGAAATTATCGAAGGCCGCAATATCGAGCTCTCCGTCCGCTTGAATTCGTAGTTCTGGATAGGTATCTTCGCTGAACTCGGCCTGATCGCTGCCATATGCAGAGTCACCATGGTCAAGTTCGTCATCTTCTGAATCCCAGTCCCCATCACTGCCATCATTATCCTTCCCTTCTGGGTCGAGATCATCCTCATCGTTATTGCCTGTTCTCTCCTCATCCTCGTTCTCAGCCGAACTAGACGGGCCCTCATTCAGTGCCATAGAAGTCTCTTCAACACAGAGGTAATTCCCAAGATCGGGCCACAGTCCCCGAGATACATCGAACATATTCCAAACTTCATGACTCCATAAACGTTCCAGTCTCGCAGAAAGCACCGTATTTAACCGAAAGTTCGCCACTTCTCCTTGCAGAGCATTCGACATCCTATGAAGTCGGATAACGAATGCAAGAAAACGTTTCTGAAGCACCCTATATCGAGTTTCGCTGCTCTTCTCCGCCACAAGACAGAATGGAGTTTCGCGATAGAC
>JCP043_chr10:23695-24524
GAAGCTTCGGACTCGAAAGCCAGCATAAGAGGGTGCGACCGGTGTAACGGACTGTGTTCTCGCAACGATCTATCACCAAGTCTAATGCCCTCATGGTACACGATATTTTCTGTTCATCCACGTAGGAGCTCCTAATACACAGATCCCATTGCCGGCACCCTTGTGCCATAACATAGTCTGACATCAATGAATGTCGATCTGGTAACCTCGTCATTGCTCGTAGGATGTCACGTCGAGCGTTCTCAAAGATGACCCGCCATTGAGTTCTCTCTGGCCATAGGCCGGTAGATGCAAGAGCATCACTGCCCAAGTCCTTGGCACTCATGCGTGGCTGATTCATCCGGTCAAAATATTTCTCCTCTCGCTCTAATACCTCGCTTAGATGGGTGCGTGCCTCACAGTTAAGGCTTCGGACGTCTTTGCTCAAATCATGCCGAGATGATTTTGGGAGTCTTTTCCCCTTCTTCAATTTTCCGGTATCTTGAAGGACCTCGAACCATCTGCTACCTTCCCGAGAAGGAAAGAACCGTTGACAGGCGACGCCCTCGATCCATGGTAACTCAGCAGCCGGCTCAAGACCTGATATCGGCCTTCCTCTCTCTCGTGGGTTTTTCCAGAGGTGCTCCTTCGTACAATGGAGCCTCATCTTTTGGGCTTGGCGGAACATACAGCCACATTTCCGGCACTTCCGTCCGTCCAATCTCGGTGCAGCAAGGCAAGAAATCGGTTCAATCGGTATGCGTGGTAGTCGAAGCTTAGCTTGGTCTTGGAGAAGATTTGGGATTGCTTTGACCTGCTCTACCAACCTGCGCCGACACTCCAGAGCAAT
>JCP043_chr10:24892-25043
AGTCTACCCCCTGCGAAATTCAAGCCTACTCCCTGTTGGGTGGGTCTAGAAATTAAATTCTACACCCCTGTAAAAATCAATTCTACCCTGGGTTGTTTGGCATAAAACAAATGAATTCTACGTACAATTGATTTTGGTATGGTGCACTAGG
>JCP043_chr10:25851-25951
TGTACTTTTTCCGAGTCTGGCGTTTGAACCGGAAGTGAAAGGGCGTGCTGCGCTCTTTATGCAGTTCTTTCCGGTTGACCTCGAATAACACGTTCCATGA
>JCP043_chr10:26081-26129
TTCAGGAATTGTTTCTTATCGCTAAAATCTTTCAAGTGGGCTGTCGAT
>JCP043_chr10:26117-26259
TGGGCTGTCGATCCTAATCGACGAAGCCATGAGTTGGGTGCTGCCAAGTCGCCCATCTCTTCGATGACCTCCATCTCTTTCTTTCGGGCCTCTTTGGACTTTGCCTGAAAGGCTTGTGTGGCCTGTTGAACGGCAAGCTCGG
>JCP043_chr10:27594-29165
CCACTCTGCTGGGCTGACAAATAAATTCATGCCAACGAGTCGATGCCCACTCATAAGAGCGAAGAAGCGCTGGCTGAAGCCGATTTGGAAATGCCCCATCAAGTCCATAGGTAATTCCTCGCTGCAAGGGACGATGTCCGCTTTGCCAGGCAAGTGCGGCATTCAAATCAGCGTCTGCGGTGGTATCATCATAAATATTGAGCGGTGAGTGTATCTCTCTGACGTGTTTCTCTGTGATGCTGATGGCTATCTGTCGGAAAATTCGAATATTAAACTCGCGTTGCCAGATCTCTGAAGTAGCCTGCTTGAGTATCGACGTAAGACGAGAAGTGCACCACGGTTTTCCGCTATTATGGAACAGTAGCCGTTCGTGATAGTATGGATATGACTGAGTCTGTTGCTCCCGTCTTAAGAGAGCTGCGAAGCGCCGAACATAGACGAGATAGTTATACATAGCATACGCCAGCCGAGATGGCAGAAACCGGACCACGTAAAACTCTCGGCCCATCTGCCGTTTAGCTTTGTGATGCCGCAGTACGTAGCCCATCAACCCATTCCAGATTGAAATACTGCAACTAGTGGAAGGGCCACTTTCGCATGCTAGCGTAAAAAGGTCACGCGCTCGCGGAGTTTGACCACATGCTGTGTAGAGACCCCCAGCAAGCATCTCCTCTAGCTTTGTAACTTGCTTTAGATATAAGTCCATGGATTTCCATCTCCAGCGGCCGCCTTTGCTGAGATTACTCTCCCGAGAAGCATATGCTGAGTAAAGCAGGTCCAAGTACGCTTTATCAAGATCATTCGCGGGGTGTTTTACAAACGAATATCCGCTTGACATATTGACCATGTCGTCCTTCATCGCTGCTAAGTCAATGTCAGGCTTGATGTCAAACATCAGCTTGTTACAAATCTCTTCTGCTCTGGAGATGAAATAATCAGGGATTTGTCGGAATTTATCCATAGTCAATTGGAAGTCACCATAGCGTATTATTTCTCCATCGTCGCTCCAGCTGAACAAGATAGATGGTGGTTCGGTACGGGCGATGTTGCGACCAAAGTCTCTTAGACTGGTCATTTCGGCAAGTGGGTGTTGTGTGCCTGCTATCATGTACCTTTCTCGAATTGAATTCAACTGATCCAGTTGGTTCACATATGGGCGTCGTGGAATCCCAATAGCACCATACTCTCGTAACGGCAAGGCTCGTTCCATCAGTATTAGACGTTGAATGTAAATGAGACCAGATAGGTATGGACAAAACTGCCTCGCCAGTAAGAAGTGCTTGCAATCTTGGGAGAAGCCAAGTATTCCACTGAAGAACACAAGTAGTGTAGAGCTCGGTCGACCTTCGTTGAAACGCTCAGTGCAGACGGTAAGACACAACTGGTATAAAAGTTCGAGAAACTCAATGAACATAGCCATGTTGGACTCATCTCGCACCATTGGATAATTAGCATGGTGGCTTTCATTGGCTTCGGCTTGGTTGTCTCCAAACTCTGAGTTGTCACGTTCAACCTCATCGTAACTGAAAACCGAATCGGTATCTTCGTCTTCGTCATCACTATAGGCTTCT
>JCP043_chr10:29419-29531
GTCTGTCATCATATGCGTTCGAAAAGCAAAAGCCAACAGCCGTTTCTGGACATTCCGGTACTTTTTTTCGGTACTCCTCTCCGCCACCAGACTGAAAGGTCTTTCGTGAAAG
>JCP043_chr10:29534-30367
TGGTGTCTCGTGCTGTTCAGCCAGCATAGAAGAAAACGACTTGTTTGACTGATCGTGTCTTCGCATCGGTCCACCACGATGTCTAAAGCCCCTAAGATGCAAGAAATCTTCTGCTCAGCTTCGCTCGAGCTTACGATATCTGGATCAGATTCTTGGTTTCCCTGTCCTAAGAAGCAGTCAATTTCCAAGGCGCGCCGGTCAGGTAGTCGAGTTGATGCTCGCAAGATATCACGCCTTGCACCTTTGTATATATCTTGCCATCGTGTTCTCTCCATCCAGATGCTTGTAGTCGCAAAGGAGCCACTGTCCATGTCTTTACTACTCAAGCGTGGCTGGTTCACTGTTTCCCAGTATGTCTGTTCACGTTCTATCACTTCACGCAGATGAGAGTATGAGGCCTGGTCGAGTTCTCGTGGCTCCACTCGCGATTGGGACGAATTTGTATGCGTACTCTTACGCACATCGTCTTGTAGCCCTGTCTGGGCATTTACTTGGAACCATCTGCTGCCGGCCCTGGTAGGGAAAAATCGTTGACACGCGACATGTTCCTCCCACGGTGTCTCATGAGCGGATACGTGGCAATTCGGTGCTGGTCTTCCCCTGCCTCTTGGGTTTATCCATTGATGCTTTTCAGCGCAATGCTTTTGTATCTTTTGGACGCGACGGACAATATAGCCGCAAGCACGACATTTCAAACCGTCTGGTTTTGGTGGTGCAAGATACGGAATGGGTTCAACCGTATTCGTTGGGTACCGTAAATTACGTAGTTCGTCCTGATTGCGGATAATATTCGGGATCTGGTTTACCTTCTCTACCAGTCCCTGTCGATGCTC
>JCP043_chr10:30663-30809
AACCCCTGTTCTGATCTGCACTACTATTACTGTATATAAAATAATATGAAATCAACCCTACACCCTGGCAATAATCAACCCTACTAGGTTTAAAGTGGGTCAGTAAAATCAACTCTAGTAGAGTTGATTTGGTTATTGTTTACTAG
>JCP043_chr10:31252-31349
CAGTCAAATATTGCTTAGGACAAAGTCTAGCTATTTTAGGACGTCGCTGTGGAGTCGACTAGGATATCGTCCGGCTCAAGCCCTGGGGTCATTGGCT
>JCP043_chr10:31367-31758
CGATGCTATGGAGCCGGCAGGGATACCGTCCGGTCCAAGCCCTCCTCCCATTGGTTTTACATCAAGAAAAACGACTAGGGTGTAACGATAACTTACAGGGCTGTAACGATATTTCGTAAGCAGCCTCTCTGAGCTTGGACCACGCTTTCGTCCCGACACAGAGTTAGATGCATTCTTTTACGTATTTTGCGGCTAGAGATGAATAAAAAATGGTTCTAAGGCTATAAATCGTTTAATTACTTCCTTCTCTATCGTCCGATCTAAATATTTCTAGATGCACTTTTGTGGTTGAATTTTGGCAAAATAAAATGCCTCTGTCAACTGCGCGCGTGAATTCCACTAACACCTCCCAGAACTCAAGCCTGGGGGGAGCCGGATTCGCATGTCCTAT
>JCP043_chr10:31762-31830
TTACCATAACAATATGCACGGACGAAAGGTTTAGAAACTACAGGTAATTTTACGGCAAAGCTCCGGGG
>JCP043_chr10:31848-31907
GTTGGCACGGACGAAAATTAGACAATGCGACGGGATTTAGTTCAGCCTGCGCACAGTAG
>JCP043_chr10:32009-32127
TGTTGAGAAGAAGCTTGACTGTCTCGAGATGCCCGTGTCTTGCTGCCCAATGAATTGGCATCCATCCATCTTCACTTTGACTCGAGATATCCGCCCCTTTGTCGAGAAGAAGCTCGAC
>JCP043_chr10:32300-32553
CCCCTTTGTCGAGAAGAAGCTCGACTATCTCGATATGTCCGTACCTTGCTGCACAATGAAGTGGCATCCATCCATCTTCATCTTGACTCGAGATATCCGCCCCATTGTCGAGAAGAAGCTTGACTGTCTCGAGATGCCCGTGTCTTGCTGCCCAATGAATTGGCATCCACCCTTTATTAGTTCGACTCGAGATGTCGGCCCCTTTGTCGAGAAGAAGCTTGGCTGTCTCGAGATGGCCCTCTGATGCTGCATG
>JCP043_chr10:33191-33444
CCCCTTTGTCGAGAAGAAGCTCGACTATCTCGATATGTCCGTACCTTGCTGCAAAATGAATTGGCATCCACCCTTCTTCATCTTGACTCGAGATATCCGCCCCATTGTCGAGAAGAAGCTTGACTGTCTCGAGATGCCCGTGTCTTGCTGCCCAATGAATTGGCATCCACCCTTTATTAGTTCGACTCGAGATGTCGGCCCCTTTGTCGAGAAGAAGCTTGGCTGTCTCGAGATGGCCCTCTGATGCTGCATG
>JCP043_chr10:33488-33608
CCCCTTTGTCGAGAAGAAGCTTGACTGTCTCGAGATGCCCGTGTCTTGCTGCCCAATGAATTGGCATCCACCCTTTATTAGTTCGACTCGAGATGTCGGCCCCTTTGTCGAGAAGAAGCT
>JCP043_chr10:38153-38287
GTTGAAATGAGCATGTTATATTGATTGAAGAAAAGACTAGTGCTGAAACACAATATATTTAACAGGAGGACGTTCACCTCCAGCCACCAATGGATCGGAACAGCCATTGATCCGTAAAACCACGGATCTCAACA
>JCP043_chr10:40650-41684
TAATCGCGGACACGCTGTTGTGATCAGAGTCCCACTTAACAATTGTCTTATCAAGAATGCCAAGATCCATCAGGCTGTAACAACGGAATCGCCTCCCTTTCCCGGACCCTGTTCTAGATCAGATTATGCCGCTTGAAACATAAAAAAGGTCATTTGGTCAACGGTCAACGATCAACGCTCGGGCCTCTTCGAGTATAACAATTGGTAGGATACCCCTGCAAACTTGCAGATAGCCACCTCACCTCGACAGTGGCAATACGCGATACGGCTGGTAAAGTGCCTAGCTGCGTTAGCGTTACCGCAGGTTTGAATTTCAGACAGCAATAGTTTAAAGACTTTTGAGCAACACTAAGTTAAAAAACTGCCATATCTTGCGAGTTTATCCACTTTATCTGTCGCCATATATAGAGCAACTCGTCGGTATTTATCTTAAGGCGAGAGAGAAAGTTCGGTTACGGCCAACACCTGTAATGCAGCAGGAGGTTTACTTCTTTGAGGGCGAATCGGCAATACAGATCATCTTGCCAAGACTCAGCGATCTCCGCGGAGCGGGCGGGTGTGCCTAACAATGACTTGATGCTGACATGGTATGCTAGGTAGGCGTGCCACCTTACAACTGAGGAACATACGACAGCCAATAATTGCCCATTCCTTCCCCTCGTTTCGAGTTGCTGGCCTGCATTATTAGTTATGTTACACGTGTCACTGCACGCCCAGTTGCTCTGTGCATCAGCTACGTGGTCGGCTGCCCGCCATTAAACCCCTGTGTACGGACTAGCATGTGTCGAAGTCTGCCTTGCTTACCCCATCGAAAGGGTTGTTGTGGCTACAGCCGGTCAAGCTAGCCGCTTTTCAGCCTTCGACAGGGCTTGCATCAAAACCGAAAACGGCCATAGACCAAGCCTTTTTTCTCTTTCCTCGGAGAAAGGAATAAACTCTGTCATCCATCCCTTCTGTGGCCCTAACGCCCACTACACGGCAAGCCATGCTTTCGGAACGGGCTAAATGGCACTGGAGCAATGCGACGAATTTGA
>JCP043_chr10:41677-41711
AATTTGATCATCTCCTTGTACATAAGGTCATCAT
>JCP043_chr10:41746-41878
TCAAGCCGTTTCCTACTTATTTGCAGCGACAGGAGATTAGTACACGAAACCGTACCATGTGAGCGAGGGAAGGCACACAGGCCAGACAAAATGGTATTGGGTGACATTACCAGTGGTGATTGGTACAGTAGG
>JCP043_chr10:45487-45699
TACGGTACAGTAAAGATCGAAATTGGTTGTCCTTTTTTGACACTCTTTGATTTACACCGCACGGACGTTTTTGATGGGGGCGTATGGCTTACACAGTAATTTATCACTATTGGCACAGTATCCGTGTACCCCTTGCTGACAGCTTACATGCATGTTCAAACAGCGCAATGCGGCTTCACACCAGATTGTCATCAACCTTTATTACCTCCAGA
>JCP043_chr10:47884-48290
TCGAGACCTTCATGCTGAGTATCCTGGTTCTACGGAAGACAGATTATTCGAGGCATCCTACCGTCATACAGATGATCAAAAGTCATGCGAGCAGCTCGGATGCAACGGTGAGCTTGTGTCGCGAAGCCGCTTAGCGATTGCAAAGGTCTCTCCTACGCCTGCTATCCACTTCGGTTTGATGGCCTCTGGAGACGCAGTTATGAAGTCTGGCGAGGACCGCGACCGAATTGCCGCGGCTGAAGATATTATTGCCTTCGAGATGGAAGGCGCCGGCGTCTGGGATAGTTTCCCATGTATTATCATCAAAGGCGCTTGTGACTATGCAGATAGCCACAAAAGCAAGGTCTGGCAGCGATATGCTGCGGCTACGGCGGCGGCTTGTGCGAAGGCTTTTCTTAGCTTCTGG
>JCP043_chr10:48569-51184
TTGGCCTTGGGGGTATCGGCAAAACGCAGATTGCTCTGCAGCTCGCCTACTGGATCAAGGAGAAGAAGCAGAACTACTCGGTGTTCTGGGTGCCAGCGCTGAGCCGTGCCAGTTTCGAGCAGGCATGCGTGCAGATCATGGATGCCTGTGGTATTCCGACTGCCGATAACAACAATGCGGTTGAATCGGTCTGTCAGTACCTGAGCTCAAAAGGCGCTGGCAAATGGCTTCTTGTGATTGACAACGCTGATGACATGCAAACTGTCATGGGTTTGAAAGGTGCGGATAATGGCTTGTACCGATCGCTTCCCCAAAGCGACCAAGGACAAATCCTATTTACGACACGATACCGAAAAGTGGCAGTATCAGTTGCCGGCCCAAACATTCTTGACGTACCCGCAATGGACCGAGATGAGGCGAGAAGCTATTTGGAGGAGGCATTGATTCAAGAAATATCTTCAACCGATGACGAAGTCATGAACCGTCTCCTGACGCTACTGGCACACCTTCCACTAGCCATCACGCAAGCAGCTGCATATATTAACGAAAATCAGATACCACTCACGGAGTATCTACAACTTTTCGAAAACACAGATCGCGACAGGATAGAACTGTTAAGTGCCGAGTTCCAAGACGACACAAGATATGAGCAGTCTCAAGATCCCGTGGCGACTACCTGGTTCATCTCGTTCAACCAGATCCGTAAGGCTGACGAGCTTGCCTCGCGCATTTTGATGTTTCTGGCATTCGTTGAACCGAAGGCGGTACCTCAGTCGATGCTGCCAGAGGGTAAATCAAAACAACAATTGATTCGAGCGATCGGCACGTTATGCGGCTACCAATTTCTGAATAGACGAGGATCCAGCGAAGTATTTGACATGCATAGCTTGGTACATCTAGCAACAAGATCTTGGGTTGCGGAGAATGAGTCGGAGAAGGAGAAAAGCCAAGCAGCAATAGCACGTATGGAAGAGGTATTGACGACGGACAAGTGGGAAAACCGAGATGTTTGGCGGCAATACCTGCCTCATGCAATCAAGCTCCTTGAACAAGCAGAGGACAACTGGAGCGAAGAGCTATGCGAAGTGGGTTACTGGGTTGGCCGGTGCTTACTTGTAGACGGACGGGTGACAGAGGCAGTAGAACTGCTAGAGGATGTGGTTGCAATTCGAAAAAAAACGTTAACAGAGAGTCACCCATCACGACTGGCATCACAGCACGAGCTCGCAGGAGCATATCGAGCCAACGGACAGATCAAAGAGGCAGTGAAGCTGCTAGAACGTGTGGTTGCAATTCGAAAAAAAACGTTAACAGAGAGTCACCCATCACGACTGGCATCACAGCACGAGCTCGCAGGAGCATATCGAGCCAACGGACAGATCAAAGAGGCAGTGAAGCTGCTAGAACGTGTGGTCGCGATTCGAAAGAAAACATTGGCGGAGAGTCACCCAGACCGACTGGCATCACAGCACGAGCTCGCAGGAGCATATCGAGCCAACGGACAGATCAAAGAGGCAGTGAAGCTGCTAGAAGATGTGGTTGCAGTTAAGGAGACAACGTTAGCAGAGAATCACCCATCACGACTGGCATCACAGCACGCGCTCGCAATAGCATATCGAGCCGACGGACAGATCAAAGAGGCAGTGAAGCTGCTAGAACGTGTGGTCGCGATTCGAAAGAAAACATTAGCGGAGAATCACCTATCACGACTAGCATCACAGCATGCGCTTGCAATAGCATATCGGGCCAACGGACAGATCAAAGAGGCAGTGAAGCTGCTAGAACGTGTGGTCGCGATTCGAAAGAAAACGTTGGCGGAGAGTCACCCAGACCGACTGGCATCACAGCACGAGCTCGCAGGAGCATATCGAGCCAACGGACAGATCAAAGAGGCAGTGAAGCTGCTAGAAGATGTGGTTGCAGTTAAGGAGACAACGTTAGCGGAGAATCACCCATCACGACTGGCATCACAGCACGAGCTCGCACGAGCATATCGAGCCGACAGACAGATCAAAGAGGCAGTAAAGCTGCTAGAATATATAGTCGCGATTCAAAAGAAAACATTGGCGGAGAATCACCCATCACGACTAGCATCACAGCATGCGCTTGCAATAGCATATCGAGCCAACGGACAGATCAAAGAGGCAGTGAAGCTGCTAGAATATATAGTCGCGATTCAAAAGAAAACATTGGCGGAGAATCACCCATCACGACTAGCATCACAGCATGCGCTTGCAATAGCATATCGAGCCAACGGACAGATCAAAGAGGCAGTGAAGCTGCTAGAAGATGTGGTTGCAGTTAAGGAGACAACATTAGCGGAGAATCACCCATCACGACTGGCATCACAGCACGAGCTCGCAGGAGCATATCGAGCCGACAGACAGATCAAAAAGGCAGTAAAGCTGCTAGAACGTGTGGTTGCAATTCGAAAAAAAACGTTAACAGAGAGTCACCCATCACGACTGGCATCACAGCACGAGCTCGCAATAGCATATCGAGCCGACGGACAGATCAAAGAGGCAGTAAAGCTACTTGAGCATGTGGTTGCGGTTAAGGCAGAGATATTAACAGAAGATAATCATAGTCGGCAGCTATCACAAGACTTGCTGCAG
>JCP043_chr10:51462-51550
TTACTATGTACACCCCCATAAGCACGGTCCGTGCGCTGGAAAGCGAAGAGAGTGTGCAGATGGACAACCGATTTCGACCTTTACTGTA
>JCP043_chr10:72515-72698
CTTGACAATGGTCAGCCGACGGAAATGCGACGCGTTTCGTGTTTTAGGTTTTCTGATTTCATTAGCATGGTGCGAGAAACGCAGTGCGTTTCCTTCGGGGAAAGTACGGGGCGAAAATGCTAGACGGTGATTGGTCAGAAACAGGAAACGCAATGGGTTTCTGCAAGTAATTCTTGAGTAAGG
>JCP043_chr10:72850-73183
CTACTTGGAAGGTGCAAGAATTCGTGCCAACGAACTGACACCCATTCGTAACGCTCAAGTAACTGAGGCTGTAGATGCGTCGGGAAGGCCCCATCAAGCCCGTATGTCCTCGCTCGCTGTAGTGGGCGGTGGCCGCTCGACCAGGCGAATACAACTCCTCGATCCGCATTATCCGTCCGGTCATCAAACCGGTTAAAAGGACGGCTCACCTCACGGACGTGCTTATCAGCGATCCCAATACAGATCTGTCGTAAGAGGCGCAGCGTAATCCCCTGGTCCCAAACCTGTCGTGTGAAGCCTCTGACTATTTTGGTGAGGCGTTCAGTGCACCAA
>JCP043_chr10:73246-74263
AGTTGCTCTCGAGCAAGCATATCCACAAAAGGACGAATATATACAAGGTATGTATACATCAAGTGACCGACCTGGGAAGGGAAGAACCGAGCAACAACGAATTCCCTATTGGTTGAGCGCTTTGCTTTGTGACTACGGGTGACATAGATCATATAGCCGTTGTATATGTAAAGGCCACGCTCGCTAGTCCTGTGATTACGCACTCGGACACTGAGCAGGTCTGGTGAACGGGGCTGACCTCCGCACGTCATGAGCATCAGACCTGCCAGGTTCTCGCGCAATGCTTCTTCCTTCTTCAGGTAATCGAATATCGCCTTCTGGTTCCATCGCCCTTTGCGCGAAAGGGAGTCCGCTTGACTGGTGCAAGCTTTCAAAGTTAGTTCAAAATAAGCCTCTGCCAGCCCGTTCTTGGGGTGACTAACGAATGAAAATCCGTGTGTCGTATTTGCCATATCGTCTTTGACGGAGGAGAGATCGCATGGCGGTTTCCACCCATACATCAACTGCTCACAAAGAGCCTCCGCGCGCGCCAAAAGCACCTTCGGGAGACGTCGGAACTGTTCCATGTGAACCGCAATGTCGTCTCTGTATGATAAAATCTGACCGTCATCGCTCCATTTGAGAAGAAATGCAGGTGTTTCTGAGCCTGCTATTGCCCTGCCGAATACGAGTAGGGAGAATAACTCCTCGAACGGTGATTGTGATCCGAGGACGAGGTATTCCTGTCGAACATTCTGCAGACGTGCAATCTGACCCGTTCGAGGGCGTCTCGCAATTCCGAGACGAGGGTAGCCCTGCGCTGGCAAAGCGTACTCGAGGAAGAGAAGGCGCTGTATGTATATCAGTGCCGCAAGGTTAGACGTGTATGACCTGGCCGGAAGGAAACCAGTGAGGTCAGCAGAGAATCCAAGAACACCACTGAAATACACCAGCAGCGTTGAATCTGGGCGACCATCCATAACTTCTTCCCTGCAAAATGCCATGATTAGTCCGAATAGGAGTTCTAGCACCTCTTCG
>JCP043_chr10:74369-76076
CATCTTCATCATCTTCATCATCCATATCGTCGGTCTCGGAGTCTTCAGCACCCACGACACTACTCTCATCGTCGCTGTCGTCTTCGTCTTCATCTTCACAATCCTCCTCTCCATCAGTGCTCTCTACATCTCGATCAATCTCAACATTGGCCCCGTCAGATAGCTTCATGCTTCGCCAAAGTTGCTCGTTCAAAGCATCATGCTGGGCCCAAGCCTCATGGTTCCACAGTGCTGATATCAAACGAAGCTGTGACTTCTTGAAACGGATGCCCGCCCGGCGCTGTCGAATGTCCGCAGGTAGGCGATAAGCTCGAAAGACCAAAGCGACGAAGCGCTTGAGGAGACGGATGTATTTCCTTCTACTTGCCGCCTTTCCCACAAATGTGAATGGCTTCGCATAGCACCCGTGAGGGCGTACACTACGCAACCAACACAGAAGACTTCTGCTTGTTGTCCGTGCCGTTTGCTCGCAGCGGTCCATTACCATGTCCACGGCGGCAAGGAGAGCAGTGATTTTGCGTTCGTCATCTGCCGAGCTTATCATCCATTCATCGGAATAAACATCGCTAGAGCGATTACTACTCTCTTTCAGTATCAGGCCCCGGTGTGAAGTCGCAGGAGAGGGCGCGGTAGTTAGGTTTTTTAGCAGTTCTCGGTCGATTCCCCCAAAAGTCCGTTCCCAGCCGGTTCTCTCTAGCCATGGCCTGAGATCTGTGAATGTTGTGGTTTGTGAGCTCCTAGTGGTACCAGCCCCATTCGTCAACTCCCCACCTGAAAAGCCTTTCTGTCGGCCTCTCTCACGCTCGAAAACATCTTCAAGATGGTCGTAAACTTCCTTGCCTCCGACTGGTCTGGTCGTAGACCCGCCATATTCGACAATCCAGTAACGTCCCCCCGAAGGACTTTTAGTCCACGCTTGCAGGAACACGGGTTCATACATGGCGTTCCTTCGCACTCCCAGCTGGAGTCTTTGCTTCTCGTGCGCCGAAGTTATGTGACGAGACATGACCTGGGAGCTGCCCGTACGTTCAATGCAGAACTTGCACGTAAACCCGTGGACGAGGTGTAGGTTCGGGTCTGGGGATGAACCATCTTGTCGTACGGGAGCTTCAGATGGGCTCTGTAGTGGTGAGATGCGAGCCTTCAAAAGATCGGTCACCAGACGTCGCTCAGCAGCAGGTATGTTATGCTTCGTTCGGAGATGCTGGCTGACTTGAGCAGGGCTGGGAGAAAGGGCAACGCGGCATACGTCGTGGCAACATATGAGCACTCGAGCATGGACGTCAATGGAGAGATTGACCCGTGAAAACACTGCATCGTCGGACATGGTGCCCTGTTTGTCTCGTGACCGATTCCGTCAGTAAGAGGATGATGCAGGCGAAAAAGCTTTGACGAAGGACACCAAGTGGAATGGATGCCGGAATCGGGTTTTGAGGTCTCATGAGACCATGGAAATAGGAGACATGGCGCCAAAGCTCCCAAATTGCATTCATTACAATTGAGTTTCCGGCGCACCCTTTGCCATACGAAAGGTGCTTTTTATTCGCGTTGACAGGGAATCAGCGCTGGGATCCTGGGTAGTTGGAGAGAGGGCACGGACCAAATATTCTTGTATTGACCCAAACTCCTAAAGATCCAAAAGGGGAAGGTGCACGGGCCGCAAAAGTTGGTATTGGGCCCATTACCAGTGGTAATTAGTACAGTAGG
>JCP043_chr10:76074-76528
GGCTGTCTGGCCATGGAATCTGTCGGAAATGGACTGCTGAGGTATGCCGTGTTTCTGGGCGGCATGGTTTTGCGATAAGCCGTTTTCTGTGACATCAAGTATGGCATCAGCCATTTCATCCTCCGTATAAACACTCCGAGGCCGTTGTGAAGCCATTTTGGGTGAATTGTGGAGGACTGGCAAGAGGAGGAATCATCAGGAAGCAGGAGGAGATTAGGGCGCTGAATTGCAAATATTGAAGTGCAGGGTGACCACGGACCACCGGCCCCACGTGACGAGCTGACCTTTAAAAGTGAACCCTAGCCACTTTTTTATACGTTAAAGGCGATGACTTGTGAATAGGTTCAAGAATGACTGAAATATATGTAAGTGAACTTGGTGAGTTTTGTATGGGAAGGCGATTTTTTTGGTTACCGAAAGGGGGGGGTTGCCGAAAGGGGGGTGGGGCATGGTA
>JCP043_chr10:84829-84995
ACAGTGCTGAACACCTCCACCTTCCGCTTTAAAACAACATTCTCTTTATAAAATCCAGAGTGGAGACATTTCGGTACATAAATCTACCTAGTAAGCAGATGCTTTGTCTGAATTTGGCTGTCCTATGCGTGCGTAAGCAATTTCTGATTGCGTGAAAGAAGTACCC
>JCP043_chr10:85341-85422
GTTCAGTAGTGATCGAAATCGGTTGTCCATTCGCACACTCTTTTCAGTTTTCAGCGCACGGACCATAGCCGAGGGGTGTAT
>JCP043_chr10:85767-88115
GACACCGATCGACTAGGATGACTTGGAGACATTATTTCCCTCTTCCTTGCAACCACATGTTCTAGCAGTTCTACTGCCTCTCTAATCTGCCCGTCGGCTTTATATGCTCCTGCGAGAGCGTGCTGTGATGTCAGTCGTGATGGGTGGCTCTCCGCCAATGTCGTCTCTCGAACCGCAACCACATGCTCGAGCAGCTTCACTGCCTCCTTAATCTGCCCCTCGGCTTTATATGCTCCTGCGAGAGCGTGCTGTGATGCCAGTCGTGATGGGTGGCTCTCCGCCAATGTCGTCTCTCGAACCGCAACCACATGCTCGAGCAGCTTCACTGCCTCTTTAATCTGCCCCTCGGCTTTATATGCTCCTGCGAGAGCGTGCTGTGATGTCAGTCGTGATGGGTGGTTCTCTGCCAATGTCGTCTCTTGAACCGCAACCACATGTTCTAGCAGCTTCACTGCTTCTGCGACCTGCCCGTTGGCTTGGTATGCCATTGCGAGCGTGTGCTGTGATGCCAGACGATTTGGGTGGTTCTCCGCTAACGTTGTCTCTTGAACCGCAACCACATGTTCGAGCAGTTCCACTGCCTCCTTAATCTGCCCGTCGGCTTTATATGCTCCTGCGAGAACGTGCTGTGATGCCAGTCGATTTGGGTGGTTCTCCGCCAATGTCGTCTCTTGAACCGCAACCACATGCTCGAGCAGTTCCACTGCCTCCTTAATCTGCCCGTCGGCTTTATATGCTCCTGCGAGAACGTGCTGTGATGCCAGTCGATTTGGGTGGTTCTCTGCCAATGTCGTCTCTTGAACCGCAACCACAGGTTCTAGCAGCTTCACTGCTTCTGCGACCTGCCCGTCGGCTTGGTATGCTCCTGCGAGAGCGTGCTGTGATGCCAGTCGATTTGGGTGGTTCTCCGCCAATGTCGTCTTTTGAACCGCAACCACACGTTCCAGCAGTTTTACCGCCTCTGCGACCTGCCCGTTGGCTTGGTATGCTCCTGCGAGAGCGTTCTGTGATGACAGTCGTGATTGATGATCCTCTGCCAATGTTGTCGCCCAAACCGCAACCACACGTTCCAGCAGTTTTACCGCCTCTGCGACCTGTCCGTTGGCTTGGTATGCTCGTGCGAGCTCGTGCTGTGATGCCAGTCGTGATGGGTGATTCTCCGCCAATGTCGTCTCCTTAACCGCAACGATATGCTTTAGCAGCTTCACTGCTTCTGTCACCCGCCCATCTATAAGTAAGCACCGGCCAGCCCAGTAACCTAGTCCATACAACTCTTCGCTCCAGTCATCCTCGGCACATGTGAGGACTTCGACTGCATGAGGCAGATATTGCCGCCAAAGATCTCGATTTTCCCACTTATCTGTCGGGAATACCTCTTTTAGATGTGCTATCGCTGCCTGGCTCTGCTCTTTCTCCAAGTCGTTCTCCACAACCCAAGACCTTGTTGCCAGGTGCACCAAACTATGCATGTCGAAGACTTCACTGGATCCTCGTCTGCCCAGGAATCTATAGCCACATAACGTACCGATCGCTCGAGTCAATTGTTGTTGTGATTCACCCTTGGGCAGCATCGACTGAGGTACAGCCTTCGGTTCAATGTGAGCCAGAAACATTAGGATACGCGAGGCAAGTTCATCAGCTTTGCGGATCTGGTTAAATGAGATGAACCAAGTGGTGGCCACTGGATCTTGAGACTGCTCATATCTTGTGTCATCTTGGAACTTAGCGCTCAATAGTTCTATCTTGTCACGATCCGTGTTCTCGAAGAGTTGTAGATACTCCGTAAGTGATATCTGGTTTTCGTTCATGTATGCAGCTGCTTGCGTGATGGCTAGTGGAAGGTGTTCCAGTAGCGTCAGGAGATGGTTCATGATTTCTTCGTTACTTGAAGACATTTCTTGGATCAATGCCTCCTTGAAGTAGCTTCTCGCCTCATCTCGGCCCATTGCTGGTACTTCAAGAATGTTTCGCCCGGCAACCGATACTGCCACTTTTCTGTATCGTGTCGTAAACAGTATTCGTCCTTCGTCACTCTGGGGAAGCGATCGATATATGCCGCTCTCTGCGCCCACTGAACCCATGACAGTTTGTGCGTCATCAGCATTGTCAACCACAAGAAGCCATTTGCCAGCGCGTTTTGAGCTCAGGTACTGACGGACAGATTCAACCGCATTGTTGTTATCGGTAGTAGGAATATCACAGGCATCTATGATCTGCATGCATGCCTGCTCGAAGCTGGCACGGCTCAGCGCTGGCATCCAGAACACCGAGTAGTCTTGCTTTGTCTCCCTGACCCAGTAGGCAAGCTGTAGAGCAATCTGCGTTTTGCCAATACCCCCAAGGCCAAC
>JCP043_chr10:88400-88802
CAGAAGTCGAGAAAGGCCTTCGTACAGGCCGCCGCCGTAGCCGCAGCATATCGCTGCCAGACCTTGCTTTTGTGGCTATCGGCGTAGTCGCATGCCCCTTTGATCACAATACAAGGAAGAATATCCCAAACACCCGCGCCTTCCATCTCGAAGGCAACTATATCTCTCGCCTCTACTTCGCGGTCACGGTCTTCGCCGGACTTCATCACTGAATCGCCGAATGCTATCAGCCCGAAATGGATAGCAGGTGCAGGACTGAGCCCTGTGGCCTGAAGACGGCGTCGTAGCACGAGCTTGCCGTCGCACCCGACTTTTGCGCATGACTTCTGGTCCTCGATGTGGCGATAGGATGCTTCAAATAGTCTGTCGTACGCAACACCAGGATATTCGGCATAAAGCTCT
>JCP043_chr10:91228-92144
TAATTGCGAACACGCTGTTGTGATCAGAGTCCCACTTAGCAATGGTCTGATCAACAATGCCAAGACCCATCAGGCTGTAACAACGGAATCACCTCCCTTCCCCGGGCCCTATGCCACGTCAGATTATGTCGCTTGAAACATAAAGAAGGTCATTTGGTCAACGATCAACGCTCGGGCCTCCTTCGAGTATGACAATTGGTGGGATGCCCCTGCAAACTTGCAGGTAGCCACCTCAGCTCGACAGAGGCAATGCGCAATACGGCTGGCAAAGTGCATAGCTGCGTTAGCGTTGCCGCTGGATTAAATACCAGGCAGCAATAGTTTAAGAACTTTTGAGTAATCTAAGTTAAAAAACTGCCGTATCTTGCGGGTTCATCCACCTTATCTGTCGCCATACATAAAGCAACTCGTCGGTATTTAGCATAAGGCGAGAGAGAAAGCTTGGTTACAGCCAACACCTGTAATGCAGCAGGATGTTTTCTTCTTTGGAGGCGAATCGGCAATACAGATCATTTGGCCAGGACTCAGCGATCTCCGCGGAGCGGGCCGGTGTGCCTAACGACGACTTTATGCTGACATGGTGGGTGGATAAGCCTGTCACCTCACAACCGAGGAACGCACGACAGCCAATGATTGCCCATTCGCTCCCATTGTATCGAATTGCTAGCCTGCATTGTTCGTTTGTCGCAAGCGTCACTGCACGCCCAGACGCCCTGTGCACCAGTTAGGCGGTCGGCTGCCCGCTATTAAGCCCCTGTATACGGAGTAGCATGTGTCGAAGCCTGACTTGCTTACTCCATCGAAAGGGCTGTTGTGGCTGCAGCCGGTCAAGCAAGCCGTTTTTAAGCCTTTGACAGGGTTTGCATCAAAACGGAAAACCTCAATAGACCGAGGTTGTTTTCTCTTTCCCCCAAGA
>JCP043_chr10:93092-93106
CGTCCTACCATACG
>JCP043_chr10:93107-93471
ATCCTTCGAGTCCACATCGATGCCTTCGGTGGCGATCAACATCTTGACGACGGCCTCGTGCCCGTTACGGGCGGCCTGCGATAGCGGCGTCTGACCGTCTTCGTCCTTGGACTCGACGCCGGCGCCCTTCTCTAGTAGCAGTTCGACGACGGCCTTGTGCCCTTTCACGGCGGCCTGCGATAGCGGCGTCCGACCAAATCCGTCCTTGAACTCGAAGTCGGCGCCCTTCTCTAGTAGCAGTTTGACGATGCCCACGTGCCCATACTCGGCGGCCTGCGATAGCGGCGTCCAACCATACGCATCCTTCGAGTCCACATCGATGCCTTCGATGGCGATCAACATCTTGACGATGGCCTCGTGGCCG
>JCP043_chr10:93220-93653
CGACGCCGGCGCCCTTCTCTAGTAGCAGTTCGACGACGGCCTTGTGCCCTTTCACGGCGGCCTGCGATAGCGGCGTCCGACCAAATCCGTCCTTGAACTCGAAGTCGGCGCCCTTCTCTAGTAGCAGTTTGACGATGCCCACGTGCCCATACTCGGCGGCCTGCGATAGCGGCGTCCAACCATACGCATCCTTCGAGTCCACATCGATGCCTTCGATGGCGATCAACATCTTGACGATGGCCTCGTGGCCGTTACTGGCGGCTCCCGATAGCGGCGTCCGACCATATTTATTCTTAGACTCGACGCCGGCGCCCTTCTCGAGCAGCAGCTTAACCATGCCCTCATGCCCGTTCATGGCGGCCTGCGATAGCGGCGTCTGACCGTCTTCGTCCTTGGACTCGACGCCGGCGCCCTTCTCGAGCAGCAGCTTGAC
>JCP043_chr10:93407-93880
ATCCTTCGAGTCCACATCGATGCCTTCGATGGCGATCAACATCTTGACGATGGCCTCGTGGCCGTTACTGGCGGCTCCCGATAGCGGCGTCCGACCATATTTATTCTTAGACTCGACGCCGGCGCCCTTCTCGAGCAGCAGCTTAACCATGCCCTCATGCCCGTTCATGGCGGCCTGCGATAGCGGCGTCTGACCGTCTTCGTCCTTGGACTCGACGCCGGCGCCCTTCTCGAGCAGCAGCTTGACCATGCCCTCGAGCAGCAGCTTGACCATGCCCTCGCGCTTATTAAGGGCGGCTCTCGATAGCGGCGTCTGACCAAATCCGTCCTTGGACTCGAAGTCGGCGCCCTTCTCTAGTAGCAGTTTGACGATGCCCTCGTGCCCGCTTTCGGCGGCTCCCGATAGCGGCGTCCAACCATACGCATCCTTCGAGTCCACATCGATGCCTTCGATGGCGATCAACATCTTGACGA
>JCP043_chr10:93661-94078
CGAGCAGCAGCTTGACCATGCCCTCGCGCTTATTAAGGGCGGCTCTCGATAGCGGCGTCTGACCAAATCCGTCCTTGGACTCGAAGTCGGCGCCCTTCTCTAGTAGCAGTTTGACGATGCCCTCGTGCCCGCTTTCGGCGGCTCCCGATAGCGGCGTCCAACCATACGCATCCTTCGAGTCCACATCGATGCCTTCGATGGCGATCAACATCTTGACGATGGCCTCGTGGTCGTTCATGGCGGCCCGCGATAGCGGCGTCTGACCATCTTCGTCCTTGGACTCGACGTTGGCGCCCTTCTCGAGCAGCAGCTTGACGATGGCCTCGTGCCCGTTACGGGCGGCCTGCGATAGCGGCGTCCGACCAAATCCATCCTTGAACTCGACGTCGGCGCCCTTCTCTAGTAGCAGCTTGACGA
>JCP043_chr10:93730-94175
CGTCCTTGGACTCGAAGTCGGCGCCCTTCTCTAGTAGCAGTTTGACGATGCCCTCGTGCCCGCTTTCGGCGGCTCCCGATAGCGGCGTCCAACCATACGCATCCTTCGAGTCCACATCGATGCCTTCGATGGCGATCAACATCTTGACGATGGCCTCGTGGTCGTTCATGGCGGCCCGCGATAGCGGCGTCTGACCATCTTCGTCCTTGGACTCGACGTTGGCGCCCTTCTCGAGCAGCAGCTTGACGATGGCCTCGTGCCCGTTACGGGCGGCCTGCGATAGCGGCGTCCGACCAAATCCATCCTTGAACTCGACGTCGGCGCCCTTCTCTAGTAGCAGCTTGACGATGCCCTCGCGCCCATTACGGGCGGCTCTCGATAGCGGTGTCTGACCGTCTTCGTCCTTGGACTCGACGCCGGCGCCCTTCTCGAGCAGCAGCTTGAC
>JCP043_chr10:93830-94277
ATCCTTCGAGTCCACATCGATGCCTTCGATGGCGATCAACATCTTGACGATGGCCTCGTGGTCGTTCATGGCGGCCCGCGATAGCGGCGTCTGACCATCTTCGTCCTTGGACTCGACGTTGGCGCCCTTCTCGAGCAGCAGCTTGACGATGGCCTCGTGCCCGTTACGGGCGGCCTGCGATAGCGGCGTCCGACCAAATCCATCCTTGAACTCGACGTCGGCGCCCTTCTCTAGTAGCAGCTTGACGATGCCCTCGCGCCCATTACGGGCGGCTCTCGATAGCGGTGTCTGACCGTCTTCGTCCTTGGACTCGACGCCGGCGCCCTTCTCGAGCAGCAGCTTGACCGTGGCCTCGTGCCCGTTACGGACGGCCTGCGATAGCGGCGTCTGACCGTCTTCGTCCTTGGACTCGACGCCGGCGCCCTTCTCTAGTAGCAGTTCGACGAC
>JCP043_chr10:93943-94376
CGACGTTGGCGCCCTTCTCGAGCAGCAGCTTGACGATGGCCTCGTGCCCGTTACGGGCGGCCTGCGATAGCGGCGTCCGACCAAATCCATCCTTGAACTCGACGTCGGCGCCCTTCTCTAGTAGCAGCTTGACGATGCCCTCGCGCCCATTACGGGCGGCTCTCGATAGCGGTGTCTGACCGTCTTCGTCCTTGGACTCGACGCCGGCGCCCTTCTCGAGCAGCAGCTTGACCGTGGCCTCGTGCCCGTTACGGACGGCCTGCGATAGCGGCGTCTGACCGTCTTCGTCCTTGGACTCGACGCCGGCGCCCTTCTCTAGTAGCAGTTCGACGACGGCCTTGTGCCCTTTCACGGCGGCCTGCGATAGCGGCGTCCGACCATATTTATTCTTAGACTCGACGCCGGCGCCCTTCTCGAGCAGCAGCTTGACGAC
>JCP043_chr10:94042-94491
CGACGTCGGCGCCCTTCTCTAGTAGCAGCTTGACGATGCCCTCGCGCCCATTACGGGCGGCTCTCGATAGCGGTGTCTGACCGTCTTCGTCCTTGGACTCGACGCCGGCGCCCTTCTCGAGCAGCAGCTTGACCGTGGCCTCGTGCCCGTTACGGACGGCCTGCGATAGCGGCGTCTGACCGTCTTCGTCCTTGGACTCGACGCCGGCGCCCTTCTCTAGTAGCAGTTCGACGACGGCCTTGTGCCCTTTCACGGCGGCCTGCGATAGCGGCGTCCGACCATATTTATTCTTAGACTCGACGCCGGCGCCCTTCTCGAGCAGCAGCTTGACGACGGCCTCGTGCCCATACTCGGCGGCCTGCGATAGCGGCGTCCAACCATACGCATCCTTCGAGTCCACATCGATGCCTTCGATGGCGATCAACATCTTGACGATGGCCTCGTGGCCG
>JCP043_chr10:94141-94590
CGACGCCGGCGCCCTTCTCGAGCAGCAGCTTGACCGTGGCCTCGTGCCCGTTACGGACGGCCTGCGATAGCGGCGTCTGACCGTCTTCGTCCTTGGACTCGACGCCGGCGCCCTTCTCTAGTAGCAGTTCGACGACGGCCTTGTGCCCTTTCACGGCGGCCTGCGATAGCGGCGTCCGACCATATTTATTCTTAGACTCGACGCCGGCGCCCTTCTCGAGCAGCAGCTTGACGACGGCCTCGTGCCCATACTCGGCGGCCTGCGATAGCGGCGTCCAACCATACGCATCCTTCGAGTCCACATCGATGCCTTCGATGGCGATCAACATCTTGACGATGGCCTCGTGGCCGTTCATGGCGGCCCGCGATAGCGGCGTCTGACCATCTTCGTCCTTGGACTCGACGTTGGCGCCCTTCTCGAGCAGCAGCTTGACGATGGCCTCGTGTCCG
>JCP043_chr10:94240-94678
CGACGCCGGCGCCCTTCTCTAGTAGCAGTTCGACGACGGCCTTGTGCCCTTTCACGGCGGCCTGCGATAGCGGCGTCCGACCATATTTATTCTTAGACTCGACGCCGGCGCCCTTCTCGAGCAGCAGCTTGACGACGGCCTCGTGCCCATACTCGGCGGCCTGCGATAGCGGCGTCCAACCATACGCATCCTTCGAGTCCACATCGATGCCTTCGATGGCGATCAACATCTTGACGATGGCCTCGTGGCCGTTCATGGCGGCCCGCGATAGCGGCGTCTGACCATCTTCGTCCTTGGACTCGACGTTGGCGCCCTTCTCGAGCAGCAGCTTGACGATGGCCTCGTGTCCGTTACCAGCGGCCCACGATAGTGGCGTCCGACCATGCTTGCTGTCTTTCGCCTCGACCTCTACGCCCCTTTCGAGAAGTAGCTTGACAA
>JCP043_chr10:94679-94693
GACATGATGGCCAT
>JCP043_chr10:96414-96581
GAATGTCGCCAATCTTCTTTTCAGCTTCAACTCTGTTTGGAGCTATTTGATAGAGAAGATCCTTTGCATATGCAGCAGCCACCATCGCTGCATAGCCCTGCCACTCCTTGCTCTTGTGGGAGTCCGAGTAGTCGCATATACCACGAATGACCAGACAGGGAAAATGG
>JCP043_chr10:97003-97264
CGCTTTACCAAAGTCGTACCCGAACACCCCACCCTTTCCATTGCCAGCAGAGCTGACCACAATATCCCCAAGACGGATATCATGTTTTCCAGGCGCACCTCCGGCGATGCCGACCATCAAACCGATTCTGACATTAGGAAAGCTGTGCAGCATATCTCTTGCAACGCTTGCGGCAGAGGATTTTCCGTACTCGTTGTCGGGCAAGACAGCGATGACGACATTGTGCTTCCCAACTTTGCCTAGTGTGTAATGGTTGGTGTC
>JCP043_chr10:98292-98646
GTTAGACTGGCGGCTGGGAATTGTTGGATACGCGAGTAGGGTTGATGTCCAATTAAAATGAGGTTAATTTTCACACTTGAGGGTCAATCTAGTCCCCAAGAGCTCGTTCTTCTGTTTCTGTTCTCTGTTTCGTCCTTTCAGGTGTTTTCCCCGCCACCCGGTATTAATATATCCGGGAACCCACAAAATACACGTTTCTTTTATCGAGGCGCTATCACTAATCCAACAGGAATGGGCTCCACTTTCCTTTATCACAATACTATTCTTGTATCCAGAAAAGGAGGGGGAATTGAACCGACCCCTCCCTGACAGACTGATCAAAAAGAATCAAGTCCACAATCAATAACCATAACC
>JCP043_chr10:99374-99480
TGGTTTGGTCAAGCATTTGTGAAGAACGAAACCTGGCTGCTTTAGGATGTTGGTGTGGAGTTGACCAGGATACCGTCCGGTCCAAGCCTTATTCTTATGCCTTGAG
>JCP043_chr10:101326-101718
GTTACGACCCTAGCGGTTACGTCACGTGTACCCCACAAAAACTCATGCAAGGCATCAGCCCCTCAAACGGCTACGGACCAATCAGAGATAGATCACTTCACAGACAGGATCACGACGCTCCAGGAACTACCGTGATCCAGGATCACCGTGATCCAACTGCTTTAACGATCCTCTCAGATCACTCTTAGTATATAGACCACATTCATTAGCACTTCCATAGATTCTAGCTCACCAGCTATCAATAAGACTTCTTTACCTGAATACGCCTAACCCGCTCTATTCACTATTAAGAGACGTGACACTTCGCAACTGCTCAGTACAACGCCCTACGACTCTGCAAACATTAAACCTAGTACGGACTAGTTTACCTGTTTGAAACCCATTCCGTCACA
>JCP043_chr10:106616-106855
AGACTTGCGTATTGTGATATGCTAAAGTGATATCACACTGTGCTAAAGTGCTAAGGTGATATATATCACCGTGAATATATATCACACTTTTTTTCAGCTAAATGTGATATCACGATAGCTAAAATGCTATCGCCCGTGGATACCCTTATCGATAAGGCCATCTAATCTTATCTGCATTTGTTGATCTACTGTAATTAGCTTTTGCAAAACACCCCTATTGGCTTGTGTCATCGTGCACA
>JCP043_chr10:107746-107855
GCTATAGTGATATCAATCGTGCTAAAGTGCTAGGGTGATATTATAGCACACTTTTTGCGAATATGTGAATATGAATATGAATATCACTTTAGCGCGTGATATCACAATA
>JCP043_chr10:107827-107865
TATCACTTTAGCGCGTGATATCACAATACGCAAGTCTG
>JCP043_chr10:112513-112711
GATCAAGCTTCGAAATCGATCGAATCGATCGACTGTGAGCTCTGATCGATCGATTTATATCGATCAGGGCCTTCAATCGATCGATATCGATCGATTCGGTTCAAATTTTTGATCGATCGATATCGATCGTCGATCGATCACTCATAGTTCTCACTAGGTATCCCTATCTACGCTGACCCTGCTCGCCAGTTGGAGAAC
>JCP043_chr10:115695-115847
TGAATGTGGCGATCGACGATCAAATCGATCGATCAGGACTTGTAATCGATCGATATCGATCGACTGGCAGCTCTGATCGATCGATCGATATCGATATCGAATCGATTAATCGAATCGATCAAATCGATTGGTCGATCGATTTCGAAGCTTGA
>JCP043_chr10:134319-134359
GATGTGTTATTTGTAGTTGAGACTTGTGGCTGATGCTTAT
>JCP043_chr10:138016-138166
CTAGTGCTCCATACCAAAATCAATTCTACGTAGAATTCATTTGTTTTATGTCAAATAACCCAGGGTAGAATTGATTTTTACAGGGGAGTAGAATTTAATTTCTAGACCCACCTAACAGGAGTAGGCTTGAATTTCGCAGGGGTTAGACTT
>JCP043_chr10:138505-139334
TTACTCTGGAATGCCGGCATAGATTGGTAGAGCAGGTCAAAGCAATCCCAAATCTTCTCCAAGACCAGTCTATGCTTCGACTACCACGCATACCGATTAAACCGATTTCTTGCCTTGCTGCACTGAGATTAGACGGGCTGAAGTGCCGGAAATATGGCCGTATATTCCGGCAAGCCCAAAAGATGGGGCGTCATTGTATGGAGGAGCACCTGTGGAAAAGCCCAAGAGGAAGAGGAAGGCTAATATCAGGTCTAGAGCTATCTGCTGAGTTACTATGGATCGAGGGCGTTGCCTGTTAATGATTCTTCCCTTCTCGGGAAAGTAGTAGATGGTTCGAGGTCCTTCGAGAAACTGGAAAATCGAAGAAGGGAGTGAGATATGCAAAATCATCTCGGCCTGATATGAGCTAAAATATCTGAAGTCTGAACTGTGAGGCGCGTGCCTATCTAAGTGATGTATTAGAGCGAGAGGAGAAGTATTTTGACCGGATAAATTAGCCACATATGAGTGCGAAGGACTTGAGCAGCGATGCTCTTGCATCTACCGGTCTATGGCCAGAGAGAACTCAATGGCGGGTCATCTTTGAGAACGCTCGACGTGATATCCTACGAGCAATGACGCGGTTACCAGATCGACGTTCATTGATGTCAGACTGTGTTATGGCACAAGGATGCCGTCAAGGAGATCTGTGTATTAGGAGCTCCTACCTAGATGAGCAGAAAATATCATATACCATGAAAGCATTAGACTTAGTAATAGATCGCTGCGAGAACACAGTCCGTTTTACCAGTCGCACCCTCTTATGCTGGCTTTCAAGTCCGAAGCTTCA
>JCP043_chr10:139336-141283
TTTATCGCGAAACTCCATGCTATCTTGTGGCAGAGAAGAGCAGCGAAACTAGATATAGGGTACTTCAGAAACGTTTACTTACATTTATTATCTGACTTCATAGGATGTTAAATGCTCTGCAAGGAGAAGTAGTGAACTTTTAGTTAAATATGGTACTTTCTGCGAGACTGGAATGTTTATGGAGTTATAAAGTATAGGATATGTTCGATGTATCTCGGGGACTGTGGCCCGATCTTGGGAATTACCTCTGCATCCAAGAGACTTCTATGGCCCTGAATGGGGGTTGGTCTAGTTCGGCTGAGAACGAGGATGAAGAGAGGACAGGCAATAACGATGAGGATGATCTCGACCCAGAAGGGAAGGATGATGATGATGTTGATGGGGACTGGGATTCAGAAGATGATGAACTTGACCATGATGACTCTGCATATGGCAGCGATTAGGCCGAGTTCAGCGGAGATACCTATCCAGAACTACGAATTCAAGCGGATAGAGAGCTTAATATTGCGGCCTTCAATAATTTCCTGGAGCTGCTCTATGAAGTCTGTCTTACTCTCTGTACAGAGACCTTTATTATTAGGCAGCCTGGCTCCATGCTATTAGTTTACTTTAGCGGCATTCTTGGTTTTTCTAAAGACTGCCAACACTTTTTGCTTGCACGATAGTACTATCTACAACTATCTGGGCTCATTTATATATAGCGCTTATTGCTTCTAGAACGCGCATTGCCATTGAGGCCATATCACACTATTGGTATCCTATAACGGCCATATACGCAGCAACTCGAAAGGTTAAATGAAATTCGATCAGATCATATGGTCCTAGGTTCACAATCTCCACGTGCTAAGCTAGTTAGTCTTCGAAACTTTGGTCGCATTATAGCTCGCACTGAGCCACCGTCTATCCTTTTCTACTAGAGTGATGATGGGGAGACAGTTTCGAATAGAAGCTTATAATTAACTATAGATAAATTTCGTGAGCTTCTAGACTATTTTACTTCTTGAGCGGAAGAATTATGTGGCAGTCTTATGTATAGTCTCGAACCTGAGATTAACTTAGCATTAGTCAAGGATAACTTGGCGAATTCATAGAGCGGATATTGTTTTATTAAGCATCCCGCGAATAGTCTTAAGTCAGCATATAAGGAATTACTAATCAGAGCCTATTCCTCTAGCAAGGGCGCCCTTGCCAGAGATGGCCATTGGAGGTGGCTTACCGTTATGTCATATCTTAAGCAAGTAACCGAACTAGAAGAGATGCTTGTTGGCGGGGTCTATGTGGAAGGTGGTTTATGCCTACGAGTATGTGAGCTTTTTGCACTTAAATGTGAGAACGGACTATTTACCAGTTGTGGAATTTACATCTGGAATAGTTCCGTGGTGTATGTTATATGATACCATAAAGCGAAACGATAAACGAATCGCGAGTTTTATGTTATTTGCTTCCTGCTAGCTAGATTAAGCCGGGCTATATACTTGCACCTTGTCTATATCCGGAGATTGGCCAATTTATTACGTCGAGAATAGGTTAGGTACTCTGAGATTGCTTAGAAGGGCTTAGAGGAATGAAACAAACGGCTTCTCTTTTATATAAATGGAAAGGCTTGGTCTACTTCACATCTTACCGAGATTTTGGTTAAGGCCACTTCAAAGATCTGGAACCAAGCTATCAATGTCCGTTTATATCGCCAACTCGCCATCGCTGTTACAGAGAGGCACGTCCGCGAGGTATATACCCTATTTAATAGATACGATGACCTGAGCAGCGGCGCAGATAGAAATACTGTATTTGTGTGGCAAAGCAGACATCATCCATTGCAACGGCAGACTACCTACGGCCTTGACGGAGCCTATCCGTTCTGACTCTAACCGGCACTCTTGCGTGCTTATGAGTGGGCTTCAACTCGTTGGCATGAATTTCTGCACTAACCAAGCAAAAGATGGTCTC
>JCP043_chr10:141601-141719
TACTGTACCAAGGACTGCTTGTAATTTACTAAATTACACACTTTTCGTCCGTGCGCTATTCCCCTGTCTCCATTATCTTCATAAAACTACATCCTTTTTATCCGTGCACGTTGGTTGG
>JCP043_chr10:141728-141887
TACTGTACTAATTACCAGTGGTAATGGTACCCAATACCATTTTTCCTAGCCCTTGCATCATTCTTTTGAACTTTGGTTCTGGGTTCGAATACAAACATTACTCGGCCTGTGCACTAATCCCCTGTCGCTGCAAATAAGCAAACAAGTAGGAAGCGACTT
>JCP043_chr10:141925-142386
TGATGACCTTATATACAAGGAGATGATTAAATTCAACCCGGCCTAGATGCCTGCTGTTTCTCaaAAAAAAAAAAAAAAAAAAAAAAAAAAAGGCCTTACTTTAGATCATCTCGCTCAGATTTGTAGCATTGCTCCAGTGCCATTTAGCCCATTCCGAAAGCATAACTCTGCCGCGTAGTGGGCGTTAGGGCCGCTGAAGGGATGGATTATAAAATGTATTCCTTCTGCGAGGAAAGAGAAAACATCCTTAGCCTATGGTCGTTTTCGGTTTTGATGCAGACTCTGTCAAAAACCCTAAAACGGCTTGCTTGACCGGTTGCAGCCACAAAAGCCCCTCAGCACAGAGTGGCCATAAAGGGCTTCATGGCGGGCAGCTGACCACGTAGCGATGGAAGCACAAGGTCATCGGGCGTTCAGTGGCACTTGTCACAAACTGACAAGTGCAGGCGAGCAACTCAAAA
>JCP043_chr10:142448-142840
AATGGGCAATCATTAACTGTCGTATGTTTCCTCATTATGAAGCGAAACGCTTTACCCCGCAAACTATGTTAGGATCAAAGTTGTTGTCAGGCAGATCGGCCCGCTCCGCGAAGATAGCTAAGACCTGACGAAGGAACCTGTATTATGGATTCGCCCTCAAAAAGCAAAAGCTTGCTGCTGCATTGTAGGTATTGGCTGTAATGGAGCTTCCTGTCTCGCCTCATTATGAATACCGACGAGTTGCTTCGTGTATGGTGGCAGGGGTGCGCCATTTTCTCAACCAACGTAGCCGAAGTCTCCTCGGCCCATTGCTGCCTGACACTTAAACCTGCAGCCACACTAAAAGCAATGGTACACTTTGCCAGCCGAATTGCACATTGCCGAGCTGAGGT
>JCP043_chr10:145986-146044
TACTGTACGCAGTCGTGATGGTAATTCGACGAATTACGACAAATCTAGCCCGTGCACG
>JCP043_chr10:146132-146200
CTAGTCCTACATGCCAAAATCAATTAGAGTAGAATTGATTTATTTTACCCCGCATTGCAGGGGGTAGA
>JCP043_chr10:161841-161942
GTTAAGATCCGTGGGGTTAACGGATCAATAGCTATTCCGAACCATTGGTGGCTGTGATGTGACCGTCTTCTTGTAATAGCTTACTCTGGTTAGCGCTAGTC
>JCP043_chr10:166776-166928
CTAGTGCTCCATACCAAAATCAATTCTACGTAGAATTCATTTGTTTTATGTCAAACAACCCAGGGTAGAATTGGTTTTTACAGGGGAGTAGAATTTAATTTCTAGACCCACCTAACAGGGAGTAGGCTTGAATTTCGCAGGGGGTAGACTTG
>JCP043_chr10:173117-173295
TATACCTTTTTTCTCAGATGCTTAAATAATATAACCTCTATCCAGGCTGTCATGTTAATAGTTAAATATATGTATATAGTTCAGCTGCCTTGATGGCGCAATTACTGCCTCAATAAAGCAGTATAAATACCAGTTACCTCTTAGCAGCTGGCCTGCAACCTTCTTCCTGTAACCCACC
>JCP043_chr10:173513-173906
GTTAGATTGGCGGCTGGGAATTGTTGGATACGCGAGTGGGGTTAATGTCCAATTAAAATCGGGTTAATTTTCACCCTTCAGGATCAATCTCGTCCCCAGAAGCTCTTCCTTCTTCTTCTATCTCTGTTCTGTCCTATTTAGGTGTTTTCCCCGCTACCCGGTATTGATATATCCGGGGGCCACAAAATACACGTTTCTTTTATCGAGGCGCTATCACTAATCCAACAGGAATGGGCTCCACTTCCCTTATTGCAATATTATTCTTGTATCCAAAAGAGGGGTGAAACCCCTCACGGACAGACTGATCAAAGAATCAAGTCGACAATCAATAACATCACAACATTCTGCTCCACTTAGATACACTCACCCCATCGTATTCGTGCGTATCTAACA
>JCP043_chr10:173942-174119
GGGTTGGGAGCGAAGAACAAACTAGGCTATGAAGCGCCTGCTCTGTGACTGACGGTGGAGCTGTGGCTGTTACATTGTCCTCTTTAAAGTGAAAGAGTAAAACAGGGGAATGAATGGCTTAATCACGTCACGCAGAAGGCCTCTTTCGTTTGAAACTGGAGCTGCCATAGTGGTGTA
>JCP043_chr10:176942-177170
TCCGTTATGTAAGTAGGGACAGGGCTGGGGTGGCCGTTAAACGTCTTTGGCAAATTTCAATGCTGGCCAAAAAATGGCAATCAAAATGCGTCCAAAATCGACGATAGTAGAAGATGCGGATAAATAAGGCGTAAGGGTAGGCCAAAGCGTGAGGAATCTGCTGATATGCATCAATGCCATTTTAATGCTCGTTTGCATATTGCATCCTACTCTCTTTAGCATATTTCA
>JCP043_chr10:177893-177988
GGCTCTCGTGTAAGAAACGCGCTGCATTTTGGGTTTCTGTTAAACGCGCCCAGACTGGAAGTGCGACGCATTTCCACTCTATGTGCTTGGGTAGG
>JCP043_chr10:179901-180402
CTGCCTCTCTAACTGGCGCAGGATCTTTCCAACCACCTCTTCCGCCAGTTTGTCAATATCCTGAGCATCAAATCCTTTCTTGAAAATGACGTTCTCCCAACGGACGTTGCTCCCGTCACTACCCTGGAGAGAGTATTGGTCTTTATTCACAAAGTGCAGGTACACACGTCCGCCGGGATCGCCTGCAGATATTGATTGGCTTGAATTCTTCAGAGTTCCAACTACACATCGCTCGTTCTTCAACTGCAGTCGACGACTGCGCTGTTTGGTTATTCTATGCTCTGAGCGTCGTGAGCGAGCCCGTTGTGCTTTTATAACGTAAGTTTGGATGTCCATTCTCAGGTTATGACTTTGGAAACTCACTGAGTCGATAGCGAGCCATCTTCGTAGGGTACTTAGTTGCGGTTCCAGACATACATACATTCGAAAGACGTGTCGTCAAGGTCAGACTCAAGCAGCTGTCGTAAAGATGGTGGTGCGATGCGGGGTTTCCCAAACGGC
>JCP043_chr10:180425-180747
CACAGACCATCTGCCGCAGGCATTTTCTTCACAGCCTTAGGAAACACCTGCTTTAGTAATCTAGCTGTATGCTGTAAGTAACTCTGCGGAATGGAATACCTTTCACGAAAAACAACAACAGCAACAACCAATAGCAATCAATCAACACATTTGCTACTGCTCATCACATTCACTTTAATTCTTTAAGCAAGCTCAATGCGATACCATCTCTCTTGATAAACATTCACGTAAGAGTGGGCAGGGGCAAACGACAGTCTAGGATACATGACGATTTTATAAATAGAAGTGTAGGGTGATTGGCTGTAGATTTACTAGCAAGGCG
>JCP043_chr10:180745-181048
CGAGGCCTGTCATATTGATAAAGTTGAGAAGGCACCAAGAGGATCGGATACCCTCTATGAAGCCACATTTAGCCAAGAATCAAGAGAGAGCTTGATTACTGCTCCCTTCCTCCTAATCGACACAACCGAAATTACTACACACTGTGAAGTCTAAGAGCGCGGTCGTCCACATGGTTGGCACAGGCCTTCGTGGAAGAAATGCGGCGCATTTCCAACGGGGAAATTCGGGGTAAGAAAATGGAGATTCTGATTGGTGCAGAAGTGGAAATGCGGCGCAGTTCTGGTCTACATTCTTGAGTAGGG
>JCP043_chr10:181055-181230
GTTGTTTATATTGCGCAGTAGTGCTGGGTGAAAATATATATTTTTATGAAACTTGATTGTTCATTATTGAGATGAGAGTTCTTCTCGGGTTTATATCTCTAGATGGTTTCATCTAGGACTTTCAGACTAACAGTCGGAATCCTGAAGATAAGGGGGATTCCCGGATTTTCCAACA
>JCP043_chr10:183067-184234
ACTCTCTCCTGTAAAAAATTTTCCTTGGCACCCGCTGTTAGCGTTCTGCTAGGGCAGAAAATTTTTACAGGCCAAAATGGCAACAAAAGCAGCTGCGGGACTAGCGGGACCCTAACAGCTGCTGGAAGAAAGGGATCAGAGAGTTGACCTTTCTTCGTGACGAGTGTCTTCAACGACACTGAGCTTCGCGCGCTCTTGACATCGCCTCCGGGGGCCATTTCCTATGTGTTATCTGCGACTTCTTTCTACCTCGACATTTCGGCTTCGCGAGCCTGCGACATTTCGGGCTCTGCGCCCTCGATTTTCCCCCGTACGATCGACCTCTGCAGCTTTGGCTGCCCGAACAACACCAGCAGCCCTCAGCTGCTCGACTTTCTGGGCCCTTTGGTGCCCCCTTATCTCGACGCACGGGCCCCACATGGCTCGCTGCCCTTTTTGCAGCTCGGAAGCTGCATGACCGATCTCTGCAGTCGCATACTGCCCAGAGACCCTCTTCTTCTTTTCAGCCCCGGCTGCTGCCTGGAACACCACCAGGCTTTGACAATCTGTCTCACTGGCTGAGACCTCTAGACCAAACCGTTGGGTCGAAACGGTACAGAGCTTACCTGGAGACCGTGGAAGGAGGCGACTACCTCGTCCACAGAGCAGCGTTCTGGCCGCCTTGGGTTTTCTCCTGCGAGGGTTTTCCCCAAGGATGCACGGTTCTAGGTTGAAGCTACTGGCGATCTTAGGGGTCATGGATTTCGTGCCTTAGGGTGTGGAAAGCTACTTGATCTATCTGTGCAAGAGAATTCTAGGCTGGAGAGGGATCTGTTCCCGCTGACGGGATGCCCTCTTGAAAGTAAAGCGCCATTGTGCCGATGATATGCTGGATGAACTAGATGGAATCGCAGTTGCATAAGGACTTTCCTTGGATTACCTGCTTTGACGCCCAGACGATGTGCTTGAAACTACCGTAGGGCTGGCTACGAGTAGGGCAGGTGCCACTTGGGGGAAAGGGCGTCCGGCGCTCTCCGTTGATGCAAGTGGACATTGCGGGTGTTCTTGGTGAGTTCGGATGCGACAGCAATTATAGATAGTTTAGCTCAGCACGTCCTGTGCCCCAGCAGGGGACTTTTCGGGGCCGATGGCCCCCCGGACGAAAAATACACATACATACACATACAT
>JCP043_chr10:184576-184659
TAGTCCTACATACCAAAATCAATTGTAGGAGAATTGATTTATTTTGCCCCACCTTACAGGGGTAGACTTGATTTGTTACGGAG
>JCP043_chr10:186792-186894
CCACTAACAACGAATTCTATGTTGTCCGTTTCCTGCCTGATCTAGTCACAGACATTATGTATCGGTATCTCGTCTATACACGGCCGTTGACATACATGCTTC
>JCP043_chr10:187303-187345
CATACAACAGCCAATGATTGCCCATTCGCTTCCCCTCACTTC
>JCP043_chr10:187393-187847
TTTGACTTGCTCGCCTGCACTTGTCAGTCTGTCACAAGTGCCACTGAACGCCCGATGGTCCTGTGCTTCCATCGCTGCGGGGTCAGCCGCCCGCCATCAAGCCCTGTGTGGTCAATCTGTGCTGAGGGGCTTTTATGGCTGCAGCCGGTCAAGCAAGCCGTTTTGGGGATTTTGACAGGGTTTCCATCAAAACCGAAAACGGCCATAGACCAAGGCTATTTTCTCTTTCCTCGGAGAAGGAATAAACTCTGTTATCCTTCCCTTCAGTAGCCCTAACGCCCACTACACCGCAGAGCCATGCTTTCGGAACGGGCTAAATCGCACTGGAGCAATGCTACGAATGTGAGCGAGATGATCTAAACCAAGGCCATTTTTAGCTTCTGCCTTTTCCGGAGAACAGCAGGCATCTAGGCCGGGTTGAATTTGATCATCTCCTTGTACATAAGGTCATCAT
>JCP043_chr10:187846-188023
TCAAGCCGTTTCCTACTTATTTGCAGCGACAGGGGATTAGTACACTAAACCATACCATGTAAGCGAGGGAAGGCGCACAGGTCGAGTAATTTTTGTATTCGGACCCAGAACCTAAGATCGAAATGGTGCACGGGCCAGACAAAATGGTATTGGGTGCCATTACAAGTGGTAATTGGT
>JCP043_chr10:189059-189129
TAGCTATTTTAGGACGTCGTTGTGGAGTCGACTGGGATATCGTCCGGCTCAAGCCCTGGCGTTATTGGCT
>JCP043_chr10:189147-189538
CGATGCTATGGAGCCAGCAGGGATACCGTCCGGTCCAAGCCCTCCTCTCATTGGTTTTGCACCCGCAAAAGCGACTAGGGTGTAACGGTAAGTGACAGGGCTGTAACGATATTTCGTAAGCAGTCTCTTTGAGCTCGGACCATGCTTCTGTCTCGACACCGAGTCGGATGCATTCTTTTACGTATTTTCTGGCCAGAGATGGATAAAAAATGGGTTTACGGTTATAAGTCACTTGAGTACTTTCTTCTCTATCGTTTGATATAAGCACCTTTGGATGCATCGTTGTACTTGAATTTTGGCACAATAAAACGTCTCTGGCGACTACCCGCGTGAATTCCACTAACACCTCCCAAGACTCAAGCCTGGGGGGAGCCGGATTCGCTTGTCCTAT
>JCP043_chr10:189808-189966
AGCATCTTCCAAGACGGATATACCAACAACAAGCTAGAAAGTCTCATAAGAATATAAATAAGTTGAGTCTAAAGGCTATAATGCATGTATTTATATAATGGTGATAAGTTTTATACTACATTTAGTGTCCAGTCTGAGTGGGTAAAAAATCGATGTTA
>JCP043_chr10:193667-194309
AACTCTCCCCTGTAAAAATTCTTTCTTGGCACCCACTGTTAGTGCGGTGCTAGGAGCGGGATTTTCTACGGGCTATGCGACTACACAAAACTGCGGGGATGCTATCGGCTCCCTAACAGCAGCTTTCGGAGAAGGAATTTTGGAGAGTTCGCCTTCTCTGACAACAACTTTGTCGGATCTAATGGCGGCACCTCAGAACCAGAACGCCTTAGATATCGGAGGACGATGCCTATGGCATCGGTAGCGACATCCTCCCGATCAACGACGCCGATTGCGATGGGTTTTTCTCCTTTGAAGGCAAGCCGCACCGCCGGCCTCTGATCCCTTCCCGAGGTTTTTCCCTGCCGCCACGACAGTCGACTACGAGCTACAACTTGGTTACTGGAGATTGTGGACTGCATCAGCAGATGTAGCGATGCGTGAGAGAATTCTGGTCGGTGGAAAAATTTGACAGATGGCCCCCGAACCCGCTGACGGGTGACGGGCTTGACAAAAACAGCGCCTTTTGTGCCTTGGTATGCTGGATGGTGAAGGAAGCGGGGTATCCTGTACCTAGCTAGCTCAGCACGTCTTTTGCTCCAGTAGGAGATTTGGCTTCGTTACAGCCACCCAGACGAAAAACATACATACATACATACATAA
>JCP043_chr10:195096-195458
CTCAAGATAGACTGGGCTGTTCTCGTTCGGCCGGCGGTAACGACAACAGAACTTTTTATCATCACGTCATAGAACTGGTACATCCTTCCACCGGCTGTTAAAAGATCTACACCGGCGCGGGCCGATTTAGACTACAAGAGTCTATCATTATGAGATTGACTTTTCAGTTCCCCACCATTGAATTCTAGCGTAGAATACTGTCATAATTGACAGGCGCTAGGTGACGGCTAGCATACAGCCGCATACATCCAGCCCCAATCATCGAGCTTGTTGCCTGCTGTCGGCCCCACATGTCTCACTACCCCGCTATGTCGGGCGCTTCATTGAGGAAAGGCGTTAATAGCATCCAAGGCTCAGACATC
>JCP043_chr10:195380-195849
CCCCACATGTCTCACTACCCCGCTATGTCGGGCGCTTCATTGAGGAAAGGCGTTAATAGCATCCAAGGCTCAGACATCACAATTCAGGGTTGACTGCAAGTATCAGGATCAGTCGGTTAGCCGTGGTCTGTTGCCTCCCTGTCGACGTTGGTCAAGAATATGCAATCGCTTCCCTTTTCATATGTCCCTATGCATCCTGCATAACCAACAATTGCACTTTAATGGGCCATACTGTGATTACTCTACTCACGACGAAAGACATAGGAGACAACACGGAGAGAGGACCAGCCTCACGCAAGAGCTTGCCACGATGCAGCCTCATACTAATCACATTGTACGCTGCACAACCGAGGTTTCCACCGATCCGGCGCGTATTGCTTTTCGGTCCCCGCCTCTTGTCTCATCTGACACATCATCTTTCGTAAGAGAGGACGCTTCTGGTAGTCCAGTGAGGCTGACGCGCCATTCT
>JCP043_chr10:196144-196328
ACTCAACAAGGGTCAGCCGACGGAAACGCGACGCGTTTCGTGTTTTAAGTTTTCTGGTTTTATTAGTGCGGTACGACAAACGCAGTGCGTTTCCATCGGAGGAAATATGGGCCGAAAATATTAGACGGTGATTGGCCACAAACAGGAAACGCAATGCGTTTCTGGCGATAATTCTTGAGTAGGG
>JCP043_chr10:196932-200142
GTAATTGAATGATCTCGGGGTTGCCGCCATGTAAGGCAGCCTGTAGAGCATTGCCGTACTCGCCGCCCTCCGCGTTGACATCCGCTCCCTTATCCAGCAGTAGTTGCACGATCTCCAGGTTGCCGCCATGTGAAGTAGCCTGCAGAGCATTGCCGTACTCGCCGCCCTCCGCGTTGACATCCGCTCCCTTATCCAGCAGTAGTTGCACGATCTCCAGGTTGCCGCCATGTGAAGTAGCCTGCAGAGCATTGCCGTACTCGCCGCCCTGCCTGTTGACGTCGGCTCCCTTATCCAGTAGCAGTTGCACAACCTCCGGGTTGCCCTTAAATGAGGCAGCCTGTAGAGCAGTGCCGAACGCGCCGCCCTGCCTGTTGACGTCGGCTCCCTTATCCAGTAGCAGTTGCACAACCTCCGGGTTGCCCTTAAATGAGGCAGCCTGTAGAGCAGCGCCGAACGTGCCGCCCTGCCTGTTGACGTCGGCTCCCCCGTCTAGCAGCAGTTGCACAACCACCGGATTGCCATTATATGAGGCAGCCTGTAGAGCATTGCCGTACTTGCCGCCCTGCGCGTTGACGTCGGCTCCCTCGTGTAGCAGTAGTTGCACAACCTCCAGGTTGCCGTTAGATGAGGCAGCCTGTAGAGCATTGCCGTACTCGCCACCCTGCCTGTTGACGTCGGCTCCCTTATCCAGTAGCAGTTGCACAACCACCGGATTGCCATTATATGAGGCAGCCTGTAGAGCATTGCCGTACTCGCCACCCTGCCTGTTGACGTCGGCTCCCTTATCCAGCAGCATTTGCACGATCTCCAGGTTGCCCTGAAATGAGGCAGCCTGTAGAGCATTGCCGTACGTGCTGCCCTGCGCGTTAACATCCGCTCCTTTGTCTAGCAGTAGTTGCACAACCTCCAGGTTGCCCTTAAATGAGGCGGCCTGTAGAGCAGTGCCGAACGCGCCGCCCTGCGCGTTGACGTCGGCTCCCTTATCCAGTAGCAGTTGCACAACCACCGGATTGCCATTATATGAGGCAGCCTGTAGAGCATTGCCGTACTCGCCACCCTGCCTGTTGACGTCGGCTCCCTTATCCAGCAGCATTTGCACGATCTCCAGGTTGCCCTGAAATGAGGCAGCCTGTAGAGCATTGCCGTAGTAGCTGCCCTGCGCGTTGACATCCGCTCCCTTATCCAGCAGTAGTTGCACGATCTCCAGGTTGCCGCCATGTGAGGAAGCCTGTAGAGCAGTGCCGAACGTGCCGCCTTGCGCGTTGACGTCGGCTCCCTCGTGTAGCAGTAGTTGCACAACCTCCAGGTTGCCGTTAGATGAGGCAGCCTGCAGAGCATTGCCGTACAGGCCGCCCTGTGCGTTGACGTCTGCTCCCTCTGTCGTCAGATCTCTTGCGGCCCCTGCTAGTCCAGCTAGAGAAGCATAATACAGTCTGGGTGCTCCAGGAGGTCCTGGTTCATCGTCCCACCAGAGGTCGGCCTGGTATAAGTGACACCACAGCTGAAATGTTGTCTCTTCTTTTAAAAAATTAGCTATGATTCGCACGATTTCTTCAGAAGTCTCGGCCGAAACGGCGTATTCCGTCCAGTATTCTGCCGCATATCGTGCCATCGGAAAATCAGATCTGATTGTGCTGCAATTGTTATTGATATCACCAAGATAAGTCAGGCAAGTTCTGGTAATGACAATGCTGGCACTTTCGAGGTCGAACTGGGCTTGCTCAAGAAGATACTCTTTGACAGAGAAGTGAGCAAGATGAAGTTCCTCCACAGTCTCAGCGTATTTTGTGACTTCGGCGATTATAACTAAGCTGGGGCAGTATCGCAGGATGTCGGCTGCTTGACATAGTCTGCGTTTAACGGTGAAACCTCGAGGCTCTTGATTTATCTCTGTGGCTATTACTTCGATGGCCTCTGGTAGTGTCAGAGGCCGCTTGGTGTGGACGAGAAACTGCAGGAGACGAATCGCGCTGCTCTTATATTCCGATGGTATGTTTTGGACCATGCGGCGATATGTCTCATTCAGATCACCGGGTAAGGACTCGAGGGCTATCTCGATGGCTGCTGGACTTAGACACCGAGCAAGACTTTCTAGTTGACAAGCTGCCCATCTGAACCTGCGACTAATGTCAGAAAAGTGTTTGCTTTACAAAGGTGATCTGGGCCAAAACTTACATCCCATCGGCTCCATCTCCGATTTTGTCACGAATCTCCTCTAGAATACCTTGAGATAGTTTCTTGCTCACGAAATCGGGCTTCTGCTCAAGCGTTGCCTCAACGTAAGAGCGTATGTCAGCGTTGACAGCCTGCTTGTCAAGTAAGACGCAATTGCGCTCATTAAACAGCCGAGGGATCTCGCCTTGGAACTCTACTTCAGGCCGGCCAGTGACGATGAGCTGAGCCTTCTTGGATGCTAAATGTTTCAGCCATTGCAGAAGTTCTTCCCTGGCTGTACACTCGTCTAGGGCGTCAATGACAATGAAAACCTTTCCAGCAGTTTGTATCATTATGTCAACACAGGCTGATAAGGCATTCGTATCTGGTTGTCTCCGTCCATCATCATGTGAAGTGAAAAGACTATCAAGTCTTTTCGCGGCTTCGGTCCCGGTATGATAAAGCTGAACTGCCAGCGAGCGTAGGAGATCCTCCAGTTTCTGCTTCCTGGGATCGCTAAAGTCGAAGAAGAAGGCAAGCGTGGTGTAGGTGTCTATTTGCAGAAGATGATCCAGAATCGTCGTACTCAGAATGGTCTTGCCACATCCTGCCAAGCCGTAGAGCCATAGATGTTGACGTGTCCCAAGTTTCCATTCCTGGAAGACGGGACTGTTTAGAAGCCAGGTCCCAGTGCCGGGATGACGGCGTTTTCTTGCCAAGTTGGCATTGGTCGAACAATCTGGCGGGGATAGCCACCGCTCGACTTTGGCGAAACGATGGTCAGATGCCATGCTCATCACCGCATGTTTGGTTTCATTTCCCGTGATTTCAACTGTTTCAAGTTAGAAGAGAAAGCGTGAGTTGGCATTGTGATACTAACTAGAACTGAGGATTTCGCTAACAGGCTTCTCGGCCTCGACCTTATTAGGTGGAATCTGATAGATGAGATCCTTCGCGTACGCCGCTGCCATCATTGCCGCAAAGCCCTGCCACTCCTTGTTCTTGTGCGAGTCGGAGTAGTCGCATATCCCGCGGATCACTAAACATGGGAAATGG
>JCP043_chr10:200578-200841
CCTTCCCAAAGTCGTACTGGAACACACCGCCCTTCCCATGGCCAGAAGCACTCACCACGACGTCCCCAAGGCGAATGTCATGCTCAGTAGTCGGCGCGCCGCCGCCAATCCCAACCATCAGGCCGAATCTGACGTTGGGGAAGCTGTGAAGCATATCTTTCGCGACACCAGCGGCGGATGATATGCCGTATTCGCCATGGGGAAGGACAGCAATGACGACATTGTGTTTCCCGATCCTGCCCAGTGTGTAATTGTTGCTATCG
>JCP043_chr10:202664-202844
AGTCGACCAATGAAATGACGAGATCACCACTTTGGCTTACATTTTGCGGGGGGTATGGTATTCAGAGTCCTCTTTCAGGTGAAAGTGGAATGCGGGGTTATCACAGGGATTACCAGCCAATAGTATTGCAAAACGTCCACTTTCAGTGAAAGTGGGAAGTTCGATAATGATGTAGACCCT
>JCP043_chr10:203888-204024
ACAACTTGATAACAGCGTCTTGTCCGTGTGCAGCAGCCCACCATAGAGGCGTCCTGCCATCATCATCCTTCTCATCGAGCTTGATCTTTTTCTTAGTCAGTAGCTTGAGAACCTCGACATGCCCATTTTCCGCCGC
>JCP043_chr10:204539-204738
GTGGGGTCTCGCCGTTTCTGTCTTTAGGATCTGGCTCAACATCCTGCTGGAGTAGCAGCTTGACAATTGTGTGGTGTCCGCTACAAGCAGCCCATGAAAGTGGCGTCAGGCCGTTGTTATCCCTCCAGTCCTTCTCGATAGGACTGTCAAGCAGTCGTTTGACTACTTTTTCGTAGCCACTTTCGGCTGCCCATGACAG
>JCP043_chr10:207173-207251
GTTGCTGCCTAACGAGGGGTGAAAATATGCAACCGTTTCCCTTTTCATCCATACCGGTAGGGCCATGCAGCCAACAGT
>JCP043_chr10:217109-217610
CTGCCTCTCTAACTGGCGCAGGATCTTTCCAACCACCTCCTCCGCCAGTTTGTCAATATCCTGAGCATCAAATCCTTTCTTGAAAATGACGTTCTCCCAACGGACGTTGCTCCCGTCACTATCCTGGAGAGAGTATTGGTCATTATTCACAAAGTGCAGGTACACACGTCCGCCGGGATCGCCTGCAGATATTGATTGGCTTGAATTCTTCAGAGTTCCAACTACACATCGCTCGTTCTTCAACTGCAGTCGATGACTGCGCTGTTTGGTTATTCTATGCTCTGAGCGTCGTGAGCGAGCCCGTTGTGCTTTTATAACGTAAGTTTGGATGTCCATTTTCGGGTCATGGCTTTGGAAACTCACTGTGTCGATAGCGAGCCATCTTCCTAGGGTACTTAGTTGCGGTTCCAGACATACATACATTCAAAAGAACTGTCATCAAGGTCCGACTCAAGCAGCTGTCGTAAAGATGGTGGGGCGATGCGGGGTTTCCCAAACAGC
>JCP043_chr10:217921-217999
TTTGGAAGAACCTCGATACGTGCACGGGTCAGATTCTGTGCAATTCGGCACATTACAACGAGCCCTTGTTACTGGAGG
>JCP043_chr10:220590-220792
GACCACTAGTATCTGATTGGCGATAATATTGAGAATCGACGGCAAGGCCTATAAGTTGCAACATAGATATCACACCAACAAAGAATAAGAACTCAATAAATAGTGAGCAGGAGCGATTTGCAGACCCTAATATAATATTAATTCTTGAGCTAAGTACTTTTACAATACATGAAGCTTCTAGTCTGAGGCGGTGAAAATGGAT
>JCP043_chr10:221066-221253
GCGTTTGTAGGAACTGCGTTCCGACGGGGGTCGCGTCGCGAATGACTAATCCACATACAGCCAATAGCATTCTGCATTTAGCGTGGAGATAGATCTCATTTCCCCTTAGTTCAGCACGCCCTGTGCCCTAGTAGAGGACGTTTCGGGGCCGAAGGCCTCCCGGACGAAAAATATACATACATACATA
>JCP043_chr10:221785-221893
ACATCAGACCCGCCTAGAAAGTAGACACATGTACCTATAAGTCTCTGCTCCAAAACTTACAAAGAGGATGTTATTGCGAAGAGGAAGGTGCACATGTACAATACTGTA
>JCP043_chr10:221905-222188
CTTCTCAAAGTACTTACCGACCCTGTGCCTGTTGAGAGTACTTCCAGCTCGCACTGTCGATCTGTCCCCACTTCCTCGGATTTGCGCCCGGACCTCTAGGCAGCAGCGCTACTTCTGGATACCTCATTCGCACAGCCAGAAATTGCTTACGCACCCAAAAGACAGCCAAATCCAGACAACGCATCTGCTTACGAGGTAGAATTATGTACCCAAGTATCTCCACTCTGGATTTTACAAAGAGGACGTTGTTTTGGAGCGGAAGGTGGAAGTGTTCAACGCTGTA
>JCP043_chr10:222595-222821
ACAGTGGGATGCAATAAGTTTGAATACCTTTTGAAGTACTGATATCCCCTGTCTAGCCTATTTGGAGTTCGGCCTGCTTCTAATCTGAGGAAGAAGCTCGATCTAGCCAATCACTATATTCTTATTAGCCGTGCAAAAGCTGATATGCACGTAGTAGCTGGCTTAAAGAGGCTAGCGGCAAAAGAAGATACACGCCCGGTATTCAAACTTATTGCATCCCACTGTA
>JCP043_chr10:226500-226684
ATCTTTATAGTCTTTACAGTCTTTTAGTTAGGGGAGTGTAAAGGCCGGCGCGGCCGTGAGCGTTTTTGCCGCGAAATGGATGCGACTGCAGAGATCCTTGTCCAAGGTGGAGATTCTGTCGCCACGACGCGTCGGTCTTCGAGAACTACGAAGCCGACGGCAAAACTGCAGGAAAAGCTGCAGG
>JCP043_chr10:226994-227860
GGCGAGGAAATCCATGACCCCTAAGATCGCCAGTAGCTGCAACCTGAATCGTGCATCCTTGGGGAAAACCCCCGCAGGAGAAAAACCCAAGGCGGCCAGAACGCTGTTTCGTAGACGAGGCAGTCGCCTCGTTCCACCATCTCCAGGTAAGCTCTGTATCATTTCGACCCAGCGGTTTTGTCTAGTGGTCTCAGCCAGTGAGACAAATCGTCGTAGCCCAGTTGTGTTCCGAGCAGCAGGCGAGGCTGCAAAGAAGAAGAGGTTCTCTGGGCAGTACACGACTGCAGAGATCGGTCATGCAGCTTCCGAGCTGCAAAAAGGGCAGCGAGCCATGTGGGGCTCGTGCGTCGAGGTCGGGGGCACCAAAGGGGCCCAGAAAGTCGAGCAGCTGAGGGCTGCTTGTGTTGTTCGGGCAGCCAAAGCTGCAGTGGTCGGTCGAGGCAGTGTTATACTGCAGGCGAAGGTGAGGGTGAGGGTGCAACGACCCTGAATGTCTAGCAGCAGGATGCTGCGAATGTCGTCTGGGCAGCCGAGGCTGCAGAGGTCGGTCGTACGGGGGAAAATCGAGGGCGCAGAGCCCGAAATGTCGCAGGCTCGCGAAGCCGAAATGTCGAGGTAGAAAGAAGTCGCAGATAACACATAGGAAATGGCGCCTGGAGGCGATGTCAAGAGCTCGCGAAGCTCAGTGTCGTTGAAGACACTTGTCACGAAGAAAGGTCAACTCTATGAATCCCTTTCTTCCAGCAGCTGTTAGGGTCCTGTTAGCCCCACAGTTGCTTTTGCTGCCATTTTGGACTGCAAAAATTCTTTACCCTAGCAAAACGCTAACAGCGGGTGCCAAGGAAAATCTTTTACAGGAGGGAGTT
>JCP043_chr10:231566-231729
TCACTTGACTACTTTATTCTCTATCGTTTGATATAAGAATTTTGGGAAGCATCGTGGTGGTAGAATTTTGGCAAAATAAAATGCCTCTGTCGACTACCCGCGCGAATTCCACCAACACCTCCCTCAACTTAAGCCTAGGGGGAGCCGGATTCACATGTCCTAT
>JCP043_chr10:233505-233698
GTTGTTGATATTGCGCAGTAGTGCTGGGTGAAAGTATATTTTATGAAACTTGATTGTTAATTATTGAGATGAGAGTTCTTCTCGGGTTTATATCTCTAGATGATTTCATCTAGGACTTTGAACTCTAAATCTAGGACTTTCAGTCTAACAGTCTAAACCCTGAAAGGAAGGGGGATTCCCGGAATTTCCAACA
>JCP043_chr10:235256-235402
AACCCCTGTTCTGATCAGCACTCTTCTTTCTGTATTTAGGATAAAGTCAAATCAACTCTACACCCTGGCAATAATCAACCCTACTAGGTTTAAAGCGGGTCAATAAAATCAACTCTACTAGAGTTGATTTGGTCCTTATCTACTAG
>JCP043_chr10:235622-237266
ACCCTATCCGTTAGCCTATACGCCGCTTTTAAGCAGCAGTTTCACGATGTGCTCATGGCCTTTAAACGCAGCCGCCTGGAGTGCGGTACCGTATTCTCCGCCCTGTGCCTTAGCATCGGCACCGTTCTCAAGCAGCAGCTTCACGATGTGCTCATGGCCTCTAAACGCAACCTCTTGGAGTGCGGTACCGAAGTGTCCGCCCTGTGCGTTAACATCGGCGCCGTTATCAAGCAGCAGCTTCGCGATGTGCTCATGGCCTGCAGCAGAAGCCGCCTGGAGTGCGGTACCGTATTGTCCGCCCTGTGCGTTAACATCGGCGCCGTTATCAAGCAGCAGCTTCACGATGTACTCATGGCCTGCAGCAGAAGCCGCCTGAAGTGCGGTACCATATTCTTCAACCTGTGCGTCAACATCGGCGCCGTTATCAAGCAGCAGCTTCACGATGAGCTCATGGCCTTCCGATGCAGCCTCTTGGAGTGCGGTACCATATTCTTCAACCTGTGCATCAACATCGGCGTCCTTGTTAACCAACAGCTTAACGATATGTGCATGGCCTTCCGATGCAGCTGCTTGGAGTGCGGTACCGAAGTGTCCGCCCCGTGCGTTAACATCGGCGCCGTTATCAAGCAGCAGCTTCACGATGTGCTCATGGCCTGCAGCAGAAGCCGCCTGGAGTGCGGTACCATATTGTCCGCCCTGTGCGTTAACATCGGCGTCCTTGTTAACCAACAGCTTAACGATATGTGCATGGCCTTCCGATGCAGCTGCTTGGAGTGCGGTACCGTATTCTCCGCCCTGTGCCTTAGCATCGGCGCCGTTATCAAGCAGCAGCTTCACGATGTGCTCATGGCCTTTAAACGCGGCCGCTTGGAGTGCGGTACCGAAGTGTCCGCCCTGTGCGTTAACATCGGCGTCCTTGTTAACCAATAGCTTAACGATATGTGCATGGCCTTCCGATGCAGCTGCTTGGAGTGCTGTACCGAAGTGTCCGCTCTGTGCGTTAACATCGGCGCCGTTATCCAGCAGCAACTTCACGATGTGCTCCGGGCCTTTAAACGCAGCCGCTTGGAGTGCGGTACCGTATTCTCCGCCCTGTGCCTTAATATCGGCACCGTTATCAATCAGCAGCTTCACGATGTGCTCATGGCCTGCAGCAGAAGCCGCCTGGAGTGCGGTACCATATTGTCCGCCCTGTGCGTTAACATCGGCGCCGTTATCAATCAGCAGCTTCACAATGTGCTCATGGCCTCCAAACGCAGCCGCTTGGAGTGCGGTACCGTATTGTCCGCCCTGTGCATCAACATCGGCGTCCTTGTTAACCAACAGCTTAACGATATGTGCATGGCCTTCCGATGCAGCTGCTTGGAGTGCGGTACCGTATTCTCCGCCCTGTGCCTTAGCATCGGCGCCGTTATCAAGCAGCAGCTTCACGATGTGCTCATGGCCTTTAAACGCAGCCGCCTGAAGTGCGGTACCGAAGTATCCGCCCTGTGCGTTAACATTGGCGTCCTTGTTAACCAACAGCTTAACGATATGTGCATGGCCTTCCGATGCAGCTGCTTGGAGTGCGGTGCCATATTCTTCAACCTGTACGTTGACGCCGGTGCCGTTATCAAGCAGCAGCTTCACCATATCCTCACGCCC
>JCP043_chr10:237200-237289
TTCTTCAACCTGTACGTTGACGCCGGTGCCGTTATCAAGCAGCAGCTTCACCATATCCTCACGCCCATTCCCGGCCGCCAGTAATAGTG
>JCP043_chr10:237643-237727
CAATTAAAATAGGGTTAATTTTCACACTTGAGGATCAATCTAGTCCCCAGGAGCTTCTGTCTCTGTTCTGTCCTTTTAGGTGTT
>JCP043_chr10:237727-238111
GTTAGATACGCACGAATACGATGGGGTGAGTGTATTCAAATGTGGACCAGAATGTGGTGATGTTATTAATGGTTGACTTGATGATTCTTTGATCAGTCTGCCAAAGAGGGCTTTCACCCCTCTTGGTTACAAGAATAATATTGCAATAAGGGAAGTGGAACCCATTCCTGTTGGATTAGTGATAGCGCCTCGATAAAAGAAACATGTATTTTGTGGGTCCCCGGATATATCAATACCGGGTAGCGGGGAAAACACCTAAAAGGACAGAACAGAGACAGAAGCTCCTGGGGACGAAATGAATCCTCAAGCGTGAAAAATTAACCTCATTTAATTGGACATCAACCCTACTCGCGTATCCAACAATTCCCAGCCACCAATCTAACA
>JCP043_chr10:238111-238283
GGTGTTTTCCCCGCTACCCGGTATTGATATATCCGGGGGCCCACAAAATACATGTTTCTTTTATCGAGGCGCTATCACTAATCCAACAGGAATGGGCTCCATTTTCGTTTATCACAATATTATTCTTGTATCCAGAAAAGGAGGGGGAATTGAACCAACCCCTCCTTGGATA
>JCP043_chr10:240360-240556
GTTGGAAAATCCGGGGATCCCCCTTCCCTTCAGGATTCAGACTACTAGTCTGAAAGTCCTAGATTTAAAGTTCAAAGTCCTAGATGAAACTATCTAGAGATATAAACCCGAGAAGAGCTCTCATCTCAATAAATGAACAATCAAGTTTCATAAAATATATATTTTCACCTAGCACTACTGCGCAATATAAACAACA
>JCP043_chr10:240782-240901
TAAGCTCTCTGTGCTGATTGGAGTTCTCAAGCACAGGTCTCAACTGCAAATAACACATATAGCTCACAACTTAGACATTATACCACAATGTTTGGCCAATTGCTACAACGTAAAGATGA
>JCP043_chr10:241141-241598
AGCCACTGATGAAAGCAGCGACAACGCCATCCTCTCGGGCGTTGTTTGTTGTCATTGATGCGTTAGATGAGTGCGAGAAGGATGCTGACATTAAGCCCCTTCTCAAACTCTTCTCCACCCTACTGTCCGCGGGTTCTTTACGTGTTCGAGTGCTTGTTACTAGCAGACCCGAACTTCCTGTACGTCTTGGCTGTTCCGCCATCGGCGATACCCATCAAGACCTGATATTGCACAAAATTCCACAATCGATCATTGAGCACGACATATCTGTCTTTCTCCACTATGAGTTCACCAATATTCGCAACCGATTCAACAAAGAGGTAGTAGAAGAGCTGAGATTACCAGTGGACTGGCCGGGGGAAGCCAACCTCGAGAAAATTACAAAGGCGGCGGTGCCTCTATTTATTTTCGCTGCGACTCTTTGCCAATTTGTTAACGACTCATGTCTCGGTCGTCC
>JCP043_chr10:242237-242545
GGAGATCCCATCGGGGTCTCGTACGAGAGGCAGATGGTCAAGGCTTCGCTCAAATAGCTTGATAGCAGCGGTCTAATATGCACGTATTGGATTATGCTGTTGTTGGACGTGCCGGGGATGTTAGTTTGCGATATGTCACACCATTTGCAAACAATGATACGCCAAGAATGGCCGTAGTGAAAGAGATCCTGGAGTTCCATAGCGAAATGCGGTTGATTTCGACCGGCCGTTGGATGAAATCAATTAGAAAGTAGTGTTGGATAAAAGTTTCAAATCAAGCTACGATAAAGGGTCTCGATAATAAAAGC
>JCP043_chr10:242580-242697
AATCGCTATGAAATAGAGACGCATGGAAATAGGCCATAGATAGAAACACATGTGAGGGCGAACAGGGGGGATAGGCAAAGATGCGGGGTACACGAAGATTAATAATAGAAGAGTAGG
>JCP043_chr10:242728-242797
GAGGGGCTTGAGGCCATGCCGAGCAGATGCGCCTTACAAGGCATTCTTCATGTTGACGCTGCAATGCAC
>JCP043_chr10:243091-243156
GTAATTTAATTTGGCCGAAAAATGTGCTGGTGGCTTTGAACCGCAGGTCGAATTTGCCTACAGGA
>JCP043_chr10:244255-244392
ATGAGCAAACTGCTCATCCATCCCGAACTCAATCGTCTCTTTCTGTGCCTCTATCAATAAGACAGTCTCGAAACGACAAATGAAGCTGTCAAACCAGTGAGCAGAAGTCTCCCGGAACACCTAGGATAGAATGTAGC
>JCP043_chr10:244631-244879
AGAGCTCCTAATAGTCCAGACCAAAAACTGTACTATTAGTCCAAACTGCAGTCCAGACTAATAGTCCACAGACTATTGGTCCAGTTTGCGTCTCTCGGGCTTGGCTGATAGTCCAGTCTACGTCTCTCGGACCGGACGGATGGTTCAGTCTGACTTCTACCAGACCGACTAGTAGTCCAGTCCGAAGGTCGTAGACTAACGGTCTGACAATTAGTCCGTCCCAAGATTCGGGGTGACTCAGGCAACGT
>JCP043_chr10:245006-245061
TGTTTCGACCTGTTCAACAGCATCCTAATTTTATTGCTTTGAAATGGCTACCTGG
>JCP043_chr10:248711-248755
TCTCATGCAAGGCGTCAGCCGCAGACAACCCACCAAAATTATGC
>JCP043_chr10:256591-256766
CTTCTCGCGTCTTTCGTTGCTGGGCTGATGTGGTAGAAATGCGGATGGCCGGGCAGACTTATAGTCACCATGTCCTAACATGGCGAAGAAGTAAGATATTCAACGGCTGATCGCACAGGACATTGGCTCGGAATAATAGGTCTATGAGTTGATTGTGAAAGGCGAAAAAGGGGGT
>JCP043_chr10:256840-256946
TACTTTTAGGGTAAAGCCAGCATGTTACGAGGTACAATCCGTCTTCTATCATAAGCGATAGCTGAGCACCTATCCACTGTAACCGCGTGTTAGACTTTTTGGACAT
>JCP043_chr10:268298-268362
CACCTCTACATAGCGCTTCTGAAAACACACTTCAGGCAGTATACCAGCTACCAAAACCATGGCC
>JCP043_chr10:269106-269292
GTTGTTTGTATTGCGCAGTAGTGCTGGGTGAAAAATGTATTTTTCTTTTTTTTTTATGAAACTTAGTTGTGCATTACTGAGATGAGAGCTCTTCTCGGGTTTATATCTCTAGACAGTTTCATCTAGGACTTTCAGACTAATAGTCTGAATCCTGAAGATAAGGGGGATTCCCAATTTTTTTCAACA
>JCP043_chr10:269291-269396
AATTTACTCAAGAATTTGGAAGACAAGAGGTACAAAGCCCCAACGACGAGAAGACTCCCAATTTAAACACAAATATGAGCTTTTATGATAACTCAATTAGCAACC
>JCP043_chr10:279369-279462
TAAGGTTGTATGGATAAAGAAACTTCAAGCTCCAGTACAAAGAGAAGAAAACATAAATACACATATGGACAATATGCTTCAACGCCCTTCCTG
>JCP043_chr10:283975-289204
AAAATATGGTGACACCCTCACCGGAGGCGGGGAGGGCGTAATAAAGTCCGAAGGATGTATCTCTATGCTGTGGAGGATTGTCTGAGATGAAATTTCATATTGCATTGCTTATATTGCTAACTGTGGATGCCGTTAAGATTTTAAGAAAAAAGAGGATGGAAAAGCGGCTGATTAAGTTGCTGTTGCCTCCGCCGGTCCTGGTCGCGGACCTTCATCAGAACACCTACTAATCGGTTAGGACTTATAGAGCCTCACGTGGAACTATTCTTGCCATCAGGTAGCTTGTCATAGTGGAGAGATGCGCGTTCAAATGGGGCATCGATCATTAACCCCTCTAGCATCTTGACCCTCGACACTGCAACGTAGCTAAGCCCCGTCTGAAAGTCCCGTTCAGACAGATCCGTCACCATCTTGTCCACCGTGATGCTCTGTGACTTGTGAACCGTAATGGCGTACGATACTGTAAGTGGGAACTGCTTCCGTGTACACGCGGCCGTCCCAAGAAAGAAGTCTCGCTTCACGGGGAGTATGGGTACTACCTCGCGCCTATCATCAGTGGTTAGATAAGATGGCCCCGTATACTTGTCTATCACCATCATAATGACACACGGCGGGTCACGATGTGTATCAGCGCCAGGTGCCCAGCCGATGTCATACACTATCCCCTGGGCCCCATTAACCAGGCCTGCTGGCTGCCAGATGTTCTGGGTGATCATGAGGCGAGCACCGATACATACCGGAAACTGGCCAGCCAGGTTGCCAGCCTGTTCAGATGTTGCCTTGTCAGCACCGTTGCCAATGTTCTTGGCCATGACTTGGATTGCTGGCTGCTTCAGACGGACTAGGTGGTCGTAGTTGTACTCATTGACACGAGCTTTCTTGCTATAGATCCGGAGAGTAGTATCGAACTTGTCCACCTCGCACTGGCTTAGCTTGGCCTGCACACGCTGGCTCAGAAGTTTCCATGATTCGATGGATAACCTCAGACCGCGCAGTTCTTCAAGCGCGAGACGAAAGCCAGCCTGGTCGTCGCCCTGCTGCCGCTCGACCTTCTTTAAGAAGACAGTGTGGTTGAAGGCCCTATATGCCGCCTGGCCAGAGACCTCGTGCAGGTCCTTGAGCGGCCCATCAAAGTAGAGGGGCTTGTTTGCAACCGGCGGGAGCTGGAAGAAGTCGCCAACGAGGATGATGCTCATGCCGCCAAAGAAGTCGGCTGCTCTGCCGGGAAAGACTTGGCGGAGGCGTTTGTCAACCCACGAAAGCTGGCGCAGACCCAGCATACTCTTCTCGTCAATCACGAGATACCGAACGTCCCGTAGCTTCTTCTGGATAGCATTAGCATCTGCTGGCGATAGCTCTGTAAAAGCTCTATCAACGGGTAGCCGGAGAAGGGAGTGTAGAGTTGTCCCCATGATCTGGTTGCTTGCAACACCCGTGGGTGCAGCTCTCCAGATCGGACTGGGCCGGTCACCAGCGAGCCTCTGAAGATGCGAAGACAGGACTTTGATCATGTAGGACTTGCCTGTCCCGCCGCCGCCGTCAACGTGGAGTAGAATCTGCTCCTCGCTGCCACACTGAAAGTGTCCAACAAACGTATCGTATACTATCCGCTGCTCCGGGTTGAGCGTATCGCGGACCTCTACAGGCAGGTCCTTAATATCCATATCGAGACGATCCTGCTCGATCTGCTGGCGCCAATAATCGCCCTGAACGATTCCTGGGTCGGCGTAGCGGCCGACGTGGGGTGTCCAATCGTATTGGATGTCGATATCCCGTCTGCCAAGAAGATCTATTGCCTCTTGGCTTGGTGGGCAGTTGGGAAGCTGACGGGCAAGCTCAAGCCAGTCCTCCTCCACAAGGTCAGGTTCGTGAAATTCCTGCTCGAACTGATCCGGATCTGGTCGACGTTCCTCGGTGTTGGGTGTGCCGTAGTAATCATCAGGGTGCTGGTGGTTCCCGTAACAGAATTCGGCGGCAAGTGCGTAAGAGGCGTACTCGACACCGTTGACCTTGCGTAGTTGGTTGGGATCGCGATGTGGATGGGCCAGCATCAACTTGACGCGGCAAAAATCATCGTATTGGTCATGTTGACGGTTAGAGCTGTACCGCGGGAAGTAGTATAGAACACGAGGCTTGGCTTGACGACCCCAACGTGTCCACTTTGTCCCGTCCCTCTTACTTGTATTCCAGTTGGCTAGAAAGTCAAGATAGGTGAGTTCTTCGTGGAGGGGTGGGCGAGAAAGATACTTATCATATATCCCAACAACTTCGGCGTCATCATGATCACCCTGGAGGCGAAGAGACCGTCCCTGTTGCTCGTACGGACGGCAATCAACAGCTCTGACAACACGAGTGCCCTCCTGCAGCTCGCAGTTGAGCAAGATGTGGCAGATCTCTTGCCCCGAGAAATCCCTCTCCGCAAGCAACTTGTTCATTAGACGCGAAGCAAAAGAGAGAAGCGGGTTATGGTGTGAGACGTAAGGCAAGATTTGTCGCCCCAGGCTGGCATAGCTGTCAGTCCGCTTCTCCATCTTACTGCAATACTTGGCTGCATAATTGATTACAGCCTGGAGACTGGTACAGGGGGATATGTCAATGTTGGCTAACCAGCCAAGACTGAGGCACCGGTTGTAGTGGTTCATCAGGCTGTCGTTCCTGGTCGCCTCAAAGGAGAAGTAGGACTGTCCTTGTCGCCGAACAACGTCGGCCGTATCTCTCGTATCTCTTGGGAAGAAAAAGCGGCAAGAAATCTCCCCTAAATCTTTCTTCTTCCGTAGGCAGTATGTCTCACTGCAATGGTGACGCTGGCAGCGGTTCAGAATCTGCGAGAGCCATTGGAAGGTCAAGGGATGCCGCAAGGGATTTACGGCCAGGGGATTGCCTTCTCCTTGCTGCTGCACTCGAGCCGGCTCAGGATTCAAAGCTGTAACATGGGACCCCCAGATACGGACGAACTCCTTACGCGTATGCTCGTTTTCCAAGTCGACACTGGGCGCACCGTCCATCCAGAATAAGCCATGGCAATGGCTACTTCCACGGCCCTGCCATTCATACCTGTTCCAATAATCAGTCACGTTGAACTTCTGCTTCAGAACGATATCCCTGAATAGACCGAATCGCCTGTAGAAGTGCCAGGCTGCAATGTGTGGATTATCTCGGAGAAGCTTGCTAGACATGCCCATCCGTTGTTGCTCGGGCAACTCCTGCCAGTCTTGGAACTGGGGCAGATGCTGGTAGAGGCTCCTCCAATGCAAGTCAGCCGGGGTGAAAGTAATAAAGGCTCCGGGACTGTCGAGGTTGTAGGCATAAGACTCAAGCTCTCGACGCTTGCGGTACCAATACGGCCGTGTCCCGCGAAGCTGCGCTGTCTGGCGGTTAATCGAGTTGAGCAGCTGCTGGGCATCTGCCGATTCAGGGTTCTGGAAAGCCTCCAGTAGATCATCCCGCGTTATTGGGCCCCGCCTTTGATGGTGTTGCTTGACGAAATAGCTGCTTTTGGCCCGCGCCTGTGCTCGCATCAGCGTGTTGAAAACCACAAACCGGAATGTCGGATGGCGGGCAAATCTGCCATCGTGCCATCGAAGGGCATGCTGTATGTAGTCTGCATACTTGATAGACCGTAGCCTCGGCTCAACAAAATCGGCTTGACCACGAGGAAATAGTGTTGGAAAGGCCATGGAGAGAAGTGCTTGCGATCGGTTGAACTCGTTTACCGGCGTCCTCCGAATATCTGGCATTTCAAGCTGATGTTGTGTCGGCTGTCGTACAGGAACCGGTTCATCGCGCTCTTCGCCAAGAATGCGCGAATGCAGTGCTTCCATCTCTGTATCCTCTGGTAGCAGATCTGGTACTGCAGACTGCTCAACCTCATCCGGCTCAACGTCGTCATTCTCCGTGGCACCTAAATCAGCTGTAAGAGGATCAGTCACGTCCACAGCAGCAACCTGATCAAGTACATCGTCATCTTCAGGCAGAACTGACATCCGCTTCTGGCAGACAGCAATATCTCGGTAGCCCGGATGGCTACGGCGCAGGAAATCCAGCCACGCCTGGAGACAGCGACGGCGTACGCGGAACTGGCGTCTGAATTGGCGGTCAAGGTGGGCATGTTCGCTTGCATTCGGAGGGCGTAGCAGGATAACATCTAATTCAGAGGGTAGAAGAGGAAGTTGGCGATACACTTTGCCAACATCGCGGAGAAAATGCACAATATGGCCACGATACTTGTACTGCTGGCCCCGGACCTGCATGACGTTCACAAATACATGAACTCGAGCGATTAGCATCTCTTCTATTCTTGTCAACTGGGGGAGGAATGCGGGGACTGAGCCAAAATCCAATTGATTTTCGGCTGAAAAAAACAGAGGTTCATCCTCCTTTTTGTTCTTGTCCTTGGCCATGCAACGCTTGCAAACGCCGTCTTTCAAGCCCATGTCAAACCATGTCTCCTGACAACGGGCGCAGTGTTCCATCCGGTCGTTTTCCAGCTCCGTCCAGAACGCCTCCAGGAGGTCCTTATCTTTATCAGACAACGGGCAATGCGACAGATCACGCGCCCAGTCCGGGTCAGGAAGTTCAAAATCTCGATGTTCTGGGTGTTCGATGGCCGGCTGCTGCAGCTGTGCGGGCGGGCGGGGATTTCTTCCCCTTCGAGTTGGCCTCGGGTAAATAGAAAGACTCGATACCGGAGATTCGATCGGCGTCCCGAGTCGTACACCTTCTTGAGAAGCAGCCGACGGACCTGGTCGGGGAGTAATCGGCGCGTCCGTTCGTGTTGACGTGGTGATTGGTGTGCCCAGTTGCAAGTCTATCAATGGCAATCCTTCTCGAAATATTGGGGATAACTCAGCTTGTTCTGCCGTACGCTTAGAGGCGCCTAAGGCTCGTCGATTCCTACAGTCTAGACAGTCGGTCGTAGGTCTTCCACATGCGAGTGACGACTTTGTCTTCGAAATGAATTGATCTGCTGGCTTCTCCTGCTTGCATTTCCTGCAAACGTTCATCGAAGGGATAGAATCAGCCATGACTGACTGTGTTGGATTGGAGGGTCCAACGACGGGATGGAAAGGATGAAGGCGTCGTTGGCAGGTCGACAACACTGTCATCCAATCGTTGAGTGGAGACACACATCTGGCCAATCGGCGCCTAGTGGAGACACTCTTGGCCAATGGGAGTGGAGATTTAAAAGTTCAAGTTATCGTCGTAATAGAAGTCCTTCGGACTTAAAAA
>JCP043_chr10:291575-291689
ATTGATAGTTAAAGCTTATGATATCTCAACGAGATATATCAAGCCAAAACAGTAAAAATTGCTAATTAACCCAAGCTTTTATAAGGCAATATGCATATAGCCTCAACAAAGATA
>JCP043_chr10:292818-292909
AATTAATGCGTGTTGGGCGTATTCTTGCAAAGGAATTTTATTAATAGCTTGTGAGCCAGAATCTATGCAAGTGCAAATGAATGTGTACTAT
>JCP043_chr10:292907-293111
ATCCCTTTGAGCGGTACAGCCCTTCAGCGGGGTCACGACAGGGGTGTTGGACCAATCAAAAGGAATAAAACTAACGGTACTTCTCCCCACATACTAATTTGTATGATGGTAAAAGTTCCAGCGGTTTTGATTGTTACAAAGAGCTACCTCACAGACTCGGCAGCCGTACCAGGTCTGCCTACCTGAGCCTCTTCGATGTTGACT
>JCP043_chr10:293262-293360
ATATATCACGAACTTCCTGTACCCCGCACGTACTAGCCTTGTGACTAAGCAAAGTGGGGCGAGGGACCTCCTGAAGGGCTGTACCGCTCGAAGGGATA
>JCP043_chr10:310390-310585
CAAGCTTCGAAATCGATCGAATCGATCGACTGTGAGCTCTGATCGATCGATTTATATCGATCAGGGCCTTCAATCGATCGATATCGATCGATTCGGTTCAAATTTTTGATCGATCGATATCGATCGTCGATCGATCACTCATAGTTCTCACTAGGTATCCCTATCTACGCTGACCCTGCTCGCCAGTTGGAGAAC
>JCP043_chr10:313579-313724
GATCGACGATCAAATCGATCGATCAGGACTTGTAATCGATCGATATCGATCGACTGGCAGCTCTGATCGATCGATCGATATCGATATCGAATCGATTAATCGAATCGATCAAATCGATTGGTCGATCGATTTCGAAGCTTGGTTT
>JCP043_chr10:313858-314039
GTGATAGTTGGGCTTCTTAAGGGTAGGCTAGTCCGTACCAAGCTTATGTTAGTATATTTGTATAGCTTAAACTGAGCGTAGCCAACAATTAATGTGTGTTTGGCATTTTCTTGTAAAGGAATTCCATTTTCAGCTGGTGAACTAGAATCTACAAAACTGCAACTAAATGTGCCCTACATAC
>JCP043_chr10:319328-319425
TAGTGTAAAACGAATTTCATACTAGATGAAAGCACGCATGAAAGCCTTCAGACTCACCTGTTCCATATTCTTATACGTAATTTTAGCTGATTGATGG
>JCP043_chr10:333790-333861
TAAGTTCTGTGTGATGACTATAAGCTCTCAGTGTCAGCCATAGGTCCTAACTGTAACTAACACATCTAGCT
>JCP043_chr10:337121-337323
AGATGCTGAGTAAAAGCTTATATTAGGGGAAAGAGAAAGTCATGTTCTCACTCGTCACCTGTGTTCGCAGCCTAAAGCTTAACCTTATAGGCAGCAGTCAACTACATAGCTGATCATGTCTGACGCATGTAAGAAAGCTCTAAATACTTTCTCCAGGAGAAGAAAAGGCGTCAAGACAGTCACTTTTAAGTACCAGCCTAGC
>JCP043_chr10:351689-351733
GCAGTTACTACACCGGCATGACCGGATGGCTACAGCGGCGTCAC
>JCP043_chr10:351726-352069
GCGTCACACAGGCAGCCACCTCAAGGGAAGATGTTTCATGATGATATCAGGATTGTCTGAACAGCATTACAGATCTGTTGCAGGATTAGCAGGTCTCGTATCTTGGCCTCTGCTCCTCAGATATTGAGACGAGGAGATACTTCCTTCGATAGTAGTTAGAGGGTTGCGAGAAAGATAGCGGCCCTCTAGGATACCCTTGAATCGGCCTGGTTCTGCAGTGAAAACTAGACCTCGTTGTGATGTTCGCTTTGAAACTGGTTGACTCGATTGGTTCCATAAAAGCGACGCATGTGTAAGAGTGACGCCGGTGAAGCCACTTTGTCACGCCGGTGTAGTAATTGCC
>JCP043_chr10:366149-366267
TGCACGGCCAATTTCAGGTTCACTTTCCGCACTTCTGCTTTCCATTCTTTGTTTCACCCCTTGCAATGGCGGATCGCTAGCGTTTAACGGGTACATGGTCCTGAGATTGACTGTACCG
>JCP043_chr10:368068-368189
AAAGATTAAAATCGGTTATCCCTTTTTCACACTAAAACGTATTTAATAAAAACATATTACTAATAGATTAATTCACAACTATTAGTACAGTATCCATACACCCCTTTTTGGCAGCTTACAT
>JCP043_chr10:368363-368556
CCAGGAAGCCGCGATGCCTTTGGATGGATCGCCCTCTAAGCTAGGTTTTGCTTACGAGCCCCTCGAAACAGCCTGGTTTGGACGATACATTGGCATATAAGGTGGATCCATGCAGTAACTCACTGCTACCTACCTCGGATTTCATAAAGAGCATGCTGTAGTGTAGCGAGAGGTGCGAGTGCGCAATACGGTA
>JCP043_chr10:369894-370033
GTTGAACAGGCGCTGGGTGGCAGGTGCAAGCAGGGATACTTTAAGATTACAACCGAACTGGTAAGAGGTAGATTTCAACAGGAGACAAGATGAATATACCAATCTGCATCAATGGACCGAATACACGTAATGTCTGACA
>JCP043_chr10:372178-372242
CCGAAATGGTAAAACCTCTGAGGGGCAGATTTCAGCAGAACAAAGTATGAATATTCCAATCTGG
>JCP043_chr10:383407-383805
ACAGTATTGAGCACTTGCACCTTCCTCTCCTCCAACAACCCTTGTTGATTAAAAAAAAATTGTCCCACTTATAGCTATAAGTATATATGTACACTGTGTACTTTTTGTACATGACTAATAGCCCGCAAGCTAGCGTACTTATCTGACGGAGTTCAGCGACAGTACTTAGGGCTCGCACTGTCAGATCGTCTCCACTGCCCCAGATTTGCGCCAGGCAGCAGCGGTACTTCTAAGTACTTCATTTGCTCAGCCAGAAATTGCTCACGCACCCATAAGGCGGCCAAATTCTGACAAAACGTCTGCTTATGAGGTAGAGCCATGTACCCTGATGACCCCACCCCGGACTTTACAAAGAGCATGTTGTTTTGGAGCGGAAGGTGCAAGTGCTCAATACTGTA
>JCP043_chr10:398691-398824
ACTGAGTTGTAACTTGGATTTTCTTATTATCACGTATGCTGTAGCAATTGTTGAGGCATTACGGTACAAAGTCTAAAATATGAGCTAGATGTGATATTTCTAGCTGAGGTTACTGGCTGAAAGGTCATCTTAG
>JCP043_chr10:408735-409131
ATTACGACCCCAGCAGTTACGTCATTTGAGCCCCCACAAAAACTCTCGAAAGCCGTAAGCACCGGAAGACCTCCATGAACAAAGGTTTACGGAAGCTGTGAACTTGCTTACCCTCAAGAGACCGACAGGATCCAGGAACGACGTCGCTCCAGGAATAACAACGTCCCAATGACTTGTCAGTCCCACGGAAACGTATATAGAACGCATTCATTAGCGCTCTCATAGACTAAACTGGTGAGCTATTGATAGAAACTTTTCACGATAATGAGCCTTGAAAGCATAATTAATTTATTACTAGAGGTGATACTTAGCTGCCCTCAGTTTCCGCCTCTGTATACTTACTAATATAAGCTTAGTATGGATTAGCTTGTCCTCTTTAATAACCCAACCGTCACA
>JCP043_chr10:409274-410705
CTTGTGCATTACCATCGACACTTTTGTGGGGGAGACGCCGGACGCTTTTCTCATGGCCATACAGTGAGGCTCGCTGCAACGCTGTTGCGCAACCTGTGTCTCGGAGCTGAACGTCTACGTTTCTTCTCAGAAGAGGCCGAACAACCTTCTCGTGCCCCTTTGATGACGCCAAGTGTAGCACCGTGGCATGGCCTTGGCCTTGTGTATCGGTGTCAGCGCCATAGTCCCGCAGAAGCTCGGCAATGCTTCCATGGCCCGCAGATGATGCCATTATCAGTGCTGCCGCAAATCTTTTGTCTTGTGCATCGACATCGGCACCGCTGTTGAGGAGAAGCTCAATAATCTTGTCATGGCCATGCAGTGACGCTATCTGAAGGGCCGTTGGGATTCCACCGCCTTGAGCATTGACATCGGCTCCTTTGCTGATGAGAAGTTGCACAATTTCCTCATGCCCATTCGCAGATGCTGCTTGGAGAGCTGTCGCGAACCACTCGCTTTGCGCGTTAACATCGGCGTTGTTATCGAGGAGACACTGGACAATGGTCTTATACCCCTTCGTAGATGCCACATGCAAGGCAGTTGTGTACCATGCGCAGTGTGCATTGATATCGGCGCCACCTTCAGCAAGGAGTTGTACAATTCTCTCATGCCCATTCGCTGACGCGACTTGTAGCGATGTTGGGTGTCCTCCACATCTAGCATTAAGATCCGCGCCTTTGTTAATGAGACAGTTTACAATTGATTCGTGACCATGCAGGGACGCTAGTTGCAGAGCAGTAGCATATCCAGCGCCATTGGCGTTCACATCAGCCTTCTTGTTGATGAGAAGAGTAATAATCCCGCCGTGGCCGTGAAGCGATGCGAGCTGCAAGGCAGTTGGGAACCTTCGGTTTTGCGCATTGACATTGGCGCCATGGTGCAGTAAAAGCGCGACGATCCTGTCATGGCCTTTTGATGATGCAAGCTGGAGGGCTGTTGCGAACTTCTCGTCTTGTGCATCAAGGTCAGGATGCCTATCAAGGAGAATTCGCACAATGTTCTCATGACCCTGTGCCGCCGCTGCCTGAAGGGCGGTCCCGTAGCCTCTCCCACGCGCATTTATATTTGCACCTTTATGAAGTAGAAGTCGTACAATCTTCCCGTGGCCATTTGCTGCGGACGCTTGCAGAGGCGTTGCAAAGCCCCCACCTTGAGCGTCAACATCGGCATTTCTATCCGTGAGTAGCTGGGCAATCTCCTCATGACCGCTCGCTGATGCTAGCTGAAGAGCTGCTGCAAATCTTCCGTCGTGCAAATTGACGCTAGCATTCCTTTCCAGCAGCAGCTGAACCACTTTCTCACGGCCATAGACAGAGGCAGCTTGCAGGGCTGTTCCAAAACGCCCAATCTGCGCATCAGGATCGGCACTCTTGTCGAGCAGAAGTCGGACGA
>JCP043_chr10:413593-414114
CATTTCCGTTATCGATTCACAAGTGCACCTTTGGTCGATGCGGCCCGAATTGATCCAGCTCCTCATTGATGCACACGCCCCGTTCAACCTCTTACCGCGAACCCTTTTCCTCGCTGTCAATATTCTTGACCAATACTGCTCAAAACAGACCGTTTACGAACAATATTACAAGCTAGCGGGCCTCTCGGCGCTTCTTATTTCATCTAAGCTTGTCGATCCCCCGGACCATACGCTCCATATGCAAGACCTTCTTAAATTTTGCCAATGTGACTACGATCGTTCCATGCTAATCAAGATGGAGAGGCACATCCTCAAAGTTCTTGAGTGGTCCATGAGGTGTGCTACTGTTTACGACTTCGTACAGCTTATGACTGCGATGGAGGGTCATGACGAAGCAGTCCAGCACATGGCAACGTACCTCGGTGTGCTCTCCTTGTCATATCGAACTTTTGTGGAGGCTAAGCCATCGGTTATGGCGCGGTCATGCCTTACCGTCGCTGGCTTTGTGCTTAACCGAGCCG
>JCP043_chr10:417258-417680
GGCGCTGCCCACAAATCAAATTCAATCAATCAAATTACCAAACAAATCAATCAAATATCCCGAAAATCTTATTTCAAACAAACAAATCCAAAATCTTGAATTTGAGATAACATTTGATATATTTGGTACGGGATATGATGCCATGGAAGATAGCTGGTTAGGCTCATGGCCGCCTTTCCTCACAACTTACCCGGTACTCAAGAGGTGCCAAAGATCTGGCACTTAGATCAGGCCAATCAGAGCCATTATCCGAGCACTTACGCTAGTCAGCCGCCCTCATGTAAGCCCCTCAACATCGAACACGCGCCGTCATTGATGCTTCCTTGTCATGGCGTCTGGCAGTCCTTACCTAATAATGACTAGTTTAATGGGGCTCGACGGCAAACTCATCCCCTCTCCATCCCCTGGTTTTGCTCACCCTT
>JCP043_chr10:417679-417794
TGGAATATTTGAAATGTTTGAATAAATATCTCAAACAACAAATCCAGTGTCCAAAAGTATCAAATAAATCAAATTCGACCACGGATTTGATCTGTTTGATTTGTGGGCAGCGCTG
>JCP043_chr10:433951-434249
GAAGGACTAGGAACGACATCGCTACAGGACTTCGTTGTTCCAAGAACGACAGTGTTGCAATTATCTGTCGCTCCCTTAATAAATGCATTCAATATATAGACCACATTCATTAGCACTTTCGTAGATTCTAGCTCACCAGCTGTCAATAACACTTCCCAACATTGATCAAAGCGTAACAAGTATTGAATCTCCTATCAAGAAACGTGGCACGTCACACCGCTCACTCTACACCCTGCGGAATCTGCAGACAATAAACCTAATACGGACCAGTTTACCTGTTTGCAAACGAACCATCACA
>JCP043_chr10:439226-439388
CTCGCCTCCTTACTTCGCATCTCCTCTTCAAGAATCACAGCTGCTTCAGGAACAAATTGAACTCTAGCCTTGCCGCTTGGCTGACGTGCGTGTAGCTTTCGATGGATTCTCAGGTTGTCACCGCGGCTGAAATCGCTTTTCCCACAAAACTCGCAAGAGAAA
>JCP043_chr10:448102-448183
AGACATCGGATGTGCTCAGATGGAGGCATCTATCTATGAACTACCTGTGTGGTGCTATGGAATGGGTGAAGAGAGCTCAAA
>JCP043_chr10:472754-473147
GTGACGGTTATGGTTTTCCCAAGGGATAAACTAGTCCGTACTCGGTTTACGTTGGTAGATTTGTAGGGCAAAGACTGAGCGATCGTTGGTTGCCACGTTTCTTAATGATCAAGCTATGCGTGTTAGGCTTATTTATTGATGTAAAGAAGTCGTATTGATAGCTGGTGAGCTAGGTTCTATGAAAGTGCTAATGAATGTGGCTATATACTGAAGGTGATCCGAGAGGATCTTTGAACTAGTTGGACCACGGTGATCCTGTTTCCGGTAGTTCCTGGAGCGTCGTGATCCTGCTCGTGAAGTGATCTAGCTCTGATTGGTCCGTGACCGTGGTGGACTTGTGTCTTGCATGAGCTTTTGTGGGGTAAACGTGACGTAACCGCGGGGGTCGTGACA
>JCP043_chr10:484243-484344
AGAGTCCTGGCTGAAACCAGAGGCCGCCGAGCTTTCTATGTCAAGGTCCTGGGTACAGACCAGGTTGTGGCACTGTGGCTCGGACAGTGCACATCACGCCA
>JCP043_chr10:487961-488064
ACGGTCAATTTCAGGTTCAATTACTTGCATACTGCTCGCGATTTGCTATTTTAGGCGGCGAAACGAAGAATGGAAAGCAGGAGTGTAGAAGGTGAACCTGAAA
>JCP043_chr10:494796-494915
AGCTAAGTTCAGTTTACTTTCTACTGTACACTTCTGCTTCCCATTCTTCGTTTCCCAACCTACAATACTAAATCTTGCGCGGTTCAAAGATAACTGAATCTGAAGTTTACTGTACCGGT
>JCP043_chr10:498665-498883
GGGGGCAATACGTTTGAATCCATATTCAAGTACACGCTCTCTAATTAGCCCAATTGTGAGTGTGTTACTAGTGTAGTAATGTCTTGATAAGGAGTAATGACTGCTTAATTAAGCTAGATTTATACTCAATGAAGCTAGGACACTGTCCACGAGAACTACATCACCCGAACTACCAGTAGGACCTCAGTCTGGATTCAGACTTATTGCATCTCACTGTA
>JCP043_chr10:501639-501693
AAAAGAAAGTCGCAGGTGTGCAGGTAAGTCTAATGCTTGGAAGCTAGCCAGGGG
>JCP043_chr10:516265-516373
TCCAGTCAATTTGAGGTCCCGTCACCTGTTCAAAGTCGGCGCTTGCTATTTTAGGAGGTGAAACGAAGAATGGAAAGCAGAAGTGTGAAAAGCAAATGTGAAATTGGC
>JCP043_chr10:521518-522125
AGGCTTTCTATCCATATTCCATAGTCCATATGGAACGATTCTTGTATGGATTACGGATTCCTCCTCGTATGGAAGCTTATTCCATACGTATGGAATACAAGAAATGACGTCATCTATACTTTACCATTTCCGTATTAGGAAAAGCGCGCATTGTCTCGCCCCTCTGTCAGCGCGGCTGGAATCCCTGATGCCTGGTTTTGTCCGACTTATTGTACGACTTCCCAGCAGCTACATCAATCCTGGATACGTTTCGCCGTGCACCAGAAAAGAGTCAAAAGACACGTTCTGGCTAGGTGGACATGGCATGTTGATATCAATGGTCATTTTGGAGAGACGGTACTGTTCATGAATCCATATTGCTCGCCGAGCCACCAAGTCAGCGGGGACTGGCCACTAGCGGCACAACAACTTTTGTTCCTGGCGGAAATCATGAACATGAACTTGTTGCCTGACTGCGTCGCCCTGAATGGTGGCCGCCGGGATTAACATTCTTCCGTTGTATTTCCATACGTATGGAATACAGCCATCTCATATGGAATATGGATTAACGTGTATGGATTATTCCAAATGGATTAACTAATCCATACGCGTATGGATAGAAAGCCTG
>JCP043_chr10:533769-533838
TTGTTTTGCTACCTAAAATAGTAAATTGAGATAGATTTACAGATAACTGAAACAGAAATTGACCGCATC
>JCP043_chr10:552718-552766
GCTACGACTGAGCACCTTTCCAACACCTACTATTCATCCCTTCCCTAC
>JCP043_chr10:552959-553177
GTTGGAAGGATTGATGGTTCCCCCTCAACTTCAGGATTAAGGTTCAAGATTAAAGTTAAAGTTTGATGTCCTAAAACTCATCTAGGACTCTAGGACTCAAGTCCTAGATTGAATCAGTCGAAGATATAAGGCCTCAAAGGCCCTTCGACTGCAAGGAGTTAATAAGAATAACAATCAATTGTTAACTGCACTCAGCATCCCTGCGTAATCCAACAACA
>JCP043_chr10:553697-553892
GTTGGAAAATCCGGGAATCCCCCTTATCTTCAGGATTCAGACTGTTAGTCTGAAAGCCCTAGATTTAAAGTTCAAAGTCCTAGATGAAACTATCTAGAGATATAAACCCGAGAAGAGCTCTCATCTCAATAATGAACAACCAAGTTTCATAAAAATACATTTTTCACCCAGCACTACTGCGTAATATAAACAACA
>JCP043_chr10:554819-554899
AACTTACCATGTTGACCCCTTTGAGAGTCTTATGGACTTTTTCTGCGTCAATCCACTTGCTTGGACCGACTTTACCTCGG
>JCP043_chr10:554911-555275
TTGCCAATCGCGGCTTCACAAAGAAGAAGCAAAGCATCGCTCCTAGTGTTGCAGTCCTGGGCCGCCACGGACGATATATCGGTGAGGTCAATGCCCTTGGCGAAAAGAGAACCAGTCAAGGGACCTCTAGGGGGTGGAATTTGAAGACCATGGCTAAGAATACTACAGTAGTTTACGGCTCGGGAGCCGTGCCAGAGAAGATAACGTTTGGAGTCCTTGTCAGGATGATACGGCGAGGATTCTTCTCGAAGATTAATGCGGAATATATCCTTTACTTCATAGTTGTCAAAGGCTCTATGATTGTTAAGATATTGGTTGATAGTCTGGAATTCAACGCTCTCTTGACTCAAAGCAGTCATCTCTT
>JCP043_chr10:557861-558070
ATAGTAAGATCGAAGTCGGTTGTCCCTTTTTGGCAGTCACCGATTTAATACCGCACGGATGTTATTGACGGGGTGCATGGCTTACAGAGTAGTCCAAACCTATTGGCAAGGTATTCCTGTACGTCTTGCGGGCAGCTTACGTGCATGTTCAAACAGTGTAATACAACTTCACAGCAGATTGTCATCAATCCATTTTTTATTACCTCCAG
>JCP043_chr10:558136-558339
GTTGTTTATATTGCGCAGTAGTGCTGGGTGAAAATGTATATTTATGAAACTTAGTTTTTTTTTTTTTCATTATTGAGATGAGAGCTCTTCTCGGCTTTATATCTCTAGATAGTTTCATCTAGGACTTTGAACTTTAAACCTAGGACTTTCAGACTAATAGTCTGAATCCTGAAGATAAGGGGGATTCCCGGATTTTTTCAACA
>JCP043_chr10:561074-561223
GCTGAACAGGTGCTGGGGCCTCACGTGCAAGCAGGGATACTTTAAGATTACAGCCGAAATGGTAAAACCTCTAAGGGGTAGATTTCAACAGAACACAACATGAATACACGAATTCACATCAATGAACCGAATACACGTAATGTCTAACA
>JCP043_chr10:571590-571876
TATTTTTCGTCCGGGGGACCATTGGCCCCGAAGAGTCTCCTACTGGAGCACAGGACGTGCTAGGCTAAACTATCCATCAAGTTCACCCAGCATATCATCGGCACAAAGGCGCATTACTCTCAAGAGGGCATCCCGTCAGCGGGAACATATCCCTCTCCAGCCTAGAATTCTCTTGCAAAGATAGATCAAGTAGCTTTCCATGCCAAAAGGTAGGAGAACCATGATCTCTAAGATCGCCAGTAGCTGCAGCCCCAGGACTGTGCATCCTTGGGGAAACCCTTTGCAG
>JCP043_chr10:571872-572435
GCAGAGATTGGTCAAGCAGCTTCCGAGCTGCAAAAAGGGCAACGAGCCATCTGGGGTCCGTGCCTTAAAGTCAGGGGCACCAGAGGGCCCAGAAAGTCGAGCAGCCAAAGGCTGTTTGTGTTGTTCGGGCAGCTAAAGCTACAGTGGTCGTTCGAGGCAGCATTAAACTGCAGGCGAAGGTGAGGGTGAGGGTGCGATGACCCTCAATGTCAAGCAGCAGGATGCTGCGAATGTCGAATGTCGTCTGGGCAGCCGAGGCTGCAGAAGTCGGTCGTACGGGAAGTCGAAGGGCGCAGAGGCCGGAATGTCGAGGTGAGAAGAAGTCGCAGATAAGACAAATGAAATGGTGCCCGGAGGCGACGTCGAGAGCTCGCGAAGCTCAGTGCCGTTGAAGACACTTGTCACGAAGAAAGGTCAACTCTCCGAATCCCTTTCTTCTGGCAGCTGTTAGGTCCCGCTAGTCCCACAGTTGCTTTTGTCGCCATTTTGGCCTGTAAAAATTCTCTGCCCTAGCAGAACGCTAACAGCGGGTGCCAAGGAAAGACTTTTACAGGAGAGAGTTG
>JCP043_chr10:575017-575051
TTTGTGTTCTTTACCTTTGTGTTGGGGCTGAAGC
>JCP043_chr10:575051-575192
AAGCTTCGAAATCGATCGACCAATCGATTTGATCGATTCGATTAATCGATTCGATATCGATATCGATCGATCGATCAGAGCTGCCAGTCGATCGATATCGATCGATTACAAGTCCTGATCGATCGATTTGATCGTCGATCG
>JCP043_chr10:575091-575203
ATTAATCGATTCGATATCGATATCGATCGATCGATCAGAGCTGCCAGTCGATCGATATCGATCGATTACAAGTCCTGATCGATCGATTTGATCGTCGATCGCCACATTCATC
>JCP043_chr10:578186-578380
TTCTCCAACTGGCGAGCAGGGTCAGCGTAGATAGGGATACCTAGTGAGAACTATGAGTGATCGATCGACGATCGATATCGATCGATCAAAAATTTGAACCGAATCGATCGATATCGATCGATTGAAGGCCCTGATCGATATAAATCGATCGATCAGAGCTCACAGTCGATCGATTCGATCGATTTCGAAGCTTG
>JCP043_chr10:578380-578416
GGCTGAAGCCTCTTCTAACCTCTCCACCTTATCACA
>JCP043_chr10:593904-593957
TTTGGGCGAATATAAGATATCAGCCACAAGTCTCGGCTGCAAATAACACATTT
>JCP043_chr10:602433-602873
CGTGATCTCACATGCCCACGTCTAGCCAGCATGAGTGCATGTCAACCTAGCTTACGTCAAGACCAGCCAAGACCATATCCCGAGATAGGTCCAAGCTTTCCCCGAGGCTCTGCGATGCAAATGTGTTCTTCAGGTTGTGTGCTTGGAAGAGCGGACGACGGTTTTGCAAGTATGGAACAGTATCCCCTCTTCTGGTCTGAACACGACACAGGTTCGCTCTCTCTACAACCTATGCCCAGAAGCCTAGAAGGTTACTGGCCGGGATATTATAAGATAGGCGAAATGTTCGACTCTCCTCTTCGGCTCCCCAGTGGCCAGCACCCGCCTTCTCCTGATAGGCATGAGACTTGGCATACAGGAGGTCATACGAGCTGGGTATCTCTTGTCGTACATAGTCAGGGAGCGTTTTTTTAGATAGCCGGGAGGATGATTTCATCATA
>JCP043_chr10:602888-603275
TCCAGTAGGGAAAAACATCAGAATGGAGAAGCGAACGCCGGCAATGGTCAAAGTACCGATAGAGATATATTGCATATGTACCAGATCCAGACCATAAGACTACATCACTTGAGCGGTAGAATTGTTGCTCTTGTGAGGCGGGAAAAAAGAGAGTCGAGAGTGAATGGGGGCTCGGATGGCAGACAGACTGTTTGCTCCAGACCAGATGCTGTCGACATCCCACTGTCATCGAGTGCTGGGACAGTGAAGCCGTTGTCTTGCGGAACGACATCGGTTCGGCCGGCTAGTCGGAGGGGAAGCCCTGCCATTGTGGGAAGGAAGCGCGGGGGTCGCAGGCCTCATCCCGTCCTGTAAATATTGTGGGAAGGGGGGAAGGGAACGGCTGAT
>JCP043_chr10:605033-605079
GTTACGACCCTCGCGGTTACGTCACATGTACCCCACAAAAGGCCCA
>JCP043_chr10:605165-605354
TGTCGCAGGCCGGGCATGGTCTCAATGATCCTCAGGAACAACAGCCCTTAGTAATCAAGCTGGGTGATTTAAAGTAAAACCTGTGGGATAGAATACCCCACACAGAAGATAGAACCAATCAACTCACTACTGCTGCTCATTATGAATGACCCGACCTTCAATCCACTTTAAGCACATCCAGTGCGACAC
>JCP043_chr10:605434-605638
ATAAACCACAATCACTAGCACTTTCATAGACTCTAGCTCACCAGCTATCATAAAACTTCTTTACATTGGTCAAGCCTGACACGCATTGAATCTACCATTAAGAGACGTGACACTTCGACAAGCTCAGTTACACGCCCTACGCAATCTGCCAACAATAAACCCAAGCACGGCTTAGTTTAACCTAGTTGGACCCCAACCGTCACA
>JCP043_chr10:616952-617007
TGTGATAAGGCTGAGAGGTTCATAGAGGCTCCAGCCCCAAAACAAAGGTAAAGAA
>JCP043_chr10:625352-625488
CCAGTGGGCAAATTCGACTAGGGGTTCAAAGCCGCCAGCACATTTCTCGGCCAAATTAAATTACAATTTCTTCTTTAGGGCTCGAACTAGCATTCCAAGCCAAGTTTATTCAATTTCAATTAGTATTGCAGTCATG
>JCP043_chr10:636936-638229
ATGTTATGTTATGTATATTTTTCCTCCCGGGGGCCATTGGCCCCGAAAAGTCTCCTATTGGAGCACAGGACGTGCTGAACTAGACTATCTACAATCGCTGCCGTGCTGATTCTCGCTCGGATCATCTGCAAGGCCTCTTGGATCGGAGCCGTATACATGCTCGAGCGTTTTCTGTACTCATTACCTCCAAGAGGCACCTCTCTACTCGTAGCCAGCTCTACAGTAGTTGTCGGTGAAGCACGTCCCATGGACATCAATACAGTTTATCTCAGCAGAGCTTCCCTCCAGCAACGCTTCTATCTAGTTCATCCAGCATATCAGCGGTACAAAGGCGCATTTAATTTCAAGAGGGCATCCCGTCAGCGGGATCTATTCCTCTCCAGCCTAGAATTCTCTTGCACAGATAGATCAAGTAGCTTTCCATACACTGGGGCAGGAAGTCCATGATCCCCTAAGATCGCCAGTAGCTGCAACCTAGGACCGTACCTCCTTGGAGAAACCCCTCGCAGGGAAAAACCCAAAGCGGCTAGAACGCTGCTCTGTGGACAAGGCAGTCGCCTCGTTCCACGGTCTCCAGGTAAGCTCTGTACCATTTCGGCCCAGCGGTTTTGTCTAGTGGTCTCAGCAAGTGAGACAAATTGTCGAAGCCCAGTCGTGTTTCGGGCGGCAGCCGAGGCTGCAGAGAAGAAGATGTTCTCTGGGCAGTACACGACTGCAGAGATCGGTCATGCAGCTTCCGAGCTGCAAAAAGGGCAGCGAGCCATTTGGGGCCCGTGCGTCGAGATAAGGGGGCACCAGAGGGCCCAAGAAGTCGAGCAGCTAGCGGCTGCTGGTGTTATTCGGGCAGCAAAAGCTGCAGAGGTCGGTCGAGGCAGCGCAAAGCTGCAGGTGAGTGAGGGTGAGGGTGCGATGACCCTCAATGTCGAGCGGCAAGATGCCGCGAATGTCGTCTGGGCAGCCAGGGCTGCAGAAGTCGGTCGTACGGGAAGTCGAGGGGCGCAGAGCCCGGATTGTCGAAGGCTCGCGAAGCCGGAATGTCGGGGTAAGAAGAAGCCGAAAATAACACGTGAGACGTAGCGCCCGAAGGCGATGTCGAGAGCTCGCGAAGCTCAGTGCCGTTGAAAACACTTGTCACGAAGAAAGGTCAACTCTCTGAATCCCTTTCTTCCAGCAGCTGTTAGGGTCCCGCTAGTCCCGCAGCTGCTTTTGTTGCCATTTTGGCCTATAAAGATTTTCTGCCCTAGCAGAACGCTAACAGCGGATGCCAAGGAAAAAATTTTACAGGAGAGAGTT
>JCP043_chr10:638246-639524
TGTATGTATGTATGTATATTTTTCGTCCGGGGGGCCAAAGGCCCCGAAAAGTCTCCTACTGGAGCACAGGACGTGCTGAGCTAAACTATCTACAATTGCTGTCGCGCTGGACTCCTCCTAGAATACCCGCCATGTCCACTCGCATCAACGGAGAGCCTCTCGAGCTCCTTCCCCCGAGGGCACCTTCCTACTCGTAGCCAGCCCTACGGTAGGTTCAAGCACATCATCTTGGATGTCAAAGCAGGTGATTCAGGAGATATCCCCATGCAACTGCGATTCCGTCTAGTTCATCCAGCATATCATCGGCACGAAGGCGCATTACTTTCAAGAGGTCATCCCGTCAGCGGGAACTATTCCTCTCCAGCCTAGAATTCTCTTGCACAGATAGATCAAGTAGCTTTCCATGCCCAAAGGCAGGAGAACCAAAACCCTTAAGATCGCCAGTAGCTGCAACCCTAGAACTATGCATCCTTGGGGAAAACCCTCGCAGGGGAAAAACCCAAGGTGGCCAGAACGCTGCTCTGTAGACGAGGCAATTGCCCCCTTCCACGGTCTCCAGGTAAGCTCTGTACCATTTTGACCCAGCGGTTTGTGTCTAGTAGTCTCATCCAGTGAGACATATCGTCGAGGCCCGGTTGTGTTCCGGGCAGCAGCCGAGGCTGCAGAAAGAAAGAGGTTCTCTGGGCAGTATGCGTACTGCAGAGGTCGGTCGTGCAGCGTTTGAGCTACGAAAAGGGCAGCGAGCCATTGGAGGCCCGTGCGTCGAAGTTGGGGGCAACTGAGGGCCCGGAAAGTCGCGCAGCTGACGGCTGCTGGTCTTGTTTGGCAGCCGAAGCCACAAAGGTCGGTCGAGGCAGCGTTGGGCTGCAGGTGAGGATGTGGGTGAGGATGCGATGACCCTCAAGTGTCGAGCGGTAGAATGCCGCAAGTGTCGTCTGGGCAGCCAGGGCTGCAGAAGTCGGTCGTACGGGAAGTCGAGGGGCGCAGAGCCCGGATTGTCGAAGGCTCGCGAAGCCGTAATGTCGAGGTAGGAAGAAGCCACAGATATCACAAAGGAAAAGGTGCCCGAAGGCGATGTCAAGAGCTCGCGGAGCTCAGTGTCGTTGGAGACACATGTCACGAAGAAAGGTCAACTCTCTGAATCCCTTTCTTCAGGCAGCTGTTAGGGTCCCGCTAAGCCCACAGCTGTCTTTGCTGCCATTTTGGCCTGCAAAAACTTTCTGCCCTAGCAGCGCGCTAACAGCGGGTGCCAAGGAAAATTTTTTACAGGAGAGAGTT
>JCP043_chr10:645647-645803
GATAGCTCTTTCCCTGCAGTTTTCACCCACGAAGGTGTTTTTGGGGTTTTAACGAGGCTCGACAGGCGTGCACATCAAGCCCAACAGCAGCTCGAGTGGGAGTGTTGAGACAGTGTGGCTAAGGTGGTCCGACCTACTGGTGGCTGCGATGTGGAT
>JCP043_chr10:648080-648275
GTTGGAAAATCCGGGAATCCCCCTTATCTTCAGGATTCAGACTGTTAGTCTGAAAGTCCTAGATTTAAAGTTCAAAGTCCTAGATGAAACTATCTAGAGATATAAACCCGAGAAGAGCTCTCATCTCAATAATGAACAACCAAGTTTCATAAAAATACATTTTTCACCCAGCACTACTGCGTAATATAAACAACA
>JCP043_chr10:651043-651140
CCCTACTCTTCTACTATAACTTGTCGTGTAGCCCAAATTGTTGTCTTCGCCTAACGATTCCTACGTGAATTGTTGTGTCGATCTCTAGAGAGAGGGT
>JCP043_chr10:651187-651341
AACCCCGGTGTCGTGCCACCATTCTTCCGAAAGCTGCTCGAGTTTGACCGTGACTCCCGAACTTATGTTCAGAGTCGCTACTAAGCACCCAAGGATGGCTGGTCATCGGATTAGTAGATTCCTAAAATTCAACCCGAAAACGAGTATCTGGACT
>JCP043_chr10:654428-654489
GATGAAACTAACTGCTTCCGGCAGATTGTAATAGAGCCGAGTCTTTCGAGCTTCTGCAGCT
>JCP043_chr10:654437-654498
AACTGCTTCCGGCAGATTGTAATAGAGCCGAGTCTTTCGAGCTTCTGCAGCTTTGCTGGGG
>JCP043_chr10:654839-655075
TATTAAAGAAAATTTATTTATACTGTATTTTAGCAGGTTTTTTATATAATATAATATCAAAAAAAATCTAAAAAATAATATTTTAGTTTTAAAAGCTATACTACTTAAAACTATAGTTTTTAATATTTTCTATTATTTTATTTTAGCTAAGAAAGTGTTATAGGGTAAGCTGTTTTAGGTAGCACAGTATAGTGAGACACTCGCTTGTCTGAGACACTCGCTTATCATGTACGTTA
>JCP043_chr10:655132-655283
CTGTCAGACATTACGTGTATTCGGTCCATTGATCCAGATTGGTATATTCATCTTGTATTATGTTCAAGTTCTGCCCCTTAGAGGTTTTACCATTTCGGCTGTAATCTTAAAGTATCCCTGCTTGCACGTGACACCCAGTGCCTGTTCAACA
>JCP043_chr10:655285-655445
AGCCAACGGAAACGCGACGCGTTAGGTTTTCTAATTTCATTTGTGCGGTACGAGAAACGCAGTGCATTTCCATCGGGGAAAATATGGGTGAAAATGTTAGACAATAATTAGTTAAAAACAGGAAACACAATGCGTTTCTGCTGATAATTCTTAAGAAGGG
>JCP043_chr10:674196-674326
GTTGCAATTGGTTACCGTAACAGCGCTGTAAGGCTTCTATGAGGCAGCTGTAACACACCTATAATTGCTTGCATGTCGATTATGGCCCGATCTCTTACCCTGTAGTTTAACGGCTTGTACAACCGTTACA
>JCP043_chr10:678917-679590
AAGTAAATTTCTAGACAGCTTATCGAATATGAAGCACGTAGACGATATTATGAATATCGAGCGCAAGTCGAAGAATACTATCCATTGTCTTGATCGCCAGTTCACGGGTTTGGCTCTGAGGAGATTATCCATCTTGGCAAAAACAGCGAAGAGTTCAGTCATCTCGAGAACTGTGTCAATAACTCTAGTGGTGCTACTCATAAAACAGTTTTCGTAGTCGGAAATATCATCCGCATCAGGCGAGAAGAGGATTTCAAGCGATTTAACGATTCGGTTTTCCATAAGATGGAGTCGGATCGTTGTCTTCTCTGGCACGGTTTGAGAGTTACAAACTATGCTGGTATCCTTAGCCATGGTCTCCTAATTGCTCCCTGTGGATTTCCCATGTCAGGGTATATGCTTGGCAAGGGCATTTATGTTGCTGAGATGTCTTCTAAGTCAGCCAGCTCCTGCCATCACACAAAGCCTGGCGGCGAGGGCTTGCTCCTTCTTTGTGAAGCTGAGCTTGGAACTCCCAGGCAAATGCTCACTGTGGCTAACCACAAAGCTGGCGGTGGCGCCAAGGAACAAGGCATGCACAGTACCAGGGGCCTAGGTCGCCTGGTTCCCCAGCGAATGCGTCGATGCTGGTATTGTTCACGAGGATCTCAAAGGGTGTTCAGATGGTAAGGTT
>JCP043_chr10:680198-680304
GGCAACTATGGGGGTGGTTGGCAGGCTGCCTGAAGTGTGTTATTTGACGAGCTATTGCCATTTATAGTTGAATCTGCCCAGAGCAGAAGCTTATGGCGCGCCTTAC
>JCP043_chr10:681419-681639
TTTCTGCTGGATTAGTGATAGCGCCTCGATAAAAGAAAAATGTGTTTTGTGGGCCTCCGGATATATCAATACACGCTGGCGGAGAAAACACCTAAAAGGACAGTACAGAGACAGAAGAAGGAGGACCTCCGGGGACTAACGTTAGATTGATCCTCAAGTGTGAAAATCAACCCCATTTTAATTGGGACATCAATCGTACTCGCGTATCCACTACCTTCCA
>JCP043_chr10:693009-693075
CTACGCAATCTGCCAGCATAGACCTAGTACGGACTGGTTTATCTCTTGAGAACTGAAAACATCACA
>JCP043_chr10:696644-696677
TGTGTTATTTGCAGCTGAGGCTTGTGGCTGAAA
>JCP043_chr10:697986-698024
TAAACTTTTAGCCATAGGTTTCAACTGCAAATACACAT
>JCP043_chr10:704213-704296
TAATTGCTTCCTATAAAGTTGAACTTCGGGCTGCTGATATAGATAACGAGGATATATTATTTTCTTCCAAAGTATAAGTTCCT
>JCP043_chr10:709758-709932
TGCTAGGTTTATTGTTGGCAGATTGCGTAGGGCGTGGTACTGAGCGTTTTCGACGTGTCACGTCTCTTAATGGTAGACTCAATGCGTGTTAGGCTTGATCAATGTAAAGAAGTTTTATTGATAGGTGGTGAGCTAGAGTCTATAAAAGCGCTAAGGAATGTGTTCTATATACTA
>JCP043_chr10:709759-710012
GCTAGGTTTATTGTTGGCAGATTGCGTAGGGCGTGGTACTGAGCGTTTTCGACGTGTCACGTCTCTTAATGGTAGACTCAATGCGTGTTAGGCTTGATCAATGTAAAGAAGTTTTATTGATAGGTGGTGAGCTAGAGTCTATAAAAGCGCTAAGGAATGTGTTCTATATACTAGTTAGAGCCGTTTGGCTCGGTAAGGGCTGGCGGTGATCCATGAGAGGGAGCGACGAGGATCGTTCGTGATCCATGGTGAT
>JCP043_chr10:710034-710071
ATGGGGCACACGTCACGTTACCCCTAGGGTCGTAACA
>JCP043_chr10:713681-713746
CAACTTCCGTGTGCTGATTATAAGCTCTCAGTCACATGTTTTGATTGAAACTAAAACATCTAGCT
>JCP043_chr10:715957-716086
TTAGGAATTCAGTAACCCGATGGCGAGCCATCCTTGGGTGCTTAGTAGCGGCTCTGAACATACATTCGGAAGGCGTGTCGTCAGGGTAAAACTCGAGCAGCTCTCGGAAGGATAGTGGCACGATGCAGG
>JCP043_chr10:716138-716235
CCATCTCTCTAGAGATGGACATAACAATTCACGTAGGAATGCTTAGGCGAAGACGACAATTTGGGCTACACGACAATTTATAATAGAAGAGTAGGGT
>JCP043_chr10:719062-720113
ATAAACTTACCATCTCAACGCCCTTGAGACTCGGGTGAACAATTCCAGCGTCGACCCATCTTCTGGGACCAATTTTACCTTGACCCCATGTACTGTGCATGCCGTTCTTCTTGGCCTTAATGCCGGCGTTGTAGTCAGCTTCTATGAGGGTCTGCATAGCACCAAGCGCAGCTTCACAAAGAATAAGCAATGCCTCGCCACCAGTGTTCATTGAGTAACAGTAACCAGCCGACTTGGAAGAGCAATCGGCGAGATAGATACCCTTTCCGAACATGTATCCTGATACGGGAGCTTCAGGAGGTCCAATGCGAAGACCCTGGCTTAGGATGCCAGCGAAATTTGTGGATCGTGAACCGTGCCAGAGAAGACGCCGATTAGAGGGAATCTTGGAGAACTCAGAGTTATCAAATCTCTTACGCTCGCCCAGCCTCTCGATACGGAAGATGTCCTTGATAGTGTAAGTCATCTTATGGGCAGCGCCGCCTGAGTTGTTGAGATACTTCATGATATAGCCAAATTCACTGCTCTTGTCGTTGAGACGCGTCATCTCTGCAAGGCCAAGACCCTGGAACTGGCGGTTAAGAGGATGGATACTATCTCTCGTCTTGCGGTCGATCTTCATCAGGTCGGCGGCAACCTGCATGTCAGGTAAACTCTGGAGAAGTTCTATTTCTTTTTTGAGGAAGTTCTCGTCACAGATGATGGGAGGTTGCTTTCGACCAAACGCGTGTGGAATGAACGAATAGTAGGTGTTAGAAAGGTGTTCAGTCGCTTCAGTGATTCCCATGTTCCACTTTGACGATGCAAGGGTTGGGTCGTCAATCAAGGCAGCGAGGTCCTTGAGCTGCTTGAAACCGCCAGTGATAGTTCTCTTGCTCAGCTTGCCTATCGGCAGTTTGTTAGCGTCGTACTTGAGGGCAGAAATTGTATTGCTGAAGCATTGCTGATTAAAGATGAGCTCCATCAACTCCTTGACGGGCTTCTCGAGTGAGCATTCAGGAGGGGAAACCTCATGTTCCTGTTCGCCCGCCACCTTCTTGACAGCCTTGTT
>JCP043_chr10:721352-721693
GGCCGTTGTAGAGCTGATGAAGATTATCCGAAACCAAGACTACCTCCGACAGCTTCTGTCTTCCCTAAACTATAACTATAAGGAAAGCCCTCTAAGCGAACTCAGCAACGAAGACATTCGTAACGGTTTCTCTAAGCTTAGGGATATTGCTCGTTCGATCTATAAGCTTGAATCGTCTGATGAACTGCCGAACTGTAGAACCTCGTGCAGGAAGGAGCACTCCACAGAATACTATTCGTCTATTCCTCACGAATTTGTGAGAAAGCCGCACCCTGTCATTAATAGAGAGGATCTTGTTGCAAAGGAGTTAGAACTTCTAACTATCCTGTCGTACATGAAGG
>JCP043_chr10:721756-722269
AGTTCCTCCACGTGGAGAGATATCTCAATCAGTCTCACAGTGATGGATACAGGAACTACGAAGTGAAAGATATCTTCCGTATCAAGCGTCGGGGCGAGACTGAGCGGTTTAAGAGCTTCCAATCCTCTAATAGCACTTCCAAAAGCCGTCTTCTTTGGCATGGCTCACCAGTCACCAGCTATGGAGGAATCCTTAGCCATGGCCTTCGAGTTGCACCTGTCCGAGACCCCCAATCAGGTGACCTTTTATGCAAAGGCATTCATTTTGCTGACATGTCTTGCGTGTCGACCGAGCACTGTCACTCCGATAGCACAGGTGGTGAGGCTTTGCTTCTTCTCTGTGAAGTTGAGGTTGGGGAATCTCCCTTGGAAATGTTTAGTTCGAGTCTTAAAACTGGTAACGTTACCAATAAGAGCAATAAGTATAGTACGTTTATCCGCGGTCGAACAGGTCCCACCCAGTGGATCGACGCCGCCGACATTCATGAGAGCCTCATAGGCATTGAAATGGTAA
>JCP043_chr10:727607-728760
CCGTACAGTTTTCGCCAAGGTGTTGATCTAATGTTCAACAGTGCAATGGCTACAATAAGTCGCACGTCATATATGTCTCATTGTTGGCTGAGTATATATTCAAAAAAAAGTCTTTTGGCCACATCTGTTTCGGGTGTATCGATCCTGAAAATATACAATTTAGTGTAAAATCGATTTCTCTGTTTCCTCTTACGGATTTGAGATTCAAGGACCACCAACAGCGAGAGCTGTATATTGTTAAGTTGGGGCTATATAAGGAAAGTATGAGGCTATACATCGCATGCCACGTTACACAGCTATATAGCAGTGCAACTAGGCTGCCCTTGCGTCCGCGTTGCATACATCTTCATATCCATCAAGCGGTCTCTACAGTATTGGCCCATTCTTTCTCTCTGCTAGACTTTTACAGAATGCCTCTAGTTGAACTTGACGTCGTTCGAAGAAGGTTGCACTAGTTTTGCATTGTCTCTAAAGACGCTATATATTCATGGGCATCATAATAGCCAGTCCTCATTTTAATCCCGTCCTCTTCAACGGCCTACCATCCTCATATATACCCTTTTGCCCACTATCTACTACAAAATAGTCATGTTTTATCACCTTTGAGCCGTCTGTCAAATTCAAGTCTCTGTCAAGCGACGTCGAGATACTCGGTACACTGACCAACTTCGCTGCCGCATTGCGTTTCCTCTTTTTGACCAATCATTGTCTAGCATTTTGGCCCAATATTTCCCTGATAGAAATAATGTGATATACATTTCTTACCATGGGAAAGCCGGCCAGGCTGGGTACATTAAAGGTCTCAGAGAAATCCTTCCTCAATATTCTAGGCTCATATATCAAGGGCTCGGTAAAACTGTCGCTTTACTTACTCTTTCGCCGTCTATTTCTCTTCAGATTCTGCTTTTTGAAACCCGCAGTCTTGGGTAAGGGTTGACCATTATCAATCGGTGGGAAAGTCCACTACTTACACGAACATTCTTTGTCAACGGCTCCTGAACGCAAACGTAGCCTTCGTAGAAATGTAAAGGCGAAAGCAGACGAAACAAAAAACACATAATTACAAAGCACTATACTCCTCAATCATATGGATGTAGAGAGCCTAACCAGCGACTTGAGCAGATAGATAAACCCTTTGCTCAGCTATTGGTTA
>JCP043_chr10:733955-734910
GTACTCTCAACAAGGCGATTCCTACTTTGTTGAGTCCGATGAACCTCACCACACAATCATGGCCCGAGAAGCAGCACGCATGATAGCCCGCCGACGGCAAGATATAATCGGCGTTGAGCTCTCGCGATTGGTGGGATATGAGTACCTTGAGGACATCATGCAGCACATGCGACAAATGGAGGTATGATGCGACACATTGACACCCATCCCATATCTTGTGCTTACAACGTCTAGGACGAGACTCTACCAGATGTTTCCCTCATTGATATGCAGAAAGATATCCAGTGGCCCATGCGACCCTACTTGATCGACTTCCTCATCGAGGCCCATGCTGCCTTTGGCCTCCTCCCCGAAACTCTCTTCCTCACTGTTAACCTCCTCGATCGATACTGCTCTAAGCGAGTAGTGTATAAGCAACACTACCAGCTGGTTGGATGCGCTGCTCTACTCATCGCTGCGAAGTATTGTGACAAGAAGGACCGCGTTCCTCAGATTCACGAACTCAACAACATGTGCTGCGGACTCTATGAAGCTGGCATGTTCACTGAGATGGAGATGCATGTAGTAAACACCCTCGATTGGGCCATTGGCCCCACCACCGTCGGCTTTTCGCAACTAATGGTAGCCGAGGAGGGTGATGATCAGGAGGTTGCCCACGTGGCTACCTACCTCTGTGAGATCGCCTTATACCATCGCGATTTCGTTTCCACCAAGCCTTCCGTTATGGCTCGATCATCTCTCTCTCTCGCGCGAGCTATCCTTGGCCGCCCAGAAATTAATAACAGAGGTTGGGGCCAGACAGAGAACGTTACCTTGAATACCTTGGCGTATTACCTTCATCAAACCTCGCCCACACTTGCGTACAAATACTCAACAACAGGTTTTTCTCGGGTATCACAGAAGCTGGCCAGATTCATGGCTGAACAAGCTGCGATGACCGCCGGAGCTGCCAACC
>JCP043_chr10:739247-739427
TTTTAAAGAATTCTTAAAAAGTATATATAGCTTACTTTAAAACTTATATATAAGTTATTAAAATTCTATCTATTTTAGGTTTAATTTGGATTTTTAAAGTATTTTTTAAAAGCTAGATTTAAGGTGTATAGGGTAGTGCGGCGCATACTTGACTGCGGCGCATACTTATCAAACACGTTA
>JCP043_chr10:747897-748596
AGGTAGGATTTCCTTTAATGCCTGCAGCCTCGCTGGCATTCCTATGGTAAAAACTACAAACATTATGTTGTTTCTAACGGACGAATGTGCCAGACGCTAACTGGTCAAACACAAGAAACACGATGCCTCAACAATGTCGGTCAGTGCCGAGGGACTCAGCATCACCAGACGAGAGCTTGGATTCGAGAGGCGGCTCAAATCCAATAAAACCTGACTATTGAGTTGTATATGGTGATTCAACTGGTCTATATGAGGATGGTAATCCGTGGTAGACGACGGGACTAAAACGAGGACTGGTTATTAACGATGTGCATAAATATACGAAACGACGTCAGGACCAACCAGAGGCATTCTGTAAAAATCTATCAAAGAGACAGAATGGGTCAATACAGGAGAGCCCTTTCTATGTATATGAAGATGTGTGCGGTCTCAGGGGCATCCTAGTTCACTGCTATATAGCTGTGTGATGCGAAATCCGATGTGTAGCATCTCATTATGTGGCCCCAATTCCGCATTATGAAGTTCTGGCTGTTGGTACTACTGGACTCTCAAATTCGAAAGAGGAAACGGAGGAATGGATGTTACACAGGTATGTTTACTTTCAAGCTTTACACACCCGAAGAAGATGTTGCTAACAGAAAGATTTTGAACACGTATCTAGCTAATAGTCATATAGATATGACTTGTGAACTACTGCAG
>JCP043_chr10:757740-758700
GTACTTTCAACACCACGACTCTTACTTCGCGGAGTCTGATAAACCTCATCACAGAATCACAGCCCAAGAGGCAGCACGAGTGATGGCCCGTCAACAGCAAGACACTATTCGCATTGAGCTATCAAAATTAGCAGGGGATGAGTACCTCGAGGATATCATGCAGCATATGCGACAAATGGAGGTATATTGCCACATTGACGTTCACCGCATCTCATCTGCTAACAATGTTTAGGATGAGACTCTACCAGATGCTTCCCTCATCGATATGCAGCGCGAGATTCAGTGGTTCATGCGACCTTACCTGATCGACTTCCTCATCGAGGCCCATGGTGCCTTCGGCCTCCTCCCCGAGACTCTCTTCCTCACTGTTAACCTCCTCGATCGATACTGCTCTAAGCGAGTGGTGTACAAACAACACTACCAGCTGGTTGGATGCGCTGCACTACTCATCGCTGCCAAGTATGGTGACGAGAAGGACCGCGTTCCCCAGATTCACGAACTCAACAACATGTGCTGCGGACTCTATGACGCCGGCATGTTCACACAAATGGAGATGCATGTCCTCAACACCCTCGATTGGATCATTGGCCACCCCACGGTCGACTTCTTTTCGCAACTAATGGTAGCAGAGGAGGGTGGCGACCAGGAGGTTGCGCACATGGCCGCCTATCTGTGTGAGATTGCCTTGTTCCATCGCGACTTTGTTTCCACCAAGCCTTCCGTTATGGCTCGCTCATCTTTCGCTCTCGCACGAGCCATCCTTGGCCGCTCCGAAGTTAACGATGGAGGTTGGGACCAGACAGAGAGCGTTACCTTGATCACATTGTCGCATCACCTGCATCAACCCTCGCCTACACTTGCGCAGAAGTACCTTACGACAAGCTTTTCCCATGTGTCGCAGAAGCTGGCCAAGTTCATGACTGAGCAAGCTGCGATCGCCCGTCGAGCTGCTAACCTAGC
>JCP043_chr10:770003-770218
CATATCCAAGTGCTCGGCAGCAGCAGAAATGAACTTCCCGATTCTCTCTAATTCGTGCCACCCATAGGCATTAGATACTGCAGAAATTCTCATCCCCGAATTATTGAGCACGACTTATCTATCTTCCTCCGGCACGAATTAGCTGGTATTCGCAACAACCTCAAAAACGTCGTAGCAGACGAGGTGAAGCTATCAGGGTACTGGCCTGGAGATGC
>JCP043_chr10:775107-775321
GGTAAAAATGTACGTATGATAGATTGAACATCACACGTAGTCGAGTTCATAAATCTAGAGAACACGGTACTTACTACTATATTTGACGGCTATCAGTAGCGAGATCAAACCCGCTAGTAGTGCGCCTACATCAGTCGCTTTGAGCAGTATTGGTCAAAGGGGTTGAGAATAAGGAGGACGGTCTCGGTGACAAGTCGAAGGCAGCGTAAGCGTC
>JCP043_chr10:777591-777913
CCTCAACTCGACCCCTTTTGCGATCAAAATAGAAAGAGGTTTGAAACCTGGCTTGCTCGGTACCTAAATGGTTGCGCATGAAGGCTCAGTATTGGTGGATCTTGTGCCTCCAAATGGCAGATGGCTGACTTTATCTCGTGTCGTATACGCCTGCGCTTTTCCACTTACTATTGACAGGGGCATAAGCCTCAACCAGAGTGAGCCGGATGCATCCTGGGCTACGCCGCATCCCTGCCGCTAGGCTGCCTTGTACTTGGCAAGCCAGAGCTAGCTTTATCCCTGTCTGTGATTCACAGACTTCAAAAGGTGAGGCTGAGCCATC
>JCP043_chr10:785775-786018
TAGTTGGCCAGGCTCATGCGCGTCATTCTTCACAACCTACCCGGTACTAAGAATGTGCCAAGGATCTGGCACTTAGACCAGGCCAATCAGAGCCATCAAACAAGCTCACTGAAGCCCCACAACACCAAGCATCGCGTCATTGTTGATGACAGCGCGTAGTCGTCCTCAATCAATAATGCTTAATCCAATGGAGATAGACGGCCAACTAACCCCTTCTCCACCAGCCTGGTTATGCTCACCCTT
>JCP043_chr10:786030-786208
CGATTAGGAGAGGTGAAAAACCAGAACGATCATTGTCTAAAAAACTAGGGTAGCCCATTCTGGGGATTTGTGTCGACAGAATTGCAAGGTGTAGTGGTGTCGCGTTTGCCGACCGGCAAGTAAATGTACCAGGAAACCTATCATGGTCAAGAGGCTTTTTTGACCGTTTTCCAGTTAC
>JCP043_chr10:786347-786510
CCCCACTGGGAGGCCGGGAATAACATCGGAGAACCACGGCGATGAGATTTGGAACCTTTGAAATGTTTGATCAAATATCTTAAACAACAAATCCAGTTCCAAAAAGTGTCAAATAAATCAAATATGACCACGGATTTGATTTGTTTGATTTAAGGGCAGCGCT
>JCP043_chr10:788125-788281
TCCACATCCCAGCCACCAGCAGATCGGACCACCTTAGCCACACTGTCTCAACACTCCCACTCGAGCTGCTGTTGGGCTTGATGTGCACGCCTGTCGAGCCTCGTTAAAACCCCAAAAACACCTTCGTGGGTGAAAACTGCAGGGAAAGAGCTATCT
>JCP043_chr10:802878-802970
AGCCGCTAGTGGCAGGGCGCCAATTCCAGCCTAGAGAGAGTGGAGTCATCCGGGTTAGGTGGATGACCCCTGTTTTATGCGGCATCCCTGTC
>JCP043_chr10:803387-803516
GGCCCAGCCTGATCTTCACAGCCATGGAGTCACAGCGACGAGGGGGTTGAAAGTTAAAATTGAAGTAGGCCTGGGCCACAGCCGAATCGGTACGCACAGGCGCTCATTATTAGCTGCTCTCCCACCTTC
>JCP043_chr10:805251-805438
GTCGCAGGCCGGGCATGGTCTCAATGATCCTCAGGAACAACAGCCCTTAGTAATCAAGCTGGGTGATTTAAAGTAAAACCTGTGGGATGGAATACCCCACACAGAAGATAGAACCAATCAACTCACTTCTGCTGCTCATTATGAATGACCCGACTTTCAATCCACTTTAAGCACATCCAGTGCGACA
>JCP043_chr10:810289-810337
GTACCAAGCAACAATCCGTACTGCTTGAGAACAGGCTGCTTGTAGAGA
>JCP043_chr10:813601-813672
TACCCCTTAATTCCTGTTTCAGCCGCTGCTAGCGGGGCGCCATCTTCAGCCGCTAGATTGTGTGGTGGTCC
>JCP043_chr10:815693-815746
TTACCTTTGTACCTTGGGGTTGAAGTCTCTTTTAAACTCTCAGCCTTATCATA
>JCP043_chr10:817431-817491
CAGGCGACGCAACCCGCAAGCGGGTTGCCCAGAAAGAGCCTTGAGGAACGAATTTGAAGA
>JCP043_chr10:838831-838980
GTCAAACATTACGTGTATTCGGTTCATTGATGTGAATTGGTGTATTCCTGTTGTGTTCTGTTGAAATCTACCCCTTAGAGGTTTTACCATTTCGGCTGTAATCTTAAAGTATCCCTGCTTGCACGTGAGACCCCAGCATCTGTTCAACA
>JCP043_chr10:850325-850737
ATCTCTGCATGGACATGAAGCCGCTGATCAAAAGGCCAGCCTCGGCCCACCACCCGCGGAATCATAATAGTCAGGGCGCCTGCAAGGTTGAAGACAGTCTCGGCCTGACCCAGATCAGTGATCAAGGACGCTCTACATTGGCCCATATCCCGCTTTCGACTGACAGGTCGTTCAGTTTGACTTATCTTACCATGGTCTGCGCCCCGGAGCCTATGCCAGTCGCTGGCGGTGGGGCACCAACTTCAGCCCGGGGAAGACCGATAGACCTTGTTTCATGCCGCTTCCCTATTATTGGGCTGCTGTGTACTTGGTCAATGCTGGCCCTGTACCAACTCTGATGTCTTCTATTTCCGCTTCAAATATTTCCAAGTGTTAACACTGAGTCGTGGAGCTATCCTTACACATGCCAAAT
>JCP043_chr10:851184-851300
CGCACAACTCCGGGTTCAAGTCGAGTCTGCTTTCAACCCCCTCGCTTCTATGATTTTAAAGCCAGTAAGACGAGGCCGGGTCTTTCATCAATGACCTCATATTGAGGCAGAGGTCT
>JCP043_chr10:851924-852029
CCACAGCTGTCTTTGCTATCATTTTGATCCGCAAGAAACTTTCTGCCTTGGCAGTTCGCTACCGGTAATAGCGGGTGCCAAATAAAACTTTTTCAAGGAGAGAGT
>JCP043_chr10:852038-852122
AGTAATACAGTATAGGTTAGGATAGAAAAAGGGGAAAAGGGAAAGTGGTTTCAATGGACTTGGCAAGGGCGGCACGGTGCAGCG
>JCP043_chr10:854088-854220
TCCAAGCTTAGGTATATTTTGTTATCCAATGCATCATCGCTGTGAAATCATTGGGGTTCCGTGATCGACCCGAAAGTATCAGACTATCGACTGCATCATCTCAGCAGTACAGAGTTGGTTGTTCCGATTGAA
>JCP043_chr10:854227-854354
TTCCGGTTGGACCATCTACTGTACCTCTGCTATTGATCGAGTACACGAAACCTCAGTATTCTTTTAAAGGAGGACAATAATTGTTATTGACCTTAATATTAGAATCGAAAGGATGTGTGACGTTCTG
>JCP043_chr10:860456-860556
TGTGATAAGGTTGTGAGGTTAAAAGAGGCTTCAGCCTCAGCACACAAACGTAAAGAACACAAATTAACACATATGGGCAATATACTCCTTGCCCTCCCTG
>JCP043_chr10:873665-874252
TTACTTGAGAGTTGTCTGTCGGGGGAGAATTACATGGAGCTATCGTTGGCACAAGCCCATGATGATGCTTTGGATTGGTGTCATCATGAAAGAGGCGTGGCCCCTGAGGAATCAGGAGAGTATGAATACATGCCAAAGGAGTTTGATGGTGTCAATGAGCCCATTGATCCGTGATGTGCCATGTTCATGTCCATCATGTGCTCGTACTCGAAGCCGGGTCGCTCTCGCTTCATGGGAGTGTTAGGGAGAGAGTCGGAGAATGAGATGTGCTCAGGCTCAGGCTTGACAGGGCCAAACATGAACTTGCCAATTGCTGATGAGGGAGGGGTCATCTCTGCTCCCGGGTGAGAGACAGAGTCTTAAGGGCCATCAAAGTCCATGTTGCCGAATTCATGAGGTGTTGATCGTCGAGATGTAGGAGTGAATGGGTCGTAGGTTGATGAGGCGGAGGTGAAGCTTGTGGTGGTGGAAGGGCAGGACATGGGCCGACTGCAGCGGCTGAAGGAGTCGTCCATGACGAACCGGTAATCGGACTCGAACTACATTTTAGTATAATAATGAAGGAGATGAGTGTGAACAAGATGAAG
>JCP043_chr10:874271-874598
AGGGTATGGAGACTGTGTTATACAGCGACTTGGCTACCAAGATCCGTCACCAATTCGCGACTGAATCATGCTGAATACGTTGAAATGGAGAGTCCTGCGAGTCTTAGACATCAAGGCTGCAAGTCTCACGGATAGTTCCTGAATGCTATACGATCCTGTATATTGTAGAGGACCGAGCGGCGCAGGTACATCTGCAAAGGCCAAAAATGGCTGGACATAAGAGGGCGAGCTAGATGAGATAGACATTACTTATGCAGATGATCTGAAGATCGCGCAGGCCATGGTATCTCATGGTGTGCATGGACCCACAGACTCCATGTTTGAATA
>JCP043_chr10:876724-877555
AAAATACTACGTCACCCCATGCATATTAGAGCGGTGACGGTGCATGGGGTAGCCTCAGCCTCAGGCTGCGGGCTGGGCAAGCGACCACCAATCTTGCTTTATCTACGTATTGGTCCAGTGCTATGTCCATTCCTGATATTTTGTATCATGTAAGGACTCCGTGTAGGCTGTAGGTGGCAAAGAGGACTTTTATCGACGAAGTCATTACCGTCTTTCCCGTCTCTCAGGTGGGAAAGGATGGGCGGCGAGGTTCCTCAAAGTGTGCATCGCGACTCTGGACCTCAGGACCTGGAGTTAGTACTGAACGTCCAAGGTGGGAGAAAGAGCTGAAAGAGAAAGCGCGCTGATTACAACAAGTCAGGCAGTTCCTGGTGCTCGGAACCGATTTCCTTTTGCTAACGAAGCCACCCGCCGGTTTCTCCTCGCCACAGCAGACGCAGACGATAGAAAGTACGTAATGTAGAAGCTCTTAAGGAGTGGGCGTAGAACCTATTACTTATGGAAGGAAGCCATTGGGAGGCATCGTGCGGATAAGATGGAAATGGTTAAATCGTGGAACAAGTCAGGAGTTCTACGGAGTAGCAGCTGCCAAATAAAGACCCATCTTTCCAAGGCCGCCAACCAGTTGCGCAACGTTTTGCGAGGTCCATGCAAATTTGGGCCAATAAAAGCCCGAGAAACTTTTTGAGCTCCATAAAACTGGGGCCCATTTTAAAACAGCAGGCGTCCAATCGTTGAACGATTTGCGGCCATGTGGACCAATCAGAGCTGGAGAAACTTTTTGACCTGTCTGCACCAAAGCATTAATGTATAGACAGCCTTCGGCTGAAT
>JCP043_chr10:877872-878048
GTTAGATATTGGGGTCAATTGTGTGTATTCCTCTCTCTCCGATAGTTGGGTTGGAACCCTATTTCTATCTGTTCAGTAATGACCTATCTAAGAGGTTGTTACAGTGCTGAGACAGCTCTCTGACGGGTAGTTCGGTCAGCCGGTTAGCCGGTCTCATTTTCACCAGTATTCAACAC
>JCP043_chr10:878190-878420
GCGGTGTACATTCCTGTTGGATTAGTGATAGCGCCTCGATAAAAGAAACATGTATTTTGTGGGTCCCCGGATATATCAATACCGGGTAGCGGGGAAAACACCTAAAAGGACAGAACAGAGAAGAAGAACAGAGACAGAAGCTCCTGGGGACTAGATTGATCCTCAAGTGTGAGAATTAACCCTATTTTAATTGGAGATTAACCCTACTCGCGTATCTAACACGTCCTGGC
>JCP043_chr10:886248-886309
TTTTTTGCTTGACGAAAGGGTGGGGCTGTCGAAAGGGGGGTTGTGTATGGTACTGTATCGA
>JCP043_chr10:896597-896637
GTTCTCTGTAGTCATATAAGCTCTCAGTCACGGGCCTCAA
>JCP043_chr10:905122-905255
TAAGTTCTGTCTGTTGACTTAGGCTCTCGGCCATAAGTCTCAACTACAAATAACTTAGACATTATACCATAATGACTGACTAATTGCTACAGCGTAAAGCTGATAAGAGGGAAACCTAGATGATGACTCTTTG
>JCP043_chr10:906808-906862
GCTCTCAGTCACAAAGTCTCAACTGCAAATAACGGGGATCTAGCTCACAGCTCA
>JCP043_chr10:907102-907159
ACAAAGGTAAAGAACACCAATAAACACAGCTGGGCAATATACTCATCGCCCTTACTG
>JCP043_chr10:918062-918223
CAAGTATTATTTAATTATATTTATCCTTAACTTATATTTCTGTTATTATAATCTAACCTATTATTAACCTGCTAAGCTAGCCTTAGTCTACTAATATTTATAGTTTTTCCCCAAATGCTAAAACCTTCTTTTCTTAATTTTCCTTTTTCCCCCTCTTTTCC
>JCP043_chr10:918230-918353
AGGTTCTTAGCTTATTTTAATATAGTCTTTTAGGGTTAAAGCCTTAGTAGTAATTACCTTAATAGGGTAATAATAAAGAGGGCATTTGGCCTTCTAAGGATAAGGAAAATATCTTTTTTATAC
>JCP043_chr10:918357-918460
AGATTAAGGTTACTTATTTAATTAGATCTTAAAGTTTAAGGCAGTAATTATATAATCTACTATGACCTAATATTAAGGTTATTATATTTCTTAGTATAATATA
>JCP043_chr10:919087-919435
TATTATAATCCTAGTAGTTATATTATATATACTCTACCCTACTAACTAACTAAGCAAGGACTAATAAAAATAAAAATAATAACACTCTAGGATTATATTATTCTAAGACTAATAATAACCTTATATTATACTACTGCTATATAATTACCTTTAGTAAATAAAATACATTTATTAATACTTTATAGACCTTAGCTGATTAACTATTAATAAACCTTCTTTATATTAATTAAGCCTCATATATATTAAATATACTATGAAGAGATATAATATTTTAATAATACTTCGTATCATATTTTATATAAACCTAATATGGCTTAGTTTATTAATAGTTAAAAACTAACTATTATA
>JCP043_chr10:921701-921826
TAATATATTAATAATAAGTTAATAAAGTATTATGATTACTTATATAATAATTATCCTTAGTTTAAACTACTACCTTTTTACTAATTTTACTTTATTTAATCTTATATTTAAGGTTAATTAGTTAT
>JCP043_chr10:921826-922055
TTTTTTACCCCCTTGCTATTAGCCTTATATAAGGCTATTAAGCTTTTTAACTTTTCTATAAAGGCTTAAATAATAAGACCCCTATAGCAGGCTATTATTATAAAATTTAAAATTATATAAGGTTTATTTGCCTTAATAGCATAATTACTGCCTTAACTAGGCAGTATTAATACTAATTACCTCTTAGTAATTAAGTTACCCTTCTTCCTTTATCCTACCTAAAGGACTA
>JCP043_chr10:922135-922549
AAACTTATAAGTAAGTTTCCGAACCTGGCTTTCCCTTTCCTTTTAACCCTTCTTACTAATAATATAATAGCTATATTACCTTAATACTTATATAAAATAGCCTATAGCTATATAATTATATCTATTATATAACTAACTATAACCTTAATTTCCCTAGTTTAAACTACTGTTTTTTCACTGATTTTACTTTATTTATTCTCATATATGAGGTCAATTAGTTATATGCTATACTATATGCATTTAATTAATAGAGGTAAATCCACCTATCTATCCTATTTAACTCTAGTCTAACTTACTTAAGCTAGTTATAACTTTAGGTTAATTGAACTTTTACTATCTAACTTATATAAAAGTTAACTTAATTCCTTTACAAAACCCCGCTTTTACCCTGCGTTTATCTTAGAACTCTATATA
>JCP043_chr10:922608-923146
TATTAATTTAGGAGTAGCTCCCCCGAAATAGTAATAATCCTTTTAGATATATTAAAGAGTTACCTTTTATATATAGCTAAGTTTAAACTTATAAAGGTAATAAGAGAAGCTGCCTAATTTAACTAAAGGTAATAACCTTCCCTTAGGCCCCTTTCTCGGTCCTTAAGACCGAGTAGCTTGATATTAACTTAGTTTAAATTAATTAAACTAATATAATGCCTCTAATTTATATAACTAATTAATTAAATTAGGCTATGATTAAAGATAGTTATCTTAATAAGGTTAAATTTATATCTTAATAAGAAGTTCTTCCTAATAATAATTATTATTATATAAATCTCTTTAAGTTCTTTTTTATTAATTATATTTAAGGCAGGCCTAATAGCTAGATTAAGATTATAGCTAATTATATAATAGGTATAATTATATAATTATAGGCTATTTTATATAGTAGGTATTAAGGCAGTATAGCTATTATATTATTAGTAAGAAGGATTAAAAGCTAGGTTAGGAAACTTATTTTAAAAGTATAATAAAT
>JCP043_chr10:922925-923240
AATAATTATTATTATATAAATCTCTTTAAGTTCTTTTTTATTAATTATATTTAAGGCAGGCCTAATAGCTAGATTAAGATTATAGCTAATTATATAATAGGTATAATTATATAATTATAGGCTATTTTATATAGTAGGTATTAAGGCAGTATAGCTATTATATTATTAGTAAGAAGGATTAAAAGCTAGGTTAGGAAACTTATTTTAAAAGTATAATAAATGGATTAGGTATACTTTATTATAAAGGTTAATTAAAGAGTAGTCCTTTAGGTAGGATAAAGGAAAAAGGGTAACCGAACTGCTAAGACGTAACTA
>JCP043_chr10:923185-923410
AGTCCTTTAGGTAGGATAAAGGAAAAAGGGTAACCGAACTGCTAAGACGTAACTAGTATTAATACTGCCTAGTTAAGGTAGTAATTATATTATTAGGGTAAATAAACTTTATATAATTTTAAATTCTACAATAATAGCCTATTATAAGGGTCTTATTATTTAAGCCTTTATAGAAAAGTTAAAAAGCTTAATGGCCTTATATAAGGCTAATAATAAGGAAAAAAA
>JCP043_chr10:923409-923636
ATAAAGATTTTTCTTTTTTTTATTCTTAGTAGGCTAAATACGCTTTTTATTATTACCTTCTTATAATAATTATTATTAAGGCTTTAACCCTAAAAGGCTATATTAAGATAAGTTAAAAGCCCTTACTTTTATTATAAGATATATTTATATTATAGGTTGAATTAATACTTTTTTACTAATTTTATTAGATTTATTTTTATAGGTAAGGTAGATTAATTATATATTAT
>JCP043_chr10:923626-923714
TATATATTATATTATATATATCCCCAGTTTAAACCACTGTTTTTTCACTGATTTTACTTTATCTATTCTTATATATAACTCTAACTAG
>JCP043_chr10:926802-926936
ATATATTAAGTTTTATATAAGTTTAGTTACCTAAAGTCAAAGACCTGAAGTTATAATATCAGCATTAGCGGCATAAAGAGGGTTAAATAGGTTCTAGGATATAATTGTATTTTAATATATAATTATAAATATAT
>JCP043_chr10:927757-927917
TCTTTTTTCCTTTACTATCTGCCTTATATAAGGCTATTAAGCTTTTTAACTTTCCTATAAAGGGTTAAATAGTAAGACCCTTATAGCAGGCCATTATCACAGAAGTTAAAATTATATAAGGTTTATCTGCCTTAATAGCGCAATTGCTGCCTTGACCAAG
>JCP043_chr10:928334-928547
TTATTATTAGCCATATATAAGGCTATTAAGCTTTTTAACTTTTTTATAAAGGCGTAAATAGTAAGACCCCTATAGCAAGCTATTATTATAGAATTTAAAATTATATAAGGTTTATCTGCCTTAATAGTGTAATTACTGCCTAGTTAAGGCAGTATTAATACTAGCTCTTAGTAGTTAGGTTAACCTTCTTTCTTTATCCTACCTAAAGGATTA
>JCP043_chr10:928585-929040
ATTTATTAAACTTTAAGTATATTCCCTAAACTAACTTCTAGTTATACTTATTAATATTAATTATAACTACTAATATAATACCTATATATAATAGCTTATAGCCTAATTAGGGCTATTATATAACTAATTATAATCTTATTAATATAATTAAACTAGTATTAAAGTAAGCTAAGGGTAAAGATTATTATAAGGCTATTAGGATAAACTTCTCTTTAAGGGGCAAATTAAGCCTAGTTAGGATAGCTATCTTTAAATATAGCCTAATCAGCTTAATTAGTTATATAAATCTAAATTACCTAGGTAATATAATATCTTTAACCTAGCTAGCTAGAAAGCTATATAAATTAAAAAAGCTAGAAGAAGCCTTATAGTAAGGCTAATCTCTTAAGGCAGAAGAGGCAGCTTTCCTTGCTATATTTATAGGCCTAAACTTGGCCTAGTATAAAAATTGGCTT
>JCP043_chr10:929047-929337
TGATTATTAAGGCCAAATAGGTACTTTATATCCTCCCTCTTATATAGAAGTAAAGATAAACGCGGGGTAAAGGCAGGGTTTAAAGGAATTAGGTTAACTTTTATATAAGTTAGTAAAAGTTAAATAAACCTAAAGTTATAACTAGCTCTATTAATTAAATATATATAGTATAGTATATAACTAATTAACCTTATATATAAGAATAGATTTAGTAAAATTAGTAAAAAAGCAGTGGTTTAAACTAAGATAGGCATTTTTAAGGAAAATATAAAAGTATTTAATATTATATA
>JCP043_chr10:930392-930626
TTTTTTTTCTTTACTATTAGCCTTATATAAGGCCATTTTGCTTTTTAACTTTTCTATAAAGGCTTAAATAGTAAGACCCCTATAGCAGGCTATTATTATAAAATCTAAAATTTTATAAGGTTTATCTACCTTAATAGCATAATTACTACCTTAACTAGGCAGTATTAATACTTGCTATAGGCCTACTCTTAGCAGTTAAATTACCCTTCTTCGTTTATCCTACCTAAATGACTA
>JCP043_chr10:930598-930877
TTCTTCGTTTATCCTACCTAAATGACTACTCTTTAATTAACCTTTATAATAAACTACGCCTAATCTATTTATTATACTTCTAAAGTAAGTTTCCTAACCTAGCTTCTAACCCTTCTTACTAGTAGTATAATAACAATACTACCTTAATACCTATTATATAAAATATCTTATAGTTATATAATCATACCTATTATATAACTAGCTATAACCTTAATCTAGCTATTAGGCCTACCTTAAATATAACTAATAAAGAAAAACTTAAAAAGATTTATATAATAA
>JCP043_chr10:930664-931039
ATTTATTATACTTCTAAAGTAAGTTTCCTAACCTAGCTTCTAACCCTTCTTACTAGTAGTATAATAACAATACTACCTTAATACCTATTATATAAAATATCTTATAGTTATATAATCATACCTATTATATAACTAGCTATAACCTTAATCTAGCTATTAGGCCTACCTTAAATATAACTAATAAAGAAAAACTTAAAAAGATTTATATAATAATAATTACTGTTGAAAAGAGCTTCTTATTAAAATATAAATCTAATCTTATTAAGATAATTATCTTTAATTATAGCCTAATTTAGTTAATTAATTTAAACTAGGTTAATTCTAAGCTATTAGGTCTTAAGGACCTAGAAAGAGGCCTAAGGGGAGGTTGTTACC
>JCP043_chr10:936067-936199
TCTAGCTTATAATATATACAATAATAAATATATTTTATATAATATTATAAAGCTATATTTAGTAATTAAAGATTATAAAAGTTACTTATTATATTAATTATAATTTATTAATATATAATAGGTTTTTACTTA
>JCP043_chr10:936620-936921
TATCATTTTAGAATAATAAAAAAAAAAATATAAACTTAGGATTCTTTTAATATTAATATTATTAATTTATATTCAAAGGCTAATTATATAATAATTAATTATTATAATTAGATAATTATAGCCTAATTAATTATTATTAATAATAATTATATATTAATATATTTTATAATAGAAGTAAGGGTTTTTAGCTTATTTTAATATGACTTTTTATGGTTAAAGCCTTAATAATAATTACCTTAAGAGGGTGATAATAAAAAGGTTATTTAGCCTACTAAGGATAGGGGAAATATCTTCTTTATAC
>JCP043_chr10:936925-937042
AGATTAAGGCTACTTATTTAATTAGATCTTAAGGTTTAAGGCAATAGCTATATAATTTACTAAGACTTAATATTAAGATTATTATGTTTCTTAGTATAGTATATAATACCTTATATT
>JCP043_chr10:937027-937144
ATAATACCTTATATTATATTATCTTATATTAAAAATAAATACCTTATTTTATTATTTTACTTTAATACCTTTGACTTTACTTTATATATTATTTAATAGGTATTTTAACTTTTAAAT
>JCP043_chr10:937174-937399
TTTTTCCCTTACTATTAGCCTTATATAAATAAGGCTATTAAGCTTTTTAACGTTCCTATAAAGGTTTAAATAATAAGTCTCTTATAATAGGCTATTATTATAAAATTTAAAATCATGTAAGGTTTATTTACCTTAATAATATAATTACTATCTTAACTAAGTAGTATTAATACTAGCTCTTAATAGTTAGGTTATCCTTCTTCCTTTATCTTATCTAAAGGAATA
>JCP043_chr10:937480-937999
AATAAGTTTCCTAACCTAGCTTTTAACCCTTCTTACTAATAATATAATAACTATATAGCCTTAATACTTATATAAAATAGCTTATAATTATATAATTATATTTATTATATAACTAGCTATAACCTTAATCTAGCTATTAGGCCTGCCTTAAATATAGCTAATAAAAAAGAACTTAAAGACATTTATATAATAATAACTACTATTAGAAAGAACTTCTTATTAAGATATAAATCTAACCTTATTAAAATAATTATTTTAAATTATAGCCTAGTTTAGTTAATTAGTTATATAAATTAGAGGTATTATATTAATTTAATTAATTTAAATTAGGTTAATTCTAAGTTATTAGGTCTTAAAGACCTAGAAAGGGGCCTAAGGGAAGATGATTACCTTTAGTTAAATTAAGTAGCCTTTCTTATTACCTTTATAGATCTAAACTTAGTTATATATAAAGAGTAGCTCTTTAATATATCCAAAAGGGTTATTATTATTAAGAAGGAGCTACTTTTAAGTTAATAA
>JCP043_chr10:938007-938227
TATATATAAAGTTTTAAGATAAATATAAAGTAAAGGCAGGGTTTAAAGGAATTAGGTTAACTTTTATATAAGTTGATTAGTAAAAGTTAAATTAACCTAAAGTTATAACTAGCCTTTACTAATTAAATACATATAATAGGGCATATAACTAATTAAACTTATATATAAGAATAAATAAAGTAAAATTAGTAAAAAGGCAGTGGTTTAAATTAGGAAAGGC
>JCP043_chr10:938234-938403
GAAAAAAAAAATAAATTAAAAAAAAAAGGTTTTAATATTTAAAGAAAAATTAAAAATATTAATAAATAAAGGCTATTTTAATAGGTTATAGATAAATCAAATTAAAATATAAGATAATATATCAAGAGAAATTTAAGTTAAAAATAAATATAATTAAATAATACTTAGG
>JCP043_chr10:938589-938813
TTTTCTTCTCTTATTATTAGCCTTATATAAGGCTATTAAGCTTTTTTAACTTTTTTATAAAGGCTTAAGTAATAAGCCCCTTATAATAGATTATTATCATAGAATTTAAAATTAAATAAGATTTATTTACCTTAATAGTATAATTACTGCCTTAACTAAGTAGTATTAATACTAGCTCTTAGTAGCTAGGTTAACCTTTTTCCTTTATCCTACCTAAAGAAATA
>JCP043_chr10:938850-939010
ATTACAATCCTAGCGGTTATATTATATATAACCTATTAAAAACTTTACCCTACTAACTAACCAGGAAAAGGACTAATACTTATAGGAATAATATTATTGTAGGACTATATTATTCCAGGATTAATAATAACCTTATATTATATTACTCTTATATAACTAC
>JCP043_chr10:943605-943818
AGGCTCTCTAGCTAGGTTATATGCAGCTAGGTTTAGGCTTCAATTAAGGCAGCTAACTATAATATTATTAACTTAATAAAGCTTTACCTGCTAAGGGGTAATACAAATATAAATGATATTAGACTTTAGAGATACTTAGATATATCTATTAAGGCTAACTTATAAACTGAAAAAGAGAAAGATTAATAATAATTAATATAAAGTTAAATTTAT
>JCP043_chr10:946934-946994
ATTATAACCTTAGCAGTGATATTATATATATCTTATAAAAACTTATATGAGGCATTAGCC
>JCP043_chr10:947373-947464
GTTACGATTCGTGCCCGTAACAGCGCTATAAGGCTTCTATAAGGCAGCTGTAGCACACCTATGTGGTTTAACGGCTTGTGCAACTGTTACA
>JCP043_chr10:955277-956829
GGCAGGAGGCCGTTGTGAAGCTGCTGCTTGCCACAGAAGGCGTCGGCGTGGACTCAAAGGATGAGTATGGTAAGACGCCGCTATCATTAGCCGCTACATTCGGGAACGAGGCCACCGTCAAGTTGCTGCTCGAGACAGAGAAGGTTGATGTGGACTCGAAGGATGAGACTGGTAGGACACCGCTATTCTTGGCAGCCGAGGACGGGCACGAGGGCACCGTCAAGCTACTGCTCGAGACAGAGAAGGTCGACGTGAACTCGAAGGATAAGGATGGTTGGACGCCGCTATTATGGGCCGCCGCGTTCGGGCTCGAGGCCATCGTCAAGCTGCTGCTCGCCATTGAAAGCATCGATGTGGACACGAAGGATGAGAATGGTATTACACCGCTAATGGCAGCCGCCACATTTGGGTACGAGGGCATCGTCAAGCTGCTGCTCGAGACAGAGAGGGTCGATGTGGAATTGAAGGATGAGACGTACGGCCAGACATCGCTATCGTGGGCCGCCGAAAATGGGCACATGGCCATCGTCAAGTTGCTGCTCGAGACAGAGAAGGTCGATGTGGACTCGAAGAATAAGGACGGATGGACGCCGCTATCATTCGCCGCTGCGAACGGGCACGAGGCCATCGTCAAGTTGCTGCTCGAGACAGAGAAGGTCGATGTGGACACGAAGGATGAGAATGGTAGGACGCCGCTATCATGGGCCGCCACATACGGGTACGGGGGCACCGTCAAACTGCTGCTCGAGACAGAGAAGGCCGACGTGAACTCAAAGGATAAGGATGGTATTACGCCGCTATTATGGGCCGCCAGTGACGCGGGCGAGGGCATGATCAAGTTGCTGCTCGAGACAGAGAAGATTGATGTGGACTCGAAGAATAAGGACGGTTTGACGCCGCTATCATTCGCCGCTGCGAACGGGCAAGAGGCCATCGCCAAGTTGCTGCTCGAGACAGAGAAGGTCGATGTGGACTCGAAGGATGAGCATGGTAGGACGCCGCTATCATGGGCCGCCAAAAACGGACACGAGGCCATCGTCAAGCTGCTGCTCGAGACGGAGAAAGTCGGTGTGGACTCGAAGGATGAGCATGGTAGGACACCGCTATCATGGGCCGCTGCGAACGGGCAAGAGGCCATCGTCAAGTTGCTGCTCGAGACAGAGAGGATCGATGTGGAATTGAAGGATGAGACGTACGGCCAGACATCGCTATCGTGGGCCGCCGAAAATGGGCACGTGGCCATCGTCAAGCTGCTGCTCGAGACAGAGAAGGTCGGTGTAGACTCGAAGAATAAGGACGGTAGGACGCCGCTATCATTCACCGCTGCGAACGGGCACGAGGCCATCGTCAAGTTGCTGCTCGAGACAGAGAGGGTCGATGTGGAATTGAAGGATGAGACGTACGGCCAGACATCGCTATCGTGGGCCGCCGAAAATGGGCACATGGCCATCGTCAAGCTGCTGCTCGAGACAGGGGAAGTCGATGTGGACACGAAGGATGAGCATGGTTGGACGCCGCTATCATGGGCTGCCAAAAACGGGCACGAGGCCAC
>JCP043_chr10:956830-957258
GTCAAGTTGCTGCTCGAGACAGGGGAAGTCGATGTGGACACGAAGGATGAGGACGGTTTGACGCCGCTATCATTCGCCGCTGCGAACGGGCACGAGGCCATCGTCAAGTTGCTGCTCGAGACAGAGAAGGTCGATGTGGACTCGAAGGATGAGCATGGTAGGACACCGCTATCATGGGCCGCCAAAAACGGACACGAGGCCATCATCAAGCTGCTGCTTGCCACTGAAGCCGTCGATGTGGATTTGAAGGATGAGGACTGCCAGACGCCGCTTTCGTGGGCTGCCAAAAACGGGCACGAGGCCGTCGTCAAGCTGCTGCTCGAGACAGAGAAGGTTGATGTGGACTCCAAGGACGGGCATGGTAGGACGCCGCTATCACGGGCTGCCGGTGAAGGGCACGAGGGCATCGTCAAACTGCTACTTAAAAA
>JCP043_chr10:957259-957339
ACAAGTGCGAATACGGAAGATACTATTGGTCGGACACCCTTCTCTTTCGCTGCCATCAATGGACACGATACTGTCGCAAG
>JCP043_chr10:958565-958743
TGTTGTATACTGGTGAAAATGAGACCGGCTAACCGGATGACCGAACTACCGGTCAGAGAGCTGTCTCAGCACTGTAACAACCTCTTAGATTGGCCATTACTGAATAGATAGAAATAGGGTTCCAACCCAATCATCGGACAGGGAGAGCAATACACACAATTAACCCCAATATCTGACA
>JCP043_chr10:960056-962071
GCAGCTTGACCACATCGATATTTCCATTCCCTGAGGCTAAATGCAAGGGCGTTGAGCCGGAACTACTGCCAAGCGCAGTGTCAGCCCCCTTCTCAACGAGCAGCTTGGCGACATCCATGTGTCCATTGTCTGATGCCAAATGCAATGAAGCCCACCCATACTGATGATCTACTGCCATGATGCAAGCACCCTCATCGATAAGGAGATTGACAACATCCATGTGTCCGTTATGTGATGCCAAATGCAATGGAGTCCAGCCGTTCTGATCTGAAGCTGGGACGTTAGCATCCCTCTCGATTAGAAGCTTGGCGATATTGATATGCCCATTCTGTGATGCCAAATGCAGTGGAGTCCGCATGTTCTGTCCTGTAGCTGTGACGCCAGCGCCCTTATCGATAAGCAGCTCAACCACATCTACGTATCCATGCACTGATGCCAAGTGCAATGGCGTCCATCCATTCTGATCTATGGCAGTGACGCTAGCACCCTTCTCCATCAGAAGCTTGACAACATCGGTGTGTCCGTTATGTGATGCTGAATGCAGTGGCGTCCACCCGTTCTGATCTAGGGATGTAACGCTAGCATCATGTTCAATGAGGAACTTGACCATATCAATGTGCCCACTCAGTGATGCCCAATGCAATGGCGTCGCCCCATGTTCGGTTGTGGCTTCTATGCTAGCACCACGTACGAAAAGGAGCTTGAAGACATCGATGTGTCCATTCCATGATGACAGGTGCAGTGGTGTCCACCCGTTATGATCTACGGCAGTGACGCTAGCACCCTGTTCAATAAGGAGCTTGGCCACATCGATGTGTCCATTCTCTATTGCCAAATGTAGTGGCTGTTCCCCATCCTGGTTTGTCGCTGCGATGCTAGCACCGTATTCAATGAGGAGCTTGACAACATCGATATGTCCATTCCCCGAGGCAAAATACAAGGGCGTTGAGCCGGAATTACTGGCAAGCGCAGTGTCAGTCCCCTTCTCAACGAGCAGCTTGACGACATCCGTGTATCCGTTATATGATGCTAAATGCAATGGCGTCCATCTATTCTGATCCATAGCTGTGACGCTAGCGCCCTTCTCGATGAGCAGCTTGACGATATCAAGATGTCCATTCTGTGACGCTGAGTGTAATGGCGTCCACCAGTTCTGATCTATGGCAGCGACGCTAGCACCCTCATCGATGAGCAGCTGGACCATATCAATGTGCCCGTTCATTGATGCCAAATGCAATGGCGTTTCCCCATGCTGGTCCATAGCTGTAACGACAGCGCCCTTCTCAATAAGCAACTTGACCACATCGATGTGTGCATTTGCTGCTGCTAAATATAATGGCGTCCACCCGTCCGCAGTCGTGACTGTGATGCTAGCACCTTGTTCAATAAGGAGCCCCACTACATGGATATGTCCATTGTGTGATGCCAAATGCAATGGTGTCTGCCCAAGCTGGTCTACTGCCATTATGCTAGCACCCTCATCGATAAGCAGCCTGGCGATATCAAGGTGTCCATTCCGCGATGCCAAATGCACCGGCGTCCATCCGTGCTGATCTATGACAGTGACGCTAGCACCCTTCTCGGTCAGGTGTTTAACCACTTCGATGTGTCCGTTCACCGATGCCAAATGCAACGAAGTCTCCCAATGTTGGTTTATAGTTGTGGAGCTAGCGCCCCTCTCGATGAGAAGCTTGACAACATCAATGTGTCCGTTATGTGATGCTGAATGCAGTGGCGTCCACCCGTTCTGATCGATGGATGTGACCCTAGCATCATATTCAATGAGGAACTTAACCATATCAATATGCCCACTCAGTGATGCCAAATGCAGTGGCGTCCACCCATGCTGATCTATAGCTGTGACGTTAGCACCCTTCTCAATGAGAAGCCTGACGATATCGATGTGCCCATTCTGTGATGCCCAATGCAATGGCGTCGCCCCATGTTCAGTTGTGACTGCAGTACCAGCACCATGTTCAACAAGGAGCCTGAAGACATCGATGTGTCCATTCCAT
>JCP043_chr10:967842-967899
ACAGTGGGGGGCAAGAAGTTTGAATACACGTATACCTTTCAAGCTGCTAGCATCTTT
>JCP043_chr10:968946-969051
CTGTTGTGGCTGCAGCCGATCAAAAAAGCCGTCAATGCGGTCTTCGACAAAGGATTCAATTAAAACCAAAAACGGCAATGGATCGACGCAGTTTTTCTCTTTCCC
>JCP043_chr10:978550-978609
GCTTATGATATCTCTACGAGATACATGAAGCCAGCATATCAGAACGACCTAATTAACTC
>JCP043_chr10:982795-983845
CGACAAGCTCAGCGAAGGGCGGAGGAGGCGGAACAATGCGCCGAAACTTCAGAGGCACAAATGCGACCGATGACGCTTGACGAATACATTGCAGCTTGTCACACCTTCCTATTTTCCCGCCTTTCCATCGAAACGGATCCAAAACTAGCTTTGAGGGGCTCCATCATAAGATTCGCGTGATATGTGGTGTCCGACTTCCTTGACCAACAGAAGCTCACCTTCGGCATAGTCTACGAATCGTTTCCCACCGAACGCCCCGTTTTCGAGAACCGTAACTTCCTGGCCGGCCTGGGGAACCGGATCGCTCAACGACCGATTGCGGACGAGAAGACGCTCGAATCTTTCCTGCATTATAGCGTGGAGGATCCTGTGAGAGCCATCATACAAGAGCTCAAACAGGAGGAAGAGGTCAGGAGGTCGTTCCAGATTGGAGATGGTGTCATCTTTGAGAACCACCCGCATGCCCTCAGCGACGTTGCGGAGGAAGCCATCGAAAGGGAGACACAATCAACACCACCACGGACGCCGGGCCATCGAAAGAGATCTCAAACAGCTGCGACCGGATCAGACCTGCGTCTATCGATCCGACAATACTGCGTCTTCCCGTCGCACCATGCTTTACATTTCCGTGTATAAGCCGCCACATAAGTTGAGCTCTCAGTATCTGCGTGCCGGTCTGCGTATCGCGGACATACACGAGGAAGTGGTGAACCGCAGGACAATTTCGACTTCGATGGATCCCTGATGCACGCTTTCAGTACCACGCAGAAAAGCTGAGCCGTGACGCAGACCTATTATTACATGATTGAAAGTGGCCTTGAATATGGCCTGCTGATTACTGGCGAAGCCATTGTGTTCCTCAAAGTGGATTGGAATGACCCCGAGACCCTTTACTATCACCTAGCAGAGCCAGGTCCGGAGGTGACAGCCCATCCAAACAACCTACAAATGTGCACGGCTGTCGGTCAATATCTAGCGTTCACCCTCATAGCGAACGGCGGGAGATTTGGCAGGAGGAGCGCATGAAAGCTATAGAGAATTTGAAGAGGT
>JCP043_chr10:1000252-1000369
CCTGAAACCGTTCCTGCAGCTTCGCAATTGGCTTCATGGTTCTCAAGGTCTGATGCGATAGAGCCTCCACTATGCGCCAGGACCATGTCAACAGTCACGTCTATTTTGTAGCaAAAA
>JCP043_chr10:1007689-1007881
CCTACAGCTGTTCCTGCAGCTTTGCAGTCGGCTTTATGGTTCTCGAGGTCCGGCGCGTCGCTGCGGCGGAACCCCCACCATGCACCATGATCACGTCGCCAGTCGGGTCCATTTTGCAGCAAAATCGCTCACGGCCGCGCCGGCTCCTACGCTTCCCTAATCTGTTGTAAAGAGTGTAAAGATTGTGAAGAT
>JCP043_chr10:1008647-1008705
CAGGAGACGCAACCCGCAAGCGGGTTGCCCTGAAAGAGCCTTGAGGAACGAAGCTAGA
>JCP043_chr10:1013180-1013248
CAGGAGACGCAAACCGCAAGCGGGTTGCCCAGAAAGAGCCTTGAGGAACGAAATTCAAGATGGGATTT
>JCP043_chr10:1014400-1014594
AAGCTTCGAAATCGATCGAATCGATCGACTGTGAGCTCTGATCGATCGATTTATATCGATCAGGGCCTTCAATCGATCGATATCGATCGATTCGGTTCAAATTTTTGATCGATCGATATCGATCGTCGATCGATCACTCATAGTTCTCACTAGGTATCCCTATCTACGCTGACCCTGCTCGCCAGTTGGAGAAC
>JCP043_chr10:1017578-1017733
TGAATGTGGCGATCGACGATCAAATCGATCGATCAGGACTTGTAATCGATCGATATCGATCGACTGGCAGCTCTGATCGATCGATCGATATCGATATCGAATCGATTAATCGAATCGATCAAATCGATTGGTCGATCGATTTCGAAGCTTGCTCT
>JCP043_chr10:1023376-1023455
CAGGGAACGCAAACCGGAGCCGGTTTGCCCAAAGGAGCCTTGAGGAACGAAGCTGGGTTTTATGGCATTTGACAACCTT
>JCP043_chr10:1034903-1035075
CACCCGCGGCTCAAAAAGTTTCCCGGGAGCCACCCTGCACGACACAAGCCAAGTTGGGCCATCTATGAGCGGCAGTCGGCCAATGATAAGCCTCTGTACGTATCATTCACATGCAGGCCTAGTGGCTTTTCAAGCCCCCTGTTATGACTCAGTGGTTGTTGAAACGAGACTG
>JCP043_chr10:1042056-1050549
ATTTGAATCTCCTGCATTGGCGGAGATATATTGGCCGTATTCGTTCTCAATTGGAAATTTCTTGGTGCCCATGAAGAGAAGCTGTTGTCAGGGAGAGATATTAGCCTGTCTCCTGTACATCACAGCTGTTGGATCGGAGCACTTGCATGTTCGACCGCATGGGCCATACCGGGAATATCAGGCTCATCGCTAAAGTATCCCACATTGACATCTAACGCAGCGCTGGCCTTGTCGGTCTTGGGATCATGCACCAGGGTAACCTCGAGCTCGTTCCCCAGACGGATAACTCGGTATATACGATCGTCTTGTAAAGGCTTCTCGAGGGAGTCAGTAACAAGCGTCACGGATATATGAGCATTGCCCGCTACTGTGGGGGCATCTTCTTCGCATTCCGAGTGAGGCATTGCTGATGCGATTGTGTTAAGACATAGATTCTCGGCATTCGTTGGCGTGATAAAATAAAAGAGGTGAACACAATAACAATGAAAGCTGAGATCGGCCAAGCGTTCCTAAGATCGAGGTAAGATGTTGGCAAGGTCGAAACCACTTATAGTCATGGTAATGGTTGGGGTGCAGGGCGGGTAAGTTAGTGCGAAGCTGGGGATGGACAATGCTGGTCCGACCTGAGCAATCCAGGCATCAAAGGAAGGAGACAATAAGTCTATGGCATGGGACCGAAAGATCTGCAGCCGAAGCCTGCAGTGGCCCGTACCTCCCAGTAACAAAGGTGCAGAGTGAAGGCAATGGGACACAGGTCTGTTCCATATTTCCTCAGCGTCTTAGTTCATGAGTTCATGCAAACGAGGTACCTCACTCCCATGCATAGTACAAGCCTGTGCAGATGGTCCACGGCCGTTCCAAAGTACCGCTAAGCCGGCTGCGGTGAGTGGTAAGGGGTGTTTGAGCCGATGTTCGTATTAAGAGTTGGTCGTATCCGTACATGGCTGCTAGCTGTCGTTGTTAGCTCGGTTAGGAGGGCTCGGAGAAGAAGAAGAAGAAGAAGAAAAGAGGAAACGGAACGGAACATGGCTCAAATTGAGGGCCGGAAACTACTCAACGCAAGCCATTGGCTTTTCCAATCGGGTCTCGTCTCAATTGCTGTGTGCTTGCATGTCTTGCTCCTTTTTGAGACAAAATCAGGGGCGACTGAGAGGCTGGCGGGGATCCCCTGGCGAGCGCAGGGTGAACCAAATCTAGCTACTTCTGTTAGCGGCGTCAGGGGTGTGCGGCGTGTCTGGCCCCTGTCGAAAAGCAAGGATGGCTGTTGCCGCCTGTCAGAGCGAACCACCCTGAAAAATGTCCCATCTAGGCGAACCCTGTCTCTCTATTGGGGAGGGCTCGCACTGTACCATCCACTGCAACCCATCCTGTGTGACTGCGGGTCTAGGGCTGAATTGGTAGTGCCGGGGTGATGGAGCTTGTGGGGCACCTTGCCTCTGATGCCTTGCTGCATGGCAATTCAGATAACGCAGCGACAAGGAAAGGTTGGTAAGAAGCGAGGGCGGGCGGAGGCGAGGTCCACAAAGTCATCCCATCAGCGACGGCAACACCAAAGATATTCCTGGTAGGTAGGCGGGGAACCACATTGATACCAATAGAATTAGCACGACGGTCATCGCAATGTTTGGGTCGGCCATCCTTACACGAACATGTTCTTTCGACTGTTTTGCGAACAGCGAGGTGTCGCTCAATCAACTAGCCTCTGTTGTTTCTACTGTGAAGCGCCTGTTAGATCGCCCTGTCAGAAAGCAGTGAGCTTCCTCTTGGGCACCGGCCCTTCTCAAGTCTCTGTTGTTTTGTACTTGCCTGTTGGGGTGGAGGTGCAAAGGCCGTACTCGGCAAACTGAAGCACGGCGCTGAACGATAACTGTTGGATGCTTCCATACTGACTCTCAAGTTTTATGGCACAATGAGAAGTGAAATTGCATTCTGAGTTTCTGGACAAAAGCCTTTGATTTAAATATTTGTTGGCAGAGACAGAAGTCCGCCTAACCCACTGCGCCCCCTCACAGCCACTTTGAAGACTGACCGAGTCTATGAACTCACCCAATAATGATTGGGTGAGGCACATGGAGCGGCTGATTCAATACATGACTACAGTGTTCAGGGTAGCAATCTCTCCAGGATCTTCCTTCCCAACGGCCGTGTCTGGTTGTTTGCGTTTCTCTCTCTGGACAAGCACCTTGACGCAACATTCGAAAAAGTCTAAGTAAACAGTAGCAGCAGCATACTGAAGTGCTATAGGCAGTGACGACACGTGCTCGGAGTTATGACAATACTTCCGCATGTCCACCATTAGCTTCAACAATACGGCGTCCCCAAATATCATATCGTGGATGAAGGGAGCTTCGCTATCACCAAACCGCTTGCCAATGCTCTCAAGGGACAACTTGCCAATTAAATCGATCTCAACAGTAAAAGATGCATCAATCGTTTTCTCCATGATTACGGTGCTTGTCTTGCAGCCATCGACAGTCCCGGCGGTAAATCTTCCAAGAGGGCTGCTCGGCTCGACACCAACAGCCTGCTGGAGCTCGCGGAGAAGGACAACAGCTGGTCCCAGTAGCTGAAGGCAAATGCTAATGGGATTTGCCTCAGGCATCACCATCTGATTCCGAATGTTCTGAGTCCACATGCCAAATAGATCCATCCGGTTGCGGTGATGTTCCAAAGGTGCTGGTATAGAGTTGTCGGCCAGCGTTGCTGTCTTGGGCTCCAAATTTCCATCTTCACTTTGATTTTCACTAGTAATCGTAGTTGCCGTGGCACTTGATAGCCCTTCGGCGAATAGGTCGTCCGCATGGCTACTCTTGTGTGAAGTTGTAGGAGATTGGGGAGAAGATGATGAAGCCGACGATACAGAGGCCAATTCATTGCTTGTCATTGCGCCTCGGTGAAGATCCAACAATGAAGGCAGAGATGGAATGTGCTAGTTTGTGATTCTTTGTTCTTGATCGTTCTCGGCGTAGCAAACATCTATACCAAGACAGTGAAGCTAAAATCTCTGGTTCTTATATTCAACTGACATCCTTTGTACCTGATGAATCACAGCAGTCAGGGACCCCGGTACACAACATGCATTTGAGCCCGGCATGTCTCCCTCGGCGTCTAGTGACTGGGATCAGTATGATATCTTTGGCCGCTGGATAAGGCTGGTGGTTTCCGTCACATCTGTAGCGGATTGCTGGAAGTGAGATGGAAAGGAAGTCTCTACAACAGTCTCTGGAAAGGAGGGCTTTCATCACATTAACGTACATCCATCGGAGAGAATCGAATATCGAGAAGCTCATCTCACTGGTATCGGTTAGTCCAATCGTACTTTTTCACCATTGAGCAGCGATCAAGCCTTTCTGGTTCTGAAGGCAGATAGCTGTAGCTTACGTGACATGGTTCAAACTCTGCACAAGGATGGTCATGTTGCGGCTGAAGAACATGGTCGCCGGCTCCGAGACCTGGAAGGTACGTCCCCGAAACGTTACAATAGATGTTTTCCAATAGCAACATCCGTAACCATGTGAAGTATGGCGGTGAGGCTCTATATCCCTATCGAAACAATTGTTAGTTGTTCATACATGCCTCCACGACAAAATCCAGGCTGCCTTTGGACGCTTCGACTACAACCCTCGACGCCAAGAAGCGCTATCATCGATGAAATTCGCGAAATCGGACGCCAGAACCGACAAGCTCGCGCCTTCACCAATAGCATCAACAATGCTTTGTCTTCTCGTGTTGTTCTGGTCGATGGTGAAGACAAATGGGAACAACAACCGGATGCGCAGTTCGAGCATGACAAAGCCAGGCACCCGGGCGTAGTTCTCGAGGTCGCATTGACTCAAGACCCGGATGAGTTGCGACGGATTGCCAGACGATACATCTATCATACCGATGGACAGGTCAAAGTGGTTCTTGGCATTGATCTCAATGAAGACAAAGAGTCCACCATATCAGTTTGGAAGCCCACGTTCAGCCCAGCACAAAATGATGATGGAGTTGACATGGATATTGAGCAAGTTGCTCAGCTACAGGTATATCTTGTGTTCTTTCAGCTTCATACGTGAAAGGAACAAGCTGACTGATTCAGGCTTTTCGAGACGCCAACAAGAACCCTGTAAACGGTGCCTTGACACTACACCTTCACGACTTTGCGCCTGACAATCTATGTCAAGGCTGTCCCAGCACTGCCTTCTTAATCTCATACCGCGACATGTCAGACATGATGGCTAAGGCCGAACGGCGCAAACTGCTACGAGAACAAAAGGAGGTACCGAAGCCCTTAATCCGCGTTGTTAAGAAGCGACGCTATTCAGAGAGCTCAGAGGGCCAGATGGCGGAAGAGGATGAGAAGCGATGCTCCGATGAGGCAGACGATGCGAATGACAAGGAGGATCGTGACGACGGAGCTTACGAGCCCCCCAAGAGTCTTGAAAAAATAGCTTTTGTGCCTCGTAAGAAGCGTGGTCAAGGGGCGGGCTGGGACGATGGTTCTTGATTTTTTGGATTGCACTGGTGTTCTGGACAGATTATGAGTTCTAGATGAATAGCAAGGGAGTTGGATGACACCCTACTGTATAAAGGTTGAACCAAAACCCGCCGCATTGTCTCCCACCTATCTGACGATGTCTGTTAGACCTAGGGTTATGAAGAGAGTAGAGAGTAGAGAGTAAACGCGGTGAGCCAATCGTTTGACATAGTCATATCAGAATCTCAAAACAATCTTGATAATTTTGCCTTGCCTAGAATCGTTGAGTATTCTGTCTGAGAACTTTATGGTGCGTTGAGGGGATCTATGAGTTAAGAAAGCTGCACAGAGAATATAGGAACCAACAGGGTACCTTGCCTAAAGCTGTATTTATGACATGTACTATTTGATAGAACTTGTTCGTAAAGAGATTGCCTGCCGTAAAGCAAGGGGTATCTTGATTTTGGGCGTAGCACGCTTGGGGCTGCCTCGCACGCGCTATCGTCTTCGCTCCTGATACTCAACCCACAGCTATTCCCAGGTAAGACAGTAAACTTTGTCTGAGACACAATCGTTTCTTCATACGTAGTCAAGTAGTGGTCCAGATCTCTCTGAGCACTTTCCATTTCAAAATACCAGACTACATATCATTGGCAACTGTATCAGTCGTTGCAAACGACAAGTGGCTGTGATGCGTGGCTATAGTTAGCGACGGTTTCTGATTGGAAATCGCTACAGATCTCCGTATCTGGCGCAGACTGGACCATTGCTGAGGCAGGCTAGGGCTAGTGTATCATGTCTACTGCCTACGTGATAGCAGCTGACTTAGAGTTTGATCTCCACGCTTAGGCACATTCTGCAATCCAATACATCATCAACTATGAAATCAGTGCAGTTCCGTGATCTAACCGAAAGCATCAGACTATCGACTGCATCATCTCAGTAGCATGGAGTTGGTTGGTCCGCTTGAAGCTACGCGGTGGGGCATTAGAGTACCTCAACCAGCTGAATGTAGACCCGTTGCTTGAACAAGCCCCCTTGCAGAGAACTTGACACTATCGCAAAGCGCGCCATGATGTGCTGCAGCATCGTCTAGCATTCTCGGCCGGACCATTTACTGTGTCCCTGCTATTGATCGAGTACACGGGGCCTTAGTATTCTTTTGATGGAGGGCAAGAATTATTATACACCTTAATATTAGAATCTAAAGGATCTGTGACGTTCTGACTTTGGTAATCTATGGCCATGATAATGCTGATTGGGTTTGCAACCGATCGTGGGAGCTCCAGGAAAGAACGCTGGTGGTACCATTTCAATCAATCCTATTGATCTCGTTCCTGCTTCTCAGCTAATGGGATCCCCTCCCCTGTACCGAATCTTGAGGGCTGAAGGTGCGGTTGATGATTCGTTAAGCTTCCTGCATCAAGAGTATGATGGTAACTGACATGTGTATGCACAACACAGAGTAGGTGGATTCATGCAGGGCCACGAACTACGATGACCTATGCAATCGCCAGATCATCTGTATTTGCAATGGCTATAGGGACCAGCTCGGCCACCGATATCAAGCCATTTTAGACCTTTGCAGATATTCCCGTGCCGCTCGGTCCTCTGCAGTATGCAGCATCGAATAGCAACCAGGAACTATCTGTGAGACTTGCAGTGTTGATGTCTAAGACTTGCAGAACTCTCCAATCCAACCCATTCAGTATGGTTCAGTTCTCAAGTGGCGGGGGATCTTGATGGTCAAGTCACTATATAACAGAGGCCCCATGTCCTTCGACAAAGCAAGCCAGCCTCCAGGTATTATCGTTATTCTTACTACTCTCCCAGCGACATTTCGGAGCCTTCACCTTGTTTAAACTTTTCTTCATTCTTACGCCAAAATGCATCTCGAGTCAGATTACCGGTTCGACATGGACGACGCCGCTTTCAGCCTCTGCAGCCAGCCCATGTCCTGTCCTTCTACCACCACAAGTTTCTCCTCGGCCTCATCAGCCTACGGCCCGTTCACTCCTACACCTCGACGGTCAACACCTGATGGATTCAGCAACATCGACTTTGGGGTTTCTTACAGCCCTGTCCGTCACCGGGCAGAGCTGACCCCTCCCCCATCAGCAATGGGCAAGTTCATGTTCGGGCCTGTGAAGCCTGAGCCTGAGCACGCCTCATTCTTCGACTCTCTCCCCAGCACTCCCATGAATCAAGAGCAACTCGGCTTCGAGTGCGAGCATATGATGGACATGAACATGGCACAAAACGGTTCAATGGGATCACTAACACCACAAAGCTCCTTTGGCATGTATTCGTACTCTCCTGATGCTTCCATGGGCCCCGCCTCATTCACGATGACACCAATGCAAAGCATCTCTGGCTCTGAAGCTGCCGAGACCGGCTCATCATGGTGTTGTGCCAACGATAGCACCAACACATTCTTTCCCATCAGACAACTCTCTAGTGATTTTGACGCTTTTGACTTGGACCACCACTCTCAGTCACAGCTTGGTTACCATTTCCACGACCTCAACTCTCCTAACTACAAGCGTGCTCAAAGGAAGTTGATGGTGCACGAGATCCAACAGAAGAGTGCCGAACTTAAGCGAGCTCAGACCCGATCATCAAGGAAGCGATCGATCAAGCCCAATTCTGCTCAAGTTAATGTTCAAAGAGCCATGTGCAAGTGTGACTACCCTGGTTGCCACAAGGCCTTCCAACGAAATGAGCACCTTAAGCGTCACAAGCAAGTGTAAGGGCTTACTAAGATTCATAAAAAAAAAGAACATTTTCACTAATAAACTACAGTTTCCATGGCGAAGGGCCCAACCGTTTCTCATGCGAGTTCTGCGGAAAGGACCAATTCAACCGTCAAGATAATCTCAACAACCACCGCAGGTTACACGTACGACCCAACAGCCGAAACCGCGGTGTTCAGTTCATCCCTGCTGCAGTCCCTGTCATTGAGCAAGAGGAGCGAAGCAGAAAGCGAAGAGCACCATCAAAGCCGAAGATGGCAAAGAAGCATTGCTCAAAAGACTAAGCTTGCCTGGTGTTTCTTTACCTTGCCGTTGAGCTAAAGCCACTGGAAGCGCCGTTGTTGTAGACTTTTGACTTGAATATAGAGCCGCTTCTGCCCCCTTCAATCTTTCTACGTGGTGTCACGGGAACCCTGTTCAAGATAGGGGTGTCATACCGAAGGCATCCCAGGCAACAAGTCTATAGCTATATGATCATACAATATTCACTAGAGTACTCTAGACTTCAATAATTCGATACCATTGCTACAATTTTAGAGTATATTAGCCCTCATATATCTAGCATCTTTGGTCTTCAAACGTATCCTCCTCAAACAGAGAGTCTTAGTGAATATTCCGCGCTTGTCATCTTAGCTTACAGCAGCTGCCCCATCGTGAAGCAAGTTATCGCAACAATTCTGATAGACAGAGTCTTTCATGTCACCGGCCGCTGTGCGGCTTTGCCCATAGTCTCTGCAAGGCTTTCCTCCATCGCCGAGTCATCAATATGCCTTTAGTCCACTGACAAGAGTAATGCAATGATGCTGCGGCTCAATCATTACCGAAACTTTGGCAATTTTAGGCCAATCAGATGCTACCCCTTCAGTGCCGAAGTGGGGCTGTGTCAGAACGGCGCGCTCCGTGCCAGGTCCGTGATATTCCTCCGGAACCTTAAAAATGGTGAATAAACTTGGCAAGCTGTATTCAACAGATGCTAGGCGATACTAAGGACGCCTCTATATACGCTAGGGCTTGGCCGCTCTTCTCTACATTAGATTTGAGACAGCGGGAGGCGTTTGTCGATGGCGTCTTCCAAATACCGGACAAGTGAACAAAGAGCGCTCCCGCGACAATTGCCCCGAAGGAAAGCCTCCTATTGGCCATTTTATTGCTTGCAAATTCGTCGATATTGCTTCCCTCAGTCTTCAGCTTCAGAGCCTTATCTACCTTCTCAAGCCTCTCCATCTTACGTGTCAGATCGTTCTCAGCTTCTTCCGATATCAGCAATTAATTGGAGAGAAC
>JCP043_chr10:1064686-1065444
AGGGTTCAAATCCACGACACTCCACGACACATTTGTGAATATGGCGTGGATATGGATGCTGACTAATAATTTCGATGTGGAATGGGTGGAAATGGATCCATTATGGAAATGGATCCATATTGTGGAATTTGTGGAATCGAAACCTACTTCGTCCAACAATGGTAATTAGTGGGTCCAGCCCACCCTCGGTGACGTCAATGTTTTTGTCATTGGTCCATTATAATCCGCCATTGCTTGACGCAAAGGCAACACACCCACCGACGTTCCTGCTTCTTGTTATGCTGGATATTCGTAGCCGAACCGATATACCTATAGACGCGCCTTGCCGTCTCTCTCCGTCAAGATCCAGCTTTTGTAGAACTGAAAGAGCCGTTGATTGTCCTCTTCTGTTCGTTCTGGAACGGATGTGGTTGACTTGGTAGGATGGGGAGTGGCCATTTCGATTTGGGGTAGTAACGCGAGTAACAGTGAAGCCCCCAGAATGGACTCATTGTGTACGGAGGAAAATGGGGTGGCAAATCGATGTTGTGTTGTTGTGGGTGATAGAAAGTACTTAGGATATGCGGGATTTCACAAGGAAATCAAGGTATTTTCGAACCCCACCTAAAATATTCCACGATTTCCACATGTGGAACATGTGGAAGGGGCTTCGTGGCGTGGATATGGAAATGCTGAAGCCCACGTGGAATGGAATGGAATGGATATGGATCCACATTATGGATCCATATGTGGATTTCGTGGTATGGATTTGAACCCTG
>JCP043_chr10:1067665-1067890
AAGGAAAAGGCATTCCCCTACATTGCAGGTAATGGCTGTAGTGGAGCTCCCCGTCTCGCTTCATTATAAATACCGACGAGTTGCCTCATGTATGTTGGCCATCTTCTCAACCAACATGGCCGAAGTCTCCTCGGCCCATTGCTGCCTGACACTTAAACTTGCGACCACGCTAAAAGCAAGCATCCGCTTTGCCCACCGAATCGCCCATTTCAGTCGTCAAGTTGA
>JCP043_chr10:1068939-1069576
ATGTATGTGTATTTTTCGTCTGGGTGGCTGTAACGAAGCCAAATCTCCTACTGGAGCAAAAGACGTGCTGAGCTAGCTAGGTACAGGATACCCCGCTTCCTTCACCATCCAGCATACCAAGGCACAAAAGGCGCTGTATTTTCTCGAGCCCGTCACCCGTCAGCGGGTTCGGGGGCATACTGTCGACTTTTTCCACCGACCAGAATTCTCTCACGCATCGCTACATCTGCTGGCGCAGTCCACAATCTCCAGTAACCAAGTTGTAGCTCGTAGTCGTATGTCGTGGCGGCAGGGAAAAACCTTGGGAAGGAATCAGAGGCCGGCGGTGCGGCTTGCCTTCAAAGGGGAAAAGCCCATCGCAATCGGCGTCGTTGATCGGGAGGATGTCGCTACCGATGCCACGGGCACCGTCCTCCGATATCTAAGGCGTTCTGGTTCTGAGGTGCCGCCATTAGATCCGACAAAGGTGTTGTCAGAGAAGGTGAACTCTCCAAAATTCCTTCTCTGAAAACTGCTGTTAGGGAGCCGATGGCGTCCCCGCAGTTTTGTGTGGCCGAGTAGCCCGTAGAAAATCCCGCTCCTAACAGTGCACTAACAGTGCGTGCCAAGAAAGAATTTTTACAGGGGAGAGTTGGAG
>JCP043_chr10:1092307-1092411
ATTCGCGGCTTCGAATCTCAACGATCCGGGCGCCTCGCCGTTGACGTCCCGTACAACTGACCTCTGTAGCCTTGGCTGCATATCTGACACTTGATGCTGTTGCT
>JCP043_chr10:1096043-1096680
CAACTCTCCCCTGTAAAAATTCTTTCTTGGCACGCACTGTTAGTGCGCTGTTAGGAGCAGGATTTTCTACAGGCTACTCAGCCACACAAAACTGCGGGGATGCCATCGGCTCCCTAACAGCAGCTTTCAGAGAAGGAATTTGGAGAGTTCGCCTTCTCTGACAACTGTCGGATCTAATGGCGGCAACTCAGAACCAGAACGCCTAAGATATCGGAGGACGATGCCCTTGGCATCAGTAACGACATCCTCCCGATCAACGACGCCGATTGCGATGGGTTTTTCTCCTTTGAAGGCAAGCCGCATCGTCGGCCTCTGATCCCTTCCCGAGGTTTTTCCCTGCCGCCACGACAGTCGACTACGAGCTACAACTTGGTTACTGGAGATTGTGGACTGCGTCAGCAGATGTAGCGATGCGTGAGAGAATTCTGGTCGGTGGAAAAATTTGACAGACTGCCCCCGAACCCGCTGACGGGTGACGGGCTTGACAACAACAGCGCTTTTTGTGCCTTGGTATGCTGGATGGTGAAGGAAGCGGGGTATCCTGTACCTAGCTAGCTCAGCACGTCTTTTGCTCCAGTAGGAGATTTGGCTTCGTTACAGCCACCCAGACGAAAAATACACATAACATAACATAACA
>JCP043_chr10:1111024-1111174
TGAGCGTTGTCAAAGTTTCACGTCTCTTGATGGCAGATTCAATGCGGATCAATGTAAACCAGTTTTATTAATAGTTGGTGAGATAGCACCTATGAAAGTGCAAGTGAATGTGTTCTATATACTGAAGGTGCTTGGTAGTGATCAGTGGGG
>JCP043_chr10:1116427-1116641
CAGGTCATTGACAAGGATGTCACGCGGAACAGGGTCCATCTGCCTCAACCAGGAGCATTGCAGAATTTGGAGGCAGAATTTAGCGCTCTGGATCAGGCGCCACTGCGCATGTCCACCTGTGAGTCAACGGCCTGCCAGTCAAGGCAGGAGATGTATCAATAACGAGCGTCTGTGCATAGCGATCCAGGTCCAGGCCGAGCCACCTTTCAACCCT
>JCP043_chr10:1118834-1118985
TTGGCTGTCTAAAATGTAGCCTGACAAGTCAGCGCCACGACCTGAAGTCTATGAAGCGACAAGAGGGGATTTCAGGGATAGGAAAAGCTCTGGCGGTTGTTAAGTACACAACAGCCCTGTGGCAGGGGTACAATATGATACAGGGTTTAGC
>JCP043_chr10:1122140-1122521
ACACAACAATTCATTGTTACCCCTTGAAGTCTTCAAAGCGCAAGGAGAGAACAACAGAGATAGTGCAGGGTCTGGCGGTCGTCAGGTACGCAACAATTCATCAACAGGGATGTCGCATGAAACAAGGGTAATCCCTTCCCGTGGGCTCTAGCCAATGCCCCGCTTCCGGCGGCTGGATCAGGTTCCGGCGTGCAGGCAAGGTGAGATAAGCTAAATCGAATGACCTCTTAGTTGAAGTCCCATTGACGAGCGTTTATATACCGATCCAGGTTTGGACCAACTCATTTTTCAAACCCCCGGACGCCCTCGCAGCTATGATTTGGCGATCGGAAAGAACTGGCTGGCCCTTGAATCAGCGACCTTGTATCCATGTAGAGATTT
>JCP043_chr10:1127705-1127788
TCACATTGATCCATCAGTCCCAAATTGATACAAATCTAGCCGCAGTCTGCTGTCAAGGAAACAGTTGTTGATATACCCATCTC
>JCP043_chr10:1127872-1128048
CATGTTCTTGACACTTTTCTGGGCGGAGGCATGCAATCAATTGATATGGATGGTAATGAATGATAAGATTAATTGTACATGAAACGGAAAAGCGGTCATAAACACGACAGCATCATGGGACTAGATGTAGGCCAATCCATCATCTAACTACGTATATAAAAATATTGTCAAACCTC
>JCP043_chr10:1129211-1129416
TCACCGCAGGGGGGTTGAAAGCTGACTGGACCGGGGTCTGGGTTAGCGCAGGCGGGCGCTCAGTATGAGCAGATCTCTTGTTATTGACCGACCCGTTACTCATTTAGCTCATTATGGCATGGGAAGTTAGCGCAGCGTGGATCTGCACCCTGAATTCCCGTTTCAGCCGCTGGTGCCGGGAGGACGCCATCTTCAGTCGCCAGAT
>JCP043_chr10:1135896-1136172
TTGGCTGTCTGAAATGTAACCCGACAAATCAGCGTCATGACTTGAAGTCTATGAAGCGCCAAGAGAGGATGACAAGTACACAACAGTGATGCGATATGAAAAATGTCTCAGCCGTCTTACTCAGGTCACCGCACAATTGGAAGGCTGAAGTTAGCGTCCGCCGCTAGCGGACAGAACGGGTTCCGGAGTGGATTGATGAAGCCCGGGATAGGCTAATTACGAGCGTCTGTGCGCACCGGTCCAGCTCCAGGCCGAATTCAGACTTCCAGAACCCTG
>JCP043_chr10:1138236-1138386
GGCATGTCTGATATGTAGCCAGATAATTCAGTGCCATTAATACAAGTCCATGAAGCGGAAAGAGGGGATTCCAGGGATAGGACAAGCTCTGGCAGCTGTCAAGCACACAACAGCCCTGCGGCAGGGGTACGATATGAAACTGGGTTCAGC
>JCP043_chr10:1139808-1139868
TATCTGACGTGTAACTCGACAGGTCAGTATCACCCCTCGAAGCCTTTGAAGCGCAAAGAG
>JCP043_chr10:1139877-1139931
GGCTGAAATTGGTGCCCCGCCACCGGCGGCTGCAACAACTTCAGGGGTGCAGAC
>JCP043_chr10:1149554-1150285
TGCATAATCTTGTGCAGGCAAACGTGAGAAATGCTTACGCCATGGAGCTCTGCTGCTCCAAAAGGCCCATGGAAAAGACTCGTGCAAATACAGGTCAGTGGGATTAAGCTATATGAAGGTCAATCGAGGAGACCCTGACAAATACTTGGCCTGGTTACCCGCCGGGGGCTTTCCTATCAAAACCTGTACTAGAATCGGCAGATATACTGGCACTGCTCTGTAAGGGGCATTCTTAAGTCCCGAGAATTGTTGATGGTACCGAATAATAATATTAATGTCTCATTTAACCTTAGGACACCCCTCATTTATCCATCATTCCCAAAAGAATAAATATCTAGCCATCAGTCTACTGTAAAGAAGAAACTGCCTGAAATTGCCATTCTTGTTTCCATACACATGGCAATACGCTGATCTTTGCTACTGCTTCTATTTTCCCATCTTGAGTGACAATATTGCACCCCATCGTGAGTGCGACTTCAACCAGAGTTTGGCCTGAATAGAGAAACAGTGTATGCGCACAGTCAACTATTAGCCATATTCTGGTCACATCTCCCAACAGAGAAACACAATCAGTGGGAAAAGATGGTACTAAATCATAATGAGGAGAATATCTGTACATGAATCAAAAAAATGGCCGTGAATAGCACAGTATCATGGAATCAGATACAGGCCAACCTTACATCTGGGAAGATGCTTTTAAATCTCCCCAAACCTCCAAATTTAATGAGCCT
>JCP043_chr10:1162370-1162675
TTACTTGAGAGTTGTCTGTCGGGGGAGAATTACATGGAGCTATCGTTGGCACAAGCCCATGATGATGCTTTGGATTGGTGTCATCATGAAAGAGGCGTGGCCCCTGAGGAATCAGGAGAGTATGAATACATGCCAAAGGAGTTTGATGGTGTCAATGAGCCCATTGATCCGTGATGTGCCATGTTCATGTCCATCATGTGCTCGTACTCGAAGCCGGGTCGCTCTCGCTTCATGGGAGTGTTAGGGAGAGAGTCGGAGAATGAGATGTGCTCAGGCTCAGGCTTGACAGGGCCAAACATGAACTT
>JCP043_chr10:1180646-1180739
TGCAGCCATCTATAGACTGCGCCCCCTGAGCCTCGGATGCCGTCAATGCTTCCATGATCAAGCGCTGCGCAGGGCGGGGAAATAAGACATTCG
>JCP043_chr10:1193143-1193316
GTTGATTATATTGCGCAGTAGTGCTAGGTGAAAATATATATTTTATGAAACTTGATTGTTCATTCGTGAGATGAGAGTTCTTCTCAGGTTTATATATCTAAATGATTTCATCTAGGACTTTCAGACTGTTAGTCTGAATCCTGAAGGGAAGGGGATCCCCGGATTTTCCAACA
>JCP043_chr10:1200855-1200967
TCCTCCTGGTAACTGTTAGAGTCTTATTAATACCACCACTACACTTACTGTCATTTTGGCGCCCAAAATTCTCTGCCCTGGCGAAGCACTAACAGCGGATGCGAGGAAAAAT
>JCP043_chr10:1215638-1215789
GTTGAACAGGTGCTGGGGCCTCACGTGCAAGCAGGGATACTTTAAGATTACAGCCGAAATGGTAAAACCTCTAAGGGGCAGATTTCAACAGAACACAACATGAATACACACCAATTCACATCAATGAACCGAATACACGTAATGTCTAACA
>JCP043_chr10:1218603-1218651
CTCTACAAGCAGCCTGTTCTCAAGCAGTACGGATTGTTGCTTGGTACT
>JCP043_chr10:1225814-1225943
AAGGTGGGAGAGCAGCTAATAATGAGCGCCTGTGCGTACCGATTCGGCTGTGGCCCAGGCCTACTTCAATTTTAACTTTCAACCCCCTCGTCGCTGTGACTCCATGGCTGTGAAGATCAGGCTGGGCCT
>JCP043_chr10:1226360-1226452
ACAGGGATGCTGCATAAAACAGGGGTCATCCACCTAACCCGGATGACTCCACTCTCTCTAGGCTGGAATTGGCGCCCTGCCACTAGCGGCTG
>JCP043_chr10:1251899-1251946
GAATATATAGACTTTAACCCAGCACACAATGCGCAATATAAACAATA
>JCP043_chr10:1254792-1254849
ACAGTGGGGGCAATAAGTATGAATACCCTTTGATGTACTGGCACACACCTCTTAGCC
>JCP043_chr10:1254877-1254958
TGTGTGAGGATGATATACACGTGCTAGCTGCCAAAATGGGCTAGCGGCAGAAAACAATACACGCCCGGTATTCATACTTAT
>JCP043_chr10:1254958-1255121
GTTAGATACGCATGAATACGATGGGGTGAGTGTATCCAAGTGTGGACCAGAATGTTGTGATGTTATTGATCGTCGACTTGATTCTTTGATCAGTCTGTCCGTGAGGGGTTTCACCCCTCTTTTGGATACAAGAATAATGATCATTAGGAAAAGGCGAATCGGA
>JCP043_chr10:1259279-1259455
ATCAGCGTGGTGCCCCACAGGGAGGCAGGAAATAGCATCGGAGAAGTACGACGCCGAGATTTGGAACATTTGAAATGTTTAAATAAATATCTCAAACAACAAATCCAGTGTCCAAAAGTATCAAATAAATCAAATTCGACCACGGATTTGATTTGTTTGATTTGTGGGCAGCGCTG
>JCP043_chr10:1261236-1261434
GGTCAAGCTTCGAAATCGATCGAATCGATCGACTGTGAGCTCTGATCGATCGATTTATATCGATCAGGGCCTTCAATCGATCGATATCGATCGATTCGGTTCAAATTTTTGATCGATCGATATCGATCGTCGATCGATCACTCATAGTTCTCACTAGGTATCCCTATCTACGCTGACCCTGCTCGCCAGTTGGAGAAC
>JCP043_chr10:1264418-1264570
TGAATGTGGCGATCGACGATCAAATCGATCGATCAGGACTTGTAATCGATCGATATCGATCGACTGGCAGCTCTGATCGATCGATCGATATCGATATCGAATCGATTAATCGAATCGATCAAATCGATTGGTCGATCGATTTCGAAGCTTGA
>JCP043_chr10:1265839-1265942
GGGGCCAAAAGGCATCTTTCCGATTGGTATTCAGCCAACATCGAGATCCATATGGAGTGTTGGCCAATATGAAACAGGCTCGATCTACCATAATGTCAACACC
>JCP043_chr10:1285916-1287921
AAGCTGAGCAGCGCGCGAAGGAGGAGCGACAACGCGCCGAGAGGGAACAGCAACGCGCCGAGAAGGAACAGCAACGCGCCGAGAGGGAGCAGCAACGCGCCGAGAGGGAACAGCAACGCGCCGAAGCGTCAGAGGAACAAACACGACTCACGACACTTGACGAATACATTGCAGCTTGCCATGCCTCCGTTTTCTCTCGCTTCACCATCGAAACTGACCCAAAACTGACTTCGAGGGGCTCCATCACCAATCCGCCTGACAAGTGGTGTCCTGGAAACCTCAGGCCATGGCCCGACTTCCTTGATCAACAGAAGCTCACCTTCGGTACGCTCTACGATTCATTTCCTACCGAAAGCCGCGTTTTCGAGAACCGAAACTTCCTGGCCGGCTTAGGGAACAGGATCTCTCAACGACCGATAGCAGACGAGAAGACGCTCGAATATTTCCTACATAATAGCGTGGAGGATCCGGTCAGAGCCATCATACAACAGCTCAAACAGGTGGAAGAGGTCAGCAGGGCCTTTCAGATCGGAGATGGTGTCGTCTTTGAGAACCATCCCCATGCGCTCAGCGATGTCGCCGAGGAAGTCGTTGACAGGGAGACCCCGTCGACACCGCCGCGGACGCCAGACCACCGAAGAGATCTCAAGCAGCTGCGGCCGGATCAAATCTGCGTCTATCGATCCGACAATACCCTGTCTTCCCGGCGCACCATGGTTTACGTTTCCGAGTATAAGCCGCCTCACAAGTTGACCGCTCCGCATCTTCGTCTCGGCCTCCGCGCCATGGACATCCACAAGGAAGTTGTGAACCGAAGGACGATTCCAACCTCTGTAGATCCTGACGCGCGTTTCCAGTACCACGCGGAGAGGCTGACGGCATCTGCTATCACGCAGACATATCATTACATGATCGAAAGTGGCCTTGAATATGGTCTTCTTACTACTGGCGAGGCCGTTGTGTTTCTCAAAGTTGACTGGGACGAACCTGAGACTCTGTACTATCACCTAGCAGAGCCTGGTCCGGAAGTATCAGCCCATCCAAACAACCTACAAATATGCACGGCTGTCGGTCAATATCTAGCGTTCACCCTCATGGCTCTCGGCTCGCCTGGAGAACGAAGGGAGAATAGTCAGGAGGAGCGTCTAAAAGCTATGGAGAACTTGAAGACGTGGACTGAGGACTTTGAGTCGACATTGCGTTCTATCCCAGAAAATGAACGATCGGCGTCATCAGACTACTCACCTGCTTATGAACCCACCACCTACAAGGGCGTTGATCGGTCGCCGGCCTTGCCCCGTAAAAAGACACGTCGAACTGCCAAGAGGCCGATTGGCGAGAGGTTGTTGAGGAAGGACGACAGGCAGGAACCATCTGATGACGAGTCGGCGCCCAGGCCACCGGACACGCCTACGCCAACCGGACGAAACACAAGACAAGGAACTAGGCGGAGCCAGCGACTGGCGTTACGGCCGCGCGGAGGAGGCGGCGAGCAGGGTCGGCAGTACTGTACGCAGAAATGTCTTCTCGGGATGGTCAAGGGTGGCTTCCTCGACCCAAAGTGCCCGAACGTGGCACTTCACTGCAAGAGCTGTGCTTCCGCCCGCGCACGTCATCCTGTCAATCATGAGGAGTGGCTTCGCCTACTCTGGAAGCAGCTGAAACAGTCTCTCGACGACGGGATCAGGCCATTGGGGGAGGGTGGTGCGCGGGGTGTGCTTTTCCAAGTGACCCTACTTGCGCATGGCTACACCTTTGTCAGCAAGGGCACGGTGCGGGCTTTCATCAAAGATCTCGAGCACGAGGCTGCTGTCTACGAGCGTGTCAAACCGATCCAAGGCGTCAACGTGCCTGTCTTCCTGGGTGCCATTGACCTCCGATCGATGAACAAGGTTTACTACTATGACCATCGGGTCTACGTGGTGCACATGACATTTTTGTCTTGGGGAGGCTGCAGCATCGACAACGCACAGAAAACTGGCGACATAAACAGGCCACTCGAGGA
>JCP043_chr10:1291111-1291518
CTCGAGGACGAGGCCGTTCGGTCCTTGAGAGCCATGCATCGAGAGGGCGTGATCCACAAAGATGTGAGACTTGCCAACATGTTATTCAATCCTGAGACCAACGGGGTTATGGTGATCGACTTTGAAAGGGCTTTGCTACTCAAGCCGCCTCGGCGTCCGTTGGCGCAGCTGGTGCCGAACAAGCGAGCGTGGAAGTCGGAGACGATGGATGCCAAGAAGGTAACTGGTGATTCAAGTAAGCGAAGTCGGGCAAGTCAAAGCTTTTCAGAGGAGGATATTTGGTCGGCAAAGACGGCGTTCTTAGAGTGGAATGCTGGCCGATGGGCACGAGTCGCGAGAGCGCCTTGCTAGCAACTCTACAGTCAATCACCCTACACTTCTATTTATAAATCGTCCTGTACCCTAAA
>JCP043_chr10:1291452-1291550
GCCTTGCTAGCAACTCTACAGTCAATCACCCTACACTTCTATTTATAAATCGTCCTGTACCCTAAATTGTCGTTTGACCCTGCCCACTCTTACCTGAA
>JCP043_chr10:1291551-1291638
AACTCTTTCCTGTAAAGAGTTTTCTTGGCACCCGCTGTTAGCGTTCTGTAGATTTTTGTCAGGCCACAATGGTAGTATGTGCAGCTG
>JCP043_chr10:1291640-1291808
GTTGGAAAACTGGGAATGCCCCTTATCTTCAGGATTCAGACTGTTAGTCTGAAAGTCCTAGATGAAATCATCTAGAGATATAAACCTGAGAAGAACTCTCATCTCAATAACACAATCAAGTTTCATAAATATATTTTCACCCAGCACTACTGCGCAATATAAACAACA
>JCP043_chr10:1293438-1293656
ACAGTGGGATGCAAAAAGTATTCGCAGGTGTGTAAGTTGCGTTAATAAGCTCTGGCTTCCTTAGTTAGTAGCTTAGCTTAGTTTAAGTCCTCGATACTAGGTTATCCTTCTGATTTAGGCGTAATGTAAGGTATTGAGGACCTGACAAGCTACCACTAACTAGCTTCCGAGCATAGATCTACCTGCACACCTGCGAATACTTTTTGCATCCCACTGTA
>JCP043_chr10:1310363-1310542
TGTCGCACTGAGCGTGCTTAAAGGGTTAGAGTGAATATCATGAGCAGCAGTAGTGAGTTGATTGGTTCTATCTTCTGTGTGGGGTATTCCATCCCACAGGTTTTACTTTAAATCACCCAGCTTGATTACTAAGGGCTGTTGTTCCTAAGGATCATTGAGACCATGCCCGGCCTGCGACA
>JCP043_chr10:1310549-1311827
ATGTTATGTTATGTATATTTTTCGTCCGGGGGGCCGTAGGCCCCAAAAAGTCTCCTAACGGAGCACAGGACGTGCTGAGCTAAACTATCTACAATTACTGTTCCATCCGAATCTACCTAGAACACCCACAATGTCCACTTGCATCAACGGAGAGCGCCGGACGCCCTTTCCCCCAAGTGGCACCTGCCCTACTCGTAGCCAGCCCTACGGTAGTTTCAAGCACATCGTCTTGGACGTCAAAGCAGGTAATCCAAGGAAAGTCCTTATGCAACCGCTATTCCATCTAGTTCATCCAGCATATCATCGGCACAAAGGCGCTTTACTCTCAAGAGGTCATCCCGTCAGCGGGATCTATTCCTCTCCAGCCTAGAATTCTCTTGCACAGATAGATCAAGTAGCTTTCCATGCCCTGGGGTAGGAAGTCCATGATCCCCTAAGATCGCCAGTAGCTGCAACCCTAGAACCATGCATCCTTGGGGAAACCCCTTGCAGGGGAAAAACCCAAGGCGGCCAGAACGCTGCTCTGTAGACGAGGCCATCGCCCCGTTCCACGGTCTCCAGGTAAGCTCTGTACCATTTCGGCCCAGCGGTTTGTGTCTAGTGGTCTCATCCAGTGAGACAATATTCGAGGCCCGGTTGTGTTCCGGGCAGCAGCCGAGGCTGCAGAAAGAAAGAGGTTCTCTGGGCAGTATGCGTACTGCAGAGGTCGGTCATGTAGCGTTTGAGCTACGAAAAGGGCAGCGAGCCATTTGAGGCCCGTGCATCGAAGTTGGGGGCAACTGAGGGCCCAGAAAGTCGCACAGCTAACGGCTGCTGGTCTTGTTTGGCAGCAAAAGCTGCAGAGGTAGGTCGAGGCAGCGCAAAGCTGCAGGTGAGGGTGAGGGTGAGGGTGCGACGACCCTCAATGTCGAGCGGCAAGATGCCGCGAATGTCGTCTGGGCAGCCAGGGCTGCAGTAGTCGGTCGTACGGGAAGTCGAGGGGCGCAGAGGCCGGAATGTCGCAGGCTCGCGAAGCCGTAATGTCGAGGTGAGAAGAAGTCGTAGATAAGACAAATGAAATGGTGCCCGGAGGCGATGTCAAGAGCTCGCGAAGCTCAGTGCCGTTGAAAACACTTGTCACGAAGAAAGGTCAACTCTCTGAATCCCTTTCTTCCAGCAGCTGTTAGGGTCCCGCTAGTCCCGCAGCTGCTTTTGTTGCCATTTTGGCCTGTAAAAATTTTCTGCCCTAGCAGAACGCTAACAGCGGGTGCCAAGGAAAAGTTTTTACAGGAGAGAGTT
>JCP043_chr10:1319458-1319656
GTTGGAAAAATCCGGGAATCCCCCTTATCTTCAGAATTCAGACTGTTAGTCTGAAAGTCCTAGATTTAAAGTTTAAAGTCCTAGATACAATTATCTAGAGATATAAACCCGAGAATAACTCTCAGCTCAATAATGAATAACCAAGTTTTCATAAAAATATATATTTTCACCTAGCACTACTGCGCAATATAAACAACA
>JCP043_chr10:1330195-1334551
AAAATACTACGTCACCCCTTGCACTTTAGAGCGGTGGTGCAAGGGGTACAATCAGCCGAAGGCTGAGAGTCCGCGGGCCAAGCAGTTATCTACAACCATTACATTATTTACGCACTGGATCAATTTTGTAACATTTCTTCTTGTCGCGAGCAGAATCTCCTAGAATTATGCAGAACAGTGGTCTGTCTTGTAAGGATTCCGTGTAAGAACCTGTCGTCTCCGAAGCTGGTGATCCCTCATCTTCATCTTCATACCATCCGGGGGAGACGCGTAAATCAGGTGATTGCGATCAAATGGGGCATCCAACATCAAGCCCTCGAGCGTTTTCACACGAGAGACAGCCACGTAGCTTAAACCTGTCTGGAAATCCCGGCAGGAGAGATCGGTAACGATCATATCTTCTGTGATGCTTTGTGACTTGTGAACGGTAATAGCGTAGCATACGATCAGGGGGAACTGGGTGCGAGTGCAGAGAGTGGCTCCGATGAGGAAGTCCCTCTCTACGGGGAGAATCGGGACAATCTTCTTGCCATCAGGGGTGGTCAGGAACACCGGTCCGTTGTACTTGTCAAACTCCATCATGATAACACAGGGAGGGTCTTGGATGGGCTCAGCCCCGGGTGCCCAGCCGATGTCATAAACTGTACCACGAGCGCCATTGCAGAGGCCGACGGGCTGCCACAGGTTAGACGTCAGCATCAGACGGGCGCCAAGGCATATAGGGATCTGCTTCGCAAGGTTGCCCGCCTTGTCGTCGGGGGCAGCAGCCGCGCCAGAGCCGACGTTCTTAGCCGTAACCTGGATGGCCGGCCGGCTCAGGCGGTCGAGGTGATAGTGGTTATATTCGTTCACCCTATCTTTGGTGGCGTATACTCGCAAAGCGTTGACGAATCTCGCGACCTCCCGATCGTCTAGCTTTGCCTGTACGCGGCTGGAAAGGAGCTTCCAGGACTCCTTAGATAGTTGGAGCAGCCGCAATTCCCCAAGAGCTGTGCGAAAGGCCTCCTGATCGTCGCCGCGTTGTCGCTGAACAACCTTCAAGAATACTGTTTTATCGAAGCGCCTATACGCGTTCCTACCCTTGATCTCTACCCCCTGCACTTCTTTATCATAGTAAAGTGGCTTCTGTAGCACAGGGGGTAGTTGAAAGAAATCGCCGACCAGCAGGATATTCAAGCCGCCAAAGAACTCTTCATTCCTACTCGGGAACGCCTCGCGGAGACGGTCATCGATCCACGATAGCTGACGCAGTCCTAGCATGCTCTTCTCATCGATGATCAGGTACTTGATATCCTTCAGCTTCTTCTGGAGCTGGGCCTTATCAATCGGCGACAGGGGCCGGAAATCCTTATTGATTGGGAGGTGCAACAGGGAGTGCAAGGTAGTGCCCGATATCTGGTTTCCCGCGACGCCCGTGGGCGCGGCACGCCAAACAGGTGTCCCTCTCCCGCCCGTCGCGGCTTGGAGGTGTGCAGAGAGTAGGTTGATGAGGTATGACTTGCCAGTGCCGCCTCCACCATCCACATGGAGTAACAACTGGGAAGGATTCTGCGTCAAGAAGTGGTCCATCACCGTGTCGTACACCAGGCGCTGCTCTGGATTTAGGGAATCGCGAGCTTCCAAGGGTTGATCATCGACATCAAGGTCCAGGAGGTTTTCAGCTTTGCGTTGTTTCCAGTAGTCACCGTTGAGAATGCCATCGTCGGTATACCGTCCAACGTGAGACGTCCAATCATAATTGATGTCGATATCTCGGCGGCCGAGGATATCGATATCTTCTTCCTCCAGCGGCCGGTCAGGCAGCATGCGGGCGAGCTCATGCCAGTCCTCCTCTGTGACGGGCTCCTCATGGGCCTCAGGCTCAAATTCATCGTCCTCTGCCCTCAATTCTTTTGCATCCGGATCCCCATAATGATCGTCCGCATGGGTATGGTGGAGCTGCCTGCAGAATTTGTACGCAGCCGCGAAGGAGTCGAACCGCTGCCCGTCCATTACGAGCAACTCTCGTGGAGAGCGATGTGGATGAGCCATCATCAACTTAACACGGCAGAAGTCGTTAAACTGGGGAGAAGCCTCTATGGACTTGTATCGAGGGAAGTAAGAGAGGACCCTCTTCTTCGCGTTAGCAGCGAGTCTCCTCCACGTCTTGAGATTGTACGATTGCAGGTACTCGAGGTAGGTTACATCCTCATGCTGGTCATTTCTCTCCAGGTATTTCCTGTAGCTGCCGACGGTCTCGATGACATCTTCATCGACGCGATACGAACGGCCATGCAGCTCCAATGGACGGCAGTCCACGACGACGACCATCCGTGTGCCTTCTTGCAGAGGGATGTTAAGTAGAAGGTGGGAAATCTCCTGCGCCGAATAATCTCTCTCGGCAATCAGCTTATTCATGAGGCGAGAGGAGAAGGACAATAGGGGCTGAAGATGTGCCGTATGCGGCAAAACTTGATCTGCAAGCTTGCAGTAAGGCTCCGTCTTCTTCTCAGATTTGCTGCAGTACTTCGCAGCGTACGTAATTACCGCCTGTAAGCTGGTGCAAGGAGATATGTCGATATTGGCTAGCCACCCTAGGATAATAGCCGGATTGAAGTGGTTCATGAGGCTGTCGTTCCGGGCCGCCTCGAAGACGTAGTACGACCTTCCTTCCTTCCTGATGACTGCGGCCAGCTCCCGTAAGGCACGAGGGAAGTCAAAACGACACTCCCTCTCTGGATTGGCAACGTTGGCCGCCTCGATATCTGCAGCAGCGCCTTCCATATCCCTCGCTAGGTCACCGGTTCTCTTCCTCACCCGCAAGCAGTACGTGGTATTGCACTTGTGGCGCTGGCAACGGTTCACGATTTGTGAGAGCCGCAAGAATGTCATCTCTATGCTCAGGGGATCCACGCTCAGGGGATTACCTTCGCCCTGTGGCATTGCCCTACTCGGCTCGGGGTTAATCGCCGTGACGTGGAACCCCCACGTTCGTGCAAATACATCACGAGCGGCTTCGTCGTCCATGTCGGTTCCGGGGCAACTATCCATCCAGTACAGGCCGTGGTTGTGGGGACTACCACGCCCTTGCCATTCGTACCGATCCCAGTAATCCGTGATGTTAAACTTCTTGCTTAACACGATATCTCGAAAGAGGCAGTATCGCCGGTAGAAGTGGAAAGCAGCAATGTGAGGGTTCTGACGCAATAGGCGGCGCGATAGAGCCATCCTCTCCGGCTCGGTGGCGGCAAGCCAGTCGTCATACTGGGGCATGTGCTGGTAGAGACTCCGCCAGTGTAAATCTGCCGGGCTAAACGTGATGAATGCACCAGGACAACCAAGATTATAGGCATAAGCCTCGAGGTCCTGCCTCCTTTTGTTCCAGAAGGGACGCGTACCGCGAATAGACACCGCATGCCTTGTGATCGAGTTGATCAGCGCCTGCGCCTCGGGGTCCTCGCTGTGTTCCAGCGCCTGAATAAGTTGCTCTCGCGTCAGCGGCTGCTGTCTCCCATCCTGTTGCTTCACGAAGAATCTGGACCGTGAACGTGCTTGTGACCGCATTAGCGTGTTGAAGGCGACGAAGCGGAAGGTCGGGTGGCGTGCAAAACGCCCGTCGTGCCAGCGCATCGCGTGCTCGACGTAATCTCTGTAATCAATGGAGCGCAATCGAGGTTCAACAAAGTCGGCTCTACCGTCAGGAAAGAGGCAGGGAAACGCCAAGGAGAGTAGGGCATGAGAGCGATTGAACTCATTAATGGGTGTGTGTCGTATATTCGGGAGCTGCAGCTCGTGTTGTGCCTGCGCCTGGAAGCTTGTGGAAAGCTCTGAATCAGCGCCTGATTCTCCGGAGAGAATAGACCGCAGAGCATCAAGCTCCGTGTCCTTGGCCAACAGGTCCGGCACCGCAGCCTCGTCCTCCAGGTCAGGCTCTGCCTCCTGATCTTCCTCGGGTGAGTCGGGTCCAACATCGGCAGTCTCCACCTGACTCTGGGGGATAGCATCCAGGACATTGCCATCTTGGGGCAATTGATTCAGCCGCTCTTCGTCGATGACGACGCATCGATAGCCAGGATGATGGCGGCGGAGGTAGTCTAGCCATATGACAACCGGCTGGCGGCGCACGCGGAACTGGCGGGTGAATTGCCGGCTAAGGTTTGCGTGGGACGACGTATTGGCAGGACGTAGCAATACAGTGTTCAACTCCTGCGGCAAAAGCGGGAGCTGGTTGTACACCAAGCCAACCTCGCGGAGAAAGTGAACCACGTGCCCGCGATACTTGTACTGCTGCCCTCGCACAAGCATAATGTTCACGTGGACGTGAACACGGGCAAGCAAAGACTCCTCGGTAGGCGTAAGCTGCGGCAATCGGGCCGG
>JCP043_chr10:1332552-1336309
CCTGCGCCGAATAATCTCTCTCGGCAATCAGCTTATTCATGAGGCGAGAGGAGAAGGACAATAGGGGCTGAAGATGTGCCGTATGCGGCAAAACTTGATCTGCAAGCTTGCAGTAAGGCTCCGTCTTCTTCTCAGATTTGCTGCAGTACTTCGCAGCGTACGTAATTACCGCCTGTAAGCTGGTGCAAGGAGATATGTCGATATTGGCTAGCCACCCTAGGATAATAGCCGGATTGAAGTGGTTCATGAGGCTGTCGTTCCGGGCCGCCTCGAAGACGTAGTACGACCTTCCTTCCTTCCTGATGACTGCGGCCAGCTCCCGTAAGGCACGAGGGAAGTCAAAACGACACTCCCTCTCTGGATTGGCAACGTTGGCCGCCTCGATATCTGCAGCAGCGCCTTCCATATCCCTCGCTAGGTCACCGGTTCTCTTCCTCACCCGCAAGCAGTACGTGGTATTGCACTTGTGGCGCTGGCAACGGTTCACGATTTGTGAGAGCCGCAAGAATGTCATCTCTATGCTCAGGGGATCCACGCTCAGGGGATTACCTTCGCCCTGTGGCATTGCCCTACTCGGCTCGGGGTTAATCGCCGTGACGTGGAACCCCCACGTTCGTGCAAATACATCACGAGCGGCTTCGTCGTCCATGTCGGTTCCGGGGCAACTATCCATCCAGTACAGGCCGTGGTTGTGGGGACTACCACGCCCTTGCCATTCGTACCGATCCCAGTAATCCGTGATGTTAAACTTCTTGCTTAACACGATATCTCGAAAGAGGCAGTATCGCCGGTAGAAGTGGAAAGCAGCAATGTGAGGGTTCTGACGCAATAGGCGGCGCGATAGAGCCATCCTCTCCGGCTCGGTGGCGGCAAGCCAGTCGTCATACTGGGGCATGTGCTGGTAGAGACTCCGCCAGTGTAAATCTGCCGGGCTAAACGTGATGAATGCACCAGGACAACCAAGATTATAGGCATAAGCCTCGAGGTCCTGCCTCCTTTTGTTCCAGAAGGGACGCGTACCGCGAATAGACACCGCATGCCTTGTGATCGAGTTGATCAGCGCCTGCGCCTCGGGGTCCTCGCTGTGTTCCAGCGCCTGAATAAGTTGCTCTCGCGTCAGCGGCTGCTGTCTCCCATCCTGTTGCTTCACGAAGAATCTGGACCGTGAACGTGCTTGTGACCGCATTAGCGTGTTGAAGGCGACGAAGCGGAAGGTCGGGTGGCGTGCAAAACGCCCGTCGTGCCAGCGCATCGCGTGCTCGACGTAATCTCTGTAATCAATGGAGCGCAATCGAGGTTCAACAAAGTCGGCTCTACCGTCAGGAAAGAGGCAGGGAAACGCCAAGGAGAGTAGGGCATGAGAGCGATTGAACTCATTAATGGGTGTGTGTCGTATATTCGGGAGCTGCAGCTCGTGTTGTGCCTGCGCCTGGAAGCTTGTGGAAAGCTCTGAATCAGCGCCTGATTCTCCGGAGAGAATAGACCGCAGAGCATCAAGCTCCGTGTCCTTGGCCAACAGGTCCGGCACCGCAGCCTCGTCCTCCAGGTCAGGCTCTGCCTCCTGATCTTCCTCGGGTGAGTCGGGTCCAACATCGGCAGTCTCCACCTGACTCTGGGGGATAGCATCCAGGACATTGCCATCTTGGGGCAATTGATTCAGCCGCTCTTCGTCGATGACGACGCATCGATAGCCAGGATGATGGCGGCGGAGGTAGTCTAGCCATATGACAACCGGCTGGCGGCGCACGCGGAACTGGCGGGTGAATTGCCGGCTAAGGTTTGCGTGGGACGACGTATTGGCAGGACGTAGCAATACAGTGTTCAACTCCTGCGGCAAAAGCGGGAGCTGGTTGTACACCAAGCCAACCTCGCGGAGAAAGTGAACCACGTGCCCGCGATACTTGTACTGCTGCCCTCGCACAAGCATAATGTTCACGTGGACGTGAACACGGGCAAGCAAAGACTCCTCGGTAGGCGTAAGCTGCGGCAATCGGGCCGGTACAGGGCCAAAGTCGAGCTGATTATCCGCAGAGAAGAAATACGGCTCGTCGGGGCGGCGTTTCCTATCCTTTCGATAGCAACGCTCACAAATGCCATCAGAATCTATCTTCATCTGGAACCAACACTCTTGGCATCTAGTGCAGTATTCCATCTGGTCATTGTCGAGCGTGGTCCAGAACTCGCGGAGGGTGGCCTTGTCGCGGTCAGTCAAGGCGCAAGCGTCAAGGTCGCCATTCCACACCGGATCTTGTGCATGAAAGACCGCCAATTCTTCGGGTGGAATTATCACTGGACTCCGAATACGTCGTGGCGGCATCGACGATCGAGCTTGCCTTGGAGATTTTCTCGGCCGCCCTCCTGTACCAGGGGCAGGACCACGGCGACCACGCCTTGGCCGTGCGGAAGGCTGCCGCAAGCGATGGCGAAGAGGGCTTCCATCCACGCAATCGTTATCGCTGTTCTCATGTTCGTCCCCTAGATCAGGATCGGACTCTACCCCTAATTGTTTGAGGTACCTCCGTGGTCGAGCAGGTGAAAGCAGCAAGTTAAAGTAGTCCTCAGCATCAATATCGGACTCAGAGAACTGGCCCCTGTCATCTCCTTCCTTCCTTATCTCATCCCCACCTAGAAGCTCACTCGGCTGTAGTCGGTCTTGACTCGCATCTACGTTTCGTGGTTAGCCCGAACAAACCACTGAGACCACAGGACAAGGATACCTTCTCCAGGACCCTCAAAATCTCCAAAGACGCCGAGTTGAGATATGGTGGGAGTCAGTGACACAGTCTCCCCTACACGGCGTCGTGAACGATGGTCGCGCTGGATAGCGGCCTGCTTGGCCCTCGCCACGGCCTTGGAGGGTTCATCTTGCGAGTCCTTCCCGCCCTTGTGGAACCTAGCAGCCAAGTAAGAGTAACCCAAACCAGTTGTGCTGCTTCGGACAGTAGATGGGTCAGAATGTGAGGCTATTGGATGGGCCGTTGGCTGCACGGGAGGTGAGGGAGCTAGAGCACGGAAACGTCGCGTGCTTTGTTGGGTTGGTGGAATTGGCGTCCCCAGCACTACGTGCGGCTGGCTAAGTGACTCTCTGAATAGCCTCCTAGCTGCATGACGTTGCCGTAGTTTCTCTGGCGACGTAGGCTGGGTTCCGGATCTCTCGTTAGGAGGCGGTAAGCCAGCATCCCCGTCGGTTCTCTTCGGGGCACATCTCTCAGCTGAGGCTAGGTTTCTCAGCGTCAAGGTCGCGTCTCTGGATCTGGAATACTTCATTAGTTAGCATTGATATTACAGAGTGGGGAGACAGAGCTGACATGAGAATTGTTCTTATTACGGCAATCAAGGCAGTTCTTCGTGTTCCCAGCAGATTTCCTTTTGCTGACGAAGTCGCCCGCCGGTCTCTCCTTGCCACAGCGGGCACAGACAATTGGAATTATGTCCATTATACAGCTACCGGGAAGTAGGTTTAGGACCCATTGCCTAACGAAAAGAAGACACGCAGAAGCGTTGAAGCAGACGAAATGGCTGTCTTCAGCCAAGTGTAACGTAAACAAATCATCTTTCTGAGTAAACAAACGGCGAGATGGTGCAGAGGGGCTGAGGCCCACTTCTCTGGAACCAACAGCCAATTGTCGAACGATTTGCGGCTGGCAATACAAAACTTGGGCCAATCAGCGCCCGAGAAACTTATTACCCTTGTCTGCACCAAACCCTCATTATTCTGGAAACTTATGGATTAATGTAGAGTCAGCCTTCGGCTGAA
>JCP043_chr10:1336531-1336609
GGGCCCCATAGGGACACGCCTAGGCGCGCCTCCACTCTTGAACGCGTAGGCGTGCGGATTATGTCAGCCCTCAATTTG
>JCP043_chr10:1354579-1355490
GAGCAGGGTCGGCAGTACTGTACACAGAAATGTCTTCTCGGGATGGTCAAGGGCTGTTTTCTCGACCCAAAGTGCCCGAACGTGGCACTTCACTGCAAGAGCTGCGCTCCCGCCCGCACACGTCATCCTGTCAATCACGAGGAGTGGCTTCGCCTACTCTGGAAGCAGCTGAAACAGTCTCTCGACGACGGGATCAGGCCATTGGGGGAGGGCGGTGCGCGGGGTGTGCTTTTCCAAGTGACCCTACTTGCGCATGGCTACACCTTTGTCAGCAAGGGCACGGTGCGGGCTTTCATCAAAGATCTCGAGCACGAGGCTGCTGTCTACGAGCGTCTCAAACCGATCCAAGGCGTCTACGTGCCTGTCTTCCTGGGTGCCATTGACCTTCGATCGATGAACAAGGTTTACTACTATGACCATCGCGTCTACGTGGTGCACATGACATTTTTGTCCTGGGGAGGCTGCAGCATCGACAGAGCACAGAGAATTGGCGACATGGACAGGTCGCTCGAGGACGAGGCCATTCGGTCCTTGAGAGCCATGCATCGAGAGGGCGTAATCCACAAAGATGTGCGACTTGCAAACATGTTGTTCAATCCTGAAACCAACGGGGTTATGATGATCGACTTTGAACGGGCTTTGCTACTCAAGCCGCCTCGGCGTCCGTTGGCGCCGCTGGTGCCGAACAAGCGAGCGTGGAAGTCGAAGACGATGGATGCCAAGAAGGTAACTGGTGATTCAAGCAAGCGAAGTCGGGCAAGTCAAAGCTTTTCAGAGGATATTTGGTTGGCAAAGACGGCGTTCTTGGAGTGGAATGCTGGCCGATGGACACGAGTCGCGAGAGCGCCTTGCTAGCAAATCTACAGCTAATCACCCTACACTTCTATTTATAAATCGTCCTGTACCCTAAA
>JCP043_chr10:1355424-1355522
GCCTTGCTAGCAAATCTACAGCTAATCACCCTACACTTCTATTTATAAATCGTCCTGTACCCTAAATTGTCGTTTGACCCTGCCCACTCTTACGTGAA
>JCP043_chr10:1355523-1355610
AACTCTTTCCTGTAAAGAGTTTTCTTGGCACCCGCTGTTAGCGTTCTGTAGATTTTTGTCAGGCCACAATGGTAGTATGTGCAGCTG
>JCP043_chr10:1355612-1355804
GTTGGAAAACTGGGAATCCCCCTTATCTTCAGGATTCAGACTGTTAGTCTGAAAGTCCTAGATTTAGCGTTCAAAGTCCTAGATGAAATCCTCTAGAGATATAAACCCGAGAAGAACTCTCATCTCAGTAATAACACAATCAAGTTTCATAAATATATTTTCACCCAGCACTACTGCGCAATATAAACAACA
>JCP043_chr10:1356561-1357174
AACTCTCCCCTGTAAAAATTCTTTCTTGGCACGCACTGTTAGTGCGGTGCTAAGGGCGGGATTTTCCACAGGCCACGCGACCACACAAAAACTGCGGGGACGCTATCGGCTCCCTAACAGCAGTTTTCAGAGAAGGAATTTGGAGAGAGTTCGCCTTCTCTGACAACACCTTTGTCGGATCTAATGGCGGCACCTCAGAACCAGAACGCCTTAGATATCGGAGGACGGTGCCCATGGCATCGGTAGCGACATCCTCCCGATCAACGACGCCGATTGCGATGGGTTTTTCCCCTTTGAAGGCAAGCCGCACCGTCGGCCTCTGATACCTTCCCAAGGTTTTTCCCTGCCGCCACGACATACGACTACGAGCTACAACTTGGTTACTGGAGATTGTGGACTGCGTCAGCAGATGTAGTGATGCGTGAGAGAATTCTGGTCGGTGGAAAAAGTCGGCAGTATGCCCCCGAACCCGCTGACGGGTGACGGGCTCGAGAAAACACAGCGCCTTTTGTGCCTTGGTATGCTGGATGGTGAAGGAAGCGGGGTTCCCTGTACCTAGCTAGAGCTTCGTTACAGCCACCCAGACGAAAAATACACATAACATAACATAATA
>JCP043_chr10:1358093-1358270
GTTGAACGGATCGCGTGCGCCTTGATGTCCTTAATTGTATGTGTATTGTCCGAACTCCATCCCCGCCTTCCTCGGAGAGGGGTCTGCTTATTATGCTTTCCTGAATGGGTCTAGGGTTGCCGACAGCTGACTATTAGGTCACATGATACCCCGTGCGGCCATCCTACTGTTCAACAA
>JCP043_chr10:1358779-1359071
GTGACGAATGTGGTTTCAAACAGGGAAACTAGTCCGTACTAGGTTTATGTTTGCAGATGGCGTAGGGCGTTAATACTGAGCGAGTTGGTTGTCACGTCTCTTAATGATCAAGTAATGCGTGCTAGGCTTATTGATGTAAAGAAGTCTTGTTGATAGCTGGTGAGCTAAACCTATGAAAGTGCTAATGAATGTGGTCTATATACTAGAATATGGTCACGGCCCGTAAGGGTGGTCACCGAGTGATTCTTAGGGTCATTGGTGATTCCTGAGAATCACTGGTGTTTCTGGTCAG
>JCP043_chr10:1365133-1366432
ATGTATGTATGTATATTTTCCGTCCGGGGGGCCGTAGGCCCCAAAAAGTCTCCTAATGGAGCACAGGACGTGCTGAGCTACACTATCTACAATCGCTGCCGTGCTGATTCTCGCTCGGATCATCTGCAAGGCCTCTTGGATCGGAGCCGTATACATGCTCGAGCGTTTTCTGTACTCATTACCTCCAAGAGGCACCTCTCTACTCGTAGCCAGCTCTACAGTAGTTGTCGGTGAAGCACGTCCCGTGGACATCAATACAATTGATCTCAGCAGAGCTTCCCCTCCAGCAACGCTTCGGTCTAGTTCATCCAGCATATCATCGGCACAAAGGCGCTTTATTTTCAAGAGGTCATCCCGTCAGCGGGAACTATCCCTCTCCAGCCTAGAATTCTCTTGCACAGATAGATCAGGTGGCTTTCCACGCCCAAAGGCAGGAGAACCATGATCCCTAAGATCGCCAGTAGCTGCAACCCTAGGACCGTGCATCCTTGGGGAAAACCCTTCCAGGGGAAAAACCCAAGGCGGCCAGAAAGCTGCTCTGTAGACGAGGCAATCGCCCCGTTCCACGGTCTCCAGGTAAGCTCTGTACCGTTTCGACCCAGCGGTTTGTGTCTAGTGGTCTCATCCAGTGAGACATATCGTCGAGGCCCGGTTGTGTTCCGGGCAGCAGCCGAGGCTGCAGAAAGAAAGAGGAGAGTCTCTGGGCAGTACGCGACTGCAGAGATCGGTCAAGCAGCTTCCGAGCTGCAAAAAGGGCAACGAACCATGTGGGGTCCGTGCGTCGAGGTCGGGGGCACCAAAGGGCCCAGAGAGTCGAGCAGCTGAGGGCTGCTGGTGTTGTTCGGGCAGCCAAAGCTGCAGTAGTCGGTCGAGGCAGCGTTGAATTGCAGGCGAAAGTGAGAGTGAGGGTGCGATGACCCTCGGTGTCAAGCAGCAGGATGCTGCGAATGTCGTCTAGGCAGCCGAGGCTGCAGAAGTCGGTCGTACGAGAAGTCGAGGGGCACAGAGGCCGGAATGTCGCAGGCTCGCGAAGCCGAAATGTCGAGGTGGGAAGAAGTCGCAAATACCACATATGAAATGGCGCCCGGGGGCGATGTCAAGAGCTCGCGAAGCTCAGTGTCGTTGAAGACACTCGTCACGAAGAAAGGTCAACTCTCTGAATCCCTTTCTTCTAGCAGCTGTTAAGGCCCCGTTGGTCCCAGAGTTGCTTTTGTTGCCATTTTGGCCTGTAAAAATTCTTTGCCCTAGCAGAGCGCTAACAGCGGGTGCCAAGGAAAAGTTTTTTACAGGAGAGAGTTG
>JCP043_chr10:1366483-1366570
GTTGGATACGGAGAAATACGATGGGATGATTGTATTAAGATGAGGAGCAGAATTGTAATGATGTTATTGATTGTAGACTTGATTCTT
>JCP043_chr10:1366570-1366670
GTTGAACGGATCGCGTGCGCCTTGATGTCCTTTATTGTATGTGTATTGTGGAACTGTGTCCCCTCCTTTCCTCAGAGAGGGTCTGCTTATTATGCTTTCC
>JCP043_chr10:1366696-1366780
GTTGGAAAAATCCGAGAATCCCCCTTATCTTCAGGATTCAGACTGTGAGTCTGAAAGTCCTAGATTTAAAGTTCAAAGTCCTAG
>JCP043_chr10:1372498-1372651
AATTAAGCTGAAAATAGCTAAGACTTTAATAGCCTATAAATAAGTCCTAAAATAAGCTATATTTATTTTCCTAGATTTTTAAAAAAATCCTATATAGCTATAAACTTAAAGCCTATTTACACTGTAAAATACACTGTATTTTAAGGTTTTCTA
>JCP043_chr10:1389586-1390521
AGAGGTCCCAACAAGCAGTCAGTTGTCAATCAGTACTGATTACTGATTGATACTGATACGTTATCAGTATCAGTAAGTCCCTAATCAATCAATCAGTAATCAGTAACGCACGTGACCAGGTTTTTCGTAGCGTCGATATTTTGTGACATTCTACGTAGTAGTTGCCTGCCACAGTGCATCAATTCAGTCCTACGTGGTGCTAAGATGTGTTAGCAGGTACATCCAGATCGCTGCGATCAGTGCGGTAAATCAGGTACTCAGCAACACAACCCATCGCCCGTGTCTGAACCCAGAATTACTTTTTACATATTCAACGGCAACCCAGTTTTTTTTATTACTTTGAATCGATATCTCAAATCGAATATTCGTGACATGAGGGACGATGAAGCGCCTGTTATCTTTCCAGGGAAACCAGCCCAGAGGAGTTAATAAGTACCAGCCCCGCCACAACAAACAGGTGAGATATGCGGTAGCCCTAATCCACTGTATATAGGGTAGGTTGACTCACGTAACTGCTGCGGCTGGTCTCTACAAAATATCCATCATACAAGTTGGAGGCACAGTAGCTGTACTTTTCCTGGCGAGAGCGCCTTGCTGGCATTGATTCCACCCTGGTTCGAGTCATATTTCCCAGTTGTCGTTTCGCCGTCGAGGGCCAATTCTGTTCAGGGTTCAAATCCATGATACTCCACGAGCACTTCCCGTGGATTTAGGATCACTCAGTGACCCGTGCACGAGTGCACGGACCTCTTTACGTCACGTGTAAACACTGAATCCAATCAACTGAGGCCTGAAGTTCAGTAGACTAGAACCCTGATTACGTCATGTCTTGGCATTTACTGATAAGCTAATCAATCAGTATCAGTAGCATAGTAATCAATCAATCAGTTATCAGTAAGGACCTTATCAATCAGTACTGCTTGTTGGGATGTCTG
>JCP043_chr10:1390520-1390721
GAAGTGCAATAAGTTTGAATCCAAGGTGAAGTATCTGCCTTGTCGCTCTACTCCTGCCGGAAGCCTGACTAGCTATATCGGGTAGATATCTAGCCCAGGTACGCAGTTATCTAACCAGATTAGGCATACACAGAGCGAAGGGATAACTCCCGAGGAAGCAGGTACTTGTGCCTCGATTCAAACTTCTTGCATCCCACTGTA
>JCP043_chr10:1397689-1397767
AAATTGAGGGCTGACATAATCCGCACGCCTACGCGTTCAAGAGTGGAGGCGCGCCTAGGCGTGTCCCTATGGGGCCCC
>JCP043_chr10:1397986-1404103
ATTTCAGCCGAAGGCTGACTCTACATTAATCCATAAGTTTCCAGAATAATGAGGGTTTGGTGCAGACAAGGGTAATAAGTTTCTCGGGCGCTGATTGGCCCAAGTTTTGTATTGCCAGCCGCAAATCGTTCGACAATTGGCTGTTGGTTCCAGAGAAGTGGGCCTCAGCCCCTCTGCACCATCTCGCCGTTTGTTTACTCAGAAAGATGATTTGTTTACGTTACACTTGGCTGAAGACAGCCATTTCGTCTGCTTCAACGCTTCTGCGTGTCTTCTTTTCGTTAGGCAATGGGTCCTAAACCTACTTCCCGGTAGCTGTATAATGGACATAATTCCAATTGTCTGTGCCCGCTGTGGCAAGGAGAGACCGGCGGGCGACTTCGTCAGCAAAAGGAAATCTGCTGGGAACACGAAGAACTGCCTTGATTGCCGTAATAAGAACAATTCTCATGTCAGCTCTGTCTCCCCACTCTGTAATATCAATGCTAACTAATGAAGTATTCCAGATCCAGAGACGCGACCTTGACGCTGAGAAACCTAGCCTCAGCTGAGAGATGTGCCCCGAAGAGAACCGACGGGGATGCTGGCTTACCGCCTCCTAACGAGAGATCCGGAACCCAGCCTACGTCGCCAGAGAAACTACGGCAACGTCATGCAGCTAGGAGGCTATTCAGAGAGTCACTTAGCCAGCCGCACGTAGTGCTGGGGACGCCAATTCCACCAACCCAACAAAGCACGCGACGTTTCCGTGCTCTAGCTCCCTCACCTCCCGTGCAGCCAACGGCCCATCCAATAGCCTCACATTCTGACCCATCTACTGTCCGAAGCAGCACAACTGGTTTGGGTTACTCTTACTTGGCTGCTAGGTTCCACAAGGGCGGGAAGGACTCGCAAGATGAACCCTCCAAGGCCGTGGCGAGGGCCAAGCAGGCCGCTATCCAGCGCGACCATCGTTCACGACGCCGTGTAGGGGAGACTGTGTCACTGACTCCCACCATATCTCAACTCGGCGTCTTTGGAGATTTTGAGGGTCCTGGAGAAGGTATCCTTGTCCTGTGGTCTCAGTGGTTTGTTCGGGCTAACCACGAAACGTAGATGCGAGTCAAGACCGACTACAGCCGAGTGAGCTTCTAGGTGGGGATGAGATAAGGAAGGAAGGAGATGACAGGGGCCAGTTCTCTGAGTCCGATATTGATGCTGAGGACTACTTTAACTTGCTGCTTTCACCTGCTCGACCACGGAGGTACCTCAAACAATTAGGGGTAGAGTCCGATCCTGATCTAGGGGACGAACATGAGAACAGCGATAACGATTGCGTGGATGGAAGCCCTCTTCGCCATCGCTTGCGGCAGCCTTCCGCACGGCCAAGGCGTGGTCGCCGTGGTCCTGCCCCTGGTACAGGAGGGCGGCCGAGAAAATCTCCAAGGCAAGCTCGATCGTCGATGCCGCCACGACGTATTCGGAGTCCAGTGATAATTCCACCCGAAGAATTGGCGGTCTTTCATGCACAAGATCCGGTGTGGAATGGCGACCTTGACGCTTGCGCCTTGACTGACCGCGACAAGGCCACCCTCCGCGAGTTCTGGACCACGCTCGACAATGACCAGATGGAATACTGCACTAGATGCCAAGAGTGTTGGTTCCAGATGAAGATAGATTCTGATGGCATTTGTGAGCGTTGCTATCGAAAGGATAGGAAACGCCGCCCCGACGAGCCGTATTTCTTCTCTGCGGATAATCAGCTCGACTTTGGCCCTGTACCGGCCCGATTGCCGCAGCTTACGCCTACCGAGGAGTCTTTGCTTGCCCGTGTTCACGTCCACGTGAACATTATGCTTGTGCGAGGGCAGCAGTACAAGTATCGCGGGCACGTGGTTCACTTTCTCCGCGAGGTTGGCTTGGTGTACAACCAGCTCCCGCTTTTGCCGCAGGAGTTGAACACTGTATTGCTACGTCCTGCCAATACGTCGTCCCACGCAAACCTTAGCCGGCAATTCACCCGCCAGTTCCGCGTGCGCCGCCAGCCGGTTGTCATATGGCTAGACTACCTCCGCCGCCATCATCCTGGCTATCGATGCGTCGTCATCGACGAAGAGCGGCTGAATCAATTGCCCCAAGATGGCAATGTCCTGGATGCTATCCCCCAGAGTCAGGTGGAGACTGCCGATGTTGGACCCGACTCACCCGAGGAAGATCAGGAGGCAGAGCCTGACCTGGAGGACGAGGCTGCGGTGCCGGACCTGTTGGCCAAGGACACGGAGCTTGATGCTCTGCGGTCTATTCTCTCCGGAGAATCAGGCGCTGATTCAGAGCTTTCCACAAGCTTCCAGGCGCAGGCACAACACGAGCTGCAGCTCCCGAATATACGACACACACCCATTAATGAGTTCAATCGCTCTCATGCCCTACTCTCCTTGGCGTTTCCCTGCCTCTTTCCTGACGGTAGAGCCGACTTTGTTGAACCTCGATTGCGCTCCATTGATTACAGAGATTACGTCGAGCACGCGATGCGCTGGCACGACGGGCGTTTTGCACGCCACCCGACCTTCCGCTTCGTCGCCTTCAACACGCTAATGCGGTCACAAGCACGTTCACGGTCCAGATTCTTCGTGAAGCAACAGGATGGGAGACAGCAGCCGCTGACGCGAGAGCAACTTATTCAGGCGCTGGAACACAGCGAGGACCCCGAGGCGCAGGCGCTGATCAACTCGATCACAAGGCATGCGGTGTCTATTCGCGGTACGCGTCCCTTCTGGAACAAAAGGAGGCAGGACCTCGAGGCTTATGCCTATAATCTTGGTTGTCCTGGTGCATTCATCACGTTTAGCCCGGCAGATTTACACTGGCGGAGTCTCTACCAGCACATGCCCCAGTATGACGACTGGCTTGCCGCCACCGAGCCGGAGAGGATGGCTCTATCGCGCCGCCTATTGCGTCAGAACCCTCACATTGCTGCTTTCCACTTCTACCGGCGATACTGCCTCTTTCGAGATATCGTGTTAAGCAAGAAGTTTAACATCACGGATTACTGGGATCGGTACGAATGGCAAGGGCGTGGTAGTCCCCACAACCACGGCCTGTACTGGATGGATAGTTGCCCCGGAACCGACATGGACGACGAAGCCGCTCGTGATGTATTTGCACGAACGTGGGGGTTCCACGTCACGGCGATTAACCCCGAGCCGAGTAGGGCAATGCCACAGGGCGAAGGTAATCCCCTGAGCGTGGATCCCCTGAGCATAGAGATGACATTCTTGCGGCTCTCACAAATCGTGAACCGTTGCCAGCGCCACAAGTGCAATACCACGTACTGCTTGCGGGTGAGGAAGAGAACCGGTGACCTAGCGAGGGATATGGAAGGCGCTGCTGCAGATATCGAGGCGGCCAACGTTGCCAATCCAGAGAGGGAGTGTCGTTTTGACTTCCCTCGTGCCTTACGGGAGCTGGCCGCAGTCATCAGGAAGGAAGGAAGGTCGTACTACGTCTTCGAGGCGGCCCGGAACGACAGCCTCATGAACCACTTCAATCCGGCTATTATCCTAGGGTGGCTAGCCAATATCGACATATCTCCTTGCACCAGCTTACAGGCGGTAATTACGTACGCTGCGAAGTACTGCAGCAAATCTGAGAAGAAGACGGAGCCTTACTGCAAGCTTGCAGATCAAGTTTTGCCGCATACGGCACATCTTCAGCCCCTATTGTCCTTCTCCTCTCGCCTCATGAATAAGCTGATTGCCGAGAGAGATTATTCGGCGCAGGAGATTTCCCACCTTCTACTTAACATCCCTCTGCAAGAAGGCACACGGATGGTCGTCGTCGTGGACTGCCGTCCATTGGAGCTGCATGGCCGTTCGTATCGCGTCGATGAAGATGTCATCGAGACCGTCGGCAGCTACAGGAAATACCTGGAGAGAAATGACCAGCATGAGGATGTAACCTACCTCGAGTACCTGCAATCGTACAATCTCAAGACGTGGAGGAGACTCGCTGCTAACGCGAAGAAGAGGGTCCTCTCTTACTTCCCTCGATACAAGTCCATAGAGGCTTCTCCCCAGTTTAACGACTTCTGCCGTGTTAAGTTGATGATGGCTCATCCACATCGCTCTCCACGAGAGTTGCTCGTAATGGACGGGCAGCGGTTCGACTCCTTCGCGGCTGCGTACAAATTCTGCAGGCAGCTCCACCATACCCATGCGGACGATCATTATGGGGATCCGGATGCAAAAGAATTGAGGGCAGAGGACGATGAATTTGAGCCTGAGGCCCATGAGGAGCCCGTCACAGAGGAGGACTGGCATGAGCTCGCCCGCATGCTGCCTGACCGGCCGCTGGAGGAAGAAGATATCGATATCCTCGGCCGCCGAGATATCGACATCAATTATGATTGGACGTCTCACGTTGGACGGTATACCGACGATGGCATTCTCAACGGTGACTACTGGAAACAACGCAAAGCTGAAAACCTCCTGGACCTTGATGTCGATGATCAACCCTTGGAAGCTCGCGATTCCCTAAATCCAGAGCAGCGCCTGGTGTACGACACGGTGATGGACCACTTCTTGACGCAGAATCCTTCCCAGTTGTTACTCCATGTGGATGGTGGAGGCGGCACTGGCAAGTCATACCTCATCAACCTACTCTCTGCACACCTCCAAGCCGCGACGGGCGGGAGAGGGACACCTGTTTGGCGTGCCGCGCCCACGGGCGTCGCGGGAAACCAGATATCGGGCACTACCTTGCACTCCCTGTTGCACCTCCCAATCAATAAGGATTTCCGGCCCCTGTCGCCGATTGATAAGGCCCAGCTCCAGAAGAAGCTGAAGGATATCAAGTACCTGATCATCGATGAGAAGAGCATGCTAGGACTGCGTCAGCTATCGTGGATCGATGACCGTCTCCGCGAGGCGTTCCCGAGTAGGAATGAAGAGTTCTTTGGCGGCTTGAATATCCTGCTGGTCGGCGATTTCTTTCAACTACCCCCTGTGCTACAGAAGCCACTTTACTATGATAAAGAAGTGCAGGGGGTAGAGATCAAGGGTAGGAACGCGTATAGGCGCTTCGATAAAACAGTATTCTTGAAGGTTGTTCAGCGACAACGCGGCGACGATCAGGAGGCCTTTCGCACAGCTCTTGGGGAATTGCGGCTGCTCCAACTATCTAAGGAGTCCTGGAAGCTCCTTTCCAGCCGCGTACAGGCAAAGCTAGACGATCGGGAGGTCGCGAGATTCGTCAACGCTTTGCGAGTATACGCCACCAAAGATAGGGTGAACGAATATAACCACTATCACCTCGACCGCCTGAGCCGGCCGGCCATCCAGGTTACGGCTAAGAACGTCGGCTCTGGCGCGGCTGCTGCCCCCGACGACAAGGCGGGCAACCTTGCGAAGCAGATCCCTATATGCCTTGGCGCCCGTCTGATGCTGACGTCTAACCTGTGGCAGCCCGTCGGCCTCTGCAATGGCGCTCGTGGTACAGTTTATGACATCGGCTGGGCACCCGGGGCTGAGCCCATCCAAGACCCTCCCTGTGTTATCATGATGGAGTTTGACAAGTACAACGGACCGGTGTTCCTGACCACCCCTGATGGCAAGAAGATTGTCCCGATTCTCCCCGTAGAGAGGGACTTCCTCATCGGAGCCACTCTCTGCACTCGCACCCAGTTCCCCCTGATCGTATGCTACGCTATTACCGTTCACAAGTCACAAAGCATCACAGAAGATATGATCGTTACCGATCTCTCCTGCCGGGATTTCCAGACAGGTTTAAGCTACGTGGCTGTCTCTCGTGTGAAAACGCTCGAGGGCTTGATGTTGGATGCCCCATTTGATCGCAATCACCTGATTTACGCGTCTCCCCCGGATGGTATGAAGATGAAGATGAGGGATCACCAGCTTCGGAGACGACAGGTTCTTACACGGAATCCTTACAAGACAGACCACTGTTCTGCATAATTCTAGGAGATTCTGCTCGCGACAAGAAGAAATGTTACAAAATTGATCCAGTGCGTAAATAATGTAATGGTTGTAGATAACTGCTTGGCCCGCGGACTCTCAGCCTTCGGCTGATTGTACCCCTTGCACCACCGCTCTAAAGTGCAAGGGGTGACGTAGTATTTTA
>JCP043_chr10:1407056-1407127
ACACGCATACTTTACAGCCGTATCGGGTCATCACCCTTCATCTACTTCATGATATCGGCTGTAGATACCTT
>JCP043_chr10:1411780-1411825
AGCGCTGCCCTCAAAGCAAACAAATCGAATCCAGAGGCGTATTTG
>JCP043_chr10:1426986-1427699
AGGGTTCAAATCCATACCACGAAATCCACATATGGATCCATAATGTGGATCCATATCCATTCCATTCCATTCCACGTGGGCTTCAGCATTTCCATATCCACGCCACGAAGCCCCTTCCACATGTTCCACATGTGGAAATCGTGGAATATTTTAGGTGGGGTTCGAAAATACCTTGATTTCCTTGTGAAATCCCGCATATCCTAAGTACTTTCTATCACCCACAACAACACAACATCGATTTGCCACCCCATTTTCCTCCGTACACAATGAGTCCATTCTGGGGGCTTCACTGTTACTCGCGTTACTACCCCAAATCGAAATGGCCACTCCCCATCCTACCAAGTCAACCACATCCGTTCCAGAACGAACAGAAGAGGACAATCAACGGCTCTTTCAGTTCTACAAAAGCTGGATCTTGACGGAGAGAGACGGCAAGGCGCGTCTATAGGTATATCGGTTCGGCTACGAATATCCAGCATAACAAGAAGCAGGAACGTCGGTGGGTGTGTTGCCTTTGCGTCAAGCAATGGCGGATTATAATGGACCAATGACAAAAACATTGACGTCACCGAGGGTGGGCTGGACCCACTAATTACCATTGTTGGACGAAGTAGGTTTCGATTCCACAAATTCCACAATATGGATCCATTTCCATAATGGATCCATTTCCACCCATTCCACATCGAAATTATTAGTCAGCATCCATATCCACG
>JCP043_chr10:1437403-1437629
ACAGTGGGATGCAATAAGTTTGAATACCTTTTGAAGTACTGATACCCCCTGTCTAGCCTATTTGGAGTTAAGCCTGCTTCTAATCTAAGGAAGAAGCTCGATCTAGCCAATCACTATATTCTTATTAGCCGTGTAAAAGCTGATATGTACGTAGTAGCTGGCTTAAAGAGGCTAGGAGTAAAAGAAGGTACACGCCCGGTATTCAAACTTATTGCATCCCACTGTA
>JCP043_chr10:1437787-1438196
ACAGTATTGAGCACCTGCACCTTCCTCTCCTACAATATGTAACTCGTGTTTATAAAACAAAGCCCCACATATAAGTGTAAGTAGATTCGCAAACTGTGTACACTCTTACCCGACACTAAAAGCGCGGATATCGATGTACTTGCCCGATTGATGCAAGCGACAGTACTCATGACTCGCACTGTCAGCTTGTCTCCACTTCCCCACATTCGCGCCCCTGACCTCCAGGCAGCAGCGGTACTTATAAGTACCTCATTCGCTCAGTTAGAAATTGCTTACGTTCCCGTAAGACGACCTATTTCTGACAAAACATCTGCTTATGAGGTAGAGTCATGTACCCAGGTGGCCCCACCCTAGACTTTACAAAGAGTATATTGTTTTGGACCGGAAGGTGCAAGTGCTCAATACTGTA
>JCP043_chr10:1444681-1444724
GTATTGAGCACTTGCACCTTCCTCTCCAATAATAACTCTCGTT
>JCP043_chr10:1445360-1447198
AAAATACTACGTCACCCCTTGCACTTTAGAGCGGTGGTGCAAGGGGTACAATCAGCCGAAGGCTGAGAGTCCGCGGGCCAAGCAGTTATCTACAACCATTGCATTATTTACGCACTGGATCAATTTTGTAACATTTCTTCTTGTCGCGAGCAGAATCTCCTAGAATTATGCAGAACAGTGGTCTGTCTTGTAAGGATTCCGTGTAAGAACCTGTCGTCTCCGAAGCTGGTGATCCCTCATCTTCATCTTCATACCATCCGGGGGAGACGCGTAAATCAGGTGATTGCGATCAAATGGGGCATCCAACATCAAGCCCTCGAGCGTTTTCACACGAGAGACAGCCACGTAGCTTAAACCTGTCTGGAAATCCCGGCAGGAGAGATCGGTAACGATCATATCTTCTGTGATGCTTTGTGACTTGTGAACGGTAATAGCGTAGCATACGATCAGGGGGAACTGGGTGCGAGTGCAGAGAGTGGCTCCGATGAGGAAGTCCCTCTCTACGGGGAGAATCGGGACAATCTTCTTGCCATCAGGGGTGGTCAGGAACACCGGTCCGTTGTACTTGTCAAACTCCATCATGATAACACAGGGAGGGTCTTGGATGGGCTCAGCCCCGGGTGCCCAGCCGATGTCATAAACTGTACCACGAGCGCCATTGCAGAGGCCGACGGGCTGCCACAGGTTAGACGTCAGCATCAGACGGGCGCCAAGGCATATAGGGATCTGCTTCGCAAGGTTGCCCGCCTTGTCGTCGGGGGCAGCAGCCGCGCCAGAGCCGACGTTCTTAGCCGTAACCTGGATGGCCGGCCGGCTCAGGCGGTCGAGGTGATAGTGGTTATATTCGTTCACCCTATCTTTGGTGGCGTATACTCGCAAAGCGTTGACGAATCTCGCGACCTCCCGATCGTCTAGCTTTGCCTGTACGCGGCTGGAAAGGAGCTTCCAGGACTCCTTAGATAGTTGGAGCAGCCGCAATTCCCCAAGAGCTGTGCGAAAGGCCTCCTGATCGTCGCCGCGTTGTCGCTGAACAACCTTCAAGAATACTGTTTTATCGAAGCGCCTATACGCGTTCCTACCCTTGATCTCTACCCCCTGCACTTCTTTATCATAGTAAAGTGGCTTCTGTAGCACAGGGGGTAGTTGAAAGAAATCGCCGACCAGCAGGATATTCAAGCCGCCAAAGAACTCTTCATTCCTACTCGGGAACGCCTCGCGGAGACGGTCATCGATCCACGATAGCTGACGCAGTCCTAGCATGCTCTTCTCATCGATGATCAGGTACTTGATATCCTTCAGCTTCTTCTGGAGCTGGGCCTTATCAATCGGCGACAGGGGCCGGAAATCCTTATTGATTGGGAGGTGCAACAGGGAGTGCAAGGTAGTGCCCGATATCTGGTTTCCCGCGACGCCCGTGGGCGCGGCACGCCAAACAGGTGTCCCTCTCCCGCCCGTCGCGGCTTGGAGGTGTGCAGAGAGTAGGTTGATGAGGTATGACTTGCCAGTGCCGCCTCCACCATCCACATGGAGTAACAACTGGGAAGGATTCTGCGTCAAGAAGTGGTCCATCACCGTGTCGTACACCAGGCGCTGCTCTGGATTTAGGGAATCGCGAGCTTCCAAGGGTTGATCATCGACATCAAGGTCCAGGAGGTTTTCAGCTTTGCGTTGTTTCCAGTAGTCACCGTTGAGAATGCCATCGTCGGTATACCGTCCAACGTGAGACGTCCAATCATAATTGATGTCGATATCTCGGCGGCCGAGGATATCGATATCTTCTTCCTCCAGCGGCCGGTCAGGCAGCATGCGGGCGAGCTCATGCCAGTCCTCCTCTGTGA
>JCP043_chr10:1455746-1455886
GTTGAGATCCGTTGTTTTTGACGGATCAATGGCTATTCCGATCCATTGGTGGCTAGGATGTGGATGTCTTGTCTATAGCTTCCGCTGGTTAGCGCTAGCCTTTCTTCTTCTTTAATCAATACAATATGCTCATTTCAACA
>JCP043_chr10:1456273-1456405
GTTGAATATGTGGCAAAAAGTAACCTATTGGAAGCTGCTGGAAAGGAAGGAATTTGCCACAGGAATATCCCCACCTATCGCTACAGGCTGATAAAGCAGCTATTCTAGTTGATTCCACATCGCTTAGAAAAG
>JCP043_chr10:1456403-1456459
AGGACCTCTGAGGCCTTGTATCTCCGAGTGGTTCCCTTCTAAGTTTTGAGTCCTGG
>JCP043_chr10:1461451-1461625
TACAACTCATGAAATTCGGTAGCGCCTGTGGGTACAGGCTAGCCTAATTCCAGCTGCCTGATTGGTCTTACTGTAAATAAAGATCTGATGGCTTGCTAAATATTATCATTGGTCAAATGAGTGCAGTAGCTTGGGCTAGCGTTGACCCACAGGCGCTACCGAATTTCATGAGTT
>JCP043_chr10:1461908-1462313
ACAGTATTGAGCACTTGCACCTTCCTCTCCAACAATAACTCTCGTTTATAAACGAAGCCCCACATATCGTTCCTGAGTACAGCTCAACACTGTGTACACACTTGTCTAATACAAAAAGCGCGCATCTCGATGTATTTACCTGATTGATGTAAGCGACAGTACTTATAGCTCGCACTGTTAACCTGTCTCCACTTCCCCACATTCGCGCCCCGGAACTCCAGGCAGCAGCGGTACTTCTAAGTACTTCATTCACTAAGCCAGAAATTGCTTACGCACCCATAAGGCGGCCAAATTCTGACAGAACATCTGCTTATGAGGTAGAGCCATGTGCCCACGTGGCCCCACCCTAGACTTACAAAGAGCATGTTTTTTTTGGACCGGAAGGTGCAAGTGCTCAATACTGTA
>JCP043_chr10:1462395-1462518
GGTACAGACATTTTCAGGTTCAGTTTCCCGATAAATGTTTGTAACTTTACTGTTTTAGCAGGCATACAGTAAGAGAAAAATTAAACTTTGCACGTGGAAACTGAACCTGAAATTGACTGTATA
>JCP043_chr10:1462526-1462744
ACAGTGAGGTGCAATAAGTTTGAATCCGAGATGAAGTATCTGCCTTGTCGCTCTAGTTCTGCCAGAAGCCTGACTAGCTATATCGGGTAGATATCTAGCCTAGGTAGGCAGCTAGCTAACTTGATTAGGAATGAACAGAGCGAAGGGATAGCTACCGATCGGCTGAGCAAGGAGGCGGGTACTTGCGCCTGGATTCAAACTTCTTGCATCCCACTGTA
>JCP043_chr10:1463266-1463758
CGCGAAGCGCCTGGCATCAAGAGCATGATAATAACTGACACATGCGCATCCAAGACAGCATGCGATCCATGCAGGCCACGAACTCGCATCACCTGCCTAATTGTAAGGCTATCCATACATGCAATGCCTTTCCCAATGATCTCGGCCTCCATTATCAAGTCACTTTAAACCTCTACGGTTGTACCCATGCCCCGAGGTCCACTTCAATGTGCAGCATCGGATAGCATGCAGGACCTATCTGTGACACCTGCAGCTTTGATGTCCAAGACTTACAGAACTCCACAGTCCGGCCAATTCAACCTGATTCGGTCTCCAAGTGGCGAGGAATCTTAGTGAGAAAGTCGCTGTATAATATAGGCCACCTAGGCATTCCATAAAGTTATTCAACCCTGGAAACGAACATCAGGTATTCTCATTCTTTTACTCTTATTTTAAGGACATCTCGGGGCCTTCATTCTTTCTTCACACTCCTTTCTCTTTACAGTAAGGTGC
>JCP043_chr10:1464238-1465371
TGTACCAAAATGCAGTTCGAGTCGGATTACCCGCTCGACATGGACGACAGCTTCAGCCTGTGCAGCCAACCCATGTTCTGCCCTTCCACCACCACATGCTTCTCCTCCGCCTCATCAGCTTACGACCCTTTCACTCCTATATCTCGACGGTCAACTCCTCATGAATTCGGCAACATGTACTTCGGTGTCCCCTACAATTCTGTCTCTCACCGGTCAGAGCTAACCCGTTCCTCTTCAGCAATGGGCAAGTTCATGTTCAGTCTTGTCAAGAATGAGCCAGAGCACATGTCATTCCGCGACACTCCCCAACATCCCCATGAAGCGAGAGCAACTTGATTTCGAATATAATTACATGATGGACATGAACATGACACCTCACGGATCAATGGGCTCATTAACACCATCAAAGTCTTTTGGCATGTATGGGTACTCCCCTGATGCTTCCATTGGAGCCGCCTCTTTCATGATGACACCAACCCAAAGTCTCTCTGGCTCTGAGGCCGCTGAGATCGGCTCATCATGGTCTTGTGCCAACGATAGACCAATCTCGTTCTTTCCCAATAAGCAACTCTTCAGTGGATTTGACTCTTTTGACCTGGACCGACACTCTCAGTCTCTGGGTTACTCTCCACATGAACCCATCTCGCCCAACCGCATGCGAGCTCAGAGGAAGATGATGGTGGAGACTCAGCAGAAGAGCGCAAAAACGCAGAAACCGAAGATTCAACCATCAATGAAGCGATCTATCAAGTCTGACCCTGGACAAACTGATGCGGTTCGAAGAGCCATGTGCAAGTGTGACTACCCCGGTTGCCACAAGGGCTTCCGACGAAACGAGCACCTCAGGCGTCACAAGCAAACGTGAGTTTCACTGCAGGTGATGAAAACTGGACATGATCACTAACATTAGGCAGTTACCACGACGAAGGACCTAACCGTTTCTCTTGCGAGTTCTGCGGAAAGGACCAATTCAACCGCCAAGATAACCTAAACAACCACCGCAAGTTGCACGCACGACCCAACAGCCGCAACCGTGGCGTTGAGTTCGTCCCTGCCGCAGTCCCTGTTATTGAGCAAGAGGAGCGAAGTAAGAAGCGACGAGCCCGTTCGAAGCCTCAGGCAGCCGAGGAAGC
>JCP043_chr10:1467690-1467752
GTCGCAGGGTAGGGATGATCTTCAGGGCCTCAGGAAATAACTGCATTAGTAATCTAGCTATA
>JCP043_chr10:1467751-1467961
ACAGTGGGATGCAAAAAGTATTCGCAGGTGTGCAGCTAGGCCCTAGCTTCTCTAGTTACTAGCTTAGCTTAGCTTGGGTACTTGGTACTAGATTATCCACCTGATATAGGTGTAATATAAGGTATTGAGGACCTGACAAGCTACCCACGACTAGCTTCCGAGCATCAAGCCTATCTGCACACCTGTGAATACTTTTTGCATCCCACTGTA
>JCP043_chr10:1470855-1470987
ACTCGGGTAGGGCCTAGAGACCGGCCACCCCGTGCTTTCTATCAGGTCACCAGTGACCGTGCCTCAAGCACGGGGGGTGCATTGATAGGGCAAAGGGTCGGTTGACTGAGGAAATAAAAGATACCTTTATTT
>JCP043_chr10:1471103-1471163
AGGTAGCTTCCATTTCCTCAGTCAACTGACCCTTTGCCTTGTCAACGTACCCCCCGTGCT
>JCP043_chr10:1471163-1471470
ATCTCTTTGAGCGGCACAAGACTGCAATGCGGTCACGACAAGGGTATCAGGCCAATCAGAGTAAACAAATCAGCCAACACAAGCCAGCATGTATATAAAAGGTCAGTAGCCAATAAGAGTAACTAAAGGGAGTTATTAGCCAATTAAAGGGGCTAAATAAGTAAGGTATACTATAATAGAAGTAGACTAGTTACAGAGAAATACAGCCTTTTAGGGCTGTCTATGGGCAAATTCTTAGTAGCCTCTTTGTACGTGGGGTCAAGTGGGTCGAGTGACCTGTTGCAGTCTTGTGCCGCTCAAAGAGATA
>JCP043_chr10:1471505-1471535
GGGGGCCGGTCTCTAGGCCCTACCCGAGTA
>JCP043_chr10:1471580-1471765
ACAGTGGGATGCAAGAAGTTTGAATCAAGGCACAAGTACCTGCCTCCTTGCTAAACCGATCGGGAGTTATCCCTTCGCTCTGAGTATGCCTAATCAAGTTAGCTAACTGTCTACCTGGGCTAGATATCTACCCGATATAGCTAGTCAGGCTTCTGGCAGGATTAGAGCGACAAGGCAGATACTTC
>JCP043_chr10:1471766-1471883
GTTGAACGGATCGCGTGCGCCTTGATGCCCTTAATTGTATGTGTATTGTCCCAACTCCACCCCCGCCTTCCTCGGAGAGGGGTCTGCTTATTATGCCTTCCTGAATGGGTCTAGGGT
>JCP043_chr10:1471883-1472059
GTTGGAAAATCCGGGAATCCCCCTGTTAGTCTGAAAGTCCTAGATTTAGAGTTCAAAGTCCTAGATGAAACCATCTAGAGATATAAACCCGAGAAGAACTCTCATCTCAAAAATTAACAATCAAGTTTTACAAAATATATTTTTTCACCCAGCACTACTGCGCAATATAAACAACA
>JCP043_chr10:1472060-1472125
AGGGTTGCCGACAGCTGACTATTAGGTCACATGATACCCCGTGCGGCCATCCTACTGTTCAACAA
>JCP043_chr10:1472125-1472162
CTTCACCTTGGATTCAAACTTATTGCACCTCACTGTA
>JCP043_chr10:1473822-1475083
AAAATACTACGTCACCCCTTGCACTTTAGAGCGGTGGTGCAAGGGGTACAATCAGCCGAAGGCTGAGAGTCCGCGGGCCAAGCAGTTATCTACAACCATTACATTATTTACGCACTGGATCAATTTTGTAACATTTCTTCTTGTCGCGAGCAGAATCTCCTAGAATTATGCAGAACAGTGGTCTGTCTTGTAAGGATTCCGTGTAAGAACCTGTCGTCTCCGAAGCTGGTGATCCCTCATCTTCATCTTCATACCATCCGGGGGAGACGCGTAAATCAGGTGATTGCGATCAAATGGGGCATCCAACATCAAGCCCTCGAGCGTTTTCACACGAGAGACAGCCACGTAGCTTAAACCTGTCTGGAAATCCCGGCAGGAGAGATCGGTAACGATCATATCTTCTGTGATGCTTTGTGACTTGTGAACGGTAATAGCGTAGCATACGATCAGGGGGAACTGGGTGCGAGTGCAGAGAGTGGCTCCGATGAGGAAGTCCCTCTCTACGGGGAGAATCGGGACAATCTTCTTGCCATCAGGGGTGGTCAGGAACACCGGTCCGTTGTACTTGTCAAACTCCATCATGATAACACAGGGAGGGTCTTGGATGGGCTCAGCCCCGGGTGCCCAGCCGATGTCATAAACTGTACCACGAGCGCCATTGCAGAGGCCGACGGGCTGCCACAGGTTAGACGTCAGCATCAGACGGGCGCCAAGGCATATAGGGATCTGCTTCGCAAGGTTGCCCGCCTTGTCGTCGGGGGCAGCAGCCGCGCCAGAGCCGACGTTCTTAGCCGTAACCTGGATGGCCGGCCGGCTCAGGCGGTCGAGGTGATAGTGGTTATATTCGTTCACCCTATCTTTGGTGGCGTATACTCGCAAAGCGTTGACGAATCTCGCGACCTCCCGATCGTCTAGCTTTGCCTGTACGCGGCTGGAAAGGAGCTTCCAGGACTCCTTAGATAGTTGGAGCAGCCGCAATTCCCCAAGAGCTGTGCGAAAGGCCTCCTGATCGTCGCCGCGTTGTCGCTGAACAACCTTCAAGAATACTGTTTTATCGAAGCGCCTATACGCGTTCCTACCCTTGATCTCTACCCCCTGCACTTCTTTATCATAGTAAAGTGGCTTCTGTAGCACAGGGGGTAGTTGAAAGAAATCGCCGACCAGCAGGATATTCAAGCCGCCAAAGAACTCTTCATTCCTACTCGGGAACGCCTCGCGGAGACGGTCATCGATCCACGATAGCTGACGCAGTCCTAGCATG
>JCP043_chr10:1477454-1477681
AAACTCTGATCGAGGAGTCGGGTTATCCTTGGCAAGCTTCGAAATCGATCGAATCGATCGACTGTGAGCTCTGATCGATCGATTTATATCGATCAGGGCCTTCAATCGATCGATATCGATCGATTCGGTTCAAATTTTTGATCGATCGATATCGATCGTCGATCGATCACTCATAGTTCTCACTAGGTATCCCTATCTACGCTGACCCTGCTCGCCAGTTGGAGAAC
>JCP043_chr10:1480665-1480819
TGAATGTGGCGATCGACGATCAAATCGATCGATCAGGACTTGTAATCGATCGATATCGATCGACTGGCAGCTCTGATCGATCGATCGATATCGATATCGAATCGATTAATCGAATCGATCAAATCGATTGGTCGATCGATTTCGAAGCTTGATC
>JCP043_chr10:1493018-1493174
GATAGCTCTTTCCCTGCAGTTTTCACCCACGAAGGTGTTTTTGGGGTTTTAACGAGGCTCGACAGGCGTGCACATCAAGCCCAACAGCAGCTCGAGTGGGAGTGTTGAGACAGTGTGGCTAAGGTGGTCCGATCTGCTGGTGGCTGGGATGTGGAT
>JCP043_chr10:1493917-1494758
AGAGGTCCCAACAAGCAGTCAGTTGTCAATCAGTACTGATTACTGATTGATACTGATACGTTATCAGTATCAGTAAGTCCCTAATCAATCAATCAGTAATCAGTAACGCACGTGACCAGGTTTTTCGTAGCGTCGATATTTTGTGACATTCTACGTAGTAGTTGCCTGCCACAGTGCATCAATTCAGTCCTACGTGGTGCTAAGATGTGTTAGCAGGTACATCCAGATCGCTGCGATCAGTGCGGTAAATCAGGTACTCAGCAACACAACCCATCGCCCGTGTCTGAACCCAGAATTACTTTTTACATATTCAACGGCAACCCAGTTTTTTTTATTACTTTGAATCGATATCTCAAATCGAATATTCGTGACATGAGGGACGATGAAGCGCCTGTTATCTTTCCAGGGAAACCAGCCCAGAGGAGTTAATAAGTACCAGCCCCGCCACAACAAACAGGTGAGATATGCGGTAGCCCTAATCCACTGTATATAGGGTAGGTTGACTCACGTAACTGCTGCGGCTGGTCTCTACAAAATATCCATCATACAAGTTGGAGGCACAGTAGCTGTACTTTTCCTGGCGAGAGCGCCTTGCTGGCATTGATTCCACCCTGGTTCGAGTCATATTTCCCAGTTGTCGTTTCGCCGTCGAGGGCCAATTCTGTTCAGGGTTCAAATCCATGATACTCCACGAGCACTTCCCGTGGATTTAGGATCACTCAGTGACCCGTGCACGAGTGCACGGACCTCTTTACGTCACGTGTAAACACTGAATCCAATCAACTGAGGCCTGAAGTTCAGTAGACTAGAACCCTGATTACGTCATGTCTTGGCATTTACT
>JCP043_chr10:1498034-1498136
CATTTACTGATAAGCTAATCAATCAGTATCAGTAGCATAGTAATCAATCAATCAGTTATCAGTAAGGACCTTATCAATCAGTACTGCTTGTTGGGATGTCTG
>JCP043_chr10:1503067-1503972
AGAGGTCCCAACAAGCAGTCAGTTATCAATCAGTACTGATTACTGATTGATACTGATACGTTATCAGTATCAGTAAGCCCCTAATCAATCAATCAGTAATCAGTAACGCACGTGACCAGGTTTTTCGTAGCGTCGATATTTTGTGACATTCTACGTAGTAGTTGCCTGCCACAGTGCATCAATTCAGTCCTACGTGGTGCTAAGATGTGTTAGCAGGTACATCCAGATCGCTGCGATCAGTGCGGTAAATCAGGTACTCAGCAACACAACCCATCGCCCGTGTCTGAACCCAGAATTACTTTCTACATATTCAACGGCAACCCAGTTTTTTTTACTTTGAATCGATATCTCAAATCGAATATTTGTGACATGAGGGACGATGAAGCGCCTGTTATCTTTCCAGGGAAACCAGCCCAGAGGAGTTAATAAGTACCAGCCCCGCCACAACAAACAGGTGAGATATGCGGTAGCCCTTATCCACTGTATAGGGTAGGTTGACTCACGTAACTGCTGCGGCTGGTCTCTACAAAATATCCATCATACAAGTTGGAGGCACAGTAGCTGTACTTTTCCTGGCGAGAGCGCCTTGCTGGCATTGATTCCGCCCTGGTTCGAGTCATATTTCCCAGTTGTCGTTTCGCCGTCGAGAAGGGTCAATTCTGTTCAGGGTTCAAATCCATGATACTCCACGAGCACTTCCCGTGGATTTAGGATCACTCAGTGACCCGTGCACGAGTGCACGGATCTCTTTACGTTCACGTGTAAACCCTGAATCCAATCAACTGAGGCCTGAAGTTCAGTGGATTCGAACCCTGATTACGTCATGTCTTGGCATTTACTGATAAGCTAATCAATCAGTTATCAGTAAGGGCCTTATCAATCAGTACTGCTTGTTGGGATGTCTG
>JCP043_chr10:1504572-1504690
CTACGTCATGTCTTGGCATTTACTGATAAGTTAATCAATCAGTATCAGTAGCATGGTAATCAATCAATCAGTTATCAGTAAGGGCCTTATCAATCAGTACTGCTTGTTGGGATGTCTG
>JCP043_chr10:1506486-1507319
AAAATACTACGTCACCCCATGCATATTAGAGCGGTGACGGTGCATGGGGTAGCCTCAGCCTCAGGCTGCGGGCTGGGCAAGCGACCACCAATCTTGCTTTATCTACGTATTGGTCCAGTGCTATGTCCATTCCTGATATTTTGTATCATGTAAGGACTCCGTGTAGGCTGTAGGTGGCAAAGAGGACTTTTATCGACGAAGTCATTACCGTCTTTCCCGTCTCTCAGGTGGGAAAGGATGGGCGGCGAGGTTCCTCAAAGTGTGCATCGCGACTCTGGACCTCAGGACCTGGAGTTAGTACTGAACGTCCAAGGTGGGAGAAAGAGCTGAAAGAGAAAGCGCGCTGATTACAACAAGTCAGGCAGTTCCTGGTGCTCGGAACCGATTTCCTTTTGCTAACGAAGCCACCCGCCGGTTTCTCCTCGCCACAGCAGACGCAGACGATAGAAAGTACGTAATGTAGAAGCTCTTAAGGAGTGGGCGTAGAACCTATTACTTATGGAAGGAAGCCATTGGGAGGCATCGTGCGGATAAGATGGAAATGGTTAAATCGTGGAACAAGTCAGGAGTTCTACGGAGTAGCAGCTGCCAAATAAAGACCCATCTTTCCAAGGCCGCCAACCAGTTGCGCAACGTTTTGCGAGGTCCATGCAAATTTGGGCCAATAAAAGCCCGAGAAACTTTTTGAGCTCCATAAAACTGGGGCCCATTTTAAAACAGCAGGCGTCCAATCGTTGAACGATTTGCGGCCATGTGGACCAATCAGAGCTGGAGAAACTTTTTGACCTGTCTGCACCAAAGCATTAATGTATAGACAGCCTTCGGCTGAATAA
>JCP043_chr10:1511772-1513046
AACTCTCTCCTGTAAAAATTTTTCCTTGGCACCCGCTGTTAGCGCGCTGCTAGGGCAGAAAGGTTTTGCAGGCCAAAATGGCAGCAAAGACAGCTGTGGGCTTAGCGGGACCCTAACAGCTGCCTGAAGAAAGGGATTCAGAGAGTTGACCTTTCTTCGTGACATGTGTCTCCAACGACACTGAGCTCCGCGAGCTCTTGACATCGCCTTCGGGCACCATTTCCTTTGTGATATCTGCGGCTTCTTCCTACCTCGACATTACGGCTTCGCGAGCCTTCGACATTCCGGGCTCTGCGCCCTTTCGATTTCCCGCACAACCGACATCTGCAGCCTCGGCTGCCCAGACGACACTTGCGGCATTCTACCGCTCGACACTTGAGGGTCATCGCATCCTCACCTGCAGCCCAACGCTGCCTCGACCGACCGTTGTGGCTTCGGCTGCCAAACAAGACCAGCAGCCGTCAGCTGCGCGACTTTCTGGGCCCTCAGCTGCCCCCAACTTCGACGCACGGGCCTCACATGGCTCGCTGCCCTTTTCGTAGCTCAAACACTGCATGACCGACCTCTGCAGTACGCATACTGCCCAGAGACCTCTTTCTTTCTGCAGCCTCGGCTGCTGCCCGGAACACAACCGGGCCTCGACGATATGTCTCACTGGATGAGACCACTAGACACAAACCGCTGGGTCAAAATGGTACAGAGCTTACCTGGAGACCGTGGAAGGGGGTAATTGCCTCGTCTACAGAGCAGCGTTCTGGCCACCTTGGGTTTTTCCCCTGCGAGGGGTTTCCCTAAGGATGCATAGTTCTAGGGTTACAGCTACTGGCGATCTTAGGGGTTATGGTTCTCCTGCCTTTGGGCATGGAAAGCTACTTGATCTATCTGTGCAAGAGAATTCTAGGCTGGAGAGGAATAGATCCCGCTGACGGGATGACCTCTTGAAAGTAAAGCGCCTTTGTGCCGATGATATGCTGGATGAACTAGATAGAAGCGTTGCTAGAGGGAAGCTCTGCTGAGATCAACTGTATTGATGTCCATGGGACGTGCTTCACCGACAACTACTGTAGAGCTGGCTACGAGTAGAGAGGTGCCTTTTGGGGGGATGAGTACAGAAAACGCTCGAGCATGTATACGGCTCCGACGCAAGAGGCCTTGCAGATGATCCGAGCGAGAATCAGCAGGGCAGTGATTGTAGATAGTTTAGCTCAGCACGTCCTGTGCTCCCATAGGAGACTTTTCGGGGCCTACGGCCCCCCGGACGAAAAATATACATA
>JCP043_chr10:1516408-1517696
AACTCTCTCCTGTAAAAATTTTTCCTTGGCACCCGCTGTTAGCGTTCTGCTAGGGCAGAAAATTTTTACAGGCCAAAATGGCAACAAAAGCAGCTGCGGGACTAGCGGGACCCTAACAGCTGCTGGAAGAATGGGATTCAGAGAGTTGACCTTTCTTCGTGACAAGTGTTTTCAACGGCACTGAGCTTCGCGAGCTCTTGACATCGCCTCCGGGCACCATTTCATTTGTCTTATCTACGACTTCTTCTCACCTCGACATTTCGGCTTCGCGAGCCTGCGACATTCCGGCCTCTGTGCCCCTCGACTTCCCGTAACACCGACTTCTGCAGCTTCGGCTGCCCAGACGACATTCGCAGCATCTTGCTGCTTGACATTGAGGGTCATCGCACCCTCACTCTCACTCTCACCTTCGCCTGCAGTTTAACGCTGCCTCGACCGACTACAGCAGCTTTAGCTGCCCGAACAACACAAACAGCCTTCGGCTGCTCGACTTTCTGGGCCCTCTGGTGCCCTCGACCTTGACGCACGGACCCCACATGGTTCGTTGCCCTTTTTGCAGCTCGGAAGCTGCTTGACCGATCTCTGCAGTCGCGTACTGCCCAGAGACCTTCTTCTTCTTTGCGGCCTCGGCTGCTGCCTGGAACACCACCAGGCTTTGACAATCTGTCTCACTGGCTGAGACCTCTAGACCAAACCGTTGGGTCGAAACGGTACAGAGCTTACCTGGAGACCGTGGAACGAGGCGACTGCCTTGTCCACAGAGCAGCGTTCTAGCCGCCTTGGGTTTTTCCCTGCGAGGGGTTTCCCCAAGGATGTACGGTCCTAGGTTGCAGCTACTGGCGATCTTAGGGGATCATGGACTTCCTGCCTCAGGGTATGGAAAGCTACATGATCTATCTGTGCAAGAGAATTCTAGGCTGGAGAGGAATAGATCCCGCTGACGGGATGACCTCTTGAAAGTAAATGCGCCTTTGTGCCGATGATATGCTGGATGAACTAGATGGGAGACGCTGCTGGAGGGAAGCTCTGCGAGGATCAACTGTATTGATGTCCAATGGGACGTGCTTCACCGACAACTACTGTAGGGCGAGCTACGAGTAGAGAGGTGCCTCTTGGGGGTAATGAGTACAGAAAACGCTCGAGCATGTATACGGCTCCGATCCAAGAGGCCTTGCAGATGATCCGAGCGAGAATCAGCAGGGCAGCGATTGTAGATAGTTTAGCTCAGCACGTCCTGTGCTCCAGTAGGAGACTTTTTGGGGCCTACGGCCCCCCGGACGAAAAATAT
>JCP043_chr10:1520794-1521470
CGTGGATATGGATGCTGACTAATAACTTCGATGTGGAATGGGTGGAAATGGATCCATATTGTGGAATTTGTGGAATGGAAACCTACTTTGTCCAATAATGGTAATTAGTGGGTCCCGCCCGCCCCCGGTGACGTCAATGTTTGTGTCATTGCTTGACGCAAAGGCAACACACCCACCGACGTTCATGCTTCTTGTTATGCTGGATATTCGTAGCCGAACCGATATACCTATAGACGCGCCTTGCCGTCTCTCTCCGTCAAGATCCAACTTTTGTAGAGCTAAAAGAGCCGTTGATTGTCTTCTTCTGTTCGTTCTGGAACGGATGTGGTTGACTTGGTAGGATGGGGAGTGGCCATTTTGATTTGGGGTAGTAACGCGAGTAACACTGAAGCCCCCAGAATGGACCCATTGTGTACGGAGGAAAATGGGGTGGCAGATCGATGTTGTGTTGTTGTGGGTGATAGAAAGTACTTAGGATATGCGGGATTTCACAAGGAAATCAAGGTATTTTCGAACCCCACCTAAAATATTCCACGATTTCCACATGTGGAACATATGGAAGGGGCTTCGTGGCGTGGATATGGAAATGCTGAAGCCCACGTGGAATGGAATGGAATGGATATGGATCCATAATGTGGATCCATATGTGGATTTCGTGGTATGGATTTGAATCCTG
>JCP043_chr10:1527460-1527658
TTCTCCAACTGGCGAGCAGGGTCAGCGTAGATAGGGATACCTAGTGAGAACTATGAGTGATCGATCGACGATCGATATCGATCGATCAAAAATTTGAACCGAATCGATCGATATCGATCGATTGAAGGCCCTGATCGATATAAATCGATCGATCAGAGCTCACAGTCGATCGATTCGATCGATTTCGAAGCTTGGTCT
>JCP043_chr10:1527655-1527724
TCTATAGCTTCCGCTGGTTAGCGCTAGCCTTTCTTCTTCTTCAATCAATACAATATGCTCATTTCAACA
>JCP043_chr10:1528392-1528532
GTTGAGATCCGTGGTTTTACGGATCAATGGCTGTTCCGATCCATTGGTGGCTGGATATGAATGTCCTCCTGTTAAATAGATTGTGCTGTTTCAGCGCTAGTCTTTTCTTCTTCAATTAACACAACATGCTCATTTCAACA
>JCP043_chr10:1528528-1528784
AACAAGTGGTACACAGCAGTTACACACACATGAAGACGAATAGATACACAATTCACCCCAATATTTGACACCTATCCTATCTTATCTCACAGGTACCGGTAACAGCTAGATTGCATGTCACTGTTTTATCAAGCACACAAACCACATTTCTCCCCAAGATGCAGTGCGGCGCAAACACACAGATACAACAATAGCACATGTTACTTGGCAGCGTTGCGGGCGGATCGCTTTGCTGTTACGCCCGTCGAGACGAGTA
>JCP043_chr10:1528949-1529152
CGAGTAAACGAGAGAAAATGATTCATGGAACAACTAACTAGCCCCTAGTTACTCTGATACTCAGCTTAAGTTAACTAACTAAAATTAACGAGTAGTTAGGTCTAGTTAGTTAGCTTTTAAAATTAATTAACTACTAACTAACTAATCCTAACTACTAGTTAAATTTGTTTTATTAACTAACTGTCAAATTAGATGTGCGTGTA
>JCP043_chr10:1529623-1530927
ATGTTATGTTATGTATATTTTTCGTCCGGGGGGCCGTAGGCCCCAATAAGTCTCCTAATGGAGCACAGGACGTGCTGAGCTAAACTATCTACAATCGCTGCCGTGCTGATTCTCGATCGGACCATCTGCAAGGCCTCTTGGATCGGAGCCGTATACATGCTCGAGCGTTTTCTGTACTCATTACCCCCAAGAGGCACCTCTCTACTCGTAGCTCGCCCTACAGTAGTTGTCGGTGAAGCACGTCCCATTGGACATCAATACAGTTGATCCTCGCAGAGCTTCCCTCCAGCAGCGTCTCCCATCTAGTTCATCCAGCATATCATCGGCACAAAGGCGCATTTACTTTCAAGAGGTCATCCCGTCAGCGGGATCTATTCCTCTCCAGCCTAGAATTCTCTTGCACAGATAGATCAAGTAGCTTTCCATACCCTGAGGCAGGAAGTCCATGATCCCCTAAGATCGCCAGTAGCTGCAACCTAGGACCGTACATCCTTGGGGAAACCCCTCGCAGGGAAAAACCCAAGGCGGCTAGAACGCTGCTCTGTGGACAAGGCAGTCGCCTCGTTCCACGGTCTCCAGGTAAGCTCTGTACCGTTTCGACCCAACGGTTTGGTCTAGAGGTCTCAGCCAGTGAGACAGATTGTCAAAGCCTGGTGGTGTTCCAGGCAGCAGCCGAGGCCGCAAAGAAGAAGAAGGTCTCTGGGCAGTACGCGACTGCAGAGATCGGTCAAGCAGCTTCCGAGCTGCAAAAAGGGCAACGAACCATGTGGGGTCCGTGCGTCAAGGTCGAGGGCACCAGAGGGCCCAGAAAGTCGAGCAGCCGAAGGCTGTTTGTGTTGTTCGGGCAGCTAAAGCTGCTGTAGTCGGTCGAGGCAGCGTTAAACTGCAGGCGAAGGTGAGAGTGAGAGTGAGGGTGCGATGACCCTCAATGTCAAGCAGCAAGATGCTGCGAATGTCGTCTGGGCAGCCGAGGCTGCAGAAGTCGGTGTTACGGGAAGTCGAGGGGCACAGAGGCCAGAATGTCGCAGGCTCGCGAAGCCGAAATGTCGAGTTGAGAAGAAGTCGCAGATAAAGACAAATGAAATGGTGCCCGGAGGCGATGTCAAGAGCTCGCGAAGCTCAGTGCCGTTGAAGACACTTGTCACGAAGAAAGGTCAACTCTCCGAATCCCTTTCTTCTGGCAGCTGTTAGGGTCCCGCTAAGCCCACAGCTGTCTTTGCTGCCATTTTGGCCTGCAAAAACTTTCTGCCCTAGCAGCGCGCTAACAGCGGGTGCCAAGGAAAATTTTTTACAGGAGAGAGTTG
>JCP043_chr10:1531078-1531199
GTTGCAGGGTAGGCATGATCTTCACGGCCTCAGGAAACAACTGTATTAGTAATCTAGCTATATGCTTTAAGTAACTCTGCGGGATGGAATACCCCGCACAAGAGATAACTCAACAACAATC
>JCP043_chr10:1544888-1545044
TCCACATCCCAGCTACCAGCAGATCGGACCACCATAGCCACACTGTCTCAACACTCCCACTCGAGCTGCTGTTGGACTCGATATAAACGCCTGTCGAGCCTCGTTAAAACCCCAAAAACACCTTCGTGGGTGAAAACTGCAGGGAAAGAGCTATCT
>JCP043_chr10:1550770-1550831
TCCACATCCCAGCTACCAGCAGATCGGACCACCATAGCCACACTGTCTCAACACTTACCAC
>JCP043_chr10:1553756-1553825
GGCTCCCGGTCGATTTGGCAAGGAGGCGGGTACTTGCGCCTGGATTCAAACTTCTTGCATCCCACCGTA
>JCP043_chr10:1553917-1554120
ACAGTGGGGGGCAAAAAGTTTGAATCCCGTTTGCAGTACCAAGCTAGCTGGTACTAGACAAGGGACCCCAGATACCTACTTTACTAGCTATATAAAGCAGCTCATTAGCTCGGAGACTAAAGCTCTTGAAGGACGACTACCAAGAACGGCTAGTCAGCGGGCGGCGGCTTGATGGGGATTCAAACTTACTGCCTCCCACTGTA
>JCP043_chr10:1554160-1554335
GTCAGATATTGGGGTCAATTGTGTGTCCTCCTCTCTCTCCGATAGTTGGGTTGGAACCCTATTTCTATCTGTTCAGTAATGACCTATCTAAGAGGTTATTACAGTGCTGAGACAGCTCTCTGACCGGTAGTTCGGTCATCCGGTTAGCCGGTCTCATTTTCACCAGTATTCAACA
>JCP043_chr10:1555865-1556082
ACAGTGGGGGGCAATAAGTTTGAATCCTAACTCAAGTACACGATCGCTAACTAACCAAGGTGAGACCAGTTTCCCACGTAGCAATACCCCAATCGGGATAGTCTTTTGCCTGATACAGCTTAGCACTTACTTTATCAAGCTAAAGCGTTATATACGTGAGCTAGATTACAACAGCTGGTACTTCAGCCTGGATTCAAACTTATTGCATCCCACTGTA
>JCP043_chr10:1556312-1556538
ACAGTGGGATGTAATAAATTTGAATACAGGGCGTGTATCTTCTTTTGCCGCTGGCCTCTTTGAGCCAGCTTCCACGTGCATATCAGTTGTTGCATGGCTAATAAGAATAGAGTGATTGGCTAGATCGAGCTTCTTCCTCAGATTAGAAGCAGGCTGAACTCCAAATAGGCTAGACAGGGGGCATCAGTACTTCAAAAGGTATTCAAACTTATTGCGTCCCACTGTA
>JCP043_chr10:1563968-1564801
CATTCAGCCGAAGGCTGTCTATACATTAATGCTTTGGTGCAGACAGGTCAAAAAGTTTCTCCAGCTCTGATTGGTCCACATGGCCGCAAATCGTTCAACGATTGGACGCCTGCTGTTTTAAAATGGGCCCCAGTTTTATGGAGCTCAAAAAGTTTCTCGGGCTTTTATTGGCCCAAATTTGCATGGACCTCGCAAAACGTTGCGCAACTGGTTGGCGGCCTTGGAAAGATGGGTCTTTATTTGGCAGCTGCTACTCCGTAGAACTCCTGACTTGTTCCACGATTTAACCATTTCCATCTTATCCGCACGATGCCTCCCAATGGCTTCCTTCCATAAGTAATAGGTTCTACGCCCACTCCTTAAGAGCTTCTACATTACGTACTTTCTATCGTCTGCGTCTGCTGTGGCGAGGAGAAACCGGCGGGTGGCTTCGTTAGCAAAAGGAAATCGGTTCCGAGCACCAGGAACTGCCTGACTTGTTGTAATCAGCGCGCTTTCTCTTTCAGCTCTTTCTCCCACCTTGGACGTTCAGTACTAACTCCAGGTCCTGAGGTCCAGAGTCGCGATGCACACTTTGAGGAACCTCGCCGCCCATCCTTTCCCACCTGAGAGACGGGAAAGACGGTAATGACTTCGTCGATAAAAGTCCTCTTTGCCACCTACAGCCTACACGGAGTCCTTACATGATACAAAATATCAGGAATGGACATAGCACTGGACCAATACGTAGATAAAGCAAGATTGGTGGTCGCTTGCCCAGCCCGCAGCCTGAGGCTGAGGCTACCCCATGCACCGTCACCGCTCTAATATGCATGGGGTGACGTAGTATTTTA
>JCP043_chr10:1567362-1568655
ATGTATGTATGTATATTTTTCGTCCGGGGGGGCCGTAGGCCCCAAAAGTCTCCTACTGGAGCACAGGACGTGCTGAGCTAAGCTATCTACAATCGCTGCCGTGCTGATTCTCGCTCGGATCATCTGCAAGGCCTCTTGGATCGGAGCCGTATACATGCTCGAGCGTTTTCTGTACTCATTACCTCCAAGAGGCACCTCTCTACTCGTACCCAGCTCTACAGTAGTTGTCGGTGAAGCACGTCCCATGGACATCAATACAGTTGATCTCAGCAGAGCTTCCCTCCCGCAACGCTTCTATCTAGTTCATCCAGCATATCATCGGCACAAAGGCGCTTTACTTTCAAGAGGTCATCCCGTCAGCGGAAACTATTCCTCTCCAGCCTAGAATTCTCTTGCACAGATAGATCAAGTAGCTTTCCATACCCTGAGGCAGGAAGTCCATGATCCCCTAAGATCGCCAGTAGCTGCAACCTAGGACCGTACATCCTTGGGGAAACCCCTCGCAGGGAAAAACCCAAGGCGGCTAGAACGCTGCTCTGTAGACAAGGCAGTCGCCTCGTTCCACGGTCTCCAGGTAAGCTCTGTACCGTTTCGACCCAACGGTTTGGTCTAGAGGTCTCAGCCAGTGAGACAGATTGTCAAAGCCTGGTGGTGTTCCAGGCAGCAGCCGAGGCCGCAAAGAAGAAGAAGGTCTCTGGGCAGTACGCGACTGCAGAGATAGGTCAAGCAGCTTCCGAGCTGCGAAAAGGGCAACGAACCATGTGGGATCCGTGCGTCAAGGTCGAGGGCACCAGAGGGCCCAGAAAGTCGAGCAGCCGAAGGCTGTTTGTGTTGTTCGGGCAGCTAAAGCTGCTGTAGTCGGTCGAGGCAGCGTTATACTGCAGGCGAAGGTGAGGGTGAGGGTGCGATGACCCTCAATGCCAAGCAGCAAGATGCTGCGAATGTCGTCTGGGCAGCCGAAGCTGCAGAAGTCGGTGTACGGGAAGTCGAGGGGCACAGAGGCCGGAATGTCGCAGGCTCGCGAAGCCGAAATGTCGAGGTGAGAAGAAGTCGTAGATAAGACAAATGAAATGGTGCCCGGAGGCGATGTCAAGAGCTCGCGAAGCTCAGTGCCGTTGAAAACACTTGTCACGAAGAAAGGTCAACTCTCTGAATCCCTTTCTTCCAACAGCTGTTAGGGTCCCGCTAGTCCCGCAGCTGCTTTTGTTGCCATTTTGGCCTGTAAAAATTTTCTGCCCTAGCAGAACGCTAACAGCGGGTGCCAAGGAAAAAAATTTTTACAGGAGAGAGTTG
>JCP043_chr10:1572092-1572316
ACAGTGGGATGCAAAAAGTATTCGCAGGTGTGTAAGTCGCGATGATAGGTCCTAGATTCTCTAGTTAGTACTGTAGCTTCGCTTAGCTTAGGTACTCGATACTAGATTATCCCCCTGATTTAGGTGTAATAAAAGGTATTGAGGACCTGACAAGCTACCCCTGACTAGCTTCCGAGCATCAGACCTACCTGCACACCTGCGAATACTTTTTGCATCCCACTGTA
>JCP043_chr10:1573482-1574373
GCAATTGATAGGGACGCATCAAGAATTGATAGGGGCGCATCGTCCTTATGGACGCTCCAACTTTGCAGCCTCTGATTCGTCAGTCACCTTTTGTTAGTGCAGGCAGGATTCTGCCGACGCTCCCAAAGTACCCGACCTTAGCTCTGTTTAATCTAAACGAGCAGATGATCGAACATCAGTCTCTCAACCATCAATCTTTAGGTCTCTCGTCATGCTCCAATTGGAGTAACCCCCTAGCTCAGAGAGCGATTCAGGACGTCACGCTCGAAGCCCCAGTCCTAACTGCGAATCACGTTCTCGAAAACGACACCGGCATCAGGCACGCCGCCGGTCGGCTGTTCTCAGAGAGGGGAGAACAACAGGAGTACGTGCTAATGGGCGGAAGACGCAACCGAGTATTCGGAGACATAGAAGTCAATGGGAGCTGCGGAACAGCGACGAAGATATTCTTCATCGCTGTAAGAGAAAAAGTAGATAGTTGCTCTAAACGGAATGATTCTAATTCTGTGGAGTAAATCATTCCTAGCATATTAGCACATTTGCGCAATCCATTCTTAGAGAATATCAACGATATAGTTGCTTCTGGACTAGGAAATACTATTGAAATAATTGGGAGCTTCCCCCTGACTTCAGAATCACACTTCAAAGTCCTAGATGGTATCCATAGGATATAAACCCCTAGAGAGATCTCACCGTGTTAATAAGAATAATCGCCTTAATTTTACTAACCACACCCAGCATCTCTGCGTAATTCAACAACAAGATCTACGGTTGTTAAGGGAGCTGGCTTCACCGCCTTCATGGTGAAGTATTTATGGGTCTTGAAAAGTTGAGCCAATCGGATGTTATAAACACTGGAGCGTCCGTAAGGACGATGCGCCCCTATCAATT
>JCP043_chr10:1576234-1576320
CTTACCAGGCTTTCTATCCATACGCGTATGGATTAATTTAATCCATATGGAACGCTCCATATGGATTATTCGTATTCCATATGAGA
>JCP043_chr10:1580491-1580643
CAAGCTTCGAAATCGATCGACCAATCGATTTGATCGATTCGATTAATCGATTCGATATCGATATCGATCGATCGATCAGAGCTGCCAGTCGATCGATATCGATCGATTACAAGTCCTGATCGATCGATTTGATCGTCGATCGCCACATTCAT
>JCP043_chr10:1583627-1583821
TTCTCCAACTGGCGAGCAGGGTCAGCGTAGATAGGGATACCTAGTGAGAACTATGAGTGATCGATCGACGATCGATATCGATCGATCAAAAATTTGAACCGAATCGATCGATATCGATCGATTGAAGGCCCTGATCGATATAAATCGATCGATCAGAGCTCACAGTCGATCGATTCGATCGATTTCGAAGCTTG
>JCP043_chr10:1585473-1585707
AAAGAAAATCTATTTATACTATTATTTTAGCAGGTTTTTTATATAATATAATATTAAAAAAAATCTAAAAAATAGTATCTTAGTTTTAAAAGCTATACTACTTAAAACTATAGTTTTTAATATTTTCTATTATTTTATTTTAGCTAAAAAAGTGCCATAGGGTAAGCTGTTTTTAGGTAGCACAGTATAGTGAGACACTCACTTGTCTGAGACACTCGCTTATCATATACGTTA
>JCP043_chr10:1585734-1585944
ACAGTGGGATGCAAAAAGTATTCGCAGGTGTGCAGGTAGGCTTGATGCTCGGAAGCTAGTCACGAGTAGCTGGTCAGGTTCTCGATACCTTATATTACACCTTTGTCAGCAGGATAATCTAGTATCAAGTACATCAGCTAAGCTAAGCTACTAACCAGAGAAGCTAGGGCCTAGCTGCACACCTGCGAATACTTTTTGCATCCCACTGTA
>JCP043_chr10:1586799-1586992
AAAATACTACGTCACCCCTTGCACTTTAGAGCGGTGGTGCAAGGGGTACAATCAGCCGAAGGCTGAGAGTCCGCGGGTCAAGCAATTATTTACAACCATTACATTATTTACGCACTGGAGCAATTTTTGTAATATTTCTTCTTGTCGTGAGCAGAATCACCTAGATTTTATGCAGAGCCGTGGTTGTCTTGTA
>JCP043_chr10:1597598-1603202
TCAGCCGAAGGCTGACTCTACATTAATCCATAAGTTTCCAGAATAATGAGGGTTTGGTGCAGACAAGGGTAATAAGTTTCTCGGGCGCTGATTGGCCCAAGTTTTGTATTGCCAGCCGCAAATCGTTCGACAATTGGCTGTTGGTTCCAGAGAAGTGGGCCTCAGCCCCTCTGCACCATCTCGCCGTTTGTTTACTCAGAAAGATGATTTGTTTACGTTACACTTGGCTGAAGACAGCCATTTCGTCTGCTTCAACGCTTCTGCGTGTCTTCTTTTCGTTAGGCAATGGGTCCTAAACCTACTTCCCGGTAGCTGTATAATGGACATAATTCCAATTGTCTGTGCCCGCTGTGGCAAGGAGAGACCGGCGGGCGACTTCGTCAGCAAAAGGAAATCTGCTGGGAACACGAAGAACTGCCTTGATTGCCGTAATAAGAACAATTCTCATGTCAGCTCTGTCTCCCCACTCTGTAATATCAATGCTAACTAATGAAGTATTCCAGATCCAGAGACGCGACCTTGACGCTGAGAAACCTAGCCTCAGCTGAGAGATGTGCCCCGAAGAGAACCGACGGGGATGCTGGCTTACCGCCTCCTAACGAGAGATCCGGAACCCAGCCTACGTCGCCAGAGAAACTACGGCAACGTCATGCAGCTAGGAGGCTATTCAGAGAGTCACTTAGCCAGCCGCACGTAGTGCTGGGGACGCCAATTCCACCAACCCAACAAAGCACGCGACGTTTCCGTGCTCTAGCTCCCTCACCTCCCGTGCAGCCAACGGCCCATCCAATAGCCTCACATTCTGACCCATCTACTGTCCGAAGCAGCACAACTGGTTTGGGTTACTCTTACTTGGCTGCTAGGTTCCACAAGGGCGGGAAGGACTCGCAAGATGAACCCTCCAAGGCCGTGGCGAGGGCCAAGCAGGCCGCTATCCAGCGCGACCATCGTTCACGACGCCGTGTAGGGGAGACTGTGTCACTGACTCCCACCATATCTCAACTCGGCGTCTTTGGAGATTTTGAGGGTCCTGGAGAAGGTATCCTTGTCCTGTGGTCTCAGTGGTTTGTTCGGGCTAACCACGAAACGTAGATGCGAGTCAAGACCGACTACAGCCGAGTGAGCTTCTAGGTGGGGATGAGATAAGGAAGGAAGGAGATGACAGGGGCCAGTTCTCTGAGTCCGATATTGATGCTGAGGACTACTTTAACTTGCTGCTTTCACCTGCTCGACCACGGAGGTACCTCAAACAATTAGGGGTAGAGTCCGATCCTGATCTAGGGGACGAACATGAGAACAGCGATAACGATTGCGTGGATGGAAGCCCTCTTCGCCATCGCTTGCGGCAGCCTTCCGCACGGCCAAGGCGTGGTCGCCGTGGTCCTGCCCCTGGTACAGGAGGGCGGCCGAGAAAATCTCCAAGGCAAGCTCGATCGTCGATGCCGCCACGACGTATTCGGAGTCCAGTGATAATTCCACCCGAAGAATTGGCGGTCTTTCATGCACAAGATCCGGTGTGGAATGGCGACCTTGACGCTTGCGCCTTGACTGACCGCGACAAGGCCACCCTCCGCGAGTTCTGGACCACGCTCGACAATGACCAGATGGAATACTGCACTAGATGCCAAGAGTGTTGGTTCCAGATGAAGATAGATTCTGATGGCATTTGTGAGCGTTGCTATCGAAAGGATAGGAAACGCCGCCCCGACGAGCCGTATTTCTTCTCTGCGGATAATCAGCTCGACTTTGGCCCTGTACCGGCCCGATTGCCGCAGCTTACGCCTACCGAGGAGTCTTTGCTTGCCCGTGTTCACGTCCACGTGAACATTATGCTTGTGCGAGGGCAGCAGTACAAGTATCGCGGGCACGTGGTTCACTTTCTCCGCGAGGTTGGCTTGGTGTACAACCAGCTCCCGCTTTTGCCGCAGGAGTTGAACACTGTATTGCTACGTCCTGCCAATACGTCGTCCCACGCAAACCTTAGCCGGCAATTCACCCGCCAGTTCCGCGTGCGCCGCCAGCCGGTTGTCATATGGCTAGACTACCTCCGCCGCCATCATCCTGGCTATCGATGCGTCGTCATCGACGAAGAGCGGCTGAATCAATTGCCCCAAGATGGCAATGTCCTGGATGCTATCCCCCAGAGTCAGGTGGAGACTGCCGATGTTGGACCCGACTCACCCGAGGAAGATCAGGAGGCAGAGCCTGACCTGGAGGACGAGGCTGCGGTGCCGGACCTGTTGGCCAAGGACACGGAGCTTGATGCTCTGCGGTCTATTCTCTCCGGAGAATCAGGCGCTGATTCAGAGCTTTCCACAAGCTTCCAGGCGCAGGCACAACACGAGCTGCAGCTCCCGAATATACGACACACACCCATTAATGAGTTCAATCGCTCTCATGCCCTACTCTCCTTGGCGTTTCCCTGCCTCTTTCCTGACGGTAGAGCCGACTTTGTTGAACCTCGATTGCGCTCCATTGATTACAGAGATTACGTCGAGCACGCGATGCGCTGGCACGACGGGCGTTTTGCACGCCACCCGACCTTCCGCTTCGTCGCCTTCAACACGCTAATGCGGTCACAAGCACGTTCACGGTCCAGATTCTTCGTGAAGCAACAGGATGGGAGACAGCAGCCGCTGACGCGAGAGCAACTTATTCAGGCGCTGGAACACAGCGAGGACCCCGAGGCGCAGGCGCTGATCAACTCGATCACAAGGCATGCGGTGTCTATTCGCGGTACGCGTCCCTTCTGGAACAAAAGGAGGCAGGACCTCGAGGCTTATGCCTATAATCTTGGTTGTCCTGGTGCATTCATCACGTTTAGCCCGGCAGATTTACACTGGCGGAGTCTCTACCAGCACATGCCCCAGTATGACGACTGGCTTGCCGCCACCGAGCCGGAGAGGATGGCTCTATCGCGCCGCCTATTGCGTCAGAACCCTCACATTGCTGCTTTCCACTTCTACCGGCGATACTGCCTCTTTCGAGATATCGTGTTAAGCAAGAAGTTTAACATCACGGATTACTGGGATCGGTACGAATGGCAAGGGCGTGGTAGTCCCCACAACCACGGCCTGTACTGGATGGATAGTTGCCCCGGAACCGACATGGACGACGAAGCCGCTCGTGATGTATTTGCACGAACGTGGGGGTTCCACGTCACGGCGATTAACCCCGAGCCGAGTAGGGCAATGCCACAGGGCGAAGGTAATCCCCTGAGCGTGGATCCCCTGAGCATAGAGATGACATTCTTGCGGCTCTCACAAATCGTGAACCGTTGCCAGCGCCACAAGTGCAATACCACGTACTGCTTGCGGGTGAGGAAGAGAACCGGTGACCTAGCGAGGGATATGGAAGGCGCTGCTGCAGATATCGAGGCGGCCAACGTTGCCAATCCAGAGAGGGAGTGTCGTTTTGACTTCCCTCGTGCCTTACGGGAGCTGGCCGCAGTCATCAGGAAGGAAGGAAGGTCGTACTACGTCTTCGAGGCGGCCCGGAACGACAGCCTCATGAACCACTTCAATCCGGCTATTATCCTAGGGTGGCTAGCCAATATCGACATATCTCCTTGCACCAGCTTACAGGCGGTAATTACGTACGCTGCGAAGTACTGCAGCAAATCTGAGAAGAAGACGGAGCCTTACTGCAAGCTTGCAGATCAAGTTTTGCCGCATACGGCACATCTTCAGCCCCTATTGTCCTTCTCCTCTCGCCTCATGAATAAGCTGATTGCCGAGAGAGATTATTCGGCGCAGGAGATTTCCCACCTTCTACTTAACATCCCTCTGCAAGAAGGCACACGGATGGTCGTCGTCGTGGACTGCCGTCCATTGGAGCTGCATGGCCGTTCGTATCGCGTCGATGAAGATGTCATCGAGACCGTCGGCAGCTACAGGAAATACCTGGAGAGAAATGACCAGCATGAGGATGTAACCTACCTCGAGTACCTGCAATCGTACAATCTCAAGACGTGGAGGAGACTCGCTGCTAACGCGAAGAAGAGGGTCCTCTCTTACTTCCCTCGATACAAGTCCATAGAGGCTTCTCCCCAGTTTAACGACTTCTGCCGTGTTAAGTTGATGATGGCTCATCCACATCGCTCTCCACGAGAGTTGCTCGTAATGGACGGGCAGCGGTTCGACTCCTTCGCGGCTGCGTACAAATTCTGCAGGCAGCTCCACCATACCCATGCGGACGATCATTATGGGGATCCGGATGCAAAAGAATTGAGGGCAGAGGACGATGAATTTGAGCCTGAGGCCCATGAGGAGCCCGTCACAGAGGAGGACTGGCATGAGCTCGCCCGCATGCTGCCTGACCGGCCGCTGGAGGAAGAAGATATCGATATCCTCGGCCGCCGAGATATCGACATCAATTATGATTGGACGTCTCACGTTGGACGGTATACCGACGATGGCATTCTCAACGGTGACTACTGGAAACAACGCAAAGCTGAAAACCTCCTGGACCTTGATGTCGATGATCAACCCTTGGAAGCTCGCGATTCCCTAAATCCAGAGCAGCGCCTGGTGTACGACACGGTGATGGACCACTTCTTGACGCAGAATCCTTCCCAGTTGTTACTCCATGTGGATGGTGGAGGCGGCACTGGCAAGTCATACCTCATCAACCTACTCTCTGCACACCTCCAAGCCGCGACGGGCGGGAGAGGGACACCTGTTTGGCGTGCCGCGCCCACGGGCGTCGCGGGAAACCAGATATCGGGCACTACCTTGCACTCCCTGCAGTGATGTTATTGGATTGGATTGGAGCTGGATCTGAGCCTCGATCCAATCCAGTCCAGACTTGGGGACAGGCAGCCTCCAGTATATCCAGAACGGATCCAGTTCAGATTGTTACCCTTTTGGGACAATAAATGAGCCGCTGAATAAGCAGATTTAGGGTAGAACTGGAATTGTGCCCTTGTGTGTGGTTATGGCAGTACTTAAATAAGTGCTCCTTATATTCTCCAGCAACTTGCTTCTCCAATGTGCACAATTCCCTCGGCGCTGTTGCAGTTGGCACAGATAGCAGTACGAGAACCACTTAGGCGTGTCCTGCTTTGAATTGTATGTCGACCATACCCTATTACCGGACAGAGTAGCGAACATATTGCTTTCCATTCCGCTCGAATTCGTCGGGTTCGATCAGGATTCCGTCGTGGTCGTTTGGGCGAGGGTTAAGATATGTTGGATCAAGAATAACTCTTTCAGGATCAGGACGGCGACAGCTGCCAGGGCCGAAATAGCTGGAGATAGTAGCCATGGTGTAGCTGGTGAGTGGGCTGTTCAGATACGTCTGCCAGAGCAGAAGGACTGCTGAAGTTACGAGCGACGCGATTGCTTCCATGGTTTTGCTAACGGACATGTGCGAGTTGGATGTTAACGACGGGCGTAGTTGTGTTGGTGTCTGCGACGGGAGCCCTGTCACGACCACCAAATTAGGGTTAGCTCTTGCCTTATCAGGTTAGACCACTGGAGCTCCAGGAGCTGGTTGCCAATCAATCCAATCCAGTCCAAATCTTCGAGAAACCCAAATCCAGTCCAGCAATTTTCCGACAAATCCAGTCCAATCCAAATTGCCTCCAATCCAATAACATCACTG
>JCP043_chr10:1603203-1604579
CTCCCTGTTGCACCTCCCAATCAATAAGGATTTCCGGCCCCTGTCGCCGATTGATAAGGCCCAGCTCCAGAAGAAGCTGAAGGATATCAAGTACCTGATCATCGATGAGAAGAGCATGCTAGGACTGCGTCAGCTATCGTGGATCGATGACCGTCTCCGCGAGGCGTTCCCGAGTAGGAATGAAGAGTTCTTTGGCGGCTTGAATATCCTGCTGGTCGGCGATTTCTTTCAACTACCCCCTGTGCTACAGAAGCCACTTTACTATGATAAAGAAGTGCAGGGGGTAGAGATCAAGGGTAGGAACGCGTATAGGCGCTTCGATAAAACAGTATTCTTGAAGGTTGTTCAGCGACAACGCGGCGACGATCAGGAGGCCTTTCGCACAGCTCTTGGGGAATTGCGGCTGCTCCAACTATCTAAGGAGTCCTGGAAGCTCCTTTCCAGCCGCGTACAGGCAAAGCTAGACGATCGGGAGGTCGCGAGATTCGTCAACGCTTTGCGAGTATACGCCACCAAAGATAGGGTGAACGAATATAACCACTATCACCTCGACCGCCTGAGCCGGCCGGCCATCCAGGTTACGGCTAAGAACGTCGGCTCTGGCGCGGCTGCTGCCCCCGACGACAAGGCGGGCAACCTTGCGAAGCAGATCCCTATATGCCTTGGCGCCCGTCTGATGCTGACGTCTAACCTGTGGCAGCCCGTCGGCCTCTGCAATGGCGCTCGTGGTACAGTTTATGACATCGGCTGGGCACCCGGGGCTGAGCCCATCCAAGACCCTCCCTGTGTTATCATGATGGAGTTTGACAAGTACAACGGACCGGTGTTCCTGACCACCCCTGATGGCAAGAAGATTGTCCCGATTCTCCCCGTAGAGAGGGACTTCCTCATCGGAGCCACTCTCTGCACTCGCACCCAGTTCCCCCTGATCGTATGCTACGCTATTACCGTTCACAAGTCACAAAGCATCACAGAAGATATGATCGTTACCGATCTCTCCTGCCGGGATTTCCAGACAGGTTTAAGCTACGTGGCTGTCTCTCGTGTGAAAACGCTCGAGGGCTTGATGTTGGATGCCCCATTTGATCGCAATCACCTGATTTACGCGTCTCCCCCGGATGGTATGAAGATGAAGATGAGGGATCACCAGCTTCGGAGACGACAGGTTCTTACACGGAATCCTTACAAGACAGACCACTGTTCTGCATAATTCTAGGAGATTCTGCTCGCGACAAGAAGAAATGTTACAAAATTGATCCAGTGCGTAAATAATGTAATGGTTGTAGATAACTGCTTGGCCCGCGGACTCTCAGCCTTCGGCTGATTGTACCCCTTGCACCACCGCTCTAAAGTGCAAGGGGTGACGTAGTATTTTA
>JCP043_chr10:1605133-1605175
TTGAGATCTGTGGCTGAGAGCTTATGCTCAGCACACAGAACT
>JCP043_chr10:1611007-1611137
GTTGCAATTGGTTACCGTAACAGCGCTGTAAGGCTTCTATGAGGCAGCTGTAGCACACCTATAATTGCTTGCATGTCGATTATGGCTCGATCTCTTACCCTGTAGTTTAACGGCTTGTACAACCGTTACA
>JCP043_chr10:1617635-1617839
TTTCTACGAGATTAGTGATAGCGCCTCTATAAAAGAAACATGTATTTTGTGGGTCCCCGGATATATCAATACCGGGTAACGGGGAAAACACCTAAAAGGACAGAACAAAGACAGAAGCTCCTGAGGACTAGATTGATCCTCAAGTGTGAAAATTACCCCATTTTACTTAGACATCAACCGTACTTGCGTATCCACCACCTTCCA
>JCP043_chr10:1618234-1619527
AACTCTCTCCTGTAAAAATTTTTTTCCTTGGCACCCGCTGTTAGCGTTCTGCTAGGGCAGAAAATTTTTACAGGCCAAAATGGCAACAAAAGCAGCTGCGGGACTAGCGGGACCCTAACAGCTGTTGGAAGAAAGGGATTCAGAGAGTTGACCTTTCTTCGTGACAAGTGTTTTCAACGGCACTGAGCTTCGCGAGCTCTTGACATCGCCTCCGGGCACCATTTCATTTGTCTTATCTACGACTTCTTCTCACCTCGACATTTCGGCTTCGCGAGCCTGCGACATTCCGGCCTCTGTGCCCCTCGACTTCCCGTACACCGACTTCTGCAGCTTCGGCTGCCCAGACGACATTCGCAGCATCTTGCTGCTTGGCATTGAGGGTCATCGCACCCTCACCCTCACCTTCGCCTGCAGTATAACGCTGCCTCGACCGACTACAGCAGCTTTAGCTGCCCGAACAACACAAACAGCCTTCGGCTGCTCGACTTTCTGGGCCCTCTGGTGCCCTCGACCTTGACGCACGGATCCCACATGGTTCGTTGCCCTTTTCGCAGCTCGGAAGCTGCTTGACCTATCTCTGCAGTCGCGTACTGCCCAGAGACCTTCTTCTTCTTTGCGGCCTCGGCTGCTGCCTGGAACACCACCAGGCTTTGACAATCTGTCTCACTGGCTGAGACCTCTAGACCAAACCGTTGGGTCGAAACGGTACAGAGCTTACCTGGAGACCGTGGAACGAGGCGACTGCCTTGTCTACAGAGCAGCGTTCTAGCCGCCTTGGGTTTTTCCCTGCGAGGGGTTTCCCCAAGGATGTACGGTCCTAGGTTGCAGCTACTGGCGATCTTAGGGGATCATGGACTTCCTGCCTCAGGGTATGGAAAGCTACTTGATCTATCTGTGCAAGAGAATTCTAGGCTGGAGAGGAATAGTTTCCGCTGACGGGATGACCTCTTGAAAGTAAAGCGCCTTTGTGCCGATGATATGCTGGATGAACTAGATAGAAGCGTTGCGGGAGGGAAGCTCTGCTGAGATCAACTGTATTGATGTCCATGGGACGTGCTTCACCGACAACTACTGTAGAGCTGGGTACGAGTAGAGAGGTGCCTCTTGGAGGTAATGAGTACAGAAAACGCTCGAGCATGTATACGGCTCCGATCCAAGAGGCCTTGCAGATGATCCGAGCGAGAATCAGCACGGCAGCGATTGTAGATAGCTTAGCTCAGCACGTCCTGTGCTCCAGTAGGAGACTTTTGGGGCCTACGGCCCCCCCGGACGAAAAATATACATACATACATA
>JCP043_chr10:1622088-1622921
AAAATACTACGTCACCCCATGCATATTAGAGCGGTGACGGTGCATGGGGTAGCCTCAGCCTCAGGCTGCGGGCTGGGCAAGCGACCACCAATCTTGCTTTATCTACGTATTGGTCCAGTGCTATGTCCATTCCTGATATTTTGTATCATGTAAGGACTCCGTGTAGGCTGTAGGTGGCAAAGAGGACTTTTATCGACGAAGTCATTACCGTCTTTCCCGTCTCTCAGGTGGGAAAGGATGGGCGGCGAGGTTCCTCAAAGTGTGCATCGCGACTCTGGACCTCAGGACCTGGAGTTAGTACTGAACGTCCAAGGTGGGAGAAAGAGCTGAAAGAGAAAGCGCGCTGATTACAACAAGTCAGGCAGTTCCTGGTGCTCGGAACCGATTTCCTTTTGCTAACGAAGCCACCCGCCGGTTTCTCCTCGCCACAGCAGACGCAGACGATAGAAAGTACGTAATGTAGAAGCTCTTAAGGAGTGGGCGTAGAACCTATTACTTATGGAAGGAAGCCATTGGGAGGCATCGTGCGGATAAGATGGAAATGGTTAAATCGTGGAACAAGTCAGGAGTTCTACGGAGTAGCAGCTGCCAAATAAAGACCCATCTTTCCAAGGCCGCCAACCAGTTGCGCAACGTTTTGCGAGGTCCATGCAAATTTGGGCCAATAAAAGCCCGAGAAACTTTTTGAGCTCCATAAAACTGGGGCCCATTTTAAAACAGCAGGCGTCCAATCGTTGAACGATTTGCGGCCATGTGGACCAATCAGAGCTGGAGAAACTTTTTGACCTGTCTGCACCAAAGCATTAATGTATAGACAGCCTTCGGCTGAATGA
>JCP043_chr10:1631295-1631361
CTACGCAATCTGCCAGCATAGACCTAGTACGGACTGGTTTATCTCTTGAGAACTGAAAGCATCACA
>JCP043_chr10:1634095-1634139
TAATTGCTTCCTATAAAGTTAAACTTCGGGCTGCTGATATAGAT
>JCP043_chr10:1636049-1636244
GTTGGAAAATCCGGGGATCCCCCTTCCCTTCAGGATTCAGACTAACAGTCTGAAAGTCCTAGATTTAAAGTTTAAAGTCCTAGATGAAATCATTTAGAGATATAAACCTGAGAAGAACTCTCATCTTAAAAATGAACAACCAAGTTTCATAAAATATATATTTTCACCTAGCACTACTGCGCAATATAAACAACA
>JCP043_chr10:1642860-1643033
GCTAGGTTTACTGTTGGCAGATTGCGTAGGGCGTGGTACTGAGCGTTTTCGACGTGTCACGTCTCTTAATGGTAGACTCAATGCGTGTTAGGCTCGATCGATGTAAAGAAGTTTTATTGATAGCTGGTGAGCTAGAATCTATGAAAGCGCTAAGGAATGTGTTCTATATACTA
>JCP043_chr10:1643034-1643114
TTAGAGCCTTTTGGCTCGGTAAGGGCTGGCGGTGATCCATGAGAGGGATCTACGAGGATCGTTCGCGATCCATGGTGATC
>JCP043_chr10:1643135-1643172
ATGGGGCACACGTCACGTTACCGCTAGGGTCGTAACA
>JCP043_chr10:1651568-1652502
AGAGGTCCCAACAAGCAGTCAGTTATCAATCAGTACTGATTACTGATTGATACTGATACGTTATCAGTATCAGTAAGCCCCTAATCAATCAATCAGTAATCAGTAACGCACGTGACCAGGTTTTTCGTAGCGTCGATATTTTGTGACATTCTACGTAGTAGTTGCCTGCCACAGTGCATCAATTCAGTCCTACGTGGTGCTAAGATGTGTTAGCAGGTACATCCAGATCGCTGCGATCAGTGCGGTAAATCAGGTACTCAGCAACACAACCCATCGCCCGTGTCTGAACCCAGAATTACTTTCTACATATTCAACGGCAACCCAGTTTTTTTTACTTTGAATCGATATCTCAAATCGAATATTCGTGACATGAGAGACGATGAAGCGCCTGTTATCTTTCCAGGGAAACCAGCCCAGAGGAGTTAATAAGTACCAGCCCCGCCACAACAAACAGGTGAGATATGCGGTAGCCCTTATCCACTGTATAGGGTAGGTTGACTCACGTAACTGCTGCGGCTGGTCTCTACAAAATATCCATCATACAAGTTGGACGCACAGTAGCTGTACTTTTCCTGGCGAGAGCGCCTTGCTGGCATTGATTCCACCCTGGTTCGAGTCATATTTCCCAGTTGTCGTTTCGCCGTCGAGAAGGGTCAATTCTGTTCAGGGTTCAAATCCATGATACTCCACGAGCACTTCCCGTGGATTTAGGATCACTCAGTGACCCGTGCACGAGTGCACGGATCTCTTTACGTTCACGTGTAAACCCTGAATCCAATCAACTGAGGCCTGAAGTTCAGTGGATTCGAACCCTGATTACGTCATGTCTTGGCATTTACTGATAAGCTAATCAATCAGTATCAGTAGCATAGTAATCAATCAATCAGTTATCAGTAAGGGCCTTACCAATCAGTACTGCTTGTTGGGATGTCTG
>JCP043_chr10:1656642-1657145
TAAATAATTACCATTTCAATGCCCATGAGACTCTCATGAATGTCTACGGCGTCGATCCACTGGGTGGGACCTGTTCGACCGCGGATAAACGTACTATTCTTATTGCTCTTATTGGTAACGTTACCAGTTTTAAGACTCGAACTAAACATTTCCAAGGGAGATTCCCCAACGTCAACTTCACAGAGAAGAAGCAAAGCCTCACCACCTGTGCTATCGGAGCGACAGTGCTCGGTCGACACGCAAGACATGTCGGCGAAATGAATGCCTTTGCATAAAAGGTCACCTGATTGGGGGTCTCGGACAGGTGCAACCCGAAGGCCATGGCTAAGGATTCCTCCATAGCTGGTGACTGGTGAGCCATGCCAAAGAAGACGGCTTTTGGAAGTGCTATTAGAGGATTGGAAGCTTTTAAACCGCTCAGCCTCGCCCCGACGCTTGATACGGAAGATATCCTTCACTTCATAGTTCCTGTAGTCATCACTGTGAGACTGATTGAGATACCT
>JCP043_chr10:1657226-1657567
CTTCATGTACGACAAGATAGTAAGAAGTTCTAACTCCTTTGCAATAAGATCCTCTCTATTAATGACAGGGTGCGGCTTTCTCAGAAATTCGTGAGGAATAGACGAATAGTATTCTGTGGAATGCTCCGTCCTGCACGAGGTTCTACAGTTCGGCAGTTCATCAGACGATTCAAGCTTATAGATCGAACGAGCAATATCCCTAAGCTTCGAGAAACCGTTACGAATGTCTTCCTTGCTGAGTTCGCTTAGGGGGCTTTCTGTATAGTTATAGTTTAGGGAAGACAGAAGCTGTCGGAGGTAGTCTTGGTTTCGAATAATCTTCATCAGTTCTACAACGGCCT
>JCP043_chr10:1660117-1661168
ACAAGGCTGTCAGGAAAGTGGCGGGCGAACAGGAAGATGAGGGATCCCTTCCTGAATGCACACTTGAGAAGCCCGTCAAGGAAGTGATGGAGCTCATTTTTAACCAGCAATGCTTCAGCAATACAATTTCTGCCCTCAAGTACGACGCCGACAAACTACCGCTAGGCAAGCTGAGCAAGAAAACTATCACTAGCGGTTTCAAGCAGCTCAAGGACCTCGCTGCCTTGATTGACGACCCAACTCTTGCATCGTCAAAGTGGAACATGGGAATCGCTGAAGCGACTGAACACCTTTCTAACACCTACTATTCGTTCATTCCACACGCGTTTGGTCGAAAGCAACCTCCCATCATCCGTGACGACAACCTCCTCAAAAAAGAAATAGAACTTCTCCAGAGTTTGTCTGACATGAAGGTTGCCGCCGAGCTGATGAAGATAGACCGCAAGACGAGGGATAGTATCCATCCTCTTGACCGCCAGTTCCAGGGTCTTGGCCTTGAAGAGATGACGCGTCTCGACGACAAGAGCAGTGAATTTGGCCATCTCATGAAGTATCTCAACAACTCAGGCGGCGCTGCCCATAAGATGACTTACACTATCAAGGACATCTTCCGTATCGAGCGACAGGGCGAGTGTAAGAGATTTGATAACTCTGAGTTCTCCAAAATTCCCTCTAATCGCCGTCTCCTCTGGCACGGTTCACGAGCTACAAATTTCGCTGGCATCCTAAGCCAGGGTCTTCGCATTGCGCCTTCTGAAGCTCCCGTGTCAGGTTACATGTTCGGAAAGGGTATCTATCTTGCCGATAGTTCTTCCAAGTCGGCTGGTTACTGTTACTCAATGAACACTGGTGGCGAGGCATTGCTTATTCTTTGTGAAGCTGCGCTTGGTGCTATGCAGACCCTCAGAGAAGCTGACTACAACGCCGGCACTAAGGCCAAGAAGAACGACATGCACAGTACATGGGGTCAAGGTAAAATTGGTCCCAGAAGATGGGTCGACGCTGGAATTGTTCACCCGAGTCTCAAGGGCGTTGAGATGGTAAGTTTATA
>JCP043_chr10:1664001-1664098
CCCTACTCTTCTATTATAAATTGTCGTGTAGCCCAAATTGTCGTCTTCGCCTAAGCATTCCTACGTGAATTGTTATGTCCATCTCTAGAGAGATGGT
>JCP043_chr10:1664150-1664279
CTGCATCGTGCCACTATCCTTCCGAGAGCTGCTCGAGTTTTACCCTGACGACACGCCTTCCGAATGTATGTTCAGAGCCGCTACTAAGCACCCAAGGATGGCTCGCCATCGGGTTACTGAATTCCTAAA
>JCP043_chr10:1670750-1671234
CCGTACAGTTTTCGCCAAGGTGTCGATCTCATGTTCAACAGTGCGATGCCTACAATAAGTCGCACGTCATATATGTCTCATTGTTGGCTGAGTATGTATTCAAAAAAATGTCTTTTGGCCACATCTGTTTCGGGCGTATCGAGCCTCAAAATATATAATTTTGTGTAAAATCGATTTCTCTGTTTCCTCTTCCGGATTTGAGATTCAAGGACCACCAACAGCCAGAGCTGTATATTGTTAAATTGGGGCTATATAAGAAAAATATGATGCTATGCATCGCATCTCTCGTTACACAGCTATATAGCAGTGAACTAGGCTGCCCTTGCGTCCGCGTTGCACACATCTTCATATCCATGAAGCGGTCTCTACAGTATTGGACCCTTCTGTCTCTCTGCTAGACTGTTACAGAATGCCTCTTGTTGATCTTGACGTCGTTCGAAGAAGGGTGCACTAGTTTCGCATAGTCTCTAAAGACGCTATATGT
>JCP043_chr10:1671232-1671420
GTCGCACAGGATGTGCTTAAAATGGATTGAAGGTCGGGCCATTCATAATGAGCAGCAGTAGTAAGTTGATTGGTTCTAACATCTGTGTGGGGTATTCCATCCCACAGGTTTTACTTTAAATCACCCAGCTTGATTACTAAGGGCTGTTGTTCCTGAGGCTCGTTGGGACCATGCCCGGCCTGCGACAC
>JCP043_chr10:1671416-1671767
ACACTATATATTCATGGGCATCGTTAACAACCACTCCTCATTTCAATCCCGTCGTCTTCAACGGCCTACCATCCTCATATATATCATATTACCCACTATCTACTACACAATAGTCAGGTTTTATCACCTTTGAGCCGTATGTCGAATTCAAGTCTCTATCCGGCAATGCCGAAATACTTGGTACACTGACCGACGCATTGCGTTTTCCGTTTTTGGCCAATCATCGTTTAGCATTTTCGCCCCATATTTTCCCCGATGGAAACGGACCGCGTTTCTCGTACCGCACTCATGAAGTTGGAAAACGTAAAACACGAAACGCGTCGCGTTTCCGTCGGCGACCCCTGTCGAGTT
>JCP043_chr10:1671784-1671887
TACTGTACTAAGGACTGCTTGTAATTTCGTAAATTACACACCTTTCGTCCTGTCTCCATTATTTTCATAAAACTACATCCTTTTATCCGTGCACGTTGGTTGG
>JCP043_chr10:1671896-1672010
TCCTGTACTAATTACCACTGGTAATGGCACCCAATACCATTTTCTCTAGCCCGTGCATCATTCTTTTCAACTTAGGTTCTAGGTTCGAATACAAAAATTAGTCGACATGCGCGC
>JCP043_chr10:1672025-1672195
CTAGTCCTACATACCAAAATCAATTCTACTGGCACCGATTTATTTTGCCCCACATGACATGGGGCAGAGTTGATTTTTTACCAGGGCTAGAATTGAATTCTCCAAAGTCACTAGCTGTGGGGTAGGCCAGGAGGTACAGATCCGGTGGTGATTGGGCCTTGGTCACACGT
>JCP043_chr10:1673927-1674061
TACTCAAGGATTCTAGTTAGGAACGGGGCCCTTTCCTAGTTTTGGACCAATCAGAACTCTAAAAATCTTTCAGACTTGGAACGGGGCCCGTTCCCACGCGATGGTCCGTGCCATCCCAGTAGAGTTCAGTGGAA
>JCP043_chr10:1674081-1674203
GAACAGAAGATTTCATGCATCCTGAGAGCATTTGACTCGGTAATAGACTGTTGTGAGGAGACGGCTCGCTGTACTAGTTATGATCTTCTTTGTTGGCTGCTCAGCTCGAGGCTCTAGAGTCG
>JCP043_chr10:1674217-1674318
TCAACCTTGTGACAGAGAGGAGTAGCGAGATTAGCTTTCGAAGGACTCAGAAGCAGTTCTTGGCTTTTATCCTGCGAATATACCGAATGCCGGGTAACTCT
>JCP043_chr10:1674494-1675486
AGCTTGTCAAGGATCAGATGGGAAAGAAGGCGCCGAGGATGGCAAGATAGACGATGAGAACGTTGAAGCTTGGGAGCTTGAAGACGAAGACGACGAGGACGACGACGACGACTATGATGACTCTGGATAGTACGATGACGATGCTGCTGGGTACACGGCTGGAACTCATCAGGATCTGTTCTCAGATGAACCAGGGGGCCTTGTCGCATTTGCCTTCGATCAATTCCTTGAACTCTTGTTTCAACTGTGTATCATGCTCAGTACCGAAAGTTTTCTCAACGGGCAACCAAGCTCTACACTGCTTATATATTTCAGCGGCATCCTTGGATTTTCCGCGGATTGTCAGAGATTCCAACTCGCCCGACAGTACTGCTCAAAACTGTCGGCGATGATTTATATACAGCGCATATTATTCCTGGAGCGAGCATTGCCTTTACGTAGACATAGCTTCATTGGTATTGCAAAACGACCGGAAGCCAGGCATTTCGAGTGTTTCGACGAAATCTGAGCCAAGTATATGGTTTTAGGCTCGCAGTACAAGTTGGCAGAGCTCATAAGCCTTCGAGATTTCGGACGTAACATTGCACGCACTGAACCACCATCTATGCTTTTCCACTGGAGCAACGACTGTGAGATAATGTCTCATTCCATATTTCAAGTAACAATGAATGATTTTCGCAAACTCCCAGACTACTTCCTTACGCAGGCAGACGTACTATGTGATCGACTGATGTTTGGTATGCATCCAAACGTCGATTTAATGAAGGTCAAGGACGATATGGCTAGTTCAAAAAGTGGTTATAGCTTTATTAAATGCACTGAGAATGGTCTTGAGCCAGCATACTTGGAATTATTAGTTCGTGCCTATACTGCAGGCAGAAACGGACTAGCTAGAGGCGAAATATGGAGATGGCACGCTGTAATAGCATATTTGAAACAAGCCAACAAGATGGAGGAGCACCTCGCAGGTGGCCTTTACACTGCCTGCGGCC
>JCP043_chr10:1675505-1676092
ACAAGCTGTGGGATTTACGTATGGGGAGGCTATATGGTGTACGTCATCCGCCATAATAAAGCAAAACGACTGACGAACCGCGAGTTCTATGTGGTCCGATTCCTTCCAGCCAGAATGGGCCACATTCTGTTCAAGTACCTCGTCTACATTCGACGTGTAGCTGATTTACTACGCCGCGAGCAGCTCGGTACCGACGAAAGAGCTCAGCAGTGCCTTCAGACACGCTTACTATTCCAAAATAACGGGAGGCCTTGGCCCACGTCTCGCCTGACAGACATTGTAACGAAGGCCACTTTTAGAATTGTGGCGATAAAAGATTAATGTATGGACGTATCGCCAGCTGGCCATAGCAGTCACCGAGGAACATGTTCGCGAGGTGTACACCCCATTTAACAGGCACGACAATTGCACCGATGATGCTCATATCAACGTCATACTCGCTTGACAGAGCGGGCACTGCCTGCTCCAGTGTGGGATCGCATATGGACTTGATGGAGCGTACCCATCCAGACTTCAGCCATCACTTCTGCGATGCCATGAGTGGGCTTCGGTGCACTGGCATGAATTTCTGCGCCAGTCAAGCAAGA
>JCP043_chr10:1676094-1676296
AGTCGGCATATTCGACTTGGGGTTCAAACCACCAGCACATTTTTTGGCCAAATTAAACTAGGATCTCTTCTGCAGGATTCGAGTTAGCCTTCCAAGCCAATTTTTATTCAATTTCGATTAGCATTGCAGTCATGGCATGTCATGTAATATGGCGAAGATTGGACTCTCGTTCAAGCGTCACATTTCCTGTTACGGAATAGTG
>JCP043_chr10:1676306-1676620
GTCAAGCGTTACGTTTCCTATTCTGGATTAGTGCACTCTACTAGTCAGCGTCGAAGAACAGCTTGATTGGTTAATATCCTCTTGTAGCGGGCGTGGCTGTGCCCAGCCCTGTTTCGCTCACATCTGACGAGCGTGGGATTAATGCATTTGATTTGTGGGCAGCGCTGCATTAAGCCGTGAGGGTGGCAAAACACTGCTACATGCTTAAGATCTTGGCGATGGCTCGGCTCTGATGCTTGCTATTCGATTGTGTCATTGGAGTGGTGCTGAGGCATTGGCTCCTGCTGGGGCAATTGTCGATAAGGCACTCGGTA
>JCP043_chr10:1676686-1676798
ATAGCACATGGCTGATGGTGCAGTTTGAAGCTATCTGGGGCAAGGTATAGACTGGATCTAAAAGGGATGAAATGAATCATTGAATCTACCTGAATCAGCCTTTGTCTCTTGA
>JCP043_chr10:1679236-1682000
TTCCAGGATACATGATGCGTTTTGAAAGGCGTGGCCGGTTCGAGGCTATTGAAGTTAAACCAGGTAGATCACATATCCTCTTCTCAAACAAAGATGGATTATTCAAGACGATTACGATAATCGAGTTTACAATTCTAAAGTTCTGTAGGAAGGCTATTTTGCGCTTCAGAACTCGTTTACAAGTAATACACCTGGCTCATAATTTGAGCATTATATCACTGCCTAGTAGTTTTATTCAATGGTGGGTTAACCTACCATCTTAACAGAGCATTCTCAACGCCAGTGGTGCGCTCTGGGCTCAGGTCAAATGGGAAATTGGAAAGGGAAAAGCACAGTGGTTTCAATGGACTTAGCAAGGGCCGCACGGTCTAACGCGACGCGAGAACGGGCCCCGTTTCGCGTTTGCCGTTAAGAGTCAAAAACAGGACGGGCCCCGTTCCTGCCGTGAATAGTTGAGTAGTAGGATAAGATAGGGTGCCGAATAACTGAACGTACACACTCCACTCAACCTAACTAGCTTCTACTAGTTCTCTCTCGATCGGGATTGAGTATCCAAGCCTTCTTAGTCTTAGTGTGCATGGCTTACCACCCTTACAGTAGAAGCTTGTTTTACTACACAGTATATGCAAAGCAATATATAAACCCAAAATATCGTATCCTATTCAACGCGTCATACTGACATCATGACTTTGTTTTCCCCGTCGTCCAACTTCTGAATACAATATTCCCCATTTATATCCCCTCCTCGTTGTTGTTGTTCTGCTCCTTTGTTGTCTTGAGAGACCTGCACCATTCAACACTTTTTCTTGAAAATGCTGCCCCTCCCAAATCAGTTTCGCTGTTGCAACTGCAAGCGTGATTTCAATACAGAGGAAAGTCTTTCACAGCATCTTGAAAACAGCCCAGCACATCCACGCAAAACACCCCAAAAGCGTACAGAATGCGACATGTGCACAAGAACCTTCCACAGCAACGCTGCGCTGAAACAGCACAAAAGCTCGATTCGACACCAACCGTTATGCCACATCAAATGTATAGCAAGTGGTAAATGCAAGAAAACATTTGATTGCCCGTCGGCGCAGCTGCATCATTTGGAAAGCGGAACTTGTCCATCAAAGATAGGAAAGGCGCAGTTAAATGCAGCCATTGAAAAGAACGACGTAAGAGGGATCATCACAACCCAAGGCTCAAGCATGCGACTTTTGGAGGACGACGTGTCTGAGACTTTGACATCGTCAACGACCAGTCCGCTGCTGACTCCTATGTCGACGGAATTCTTTGGATCCTATCCATCGCCAATGCGAAGTCCGAATTCAGATATATTGGATATTTCAGATCTCACTGAAGTAATTGGCCGGCGACTGGGTGTTGTATGTGGGTTTACACGATGTCCCCTTTGCCCACCCAGACGTACCCGAAAATACGGTCCTGAAGCCCTCCAACAACACTTATCGTCAAGCGTTCATTCCAATATGCTTATAACCGTGGCTCGGAGTATACCGAATGAGATGTCGTTTCATTGTCCATTGGCCCTGACGAAGAAAAGCAGTACAAGGAAACCCCCAAAGAGCTTCTCGACCGTGAGCGGTTTGGCACAGCATATTGAGAGTGGTGCTTGCTATGGAGGTAAAGAAACATTGCGTAGCGCGGTAGAGTATCTCCAGAGTGAGATGAAGACCTTGAATCTGGGTGGGCTCAAACTCCTGAATTGAAGTTTGAATTTCTATCTGTCTGGATTGTTTGTTCATTGGGCGATCGAAGGTCTCAAACTGACTCACTTGTCTCGTCTGAATTGCTTTAAATTAAGTTATTAGTAGTAACTCCAGGTACAAGACTGTGCTGGTCTCGATGTTCTTTTGTGTATCTTCCTTTGTTCCTATCAACTGGTTCAATCATGACCGATGTCGGCAATGATGGTTGAAATCACATGCAGAACATTGCGTTTCTTTATTCGGAGTAATGTCAGAATTGGTGCCCTCTTTAATTGACGGGTATTCTACTCAAGTTATGAGCTTCAAGCTCGAGGAGATAACGCCCTATGTATCACTACTGCTTGATCGTGACTTCTTGATCCTAATCGACGAAGCCATGAGTTCGGCACTGCCAAGTCACTACCTCTTCAATTACCTCTATCTCATTCTTTCGGGCCTCTTTGGACTTTGCCTGAAAGGCTCGTGTGGCCTCTTAATCGGCAAGCCTGGGGACCATTAGCCTGGTGCCTCATATTTCTTATCGACGACCCACTTGAAAGACTATCGATAAGAATCACTTCTGAAAGAAAGCGATGAATGCCCTTGAGCCTCTGCGACTGGGAGAGGCTCTTGTGTCAATAGTATGATTCTTGCCCAGCTCAGGAGCTATAAGTCGCTAGACCTCGTATTGAGCGAAGATAATGCCATTCAACGGACCCAGGTTACTTGTATTGATGGCGGGCAATAGTATTGTCATAGCCAGGATGTACATGTCGATACCAACCTAGACATATCCTCACTATTTCCATTCATGGTATGCAGATCTGACGATCTATTGAAGCAAGTCACTATTATGACAGGTTGCGACTCATCTTCCTCCCCTAAGACTGTCGGTTGATTTAGGACCCGACTGAATCCGCATTCGAATCCAGGAGGAAGGTCCGTCATTTCGTGTTTCTTCCAGCAACACGTGTTGATCAGATCACTGTACATGGTGATTGGAACCAGTAAACTTATATCTTGCGCATGGTCATGATGTGAGTGTGATTCTGCCAGTAAGGTTGGCCGGATGT
>JCP043_chr10:1688605-1688694
ATGCGTGTTGAGCGTATTCTTGCAAAGGAGTTTTATTAACAACTGGTGAGCCAGAATCGATGAAAGTGCAGATGAATGTGTTTTATATA
>JCP043_chr10:1697001-1697165
AGCGCTGCCCTCAAATCAAACAAATCAAATCCGTGTTCATATTTGATATATTTGACACTTTTTGGCACTGGATTTGTTGTTTGAGATATTTGATCAAACATTTCAAATGTTCCAAATCTCAGCGCCGTGGTTCTCCGATGTTATTCCCGGCCTCCCAGTGGGGC
>JCP043_chr10:1697281-1697512
GCTCCACGCATGATCTCAAGTGCAGGCTGTGCTTATCAGCAATTTCATAGACCGCAACTGGAAAACGGTCAAAAAAGCCTCTTAACCATGATAGGTTTCCTGGTACATTTACTTGCCGGTCGGCAAACGCGGCACCACTACCTTGCAATTCTGTCGACACAAATTCCCAGAATGGGCTACCCTAGTTTTTTAGACAATGATCGTTCTGGTTCTGCACCTCTCCTAATCGCC
>JCP043_chr10:1697513-1697667
TTGATGGCTAAGGGTGAGCAAAACCAGGCCGGTGGAGAAGGGGCTAATTGGCCGTCTGTCTCCATTGGATTAAGCATTATTGATTGAGGACGACTACGCGCTGTGACAAATAAACATCAACAATGACGCGATGCTTGGTGTTGTGGGGCTTACA
>JCP043_chr10:1697670-1698066
GTTAGATTGGCGGCTGGGAATTGTTGGATACGCGAGTAGGGTTAATATCCAATTAAAATAGGGTTAATTTTCACACTTGAGGATCAATCTAGTCCCCAGGAGCTTCTGTCTCTGTTCTTCTTCTCTGTTCTGTCTTTTTAGGTGTTTTCCCCGCTACCCGGTATTGATATATCCGGGGACCCACAAAATACATGTTTCTTTTATCGAGGCGCTATCACTAATCAAACAGGAATGGGCTCCACTTCCCTTATTGCAATATTATTCTTGTATCCAAAAGAGGGGTGAAACCCCTCTTTGACAGACTGATCAAAGAATCAAGTCGACGATCAATAACACCACAACATTCTGGTCCACACTTGGATACACTCACCCCATCGTATTCGTGCGTATCTAACA
>JCP043_chr10:1703184-1703353
GGCTGGGAATGGGCTCCACTTCCCTTATTGCAATATTATTCTTGTATCCAAAAGAGGGGTGAAACCCCTCTTTGACTGATCAAAGAATCAAGTCGACGATCAATAACACCACAACATTCTGGTCCACACTTGGATACACTCACCCCATCGTATTCGTGCGTATCTAACA
>JCP043_chr10:1703379-1703634
AGCTTGTATGATGGCTCTGATTGGCCTGGTCTAAGTGCCAGATCCTTGGCACATTCTAAGTACCGGGTAGGTTGTGAAGAATGACGCCCATGAGCCTGGCCAACTATGTTCCCGGCATCATACCCTATATCAAATATATCAAATGTTATTTCAAATCCAGGATTTTGGATTTGTTTGTTTGAAATAAGATTTCGAGATATTTGATTGATTTGTTTGGCAATTTGATTGATTGCATTTGATTTGCGGTCAGCGCTG
>JCP043_chr10:1704056-1704244
GTCGCACTGGATGTGCTTAAAGTGGATTGAAGGTCGGGTCATTCATAATGAGCAGCAGTAGTGAGTTGATTGGTTCTATCTTCTCTGTGGGGTATTCCATCCCACAGGTTTTACTTTAAATCACCCAGCTTGATTACTAAGGGCTGTTGTTCCTGAGGATCATTGAGACCATGCCCGGCCTGCGACAC
>JCP043_chr10:1706542-1706605
CTACTCTGGGAGTGTCGGAGCTGGTCGATAGAGCAGGTCAAAGGAATTCCAAATCTTCTCAAA
>JCP043_chr10:1711024-1711080
CACGGACCATCAAATCATGTATCAGGACCTGATACGGGAGGTAACTGGTACAGTAG
>JCP043_chr10:1711113-1711210
GCGGTCAATAGGCGGACGGGTACCCGTCCTTCTAAAATGGGACGGGTCCCGTCCCATTTTCCATATTTGGCATAGTTTTCTCCGCTATCGGATCGTC
>JCP043_chr10:1711899-1711996
GCAATCCGATAGCGGAGAAAACTATGCCAAATATGGAAAATGGGACGGGACCCGTCCCATTTTAGAAGGACGGGTACCCGTCCGCCTATTAGCCGCC
>JCP043_chr10:1716667-1717627
CTAGGTTAGCAGCTCGACGGGCGATCGCAGCTTGCTCAGTCATGAACTTGGCCAGCTTCTGCGACACATGGGAAAAGCTTGTCGTAAGGTACTTCTGCGCAAGAGTAGGCGAGGGTTGATGCAGGTGATGCGACAATGTGATCAAGGTAACGCTCTCTGTCTGGTCCCAACCTCCATCGTTAACTTCGGAGCGGCCAAGGATGGCTCGTGCGAGAGCGAAAGATGAGCGAGCCATAACGGAAGGCTTGGTGGAAACAAAGTCGCGATGGAACAAGGCAATCTCACACAGATAGGCGGCCATGTGCGCAACCTCCTGGTCGCCACCGTCCTCTGCTACCATTAGTTGCGAAAAGAAGTCGACCGTGGGGTGGCCAATGATCCAATCGAGGGTGTTGAGGACATGCATCTCCATTTGTGTGAACATGCCGGCGTCATAGAGTCCGCAGCACATGTTGTTGAGTTCGTGAATCTGGGGAACGCGGTCCTTCTTGTCACCATACTTGGCAGCGATGAGTAGTGCAGCGCATCCAACCAGCTGGTAGTGTTGTTTGTACACCACTCGCTTAGAGCAGTATCGATCGAGGAGGTTAACAGTGAGGAAGAGAGTCTCGGGGAGGAGGCCGAAGGCACCATGGACCTCGATGAGGAAGTCGATCAGGTAAGGTCGCATGAACCACTGAATCTCGCGCTGCATATCGATGAGGGAAGCATCTGGTAGAGTCTCATCCTAAACATTGTTAGCAGATGAGATGCGGTGAACGTCAATGTGGCAATATACCTCCATTTGTCGCATATGCTGCATGATATCCTCGAGGTACTCATCCCCTGCTAATTTTGATAGCTCAATGCGAATAGTGTCTTGCTGTTGACGGGCCATCACTCGTGCTGCCTCTTGGGCCGTGATTCTGTGATGAGGTTTATCAGACTCCGCGAAGAAAGAGTCGTGGTGTTGAAAGTACG
>JCP043_chr10:1740589-1740661
CTTAATCAAGTATATAGACTGGAAGTGCGCGTTTCCACTGCTGTACTAATCAGAATCTCCATATTCTTGCCC
>JCP043_chr10:1740661-1740715
TACTGTATAAAGGACCATCAGAATTTCTCTGGTTTGTCTACTTTTCGTCCGTGC
>JCP043_chr10:1740688-1740824
TCTGGTTTGTCTACTTTTCGTCCGTGCATATTGATATAGTAAGCAGGTTCGATAAAAACAACCTGTTGTTTATATACTTTTTATCCATACTCATTCATACTTCTTTCATCCCATTCCTTTTACCTTCCTCTACCCT
>JCP043_chr10:1741299-1741424
GGAGAAGTGGAGACATGTTAGCAGTGCGACTCATAAGTACTGTCGCTTGCATCAGTCAGGTAAATACATTGAGATGCGCGCTTTTTATATTAGACAAGTGTGTACATAGTGTGGTGATTTACTTA
>JCP043_chr10:1749353-1749567
AGCTTACCGCTGCATTGGCCACTACTATAGCTTAGTCTGCCTGAACAACTCGACTTTTTGGGCCCGCTGGTGCCCTCGATCTCGACGCACGGATCCCACATGGTTCGTTGCGCTTTTTGCAGCTAGGAAGCTCCTTGGCCGATCTCTGCAGTTGCGTGCTGCCTAGAGACCCTCTTCTTCGCAGCCTCGACTGCAGCCTGAATCACTGCCAGGC
>JCP043_chr10:1753045-1753803
AGGGTTCAAATCCATACCACGAAATCCACATATGGATCCATAATGTGGATCCATATCCATTCCATTCCATTCCACGTGGGCTTCAGCATTTCCATATCCACGCCACGAAGCCCCTTCCACATGTTCCACATGTGGAAATCGTGGAATATTTTAGGTGGGGTTCGAAAATACCTTGATTTCCTTGTGAAATCCCGCATATCCTAAGTACTTTCTATCACCCACAACAACACAACATCGATTTGCCACCCCATTTTCCTCCGTACACAATGAGTCCATTCTGGGGGCTTCACTGTTACTCGCGTTACTACCCCAAATCGAAATGGCCACTCCCCATCCTACCAAGTCAACCACATCCGTTCCAGAACGAACAGAAGAGGACAATCAACGGCTCTTTCAGTTCTACAAAAGCTGGATCTTGACGGAGAGAGACGGCAAGGCGCGTCTATAGGTATATCGGTTCGGCTACGAATATCCAGCATAACAAGAAGCAGGAACGTCGGTGGGTGTGTTGCCTTTGCGTCAAGCAATGGCGGATTATAATGGACCAATGACAAAAACATTGACGTCACCGAGGGCAGGCTGGACCCACTAATTACCATTGTTGGACGAAGTAGGTTTCGATTCCACAAATTCCACAATATGGATCCATTTCCATAATGGATCCATTTCCACCCATTCCACATCGAAATTATTAGTCAGCATCCATATCCACGCCATATTCACAAATGTGTCGTGGAGTGTCGTGGATTTGAACCCTG
>JCP043_chr10:1768164-1768314
GTTGAACAGGCACTGGGTGTCACGTGCAAGCAGGGATACTTTAAGATTACAGCCGAAATGGTAAAACCTCTAAGGGGCAGAACTTGAACATAAGACAAGATGAATATACAAATCTGGATCAATGGACCGAATACACGTAATGTCTGACAA
>JCP043_chr10:1795165-1795233
AATCCCATCTTGAATTTCGTTCCTCAAGGCTCTTTCTGGGCAACCCGCTTGCGGGTTGCGTCTCCTGT
>JCP043_chr10:1801351-1802109
AGGGTTCAAATCCATACCACGAAATCCACATATGGATCCATAATGTGGATCCATATCCATTCCATTCCATTCCACGTGGGCTTCAGCATTTCCATATCCACGCCACGAAGCCCCTTCCACATGTTCCACATGTGGAAATCGTGGAATATTTTAGGTGGGGTTCGAAAATACCTTGATTTCCTTGTGAAATCCCGCATATCCTAAGTACTTTCTATCACCCACAACAACACAACATCGATTTGCCACCCCATTTTCCTCCGTACACAATGAGTCCATTCTGGGGGCTTCACTGTTACTCGCGTTACTACCCCAAATCGAAATGGCCACTCCCCATCCTACCAAGTCAACCACATCCGTTCCAGAACGAACAGAAGAGGACAATCAACGGCTCTTTCAGTTCTACAAAAGCTGGATCTTGACGGAGAGAGACGGCAAGGCGCGTCTATAGGTATATCGGTTCGGCTACGAATATCCAGCATAACAAGAAGCAGGAACGTCGGTGGGTGTGTTGCCTTTGCGTCAAGCAATGGCGGATTATAATGGACCAATGACAAAAACATTGACGTCACCGAGGGCAGGCTGGACCCACTAATTACCATTGTTGGACGAAGTAGGTTTCGATTCCACAAATTCCACAATATGGATCCATTTCCATAATGGATCCATTTCCACCCATTCCACATCGAAATTATTAGTCAGCATCCATATCCACGCCATATTCACAAATGTGTCGTGGAGTGTCGTGGATTTGAACCCTG
>JCP043_chr10:1809203-1810153
CGACCTCTGCAGCCTCGGCTGCCCAGACGACATTCGCAGCATCCTGCTGCTAGACATTCAGGGTCGTTGCACCCTCACCCTCACCCTCACCTTCGCCTGCAGTATAACACTGCCTCGACCGACCACTGCAGCTTTGGCTGCCCGAACAACACCAGCAGCCCTCAGCTGCTCGACTTTCTGGGCCCTTTGGTCCCCCCCGACCTCGACACATGGGCCCCACATGGCTCGCTTCCCCTTTTGCAGCTCGGAAGCTGCATGACCGATCTCTGCAGTCGCATACTGCCCAGAGAACCTCTTCTTCTTTGCAGCCCCGGCTGCTGCCCGGAACACGACCGGGCTTCGACAATTTGTCTCACTGGCTGAGACCACTAGACAAAACCGCTGGGTCGAAATGGTACGGAGCTTACCTGGAGACCGTGGAACGAGGCGACTACCTCGTCCACAGAGCAGCGTTCTAGCCGCCTTGGGGTTTTCTCCTGCAAGGGTTTTCCCCAAGGATGCACGGTTCTAGGGTTGCAGCTACTGGCGATCTTAGGGGATCATGGACTTGCTGCCTCAGGGTATGGAAAGCTACTTGATCTATCTGTGCAAGAGAATTCTAGGCTGGAGAGGAATAGTTCCCGCTGACGGGATGACCTCTTGAAAATAATGCGCCTTCGTGCCGATGATATGCTGGATGAACTAGACGGAATCGCAGTTGCATGGGGATATGTCCTGAATCACCTGCTTTGACATCCAAGATGATGTGCTTGAACCTACCGTAGGGCTGGCTACGAGTAGGAAGGTGCCCTCGGGGGAAGGAGCTCGAGAGGCTCTCCGTTGATGCGAGTGGACATGGCGGGTATTCTAGGAGGAGTCCAGCGCGACAGCAATTGTAGATAGTTTAGCTCAGCACGTCCTGTGCTCCAGTAGGAGACTTTTCGGGGCCTTTGGCCCCCCGGACGAAAAAT
>JCP043_chr10:1820369-1820554
GTCGCAGGGTAGGCATGATCTTCACGGCCTCAGGAAATAACTGCATTAGTAATCCAGCTATATGCTTTAAGTAACTCTGCGAGATGGAATAACCCGCACAAGAGACAACTCAAGAACAATCAATCAACACATTTGCTGCTGCTCAACACATTTACTTTAACCCTTAAAGTACGCTCAGTGCGATA
>JCP043_chr10:1820554-1820687
GTTAGCTTTACCGCCTTCATGGTAAATTATTTATGGGTCTTGAAAAGTTGGGCCAATCGGATGTTAGAAAAGCTGGAACGTCTCTAAGGACGATGTGCCCCTGTCAATTCTTGATGCGTCCCTATCAATTGCC
>JCP043_chr10:1824291-1825049
AGGGTTCAAATCCATACCACGAAATCCACATATGGATCCATAATGTGGATCCATATCCATTCCATTCCATTCCACGTGGGCTTCAGCATTTCCATATCCACGCCACGAAGCCCCTTCCACATGTTCCACATGTGGAAATCGTGGAATATTTTAGGTGGGGTTCGAAAATACCTTGATTTCCTTGTGAAATCCCGCATATCCTAAGTACTTTCTATCACCCACAACAACACAACATCGATTTGCCACCCCATTTTCCTCCGTACACAATGAGTCCATTCTGGGGGCTTCACTGTTACTCGCGTTACTACCCCAAATCGAAATGGCCACTCCCCATCCTACCAAGTCAACCACATCCGTTCCAGAACGAACAGAAGAGGACAATCAACGGCTCTTTCAGTTCTACAAAAGCTGGATCTTGACGGAGAGAGACGGCAAGGCGCGTCTATAGGTATATCGGTTCGGCTACGAATATCCAGCATAACAAGAAGCAGGAACGTCGGTGGGTGTGTTGCCTTTGCGTCAAGCAATGGCGGATTATAATGGACCAATGACAAAAACATTGACGTCACCGAGGGCGGGCTGGACCCACTAATTACCATTGTTGGACGAAGTAGGTTTCGATTCCACAAATTCCACAATATGGATCCATTTCCATAATGGATCCATTTCCACCCATTCCACATCGAAATTATTAGTCAGCATCCATATCCACGCCATATTCACAAATGTGTCGTGGAGTGTCGTGGATTTGAACCCTG
>JCP043_chr10:1826028-1826066
AGACTTGCGTATTGTGATATCACGCGCTAAAGTGATAT
>JCP043_chr10:1826038-1826158
ATTGTGATATCACGCGCTAAAGTGATATTCATATTCATATTCACATATTCGCAAAAAGTGTGCTAGAATATCACCCTAGCACTTTAGCACAATTGATATCCCTATAGCACTTTAGCACAA
>JCP043_chr10:1826266-1826508
TTACACCCATACCACCATGAATAGTCTTCTGGATATGCCCTTCACGCAGCCAGTTGCCTATACATTCAACCTTTTCAAGATTCTCGCAAGTCATTCGTTCTCTATCCCAGGAGAGAGAGTGCGTCGACCACCAGAGAAAGCAGATTCCGGATCAGCTGATTCAGGCGCGATCGAGAGGATATCAATAGCCATTCGACTTAGCTGAGGATAAGTCTTCCGCTGGTCCTTATGACACCACCATT
>JCP043_chr10:1827113-1827945
AGGCTTTCTATCCATACGCGTATGGATTAATTAATCCATATGGAATAATCCATACGCGTTAATCCATATTCCATACGGGGATGTTGTATTCCATAAGTATGGCAATACGGCGGAAAAAAATTGATCCCTGTAGTAATCCCGTTCAGGGGCGATTTTCCAACTCTCCACTCTTTCTTTAACTCCAACATCACTGTGTAGGGACACTGCGTATGTCCTCGCTGATCAGGCTTTCTATCCATACGCGTATGGATTAAGTTAATCCATATGGAACGCTCCATATGGATTATTCGTATTCCATATGAGATAGCTGTATTTCATACGTATGGAAATACAGCGGAAGAATGTTAATCCCGGCGAGCACCACTCAGGGCGACGCAGCCAGGCAACAAGTTCATGTTCATGATTTCCGCCAGGAACAAAAGTAGTTGTGCCGCTAGTGGCCGGTCCCCGCTGACTTGGTGGCTCGGCGAGCAGTATGGATTCATGAACAGTACCGTCTCTCCCAAAATGACCATTAATATCAACATACCATGTCCACCTAGCCCGAGCCTGTCTTTTGACTATTTTCTGGTGCACGGCGAAACGTATCCAGGATCGATGTAGCTGCTAGGAAGTCGTACAATAAGTCGAACAAAACCAGGCATCAGGGATTCCAGCCGCGCTGACAGATGAGCGAGACAATGCGCGCTTTTCCTAATACGGAAATGGTAAAGTATAGATGACGTCATTTCTTGTATTCCATACGTATGGAATAAGTTTCCATACGAGGAGGAATCCGTAATCCATACAAGAATCGTTCCATATGGAATATGGAATATGGATAGAAAGCCTG
>JCP043_chr10:1829300-1829364
TTTTCAGTCCGAAGGACTTTTATTACGACGATAACTTCTTACCACGATAACTTGAATTGAAAAG
>JCP043_chr10:1837814-1838013
GTTGGAAAAATCCGGGAATCCCCCTTATCTTCAGGATTCAGACTGTTAGTCTGAAAGTCCTAGATTTAAAGTTCAAAGTCCTAGATGAAACTATCTAGAGATATAAACCCGAGAAGAGCTCTCATCTCAATAATGAAAAAACCAAGTTGTATAAATAATATATACTTTCACCCAGCACTACTGCGCAATATAAACAACA
>JCP043_chr10:1838553-1839730
ATACATGGGCAAACCGTTTAAACGGTCGAATATTTCCTCAAACGTTTGAACGGTTCAAAAATATTGCAAACGGTTAAACGAACGAATAAACGATTTAAACGAACGAATGAACGATTTATGACGGTGAGAAATATCCACCGCGCCTGCTCTAATACCAGTCGAAATAATGCCCACTATCATCGTCAACGTCCTGAGAGTCACCCTCCGGCCGTGGGATTCCGATTAGACCCATGCCGTTCTCATGCAGAGGCTGTATGAGTCCTTGACGCAACCAATTGCCCGTACATTCAATCATCTCGATAGTTTTGCATGTGATTCGTAATCTATCCCATGAACATGTTCTTCTTGCCCCAGAAAACGTCCTCTCCGGCTCCGATGACTCTGCCGGGATAGAAAGAATGCAAATAGCCATGCGGCTAAGTTTCGGATACTGCTTTCTCTGCTGTGGTTGGCACCACCACTCCAGAGGCGTACAATCCGGAGGGATATCTGTTGCATCAACGTTGATGAAGCTAGTGAAATCATCCTAACACTGGCGTTAATAGTCCTAACTTCCAGCTTCTTTGATAGTATCGCGAGTTGATTTGGCTTCTTTGCCAGCGGTGGTGGCATCGACGTCGGGGTGGAGGGATGGTCGCTGGGTTGCTCGTAATTAAATTCCTTTTGCCAGAATGCTGTGGCCGAGGCAATAGTATCTTCATGCCATTCCTTTGGCCAGTTCTGCTTGATATACGCGATGCGTTTACGGGGATCAAGGAGGAGAGCGGCGGCGTATACGGGAACCTCGTCAGTTAGGCGGTAGTATTTGGAGAGGATAAACCATCCCATATCGATGGCTCGAACCATCCGTTCGTCGGAGTGTTCATCCGACTGATATATTTTCTAATACAATGTTAGTAACCGACTTAATGTGAATAGATTGAATGGTACCTGTTGTTCTTCGTAATGGAGTAACAACATATCCATCAGCATCAACGATTGTGAGATAGACGAGTCATCTCCCTCTGCATACAATGTTGCTGAAGCAAATGGCTGAAGAAACGTATGTACTTTGCCTAGCAACTCCCAATCTCCAACTAATAGCCGATTGTCTCCGATGGCCTCTTCGTGATCAGACATGAAGGACTGGATTTTGTCCTTCTTCCTAATCGCACGATCAATGACCTGATACCAGGAC
>JCP043_chr10:1841119-1841352
ACACGAATGCAGACATTGAACAAAAGATCAGTGTAGATTGAGGACCATCTCTTCTATCTAAAGAGCGACGAGAGTCGGTCTCTTATACCTGTGTTCAGTCTGCCGATCTCATAGGCAGCAGGCTGTTACCTGACGCTAGGTATGGTGTAGCGTTCACGCTGACCGTGAAGCTATTCACAATGGTCGTGATCCTTGCCCTTGACCTAAGCGAAGGTCTCCGGAGCTTGACATTT
>JCP043_chr10:1841372-1841502
AGGGCTGAAAAATCGTTTAACCGTTCAAACGGTTTTAGGATGCCCTTAAACGGTTAAACGATTTAACATGCATAAACGTTTTAAACGGAACGAACGAATGAACGAACGAACGAAAGTGCCCATGTATGGA
>JCP043_chr10:1842111-1842750
AACTCTCCCCTGTAAAAATTCTTTCTTGGCACGCACTGTTAGTGCACTGTTAGGAGCGGGATTTTCTACGGGCTACTCGGCCACACAAAACTGCGGGGACGCCATCGGCTCCCTAACAGCAGTTTTCAGAGAAGGAATTTTGGAGAGTTCACCTTCTCTGACAACACCTTTGTCGGATCTAATGGCGGCACCTCAGAACCAGAACGCCTTAGATATCGGAGGACGGTGCCCGTGGCATCGGTAGCGACATCCTCCCGATCAACGACGCCGATTGCAATGGGTTTTTTCCCCTTTGAAGGCAAGCCGCACCGCCGGCCTCTGATTCCTTCCCAAGGTTTTTCCCTGCCGCCACGACATACGACTACGAGCTACAACTTGGTTACTGGAGATTGTGGACTGCGTCAGCAGATGTAGCGATGCGTGAGAGAATTCTGGTCGGTGGAAAAAGTCGACAGTATGCCCCCGAACCCGCTGACGGGTGACGGGCTCGAGAAAATACAGCGCCTTTTGTGCCTTGGTATGCTGGATGGTGAAGGAAGCGGGGTATCCTGTACCTAGCTAGCTCAGCACGTCTTTTGCTCCAGTAGGAGATTTGGCTTCGTTACAGCCACCCAGACGAAAAATACACATACATACATA
>JCP043_chr10:1843976-1844023
TGAATGACCCGACCTTCAATCCATTTTAAGCACATCCAGTGCGACAC
>JCP043_chr10:1845189-1845335
ACCAAGCTTCGAAATCGATCGACCAATCGATTTGATCGATTCGATTAATCGATTCGATATCGATATCGATCGATCGATCAGAGCTGCCAGTCGATCGATATCGATCGATTACAAGTCCTGATCGATCGATTTGATCGTCGATCTAT
>JCP043_chr10:1845334-1846607
TGTATGTATGTATGTATATTTTTCGTCCGGGGGGCCAAAGGCCCCGAAAAGTCTCCTACTGGAGCACAGGACGTGCTGAGCTAAACTATCTACAATTGCTGTCGCGCTGGACTCCTCCTAGAATACCCGCCATGTCCACTCGCATCAACGGAGAGCCTCTCGAGCTCCTTCCCCCGAGGGCACCTTCCTACTCGTAGCCAGCCCTACGGTAGGTTCAAGCACATCATCTTGGATGTCAAAGCAGGTGATTCAGGACATATCCCCATGCAACTGCGATTCCGTCTAGTTCATCCAGCATATCATCGGCACGAAGGCGCTTTACTTTCAAGAGGTCATCCCGTCAGCGGGAACTATTCCTCTCCAGCCTAGAATTCTCTTGCACAGATAGATCAAGTAGCTTTCCATATCCTGAGGCAGGAAGTCCATGATCCCCTAAGATCGCCAGTAGCTGCAACCCTAGAACCGTGCATCCTTGGGGAAAACCCTTGCAGGAGAAAACCCCAAGGCGGCTAGAACGCTGCTCTGTGGACGAGGTAGTCGCCTCATTCCACGGTCTCCAGGTAAGCTCTGTACCATTTCGACCCAGCGGTTTTGTCTAGTGGTCTCAGCCAGTGAGACCAATTGTCGAAGCCCGGCCGTGTTCCGGGCGGCAGCCGAGGCTGCAAAGAAGAAGAGGTTCTCTGGGCAGTACGCGACTACAGAGATCGGTCATGCAGCTTCCGAGCTGCAAAAAGGGCAGCAAGCCATTTGGGGCCCGTGCGTCGAGGATAAGGGGGCACCAGAGGGCCCAAGAAGTCGAGCAGCTAGCGGCTGCTGGTGTTGTTCGGGCAGCAAAAGCTGCAGAGGTCGGTCGAGGCAGCGCAAAGCTGCAGGTGAGTGTGAGGGTGCGACGACCCTCAATGTCGAGCGGCAAGATGCCGCGAATGTCGTCTGCGCAGCCAGGGCTGCAGAAGTCGGTCGTACGGGAAGTCGAGGGGCGCAGAGCCCGGATTGTCGAAGGCTCGCGAAGCCGGAATGTCGGGGTAAGAAGAAGCCGCAAATAACACGTGAGAAGTAGCGCCCGAAGGCGATGTCAAGAGCTCGCGAAGCTCAATGTCGTTGCAGACACTCGTCGCGAAGAAAGGTCAACTCTCTGAATCCCTCTCTTCAGGCAGCTGTTAGGGTCCCGTTAGCCCCACAGCTGCTTTTGCTGCCATTTTAGCCTGCAAAAATTCTCTACCCTAGCAGAGCGCTAACAGCGGGTGCCAAGGAAAAATTTTTACAGGAGAGAGTT
>JCP043_chr10:1849615-1849809
TTCTCCAACTGGCGAGCAGGGTCAGCGTAGATAGGGATACCTAGTGAGAACTATGAGTGATCGATCGACGATCGATATCGATCGATCAAAAATTTGAACCGAATCGATCGATATCGATCGATTGAAGGCCCTGATCGATATAAATCGATCGATCAGAGCTCACAGTCGATCGATTCGATCGATTTCGAAGCTTG
>JCP043_chr10:1860976-1861195
ACAGTGGGAGGCAAAAGGTATTCACAGGTGTGTAAGTCACGTTGATAGACCCTAGCTTCTCTAGTTAGTAGTTTAACTTAGCTTATGTACTTGACACTAGTTTATCCCGCTGATTTCGGTGTAATATAAGGTATTGAGGACCTGACAAGCTACCCCTGGCTAGCTCCCGAGCATCAGACCTACCTGCACACCTGCGAATACTTTTTGCATCCCACTGTA
>JCP043_chr10:1875135-1876335
ACTCTCTCCTGTAAAAATTTTTCCTTGGCACCCGCTGTTAGCGTTCTGCTAGGGCAGAAAATTTTTACAGGCCAAAATGGCAACAAAAGCAGCTGCGGGACTAGCGGGACCCTAACAGCTGCTGGAAGAAAGGGATTCAGAGAGTTGACCTTTCTTCGTGACAAGTGTTCTCAACGGCACTGAGCTTCGCGAGCTCTTGACATCGCCTCCGGGCGCCATTTCCTATGTGTTATTTGCGACTTCTTTCTACCTCGACATTTCGGCTTCGCGAGCCTGCGATATTTCGGGCTCTGCGCCCTCGATTTTCCCCCGTACGACCGACCTCTGCAGCCTCGGCTGCCCAGACGACATTCGCAGCATCCTGCTGCTAGACATTCAGGGTCGTTGCACCCTCACCCTCACCCTCACCTTCGCCTGCAGTATAACACTGCCTCGACCGACCACTGCAGCTTTGGCTGCCCGAACAACACCAGCAGCCCTCAGCTGCTCGACTTTCTGGGCCCTTTGGTCCCCCCCGACCTCGACACATGGGCCCCACATGGCTCGCTTCCCCTTTTGCAGCTCGGAAGCTGCATGACCGATCTCTGCAGTCGCATACTGCCCAGAGAACCTCTTCTTCTTTGCAGCCCCGGCTGCTGCCCGGAACACGACCGGGCTTCGACAATTTGTCTCACTGGCTGAGACCACTAGACAAAACCGCTGGGTCGAAATGGTACGGAGCTTACCTGGAGACCGTGGAACGAGGCGACTACCTCGTCCACAGAGCAGCGTTCTAGCCGCCTTGGGGTTTTCTCCTGCAAGGGTTTTCCCCAAGGATGCACGGTTCTAGGGTTGCAGCTACTGGCGATCTTAGGGGATCATGGACTTGCTGCCTCAGGGTATGGAAAGCTACTTGATCTATCTGTGCAAGAGAATTCTAGGCTGGAGAGGAATAGTTCCCGCTGACGGGATGACCTCTTGAAAATAATGCGCCTTCGTGCCGATGATATGCTGGATGAACTAGACGGAATCGCAGTTGCATGGGGATATGTCCTGAATCACCTGCTTTGACATCCAAGATGATGTGCTTGAACCTACCGTAGGGCTGGCTACGAGTAGGAAGGTGCCCTCGGGGGAAGGAGCTCGAGAGGCTCTCCGTTGATGCGAGTGGACATGGCGGGTATTCTAGGAGGAGTCCAGCGCGACAGCAATTGTAGATAG
>JCP043_chr10:1876436-1876888
GTCAAGACAGGGATAATTCAGCCAATACAGGATCAGCTTGTATACAAAAGACCAATAACCAATAAGAATAAGTATAAAAAGCTAATAGCCAGTTAAAGTCAGGAAAAAAGAGGCTATACTCTTATAGAAGTAGTTAAGCTACAAAGAAGTACAGGCTCTAATAGCTGCTTTTACATATAAAGCCTTTGTAGCCTTCTGGTACGTGGGGTCAAGTGGGTCAAGTGACCTTTTGTTGCCTTGTGCCACTCAAAGAGATACACATCCAGCTGGGGCCCCAGTTTTTTCCCCCCAAGTTTTTTTTTTTTTCGGTGGTTCTTGCTGTTTGATTCCTGTGGCGCGAAGGTGATTGTGGCGCAGAAATTGTGGTGAAGCTGGCTAGCACGGACCACTCCGCGATCCGTGCTCGGGTAAGCAGGGCGAGGAAGAAAGAACCTTTTCGTTCCTCAAAGGCA
>JCP043_chr10:1877393-1877439
CGCAGCCACCAGTAGGTCGGACCACCTTAGCCACACTGTCTCAACA
>JCP043_chr10:1877532-1877741
GTATATATACACACTCTTTTAGCAGTAGATAGAACTTAGCTCACCAGCTATCAATAAAACTTCTTTACATTGATCAAGCCTAACACGCATTGAATCTACCATTAAGAGACGTGACACTTCGACAACGCTCAGCACCACGCCCTACGCAATCTGCCAACAATAAACCTAGCACGGCTTAGTTTATCCACAGTTGGGAACCAACCGTCACA
>JCP043_chr10:1877836-1878149
TACGGGAAGTCGAGGGGCGCAGAGCCCGGATTGTCACAGGTTCGCGAAGCCGGAATGTCGGGGTAAGAAGAAGCCGCAAATAACACATGAGAGGTAGCGCCCGAAGGCGATGTCAAGAGCTCGCGAAGCTCAGTGTCGTTGCAGACACTCGTCGTGAAGAAAGGTCAACTCTCTGAATCCCTTTCTTCAGGCAGCTGTTAGGGTCCCGTTAGCCCCACAGCTGCTTTTGTTGCCATTTTAGCCTGCAAAAAGTCTCTACCCTAGCAGAGCGCTAACAGCGGGTGCCAAGGAAAAACTTTTACAGGAGAGAGTT
>JCP043_chr10:1878443-1878525
GTTAGATTTTACCAACTACACCACATGCCTAAAAATGGGAATCCCCACTTAGAGCAAATGCATGAGTGGTTTATATCTGACA
>JCP043_chr10:1881361-1881399
AGACTTGCGTATTGTGATATCACGCGCTAAAGTGATAT
>JCP043_chr10:1881371-1881480
ATTGTGATATCACGCGCTAAAGTGATATTCATATTCATATTCACATATTCGCAAAAAGTGTGCTGGAATATCACCCTAGTACTTTAGCACGATCGATATTACTATAGCA
>JCP043_chr10:1881599-1881631
TTACACCCATACCACTATGAACAGCCTTCTGG
>JCP043_chr10:1881906-1882532
TATTTTTCGTCTGGGTGGCTGTAACGAAGCCAAATCTCCTACTGGAGCAAAAGACGTGCTGAGCTAGCTAGGTACAGGATACCCCGCTTCCTTCACCATCCAGCATACCAAGGCACAAAAGGCGCTGTATTTTCTCGAGCCCGTCACCCGTCAGCGGGTTCGGGGGCATACTGTCGACTTTTTCCACCGACCAGAATTCTCTCACGCATCGCTACATCTGCTGACGCAGTCCACAATCTCCAGTAACCAAGTTGTAGCTCGTAGTCGTATGTCGTGGCGGCAGGGAAAAACCTTGGGAAGGAATCAGAGGCCGGCGGTGCGGCTTGCCTTCAAAGGGGAAAAAACCCATTGCAATCGGCGTCGTTGATCGGGAGGATGTCGCTACCGATGCCACGGGCACCGTCCTCCGATATCTAAGGCGTTCTGGTTCTGAGGTGCCGCCATTAGATCCGACAAAGGTGTTGTCAGAGAAGGTGAACTCTCCAAAATTCCTTCTCTGAAAACTGCTGTTAGGGAGCCGATGGCGTCCCCGCAGTTTTGTGTGGCCGAGTAGCCCGTAGAAAATCCCGCTCCTAACAGTGCACTAACAGTGCGTGCCAAGAAAGAATTTTTACAGGGGAGAGTTG
>JCP043_chr10:1883141-1883271
CCATACATGGGCACTTTCGTTCGTTCGTTCATTCGTTCGTTCCGTTTAAAACGTTTATGCATGTTAAATCGTTTAACCGTTTAAGGGCATCCTAAAACCGTTTGAACGGTTAAACGATTTTTCAGCCCTG
>JCP043_chr10:1883291-1883524
AATGTCAAGCTCCGGAGACCTTCGCTTAGGTCAAGGGCAAGGATCACGACCATTGTGAATAGCTTCACGGTCAGCGTGAACGCTACACCATACCTAGCGTCAGGTAACAGCCTGCTGCCTATGAGATCGGCAGACTGAACACAGGTATAAGAGACCGACTCTCGTCGCTCTTTAGATAGAAGAGATGGTCCTCAATCTACACTGATCTTTTGTTCAATGTCTGCATTCGTGTA
>JCP043_chr10:1884913-1886090
TCCTGGTATCAGGTCATTGATCGTGCGATTAGGAAGAAGGACAAAATCCAGTCCTTCATGTCTGATCACGAAGAGGCCATCGGAGACAATCGGCTATTAGTTGGAGATTGGGAGTTGCTAGGCAAAGTACATACGTTTCTTCAGCCATTTGCTTCAGCAACATTGTATGCAGAGGGAGATGACTCGTCTATCTCACAATCGTTGATGCTGATGGATATGTTGTTACTCCATTACGAAGAACAACAGGTACCATTCAATCTATTCACATTAAGTCGGTTACTAACATTGTATTAGAAAATATATCAGTCGGATGAACACTCCGACGAACGGATGGTTCGAGCCATCGATATGGGATGGTTTATCCTCTCCAAATACTACCGCCTAACTGACGAGGTTCCCGTATACGCCGCCGCTCTCCTCCTTGATCCCCGTAAACGCATCGCGTATATCAAGCAGAACTGGCCAAAGGAATGGCATGAAGATACTATTGCCTCGGCCACAGCATTCTGGCAAAAGGAATTTAATTACGAGCAACCCAGCGACCATCCCTCCACCCCGACGTCGATGCCACCACCGCTGGCAAAGAAGCCAAATCAACTCGCGATACTATCAAAGAAGCTGGAAGTTAGGACTATTAACGCCAGTGTTAGGATGATTTCACTAGCTTCATCAACGTTGATGCAACAGATATCCCTCCGGATTGTACGCCTCTGGAGTGGTGGTGCCAACCACAGCAGAGAAAGCAGTATCCGAAACTTAGCCGCATGGCTATTTGCATTCTTTCTATCCCGGCAGAGTCATCGGAGCCGGAGAGGACGTTTTCTGGGGCAAGAAGAACATGTTCATGGGATAGATTACGAATCACATGCAAAACTATCGAGATGATTGAATGTACGGGCAATTGGTTGCGTCAAGGACTCATACAGCCTCTGCATGAGAACGGCATGGGTCTAATCGGAATCCCACGGCCGGAGGGTGACTCTCAGGACGTTGACGATGATAGTGGGCATTATTTCGACTGGTATTAGAGCAGGCGCGGTGGATATTTCTCACCGTCATAAATCGTTCATTCGTTCGTTTAAATCGTTTATTCGTTCGTTTAACCGTTTGCAATATTTTTGAACCGTTCAAACGTTTGAGGAAATATTCGACCGTTTAAACGGTTTGCCCATGTATG
>JCP043_chr10:1886630-1886829
GTTGTTTATATTGCGCAGTAGTGCTGGGTGAAAGTATATATTATTTATACAACTTGGTTTTTTCATTATTGAGATGAGAGCTCTTCTCGGGTTTATATCTCTAGATAGTTTCATCTAGGACTTTGAACTTTAAATCTAGGACTTTCAGACTAACAGTCTGAATCCTGAAGATAAGGGGGATTCCCGGATTTTTCCAACA
>JCP043_chr10:1892491-1892632
TCCACGTTGAGTGGAGACGCATCTGACTAGTCCCCGTTGAGTGGAGACGCATCTGACCAGTCCCCGTTGAGTGGAGCTTTTCAATTCAAGTTATCGTGGTAAGAAGTTATCGTCGTAATAAAAGTCCTTCGGACTGAATAA
>JCP043_chr10:1898393-1898765
AAGAAGAAGAAGAAGAAGAAGAAGAAGAAGAAGGAGAAGGAGAAGGAGAAGAAGATGATGATATATCAGTTAAAGATACTATTGAAGTTAGGTAGGATGTCAGTTGTTGCGAAAAAGAATGAATGGTGTTGTGGTTATGATGCATTTGTCCCGTAGATGCAGATGGAGGGGTTAGTCCGGTCTGAATTATGTTACTAACCGAGGGAAAGTCGGTACCTTCATTTGGCGGGTTTTGCAGCCAAATTGAGGTACCCCAATTTTCCCTGTCAGCAGACCCTTTTCCCTGTCAGTGCACCCCCCGTGCTTGGGCACGGAGCTTGCGGAGTGATACCACAAGCTAAGGGGGGCCGGTCTCTAGGCCCTACCCAAGTA
>JCP043_chr10:1913509-1914687
ATACATGGGCAAACCGTTTAAACGGTCGAATATTTCCTCAAACGTTTGAACGGTTCAAAAATATTGCAAACGGTTAAACGAACGAATAAACGATTTAAACGAACAAATGAACGATTTATGACGGTGAGAAATATCCACCGCGCCTGCTCTAATACCAGTCGAAATAATGCCCACTATCATCGTCAACGTCCTGAGAGTCACCCTCCGGCCGTGGGATTCCGATTAAACCCATCCCGTTCTCATGCAGAGGCTGTATGAGTCCTTGACGCAACCAATTGCCCGTACATTCAATCATCTCGATAGTTTTGCATGTGATTCGTAATCTATCCCATGAACATGTTCTTCTTGCCCCAGAAAACGTCCTCTCCGGCTCCGATGACTCTGCTGGGATAGAAAGAATGCAAATAGCCATGCGGCTAAGTTTCGGATACTGCTTTCTCTGCTGTGGTTGACACCACCACTCCAAAGGCGTACAATCCGGAGGGATATCTGTTGCATCAACGTTGATGAAGCTAGTGAAATCATCCCTAACACTCGCGTTAATACTCCTAACCTCCAGCTTCTTTGATAGTATCGCGAGTTGATTTGGCTTCTTTGCCAGCGGTGGTGGCATCGACGTCGGGGTGGAGGGATGGTCGCTGGGTTGCTCGTAATTAAATTCCTTTTGCCAGAATGCTGTGGCCGAGGCAATAGTATCTTCATGCCATTCCTTTGGCCAGTTCTGCTTGATATACGCGATGCGTTTACGGGGATCAGGGAGGAGAGCGGCGGCGTATACGGGAACCTCGTCAGTTAGGCGGTAGTATTTAGAGAGGATAAACCATCCCATATCGATGGCTCGAACCATCCGTTCGTCGGAGTGTTCATCCGACTGATATAGCTTCTGATACAATGTTAGTAATCGACTTGATGTGGATAGATTGAATGGTACATGTTGTTCTTCGTAATGGAGTAACAACATATCCATCAGCATCAACGATTGTGAGATAGACGAGTCATCTCCCTCTGCATACAATGTTGCTGAAGCAAATGGCTGAAGAAACGTATGTACTTTGCCTAGCAACTCCCAATCTCCAACTAATAGCCGATTGTCTCCGATGGCCTCTTCGTGATCAGACATGAAGGACTGGATTTTGTCCTTCTTCCTAATCACACGATCAATGACCTGATACCAGGAC
>JCP043_chr10:1916076-1916273
ACACGAATGCAGACATTGAACAAAAGATCAGTGTAGATTGAGGACCATCTCTTCTATCTAAAGAGCGACGAGAGTCGGTCTCTTATACCTGTGGTCAGTCTGCCGATCTCATAGGCAGCAGGCTGTTACCTGACGCTAGGTATGGTGTAGCATTCACGCTGACCGTGAAGCTATTCACAATGGTCGTGATCCTTGCC
>JCP043_chr10:1916330-1916457
GGGCTGAAAAATCGTTTAACCGTTCAAACGGTTTTAGGATGCCCTTAAACGGTTAAACGATTTAACATGCATAAACGTTTTAAACGGAACGAACGAATGAACGAACGAACGAAAGTGCCCATGTATG
>JCP043_chr10:1922862-1922950
AACTCGAGAACAACTCGCATCTCAAAAGAACAATCAAGTTTCTTAAAAATATACTTTCACCCAGTACTACTGCGCGATATAAACAACA
>JCP043_chr10:1922953-1923056
TGTTGATTTTAATCGTTGGCTGACCCATGTCGTGCTGGCGCTACCAAATTTCCCACCAAAAGTTAGTCGTCGCCTGCCAGCCGACGCAAACAACAATTGCCAG
>JCP043_chr10:1928051-1928225
CCTGCTCATGAATTATCGACTTGCGTTTCCTGTTTTTGACCAATCATCGTCTAGTATTTTCGCCCCATATTTCCCCGACGGAAACGCACTGCGTTTCTTGTACCTCACTCATGAAATTAGAAAACCTAAAACACGAAACGCGTCGCGTTTCCTTCGGCTGACCCTTGTCGTGTT
>JCP043_chr10:1928340-1928425
ATTATCTGCGTCGACTGGTAGCCGACGATTACTTTTCGGTTAGCAATGGACCGCTGCTAGCAAGACAAGGGCCTGGCGACAATTA
>JCP043_chr10:1931553-1932287
TTTTTGCAGCTCGGAAGCTGCTTGACCGATCTCTGCAGTCGCGTACTGCCCAGAGACCTTCTTCTTTGCGGCCTCGGCTGCTGCCTGGAACACCACCAGGCTTTGACAATCTGTCTCACTGGCTGAGACCTCTAGACCAAACCGTTGGGTCGAAACGGTACAGAGCTTACCTGGAGACCGTGGAACGAGGCGACTGCCTTGTCTACAGAGCAACGTTCTAGCCGCCTTGGGTTTTTCCCTGCGAGGGGTTTCCCCAAGGACGTACGGTCCTAGGTTGCAGCTACTGGCGATCTTAGGGGATCATGGACTTCCTGCCTCAGGGTATGGAAAGCTACTTGATCTATCTGTGCAAGAGAATTCTAGGCTGGAGAGGAATAGATCCCGCTGACGGGATGACCTCTTGAAAGTAAATGCGCCTTTGTGCCGATGATATGCTGGATGAACTAGATGGGAGACGCTGCTGGAGGGAAGCTCTGCTAAGATCAGCTGTATTGATGTCCAATGGGACGTGCTTCACCGACAACTACTGTAGGGCTAGCTACGGGTAGAGAGGTGCCTTTTGGGGGAATGAGTACAGAAAAAGCTCGAGCATGTATACGGCTCCGACGCAAAAGGCCTTGCAGATGACCTGAGCGAGGATCAGTACGGCAGCGTTTTTAGATAGTTTAGCCCAGCACGTCCTGTGCTCCAGTAGGAGACTTTTCGGGGCCTACGGCCCCCCGGACGAAAAATAC
>JCP043_chr10:1932326-1933580
ACTCTCTCCTGTAAAAATTTTTCCTTGGCACCCGCTGTTAGCGCGCTGCTAGGGCAGAAAGTTTTTGCAGGCCAAAATGGCAGCAAAGACAGCTGTGGGCTTAGCGGGACCCTAACAGCTGCCTGAAGAAAGGGATTCAGAGAGTTGACCTTTCTTCGTGACATGTGTCTCCAGCGACACTGAGCTCCGCGAGCTCTTGACATCGCCTTCGGGCACCATTTCCTTTGTGATATCTGTGGCTTCTTCCTACGTCGACATTCCGGGCTCTGCGCCCCTTCGATTTCCCGCACAACCGACATCTGCAGCCTCGGCTGCCCAGACGACACTTGCGGCATTCTACCGCTCGACACTTGAGGGTCATCGCATCCTCACCCACATCCTCACCTGCAGCCCAACGCTGCCTCGACCGACCTTTGTGGCTTCGGCTGCCAAACAAGACCAGCAGCCGTCAGCTGCGCGACTTTCCGGGCCCTCAGTTGCCCCCAACTTCGACGCACGGGCCTCAAATGGCTCGCTGCCCTCTTCGTAGCTCAAACGCTGCACGACCGACCTCTGCAGTACGCATACTGCCCAGAGAACCTCTTTCTTTCTGCAGCCTCGGCTGCTGCCCGGAACACAACCGGGCCTCGACGATATGTCTCACTGGATGAGACTACTAGACACAAACCGCTGGGTCAAAATGGTACAGAGCTTACCTGGAGACCGTGGAAGGGGGCAATTGCCTCGTCTACAGAGCAGCGTTCTGGCCACCTTGGGTTTTTCCCCTGCGAGGGGTTTCCCTAAGGATGCATAGTTCTAGGGTTACAGCTACTGGCGATCTTAGGGGTTATGGTTCTCCTGCCTTTGGGCATGGAAAGCTACTTGATCTATCTGTGCAAGAGAATTCTAGGCTGGAGAGGAATAGTTCCCGCTGACGGGATGACCTCTTGAAAGTAATGCGCCTTCGTGCCGATGATATGCTGGATGAACTAGACGGAATCGCAGTTGCATGGGGATATGTCCTGAATCACCTGCTTTGACATCCAAGATGATGTGCTTGAACCTACCGTAGGGCTGGCTACGAGTAGGAAGGTGCCCTCGGGGGAAGGAGCTCGAGAGGCTCTCCGTTGATGCGAGTGGACATGGCGGGTATTCTAGGAGGAGTCCAGCGCGACAGCAATTGTAGATAGTTTAGCTCAGCACGTCCTGTGCTCCAGTAGGAGACTTTTCGGGGCCTTTGGCCCCCCGGACGAAAAATATACATAACATAACATA
>JCP043_chr10:1933730-1933819
ATATAAAACACATTCATCTGCACTTTCATCGATTCTGGCTCACCAGTTGTTAATAAAACTCCTTTGCAAGAATACGCTCAACACACATT
>JCP043_chr10:1941570-1944148
CTTAGGGGAGGAAGATGAGTCGCAACCTGTCATAATAGTGACTTGCTTCAATAGATCGTCAGATCTGCATACCATGAATGGAAATAGTGAGGATATGTCTAGGTTGGTATCGACATGTACATCCTGGCTATGACAATACTATTGCCCGCCATCAATACAAGTAACCTGGGTCCGTTGAATGGCATTATCTTCGCTCAATACGAGGTCTAGCGACTTATAGCTCCTGAGCTGGGCAAGAATCATACTATTGACACAAGAGCCTCTCCCAGTCGCAGAGGCTCAAGGGCATTCATCGCTTTCTTTCAGAAGTGATTCTTATCGATAGTCTTTCAAGTGGGTCGTCGATAAGAAATATGAGGCACCAGGCTAATGGTCCCCAGGCTTGCCGATTAAGAGGCCACACGAGCCTTTCAGGCAAAGTCCAAAGAGGCCCGAAAGAATGAGATAGAGGTAATTGAAGAGGTAGTGACTTGGCAGTGCCGAACTCATGGCTTCGTCGATTAGGATCAAGAAGTCACGATCAAGCAGTAGTGATACATAGGGCGTTATCTCCTCGAGCTTGAAGCTCATAACTTGAGTAGAATACCCGTCAATTAAAGAGGGCACCAATTCTGACATTACTCCGAATAAAGAAACGCAATGTTCTGCATGTGATTTCAACCATCATTGCCGACATCGGTCATGATTGAACCAGTTGATAGGAACAAAGGAAGATACACAAAAGAACATCGAGACCAGCACAGTCTTGTACCTGGAGTTACTACTAATAACTTAATTTAAAGCAATTCAGACGAGACAAGTGAGTCAGTTTGAGACCTTCGATCGCCCAATGAACAAACAATCCAGACAGATAGAAATTCAAACTTCAATTCAGGAGTTTGAGCCCACCCAGATTCAAGGTCTTCATCTCACTCTGGAGATACTCTACCGCGCTACGCAATGTTTCTTTACCTCCATAGCAAGCACCACTCTCAATATGCTGTGCCAAACCGCTCACGGTCGAGAAGCTCTTTGGGGGTTTCCTTGTACTGCTTTTCTTCGTCAGGGCCAATGGACAATGAAACGACATCTCATTCGGTATACTCCGAGCCACGGTTATAAGCATATTGGAATGAACGCTTGACGATAAGTGTTGTTGGAGGGCTTCAGGACCGTATTTTCGGGTACGTCTGGGTGGGCAAAGGGGACATCGTGTAAACCCACATACAACACCCAGTCGCCGGCCAATTACTTCAGTGAGATCTGAAATATCCAATATATCTGAATTCGGACTTCGCATTGGCGATGGATAGGATCCAAAGAATTCCGTCGACATAGGAGTCAGCAGCGGACTGGTCGTTGACGATGTCAAAGTCTCAGACACGTCGTCCTCCAAAAGTCGCATGCTTGAGCCTTGGGTTGTGATGATCCCTCTTACGTCGTTCTTTTCAATGGCTGCATTTAACTGCGCCTTTCCTATCTTTGATGGACAAGTTCCGCTTTCCAAATGATGCAGCTGCGCCGACGGGCAATCAAATGTTTTCTTGCATTTACCACTTGCTATACATTTGATGTGGCATAACGGTTGGTGTCGAATCGAGCTTTTGTGCTGTTTCAGCGCAGCGTTGCTGTGGAAGGTTCTTGTGCACATGTCGCATTCTGTACGCTTTTGGGGTGTTTTGCGTGGATGTGCTGGGCTGTTTTCAAGATGCTGTGAAAGACTTTCCTCTGTATTGAAATCACGCTTGCAGTTGCAACAGCGAAACTGATTTGGGAGGGGCAGCATTTTCAAGAAAAAGTGTTGAATGGTGCAGGTCTCTCAAGACAACAAAGGAGCAGAACAACAACAACGAGGAGGGGATATAAATGGGGAATATTGTATTCAGAAGTTGGACGACGGGGAAAACAAAGTCATGATGTCAGTATGACGCGTTGAATAGGATACGATATTTTGGGTTTATATATTGCTTTGCATATACTGTGTAGTAAAACAAGCTTCTACTGTAAGGGTGGTAAGCCATGCACACTAAGACTAAGAAGGCTTGGATACTCAATCCCGATCGAGAGAGAACTAGTAGAAGCTAGTTAGGTTGAGTGGAGTGTGTACGTTCAGTTATTCGGCACCCTATCTTATCCTACTACTCAACTATTCACGGCAGGAACGGGGCCCGTCCTGTTTTTGACTCTTAACGGCAAACGCGAAACGGGGCCCGTTCTCGCGTCGCGTTAGACCGTGCGGCCCTTGCTAAGTCCATTGAAACCACTGTGCTTTTCCCTTTCCAATTTCCCATTTGACCTGAGCCCAGAGCGCACCACTGGCGTTGAGAATGCTCTGTTAAGATGGTAGGTTAACCCACCATTGAATAAAACTACTAGGCAGTGATATAATGCTCAAATTATGAGCCAGGTGTATTACTTGTAAACGAGTTCTGAAGCGCAAAATAGCCTTCCTACAGAACTTTAGAATTGTAAACTCGATTATCGTAATCGTCTTGAATAATCCATCTTTGTTTGAGAAGAGGATATGTGATCTACCTGGTTTAACTTCAATAGCCTCGAACCGGCCACGCCTTTCAAAACGCATCATGTATCCTGGAAT
>JCP043_chr10:1955190-1955690
CGAAGTATTGCGACAAGAAGGACCGCGGTCCTCAGGTTCACGAACTCAACAACATGTGCTGCGGACTCTATGATGCTGGCATGTTCACTAAGATGGAAATGCATGTACTAGGCACCCTCGATTGGACCATTGGTCCTACCACCGTCGAAATTTCGCAACTAATGGTAGCCGAGGAGGGCGATGATTAGGAGGTTGCCGACGTGGCTGCCTACCTCTGCGAGATCGCCTTGTACCATCGCGATTTCGTTTCCACTAAGCCTTCCGTTATGGGTCTATCGTCTTTCTCATTCTCGCGCGAGCTATCCTTGGCCGCACTGAAATTTATAACAGAGGTTGGGACGAGACAGAGAACTTTACCTTGAGTACCTTGGCGTGTTACCTTCGTCAACCCTCGCCCACACTTGCGGGCAAATACTCAACAACAGGGTTTTCTCGAGTATTACAGAAGCTTGCCGATTTCGTGGCTGAGCAAGCTGAAATTGCCCGTCGAGCTGCTAACC
>JCP043_chr10:1961531-1961977
AGGGTTCAAATCCATACCACGAAATCCACATATGGATCCATAATGTGGATCCATATCCATTCCATTCCATTCCACGTGGGCTTCAGCATTTCCATATCCACGCCACGAAGCCCCTTCCACATGTTCCACATGTGGAAATCGTGGAATATTTTAGGTGGGGTTCGAAAATACCTTGATTTCCTTGTGAAATCCCGCATATCCTAAGTACTTTCTATCACCCACAACAACACAACATTGATTTGCCACCCCATTTTCCTCCGTACACAATGAGTCCATTCTGGGGGCTTCACTGTTACTCGCGTTACTACCCCAAATCGAAATGGCCACTCCCCATCCTACCAAGTCAGCCACATCCGTTCCAGAACGAACAGAAGAAGACAATCAACGGCTCTTTCAGCTCTACAAAAGCTGGATCTTGACGGAGAGAGACGGCAAGGCGCGTCTAT
>JCP043_chr10:1962139-1962409
TAGGTATATCGGTTCGGCTACGAATATCCAGCATAACAAGAAGCAGGAACGTCGGTGGGTGTGTTGCCTTTGCGTCAAGCAACGGCGGATTTTAATGGACCAATGACAAAAACATTGACGTCACCGAGGGCGGACGAGACCCACTAATTACCATTGTTGGAAGAAGTAGGTTTCCATTCCACAAATTCCACAATATGGATCCATTTCCATAATGGATCCATTTCCACCCATTCCACATCGAAATTATTAGTCAGCATCCATATCCACGCC
>JCP043_chr10:1974642-1974793
AAGCTTCGAAATCGATCGACCAATCGATTTGATCGATTCGATTAATCGATTCGATATCGATATCGATCGATCGATCAGAGCTGCCAGTCGATCGATATCGATCGATTACAAGTCCTGATCGATCGATTTGATCGTCGATCGCCACATTCAT
>JCP043_chr10:1977777-1977971
TTCTCCAACTGGCGAGCAGGGTCAGCGTAGATAGGGATACCTAGTGAGAACTATGAGTGATCGATCGACGATCGATATCGATCGATCAAAAATTTGAACCGAATCGATCGATATCGATCGATTGAAGGCCCTGATCGATATAAATCGATCGATCAGAGCTCACAGTCGATCGATTCGATCGATTTCGAAGCTTG
>JCP043_chr10:1985941-1986005
TATTTTGCTTGCCGAAAGAGGGGTTATGCCGAAAGAGGGGTTGTGGATGGTACCAACCAGCTCT
>JCP043_chr10:1987629-1987826
TTGTTCAGCTAGCGAGTAGGATGAGGATGGATCAGGATACCTAGCGAGAACTACGAGTGATCGATCGATATTGGTCGTCGATCGATCAAAAGTTGAACCGAATCGGTCGATATCGATCAATTGAAGGCCTTGCTCGATATAAATCGATCGATTAGAGCTGACAGTCGATCTAATCGATCGATTTCGAAGCTTGATCT
>JCP043_chr10:1989336-1989591
TTTTCTCACGTTGTGTATTTTACATAATGGGGCGTGCGATCGTTATAGCAGTAATACCCCAGTCGGACCCCAGTATAAAGATGTATATGGGACTTGGAGCGGGGAAGCAACAAAAACCAAGAACATACACACATCCAATAAGACACATCAGAGAATCAGAGCTCGTGACAATGGTGCCACATGTCCATGGAAACTTGCTAATTTGGGCTGAGATGATACGTGTCCTGTTGGTGGACAGCTTTGTTGTTTTGAAGG
>JCP043_chr10:1989628-1989837
ACAGTGGGATGCAAAAAGTATTCGCAGGTGTGTAAGTCGCGTTAGCTGTGCTAGTTAGTAGCTTAACTTAGCTTATGTACTTGAGACTAGGTTATCCCGCTGATCTCGGTGTAATACAAGGTATTGAGGACCTGACAAGCTACCCCTAACCAGCTTCCAAGCATCAAACCTACCTACACACCTGCGAATACTTTTTGCATCCCACTGTA
>JCP043_chr10:1989836-1989927
ACCAGTAAAACGCTAGCGATTTGCTATTTTAGCGGGTGAAACGAAGAATGGAAAGCAGAAGTGTGGAAAGTGAACCTGAAATTGGCTGTAC
>JCP043_chr10:1990007-1990225
ACAGTGGGATGCAAGAAGTTTGAATCCGGGCGCAAGTACCCGCCTCCTTGCTCAGCCGATCGGTAGCTATCCCTTCGCTCTGTTCATGCCTAATCAAGTTAGCTAGCTGCCTACCTAGGCTGGATATCTACCAGATATAGCTAGTCAGGCTTCTGGCAGAACTAGAGCGACATGGCAGATACTTCATCTCGGATTCAAACTTATTGCACCTCACTGTA
>JCP043_chr10:1990449-1990644
CCAAGCTTCGAAATCGATCGATTAGATCGACTGTCAGCTCTAATCGATCGATTTATATCGAGCAGGGCCTTCAATTGATCGATATCGACCGATTCGGTTCAATTTTTGATCGATCGACGACCAATATCGATCGATCACTCGTAGTTCTCACTAGGTATCCTTATCCATCCTCATCCTACTCGCTAGCTGAACAAC
>JCP043_chr10:1991348-1991844
AAAGGGTTGACTAATTGATAACTGTCAAGCTCCGGAGACCTTCACTTACTGTTGGAGGAAACTTGTCAAGGTCAGGTTGTTGAAATGAGGCCGAAATTAGGCAAGGATCACGATCATCGTGAACTTGTTCATGATGAACGTGAACGACCTCAACTAGCACCAGGCAGCAGCCTGCTGCCTATGAGGTCAACAGATTGAACACAAGGATAAGAGACCAACCTTCGCCGCTCCTGAGATATGAGGGGAGCAATACAGTCAACACTGATCTTTTGTTCAAGGTCTGCATTCGTGTACAGCCAATTTCAGGTTCACTTTCCACACTTCTGCTTTCCATTCTTCATTTCGCCCGCTAAAATAGCAGATCGCTAGCGTTTTACTGGTAACTGAACCTGAAATTGATTGTATTGGTGCTAGGTTGACAATAATGCAAGGTCCATCCGCACACTACCGACTGTTTCATCTTATGGGCATGCAATCAAACCTTAAAACCGTCATA
>JCP043_chr10:1993660-1993702
TGTATGTATGTATGTATATTTTTCGTCCGGGGGGGCCGTAGG
>JCP043_chr10:1999593-2000429
TTGTGCTGCTTCGGACAGTAGATGGGTCAGAATGTGAGGCTATTGGATGGGCCGTTGGCTGCACGGGAGGTGAGGGAGCTAGAGCACGGAAACGTCGCGTGCTTTGTTGGGTTGGTGGAATTGGCGTCCCCAGCACTACGTGCGGCTGGCTAAGTGACTCTCTGAATAGCCTCCTAGCTGCATGACGTTGCCGTAGTTTCTCTGGCGACGTAGGCTGGGTTCCGGATCTCTCGTTAGGAGGCGGTAAGCCAGCATCCCCGTCGGTTCTCTTCGGGGCACATCTCTCAGCTGAGGCTAGGTTTCTCAGCGTCAAGGTCGCGTCTCTGGATCTGGAATACTTCATTAGTTAGCATTGATATTACAGAGTGGGGAGACAGAGCTGACATGAGAATTGTTCTTATTACGGCAATCAAGGCAGTTCTTCGTGTTCCCAGCAGATTTCCTTTTGCTGACGAAGTCGCCCGCCGGTCTCTCCTTGCCACAGCGGGCACAGACAATTGGAATTATGTCCATTATACAGCTACCGGGAAGTAGGTTTAGGACCCATTGCCTAACGAAAAGAAGACACGCAGAAGCGTTGAAGCAGACGAAATGGCTGTCTTCAGCCAAGTGTAACGTAAACAAATCATCTTTCTGAGTAAACAAACGGCGAGATGGTGCAGAGGGGCTGAGGCCCACTTCTCTGGAACCAACAGCCAATTGTCGAACGATTTGCGGCTGGCAATACAAAACTTGGGCCAATCAGCGCCCGAGAAACTTATTACCCTTGTCTGCACCAAACCCTCATTATTCTGGAAACTTATGGATTAATGTAGAGTCAGCCTTCGGCTGAATAA
>JCP043_chr10:2000435-2000603
AGAGGTCCCAACAAGCAGTCAGTTATCAATCAGTACTGATTACTGATTGATACTGATACGTTATCAGTATCAGTAAGCCCCTAATCAATCAATCAGTAATCAGTAACGCACGTGACCAAGGTATTTGTGGCGTTGATATTTTGTGGCATAGTTGCCTGCCACAATATA
>JCP043_chr10:2001801-2002096
TCTCCAGGGTGCTAAGGTAGATATGTTAGCAGGTACAGCCAGATCCTGCGATCAGTTACGGTAAATCTGGTACCTCAGCACCACAAATCATCGCCCGGTCAGAGCCCGGAATTACTTACTTTCTGCATATTCAACAGCAACACTCTTTTTCTTTACTTTGCATCGATATCTGGCAGGGTTCCATACCAAACATTCATAACATGAGAGACGGTGAAGCGCTTGTTATCTTTCTAGGGAAACCAGCACAGAGGAGTGAATGGGTACCCGCCCCGCCATAACAAATAGATGAGATATG
>JCP043_chr10:2008096-2009374
TGTATGTATGTATGTATATTTTTCGTCCGGGGGGCCAAAGGCCCCGAAAAGTCTCCTACTGGAGCACAGGACGTGCTGAGCTAAACTATCTACAATTGCTGTCGCGCTGGACTCCTCCTAGAATACCCGCCATGTCCACTCGCATCAACGGAGAGCCTCTCGAGCTCCTTCCCCCGAGGGCACCTTCCTACTCGTAGCCAGCCCTACGGTAGGTTCAAGCACATCATCTTGGATGTCAAAGCAGGTGATTCAGGAGATATCCCCATGCAACTGCGATTCCGTCTAGTTCATCCAGCATATCATCGGCACGAAGGCGCATTACTTTCAAGAGGTCATCCCGTCAGCGGGAACTATTCCTCTCCAGCCTAGAATTCTCTTGCACAGATAGATCAAGTAGCTTTCCATGCCCAAAGGCAGGAGAACCAAAACCCTTAAGATCGCCAGTAGCTGCAACCCTAGAACTATGCATCCTTGGGGAAAACCCTCGCAGGGGAAAAACCCAAGGTGGCCAGAACGCTGCTCTGTAGACGAGGCAATTGCCCCCTTCCACGGTCTCCAGGTAAGCTCTGTACCATTTTGACCCAGCGGTTTGTGTCTAGTAGTCTCATCCAGTGAGACATATCGTCGAGGCCCGGTTGTGTTCCGGGCAGCAGCCGAGGCTGCAGAAAGAAAGAGGTTCTCTGGGCAGTATGCGTACTGCAGAGGTCGGTCGTGCAGCGTTTGAGCTACGAAAAGGGCAGCGAGCCATTGGAGGCCCGTGCGTCGAAGTTGGGGGCAACTGAGGGCCCGGAAAGTCGCGCAGCTGACGGCTGCTGGTCTTGTTTGGCAGCCGAAGCCACAAAGGTCGGTCGAGGCAGCGTTGGGCTGCAGGTGAGGATGTGGGTGAGGATGCGATGACCCTCAAGTGTCGAGCGGTAGAATGCCGCAAGTGTCGTCTGGGCAGCCAGGGCTGCAGAAGTCGGTCGTACGGGAAGTCGAGGGGCGCAGAGCCCGGATTGTCGAAGGCTCGCGAAGCCGTAATGTCGAGGTAGGAAGAAGCCACAGATATCACAAAGGAAAAGGTGCCCGAAGGCGATGTCAAGAGCTCGCGGAGCTCAGTGTCGTTGGAGACACATGTCACGAAGAAAGGTCAACTCTCTGAATCCCTTTCTTCAGGCAGCTGTTAGGGTCCCGCTAAGCCCACAGCTGTCTTTGCTGCCATTTTGGCCTGCAAAAACTTTCTGCCCTAGCAGCGCGCTAACAGCGGGTGCCAAGGAAAATTTTTTACAGGAGAGAGTT
>JCP043_chr10:2009390-2010693
ATGTTATGTTATGTATATTTTTCGTCCGGGGGGCCGTAGGCCCCAAAAAGTCTCCTACTGGAGCACAGGACGTGCTGAGCTAAACTATCTACAATCGCTGCCCTGCTGATTCTCGCTCGGATCATCTGCAAGGCCTCTTGGATCGGAGCCGTATACATGCTCGAGCGTTTTCTGTACTCATTACCCCCAAGAGGCACCTCTCTACTCGTAGCTCGCCCTACAGTAGTTGTCGGTGAAGCACGTCCCATTGGACATCAATACAGTTGATCCTCGCAGAGCTTCCCTCCAGCAGCGTCTCCCATCTAGTTCATCCAGCATATCATCGGCACAAAGGCGCATTTACTTTCAAGAGGTCATCCCGTCAGCGGGATCTATTCCTCTCCAGCCTAGAATTCTCTTGCACAGATAGATCATGTAGCTTTCCATACCCTGAGGCAGGAAGTCCATGATCCCCTAAGATCGCCAGTAGCTGCAACCTAGGACCGTACATCCTTGGGGAAACCCCTCGCAGGGAAAAACCCAAGGCGGCTAGAACGCTGCTCTGTGGACAAGGCAGTCGCCTCGTTCCACGGTCTCCAGGTAAGCTCTGTACCGTTTCGACCCAACGGTTTGGTCTAGAGGTCTCAGCCAGTGAGACAGATTGTCAAAGCCTGGTGGTGTTCCAGGCAGCAGCCGAGGCCGCAAAGAAGAAGAAGGTCTCTGGGCAGTACGCGACTGCAGAGATCGGTCAAGCAGCTTCCGAGCTGCAAAAAGGGCAACGAACCATGTGGGGTCCGTGCGTCAAGGTCGAGGGCACCAGAGGGCCCAGAAAGTCGAGCAGCCGAAGGCTGTTTGTGTTGTTCGGGCAGCTAAAGCTGCTGTAGTCGGTCGAGGCAGCGTTAAACTGCAGGCGAAGGTGAGAGTGAGAGTGAGGGTGCGATGACCCTCAATGTCAAGCAGCAAGATGCTGCGAATGTCGTCTGGGCAGCCGAAGCTGCAGAAGTCGGTGTTACGGGAAGTCGAGGGGCACAGAGGCCGGAATGTCGCAGGCTCGCGAAGCCGAAATGTCGAGGTGAGAAGAAGTCGTAGATAAGACAAATGAAATGGTGCCCGGAGGCGATGTCAAGAGCTCGCGAAGCTCAGTGCCGTTGAAAACACTTGTCACGAAGAAAGGTCAACTCTCTGAATCCCATTCTTCCAGCAGCTGTTAGGGTCCCGCTAGTCCCGCAGCTGCTTTTGTTGCCATTTTGGCCTGTAAAAATTTTCTGCCCTAGCAGAACGCTAACAGCGGGTGCCAAGGAAAAATTTTTACAGGAGAGAGTTG
>JCP043_chr10:2010695-2010915
AGTGAGATATGCGGTAGCCCCCATCCGCTGTATAGGGTAGATTGGCTCGCTCGATCTGTTGCGCAATGCACTTGACCTCCGAGCAAACACGCTGGTCTCTACAAAATATCCATCATGCAAGTTGAAGGCATAGTCGCTGAAGTTCTCCTGGCGAGTGCACCTTACTGCCATTGATTCCACCCTGGTTGGAATTATCCTTCCCAGCTGTCATTTCGACGCC
>JCP043_chr10:2013315-2013433
CTACGTCATGTCTTGGCATTTACTGATAAGTTAATCAATCAGTATCAGTAGCATGGTAATCAATCAATCAGTTATCAGTAAGGGCCTTATCAATCAGTACTGCTTGTTGGGATGTCTG
>JCP043_chr10:2027740-2027893
GTGCAGGGTTCAAATCCACGACACTACACCAGCACTTCTGGTGTATTTAGGATCACCCAGTGATCCGTGCACTCGTGCACGGATCCTGTTGCGCCACGTGCAGCCCCTGATTCCACTACACTAAGCCCTGATGTGTCGTGGATTTGAACCCTG
>JCP043_chr10:2027895-2028030
GATCAGGTTCTGGGTACTAGGCTTACCGGCCAAGTCGCATGAGCTGTCAAGTATTGAGAACCTTTGAAGCTAGCCCTGACTAGCATCTGAGCGTGCTACCTGCACACCTGCGAATACTTTATGCCCCCCACTGTA
>JCP043_chr10:2030883-2030961
AATAGCTTCCTGTCAAATATTGGGGTGAATTGTGTACTGTTTTTCTTTTTTCTCCCCCTCTCTGCTGCTTGAGGTTTA
>JCP043_chr10:2030965-2031028
TACACAAGTGTCTGGTCTGATAAGGTGTAGTACTTATTAAGGACAAACCAGCCCATATCGATG
>JCP043_chr10:2035740-2041028
GCACAACTGGTTTGGGTTACTCTTACTTGGCTGCTAGGTTCCACAAGGGCGGGAAGGACTCGCAAGATGAACCCTCCAAGGCCGTGGCGAGGGCCAAGCAGGCCGCTATCCAGCGCGACCATCGTTCACGACGCCGTGTAGGGGAGACTGTGTCACTGACTCCCACCATATCTCAACTCGGCGTCTTTGGAGATTTTGAGGGTCCTGGAGAAGGTATCCTTGTCCTGTGGTCTCAGTGGTTTGTTCGGGCTAACCACGAAACGTAGATGCGAGTCAAGACCGACTACAGCCGAGTGAGCTTCTAGGTGGGGATGAGATAAGGAAGGAAGGAGATGACAGGGGCCAGTTCTCTGAGTCCGATATTGATGCTGAGGACTACTTTAACTTGCTGCTTTCACCTGCTCGACCACGGAGGTACCTCAAACAATTAGGGGTAGAGTCCGATCCTGATCTAGGGGACGAACATGAGAACAGCGATAACGATTGCGTGGATGGAAGCCCTCTTCGCCATCGCTTGCGGCAGCCTTCCGCACGGCCAAGGCGTGGTCGCCGTGGTCCTGCCCCTGGTACAGGAGGGCGGCCGAGAAAATCTCCAAGGCAAGCTCGATCGTCGATGCCGCCACGACGTATTCGGAGTCCAGTGATAATTCCACCCGAAGAATTGGCGGTCTTTCATGCACAAGATCCGGTGTGGAATGGCGACCTTGACGCTTGCGCCTTGACTGACCGCGACAAGGCCACCCTCCGCGAGTTCTGGACCACGCTCGACAATGACCAGATGGAATACTGCACTAGATGCCAAGAGTGTTGGTTCCAGATGAAGATAGATTCTGATGGCATTTGTGAGCGTTGCTATCGAAAGGATAGGAAACGCCGCCCCGACGAGCCGTATTTCTTCTCTGCGGATAATCAGCTCGACTTTGGCCCTGTACCGGCCCGATTGCCGCAGCTTACGCCTACCGAGGAGTCTTTGCTTGCCCGTGTTCACGTCCACGTGAACATTATGCTTGTGCGAGGGCAGCAGTACAAGTATCGCGGGCACGTGGTTCACTTTCTCCGCGAGGTTGGCTTGGTGTACAACCAGCTCCCGCTTTTGCCGCAGGAGTTGAACACTGTATTGCTACGTCCTGCCAATACGTCGTCCCACGCAAACCTTAGCCGGCAATTCACCCGCCAGTTCCGCGTGCGCCGCCAGCCGGTTGTCATATGGCTAGACTACCTCCGCCGCCATCATCCTGGCTATCGATGCGTCGTCATCGACGAAGAGCGGCTGAATCAATTGCCCCAAGATGGCAATGTCCTGGATGCTATCCCCCAGAGTCAGGTGGAGACTGCCGATGTTGGACCCGACTCACCCGAGGAAGATCAGGAGGCAGAGCCTGACCTGGAGGACGAGGCTGCGGTGCCGGACCTGTTGGCCAAGGACACGGAGCTTGATGCTCTGCGGTCTATTCTCTCCGGAGAATCAGGCGCTGATTCAGAGCTTTCCACAAGCTTCCAGGCGCAGGCACAACACGAGCTGCAGCTCCCGAATATACGACACACACCCATTAATGAGTTCAATCGCTCTCATGCCCTACTCTCCTTGGCGTTTCCCTGCCTCTTTCCTGACGGTAGAGCCGACTTTGTTGAACCTCGATTGCGCTCCATTGATTACAGAGATTACGTCGAGCACGCGATGCGCTGGCACGACGGGCGTTTTGCACGCCACCCGACCTTCCGCTTCGTCGCCTTCAACACGCTAATGCGGTCACAAGCACGTTCACGGTCCAGATTCTTCGTGAAGCAACAGGATGGGAGACAGCAGCCGCTGACGCGAGAGCAACTTATTCAGGCGCTGGAACACAGCGAGGACCCCGAGGCGCAGGCGCTGATCAACTCGATCACAAGGCATGCGGTGTCTATTCGCGGTACGCGTCCCTTCTGGAACAAAAGGAGGCAGGACCTCGAGGCTTATGCCTATAATCTTGGTTGTCCTGGTGCATTCATCACGTTTAGCCCGGCAGATTTACACTGGCGGAGTCTCTACCAGCACATGCCCCAGTATGACGACTGGCTTGCCGCCACCGAGCCGGAGAGGATGGCTCTATCGCGCCGCCTATTGCGTCAGAACCCTCACATTGCTGCTTTCCACTTCTACCGGCGATACTGCCTCTTTCGAGATATCGTGTTAAGCAAGAAGTTTAACATCACGGATTACTGGGATCGGTACGAATGGCAAGGGCGTGGTAGTCCCCACAACCACGGCCTGTACTGGATGGATAGTTGCCCCGGAACCGACGTGGACGACGAAGCCGCTCGTGATGTATTTGCACGAACGTGGGGGTTCCACGTCACGGCGATTAACCCCGAGCCGAGTAGGGCAATGCCACAGGGCGAAGGTAATCCCCTGAGCGTGGATCCCCTGAGCATAGAGATGACATTCTTGCGGCTCTCACAAATCGTGAACCGTTGCCAGCGCCACAAGTGCAATACCACGTACTGCTTGCGGGTGAGGAAGAGAACCGGTGACCTAGCGAGGGATATGGAAGGCGCTGCTGCAGATATCGAGGCGGCCAACGTTGCCAATCCAGAGAGGGAGTGTCGTTTTGACTTCCCTCGTGCCTTACGGGAGCTGGCCGCAGTCATCAGGAAGGAAGGAAGGTCGTACTACGTCTTCGAGGCGGCCCGGAACGACAGCCTCATGAACCACTTCAATCCGGCTATTATCCTAGGGTGGCTAGCCAATATCGACATATCTCCTTGCACCAGCTTACAGGCGGTAATTACGTACGCTGCGAAGTACTGCAGCAAATCTGAGAAGAAGACGGAGCCTTACTGCAAGCTTGCAGATCAAGTTTTGCCGCATACGGCACATCTTCAGCCCCTATTGTCCTTCTCCTCTCGCCTCATGAATAAGCTGATTGCCGAGAGAGATTATTCGGCGCAGGAGATTTCCCACCTTCTACTTAACATCCCTCTGCAAGAAGGCACACGGATGGTCGTCGTCGTGGACTGCCGTCCATTGGAGCTGCATGGCCGTTCGTATCGCGTCGATGAAGATGTCATCGAGACCGTCGGCAGCTACAGGAAATACCTGGAGAGAAATGACCAGCATGAGGATGTAACCTACCTCGAGTACCTGCAATCGTACAATCTCAAGACGTGGAGGAGACTCGCTGCTAACGCGAAGAAGAGGGTCCTCTCTTACTTCCCTCGATACAAGTCCATAGAGGCTTCTCCCCAGTTTAACGACTTCTGCCGTGTTAAGTTGATGATGGCTCATCCACATCGCTCTCCACGAGAGTTGCTCGTAATGGACGGGCAGCGGTTCGACTCCTTCGCGGCTGCGTACAAATTCTGCAGGCAGCTCCACCATACCCATGCGGACGATCATTATGGGGATCCGGATGCAAAAGAATTGAGGGCAGAGGACGATGAATTTGAGCCTGAGGCCCATGAGGAGCCCGTCACAGAGGAGGACTGGCATGAGCTCGCCCGCATGCTGCCTGACCGGCCGCTGGAGGAAGAAGATATCGATATCCTCGGCCGCCGAGATATCGACATCAATTATGATTGGACGTCTCACGTTGGACGGTATACCGACGATGGCATTCTCAACGGTGACTACTGGAAACAACGCAAAGCTGAAAACCTCCTGGACCTTGATGTCGATGATCAACCCTTGGAAGCTCGCGATTCCCTAAATCCAGAGCAGCGCCTGGTGTACGACACGGTGATGGACCACTTCTTGACGCAGAATCCTTCCCAGTTGTTACTCCATGTGGATGGTGGAGGCGGCACTGGCAAGTCATACCTCATCAACCTACTCTCTGCACACCTCCAAGCCGCGACGGGCGGGAGAGGGACACCTGTTTGGCGTGCCGCGCCCACGGGCGTCGCGGGAAACCAGATATCGGGCACTACCTTGCACTCCCTGTTGCACCTCCCAATCAATAAGGATTTCCGGCCCCTGTCGCCGATTGATAAGGCCCAGCTCCAGAAGAAGCTGAAGGATATCAAGTACCTGATCATCGATGAGAAGAGCATGCTAGGACTGCGTCAGCTATCGTGGATCGATGACCGTCTCCGCGAGGCGTTCCCGAGTAGGAATGAAGAGTTCTTTGGCGGCTTGAATATCCTGCTGGTCGGCGATTTCTTTCAACTACCCCCTGTGCTACAGAAGCCACTTTACTATGATAAAGAAGTGCAGGGGGTAGAGATCAAGGGTAGGAACGCGTATAGGCGCTTCGATAAAACAGTATTCTTGAAGGTTGTTCAGCGACAACGCGGCGACGATCAGGAGGCCTTTCGCACAGCTCTTGGGGAATTGCGGCTGCTCCAACTATCTAAGGAGTCCTGGAAGCTCCTTTCCAGCCGCGTACAGGCAAAGCTAGACGATCGGGAGGTCGCGAGATTCGTCAACGCTTTGCGAGTATACGCCACCAAAGATAGGGTGAACGAATATAACCACTATCACCTCGACCGCCTGAGCCGGCCGGCCATCCAGGTTACGGCTAAGAACGTCGGCTCTGGCGCGGCTGCTGCCCCCGACGACAAGGCGGGCAACCTTGCGAAGCAGATCCCTATATGCCTTGGCGCCCGTCTGATGCTGACGTCTAACCTGTGGCAGCCCGTCGGCCTCTGCAATGGCGCTCGTGGTACAGTTTATGACATCGGCTGGGCACCCGGGGCTGAGCCCATCCAAGACCCTCCCTGTGTTATCATGATGGAGTTTGACAAGTACAACGGACCGGTGTTCCTGACCACCCCTGATGGCAAGAAGATTGTCCCGATTCTCCCCGTAGAGAGGGACTTCCTCATCGGAGCCACTCTCTGCACTCGCACCCAGTTCCCCCTGATCGTATGCTACGCTATTACCGTTCACAAGTCACAAAGCATCACAGAAGATATGATCGTTACCGATCTCTCCTGCCGGGATTTCCAGACAGGTTTAAGCTACGTGGCTGTCTCTCGTGTGAAAACGCTCGAGGGCTTGATGTTGGATGCCCCATTTGATCGCAATCACCTGATTTACGCGTCTCCCCCGGATGGTATGAAGATGAAGATGAGGGATCACCAGCTTCGGAGACGACAGGTTCTTACACGGAATCCTTACAAGACAGACCACTGTTCTGCATAATTCTAGGAGATTCTGCTCGCGACAAGAAGAAATGTTACAAAATTGATCCAGTGCGTAAATAATGTAATGGTTGTAGATAACTGCTTGGCCCGCGGACTCTCAGCCTTCGGCTGATTGTACCCCTTGCACCACCGCTCTAAAGTGCAAGGGGTGACGTAGTATTTTA
>JCP043_chr10:2042495-2042712
TGCAATAAGTTTGAATACCGGGCGTGTACCTTCTTTTACTCCTAGCCTCTTTAAGCCAGCTACTACGTACATATCAGCTTTTACACGGCTAATAAGAATATAGTGATTGGCTAGATCGAGCTTCTTCCTTAGATTAGAAGCAGGCTCAACTCCAAATAGGCTAGACAGGGGGTATCAGTACTTCAAAAGGTATTCAAACTTATTGCATCCCCCTGTA
>JCP043_chr10:2043842-2044673
TTCAGCCGAAGGCTGTCTATACATTAATGCTTTGGTGCAGACAGGTCAAAAAGTTTCTCCAGCTCTGATTGGTCCAAATGGCCGCAAATCGTTCAACGATTGGACGCCTGCTGTTTTAAAATGGGCCCCAGTTTTATGGGGCTCAAAAAGTTTCTCGGGCTTTTATTGGCCCAAATTTGCATGGACCTCGCAAAACGTTGCGCAACTGGTTGGCGGCCTTGGAAAGATGGGTCTTTATTTGGCAGCTGCTACTCCGTAGAACTCCTGACTTGTTCCACGATTTAACCATTTCCATCTTATCCGCACGATGCCTCCCAATGGCTTCCTTCCATAAGTAATAGGTTCTACGCCCACTCCTTAAGAGCTTCTACATTACGTACTTTCTATCGTCTGCGTCTGCTGTGGCGAGGAGAAACCGGCGGGTGGCTTCGTTAGCAAAAGGAAATCGGTTCCGAGCACCAGGAACTGCCTGACTTGTTGTAATCAGCGCGCTTTCTCTTTCAGCTCTTTCTCCCACCTTGGACGTTCAGTACTAACTCCAGGTCCTGAGGTCCAGAGTCGCGATGCACACTTTGAGGAACCTCGCCGCCCATCCTTTCCCACCTGAGAGACGGGAAAGACGGTAATGACTTCGTCGATAAAAGTCCTCTTTGCCACCTACAGCCTACACGGAGTCCTTACATGATACAAAATATCAGGAATGGACATAGCACTGGACCAATACGTAGATAAAGCAAGATTGGTGGTCGCTTGCCCAGCCCGCAGCCTGAGGCTGAGGCTACCCCATGCACCGTCACCGCTCTAATATGCATGGGGTGACGTAGTATTTTA
>JCP043_chr10:2051784-2051988
CTGCAGTTTTTCCTGCAGTTTTACCGTCGGCTTCGTAGTTCTCGAAGACTGACGTGTCGCGGCGACGGAATCTCCACCTTGGACCAGGATCTCTTCAGCAGTCGCATCCATTTCGCGGCAAAAACGCTCATGGCCGCAACGGCTTTTACACTCCCCTAACTAAAAAAAAAAAACTAAAAAAAAACTGTAAAGATTGTAAAGATT
>JCP043_chr10:2052170-2052269
TGCTTTAAATCACTCTGCGGGATGGAATACCCCGCAGAAGAGACAACTCAAGACAACAGTCAATCAACACATTTTTGCTGCTGCTCATCATATTCACTT
>JCP043_chr10:2056543-2056769
CGATGAGACGCAGAGCCCTCTAGAGCCAAGTTCTGTTGTTTATATTGCGCAGTAGTGCTGGGTGAAAATATATTTATGAAACTTAATTGTTAATTATTGAGATGAGAGTTCTTCTCGGGTTTATATCTCTAGATGATTTCATCTAGGACTTTGAACTCTAAATCTAGGACTTTCAGTCTAACAGTCTAAACCCTGAAAGGAAGGGGGATTCCCGGAATTTCCAACA
>JCP043_chr10:2065545-2065771
GTTGGAAATTCCGGGAATCCCCCTTCCTTTCAGGGTTTAGACTGTTAGACTGAAAGTCCTAGATTTAGAGTTCAAAGTCCTAGATGAAATCATCTAGAGATATAAACCCGAGAAGAACTCTCATCTCAATAATTAACAATTAAGTTTCATAAATATATTTTCACCCAGCACTACTGCGCAATATAAACAACAGAACTTGGCTCTAGAGGGCTCTGCGTCTCATCGC
>JCP043_chr10:2068098-2068302
ATCTTTACAATCTTTACAGTTTTTTTTTAGTTTTTTTTTTTTAGTTAGGGGAGTGTAAAAGCCGTTGCGGCCATGAGCGTTTTTGCCGCGAAATGGATGCGACTGCTGAAGAGATCCTGGTCCAAGGTGGAGATTCCGTCGCCGCGACACGTCAGTCTTCGAGAACTACGAAGCCGACGGTAAAACTGCAGGAAAAACTGCAGG
>JCP043_chr10:2075413-2076244
AAAATACTACGTCACCCCATGCATATTAGAGCGGTGACGGTGCATGGGGTAGCCTCAGCCTCAGGCTGCGGGCTGGGCAAGCGACCACCAATCTTGCTTTATCTACGTATTGGTCCAGTGCTATGTCCATTCCTGATATTTTGTATCATGTAAGGACTCCGTGTAGGCTGTAGGTGGCAAAGAGGACTTTTATCGACGAAGTCATTACCGTCTTTCCCGTCTCTCAGGTGGGAAAGGATGGGCGGCGAGGTTCCTCAAAGTGTGCATCGCGACTCTGGACCTCAGGACCTGGAGTTAGTACTGAACGTCCAAGGTGGGAGAAAGAGCTGAAAGAGAAAGCGCGCTGATTACAACAAGTCAGGCAGTTCCTGGTGCTCGGAACCGATTTCCTTTTGCTAACGAAGCCACCCGCCGGTTTCTCCTCGCCACAGCAGACGCAGACGATAGAAAGTACGTAATGTAGAAGCTCTTAAGGAGTGGGCGTAGAACCTATTACTTATGGAAGGAAGCCATTGGGAGGCATCGTGCGGATAAGATGGAAATGGTTAAATCGTGGAACAAGTCAGGAGTTCTACGGAGTAGCAGCTGCCAAATAAAGACCCATCTTTCCAAGGCCGCCAACCAGTTGCGCAACGTTTTGCGAGGTCCATGCAAATTTGGGCCAATAAAAGCCCGAGAAACTTTTTGAGCCCCATAAAACTGGGGCCCATTTTAAAACAGCAGGCGTCCAATCGTTGAACGATTTGCGGCCATTTGGACCAATCAGAGCTGGAGAAACTTTTTGACCTGTCTGCACCAAAGCATTAATGTATAGACAGCCTTCGGCTGAAT
>JCP043_chr10:2077374-2077591
ACAGGGGGATGCAATAAGTTTGAATACCTTTTGAAGTACTGATACCCCCTGTCTAGCCTATTTGGAGTTGAGCCTGCTTCTAATCTAAGGAAGAAGCTCGATCTAGCCAATCACTATATTCTTATTAGCCGTGTAAAAGCTGATATGTACGTAGTAGCTGGCTTAAAGAGGCTAGGAGTAAAAGAAGGTACACGCCCGGTATTCAAACTTATTGCAT
>JCP043_chr10:2081465-2082268
AGGCTTTCTATCCATACGCGTATGGATTAATTAATCCATATGGAATAATCCATACGCGTTAATCCATATTCCATACGGGGATGTCGTATTCCATAAGTATGGCAATACGGCGGAAAAAATTTGATCCCTGTAGTAATCCCGTTCAGGGGCGATTTTCCAACTCTCCACTCTTTCTTTAATTCCAACACCACTGTGTAAGGACGCTGCGTATGTCCTCGCTGATGACGTCCACTTCCACTGACCAGGCTTTCTATCCATACGCGTATGGATTAATTTAATCCATATGGAACGCTCCATATGGATTATTCGTATTCCATATGAGATGGCTGTATTCCATACGTATGGAAATACAGCGGAAGAATGTTAATCCCGGCGGGCACCATGATTTCCGCCAGGAACAAATGTTGTTGTGCCGCTAGTGGCCGGTCCCCGCTGACTTGGTGGCTCGACGAGCAGTATGGTTTCATGAACAATACCGTCTCTCCAAAATGGCCATTGATATCAACATGCCATGTCCACCTAGCCAGAGCGTGTCTTTTGACTCTTTTCTGGTGCACGGCGAAAGGTATCCAGGACCGATGTAGCTGCTAGGAAGTCGTACAATAAGTCGGACAAAACCAGGCATCAGGGATTCCAGCCGCGCTGACAGATGAGCGCGCTTTTCCTAATACGGAAATGGTAAAGTATAGATGACGTCATTTCTTGTATTCCATACGTATGGAATAAGCTTCCATACGAGGAGGAATCCGTAATCCATACAAGAATCGTTCCATATGGAATATGGAATATGGATAGAAAGCCTG
>JCP043_chr10:2085183-2085321
TCCACGTCCAGTGGAGACGCATCTGACCAATCCACGTTGAGTGGAGACGCATCTGACCAGTCCCCGTTGAGTGGAGCTTTTCAATTCAAGTTATCGTGGTAAGAAGTTATCGTCGTAATAAAAGTCCTTCGGACTGAA
>JCP043_chr10:2085318-2085361
GAAAGAAGTTATCGTCGTAATAAAAGTCCTTCGGACTGAATAA
>JCP043_chr10:2087112-2087133
TATTGAGGCCTGTTAAATTAG
>JCP043_chr10:2087134-2087307
GGCTGGCAATGGGCTCCACTTCCTTTATTGCAATATTATTCTTGTATCCAAAAGAGGGGTGAAACCCCTCACGGACAGACTGATCAAAGAATCAAGTCAACAATCAATAACATCACAACATTCTGCTCTACATCTTAATACACTCACCCCATCGTATAGCCGCGTATCCAACA
>JCP043_chr10:2090380-2090568
GCTAGATTGGCGGCTGGGAAATGTTGGATACGCGAGTAGGGTTGATGTCCAATTAAATGAGGCTAGTTTTCACACTTGAGGGTCAATCTAGTCCCCAACAGCTCGTTCTTCTGGTTCTGTTCTGTCCTCTCAGGTGTTTTCCCCGCCACCCGGTATTGATATATCCGGGGACCCACAAAATACACGTT
>JCP043_chr10:2090570-2091848
ACTCTCCCCTGTAAAAATTCTTTCCTTGGCGCCCGCTGTTAGCGTCTTGCTAGGGTAAAGAATTTTTGCAGGCCAAAATGGCAGCAGAAGCAACTGTGGGGCTAACGGGACCCTAACAGCTACTGGAAGAACAGGATTCAGAGAGTTGACCTTCGTGACGAGTGTCTTCAACGACACTGAGCTTCGCGAGCTCTTGACATCGCCTCCGGGCGCCATTTCCTATGTGTTATCTGCAACTTCTTTCTACCTCGACATTTCGGCTTCGCGAGCCTGCGACATTCCGGGCTCTGCGCCCTCGATTTTCTCTCGTACGACCGACCTCTGCAGCCTCGGCTGCCCAGACAACATTTGCGGCATCTTGCCGCTCGACATTGAGGGTCGTCGCACCCTCACCCTCAAACTCACCTGCAGCTTTGCGCTGCCTCGACCGACCTCTGCAGCTTTTGCTGCCCGAACAACACCAGCAGCCGCTAGCTGCTCGACTTCTTGGGTCCTCTGGTGCCCCCTTATCTCGACGCACGGGCCCCAAATGGCTCGCTGCCCTCTTTGCAGCTCGGAAGCTGCATGACCGATCTCTGCAGTCGCGTACTGCCCAGAGACCCTCTTCTTCTTTGCAGCCTCGGCTGCCGCCCGGAACACGACCGGGCTTCGACAATTTGTCTCGCTGGCTGAGACCATTAGACAAAACCGCTGGGTCGAAATGGTACAGAGCTTGCCTGGAGACCGTGGAATGAGGCGACTACCTCGTCCACAGAGCAGCGTTCTGGCCGCCTTCGGGGTTTTCTCCTGCGAGGGTTTTCCCCAAGGATGCACGGTTCTAGGTTGCAGCTACTGGCAATCTTAGGGGTCATGGATTTCCTGCCTCAGGGTACGGAAAGCTACTCGATCTATCTGTGCAAGAGAATTCTAGGCTGGACAGGGATGAGTTCCCGCTGACGGGATGACCTCTTGAGAGTAATGCGCCTTTGTGCCGATGATATACTGGATGAACTAGATGGAATAGTGGTTGCATGCAACTTTGCCAGGACCACCTGCTTTGACGTCCAAGACGATGTGCTTGAAACTACCGTAGGGCTGGCTACGAGTAGGGCAGGTGCCACTTGGGGGAAAGGGCGTCCGGCGCTCTCCGTTGATGCAAGTGGACATTGTGGGTGTTCTAGGTAGATTTGGATGCGACAGTAATTGTAGATAGTTTAGCTCAGCACGTCCTGTGCTCCCGTAGGAGACTTTTCGGTGCCAAATGCCCCCCCGGACGAAAAATATACATAACATAACATA
>JCP043_chr10:2092500-2092968
CTGCCTATGAGACCGGCGCAAAATCTTTTCAATCACCTTCTCCACCAGCTTGCCTATATTTTGAACATAAAATCCGTTCCTAAACTCGATATTTTCCCAAAGGACATTGTTCCGCTTACTATCTCGTAGAAAATATTGGTCTCTATTTACAAAATAAAGATAGACGTGTCCACCAGGATCACCTGAAGACGGTGAACGGCTTGAATTCTTCAGAGTCCCAACCCAACATTGCTCATTCTTCAGCTGCAATCGACGCCCGCGCTGTTTGTCTGTCGCGTGCTTAAAGCGAGTAGATGGTGCCTCTATCACAGAAACTTAGCGTTTCTTTCTCAAACTGGGTACTTGGACGCTCACGATGTCGGCGGCGAGCCGCCTTCCTTGAGGGTTTACCAGTGGACCCAGGCATATGTTCAAAAAACGTATTGTGAGGGCAAAATTCAAGCGCTGCCACGAAAGTGGTGAAGTAAT
>JCP043_chr10:2093432-2093733
TGAGAGCGCTTCCCCCTGACTTCAGGATCACACTTCAAAGTCCTAGAAGGAATCACATAGGATATAAACCCCTAGAGAGATCTCAGCATGTTAATAAGAATAATCAACTTAATTTTACCAAGCACACCCAGCATCTCTGCGCAATTCAACAACAAGAGCTACGGTTGTTAAGGGAGCTGGCTTCACCGCCTTCATGGTGAAGTATTTATGGGTCTTGAAAAGTTGGGCCAATCGGATGTTATAAAAGCTGGAGCGTCCCTAAGGACGATGCGCCCCTATCAATTGCCTTGAATGATGCGTC
>JCP043_chr10:2094492-2095428
AGAGGTCCCAACAAGCAGTCAGTTGTCAATCAGTACTGATTACTGATTGATACTGATACGTTATCAGTATCAGTAAGTCCCTAATCAATCAATCAGTAATCAGTAACGCACGTGACCAGGTTTTTCGTAGCGTCGATATTTTGTGACATTCTACGTAGTAGTTGCCTGCCACAGTGCATCAATTCAGTCCTACGTGGTGCTAAGATGTGTTAGCAGGTACATCCAGATCGCTGCGATCAGTGCGGTAAATCAGGTACTCAGCAACACAACCCATCGCCCGTGTCTGAACCCAGAATTACTTTTTACATATTCAACGGCAACCCAGTTTTTTTTATTACTTTGAATCGATATCTCAAATCGAATATTCGTGACATGAGGGACGATGAAGCGCCTGTTATCTTTCCAGGGAAACCAGCCCAGAGGAGTTAATAAGTACCAGCCCCGCCACAACAAACAGGTGAGATATGCGGTAGCCCTTATCCACTGTATAGGGTAGGTTGACTCACGTAACTGCTGCGGCTGGTCTCTACAAAATATCCATCATACAAGTTGGACGCACAGTAGCTGTACTTTTCCTGGCGAGAGCGCCTTGCTGGCATTGATTCCGCCCTGGTTCGAGTCATATTTCCCAGTTGTCGTTTCGCCGTCGAGAAGGGTCAATTCTGTTCAGGGTTCAAATCCATGATACTCCACGAGCACTTCCCGTGGATTTAGGATCACTCAGTGACCCGTGCACGAGTGCACGGACCTCTTTACGTCACGTGTAAACACTGAATCCAATCAACTGAGGCCTGAAGTTCAGTAGACTAGAACCCTGATTACGTCATGTCTTGGCATTTACTGATAAGCTAATCAATCAGTATCAGTAGCATAGTAATCAATCAATCAGTTATCAGTAAGGGCCTTATCAATCAGTACTGCTTGTTGGGATGTCTG
>JCP043_chr10:2101629-2101728
CACACTGCATGGAGATAAATAGCACACAATTCACCCCAATATTTGACAGATACTTCATCTTGGACTCAAACCTATTGCACCTCACTGTAATTATCTGGC
>JCP043_chr10:2102607-2102678
ACAGTGGGGTGCAAAAATATTCACAGGTGTGCAAGTTCCGGCAGATTAAAAGCTAGCTAGGGGTTGTTAGG
>JCP043_chr10:2102635-2102963
GTGCAAGTTCCGGCAGATTAAAAGCTAGCTAGGGGTTGTTAGGCATTACGTGTATTCGGTCCATTGATCCAGATTGGTATATTCATGTTGTGTTCTGTTGAATTCTGCCCCTTAGAGGTTTTACCATTTCGGTTGTAATCTTAAAGTATCCCTGCTTGCACGTGACACCCAGCGCCTGTTCAACAGGGGTAGCTTCTAAGGCCATATATACCTGATAATCATTAGTAAATGGCCTAGCCTTATTAGTAGCTAGTACTTAACCTCGATTTGGTTCTTAATCAAAGAAGCTACTGTAGAATGGTTAATAAAGTTTTACCTGGTAACCTAT
>JCP043_chr10:2103046-2103089
CTGACAAAACTACTTACACACCTGCGAATACTTTTTGCCCCCC
>JCP043_chr10:2111171-2111214
GGGGGCAAAAAGTATTCGCAGGTGTGTAAGTAGTTTTGTCAGC
>JCP043_chr10:2111297-2111625
[truncated: 7,402,322 more chars]
