# Supplementary material for: Assembling telomere-to-telomere genomes of Fusarium oxysporum f. sp. lactucae provides a roadmap for studying genome and phenotype evolution
Source: BMC Genomics. 2026 Apr 7;27:406. doi: 10.1186/s12864-026-12744-5 (PMC13104227; doi:10.1186/s12864-026-12744-5)
Supplement: Supplementary file 2 — Supplementary Material 2: DNA sequences of uncharacterized repeats in JCP043 and AT141. DNA sequences of SIX8 from 27 F. oxysporum isolates used in this study. DNA sequences of SIX9 (SIX9.1, SIX9.2, SIX9.3 and SIX9.4) from 72 F. oxysporum isolates used in this study. DNA sequences of SIX14 from 61 F. oxysporum isolates used in this study. DNA sequences of race 1-specific genes. DNA sequences of race 4-specific genes. MUMer analysis for chromosome alignment between JCP043/AT141 and Fol4287 showing the boundaries between core and accessory regions of the chromosome. [file 12864_2026_12744_MOESM2_ESM.zip › 12864_2026_12744_MOESM2_ESM-updated/Supplementary File S5.fasta]

>lycopersici_SIX14_reference_KC701452.1
ATGCATACCGAGTATTTATTTCTACTTTTGATCCCAATGGGGGCTGTGTCGCAGCGTATCCTCGGCTGCCGCATGCCGAA
CGGATCCTTAAACCCAAGTCCCAATATATGTAACCAAGCAGGAGGTAGTTTCAGGTCGGGATCGCGAGGGTGCTGCACCC
GGAACACCCGGGACGGTCCCGTTGTCACTGAATCCCGATTCATCAGCGGATGTAATAAAAATGGTGGTTTTGTCAGTTCC
AAAGAGATTCTAGCCACCAGCTGTTAA
>lactucae_race1_2a_SIX14
ATGCATTTCCACTATGTATTTCTTCTTTTTCTCCCTGCTGGAGCTCTGTCGCAGCGGGCTCTCGGCTGCCGCATGCCTAA
TGGCTCCCTGAACCCAAGTGAACGCATTTGCCTAGACGCAGGTGGTGGTTTTTTAACGGCATCCGCAAGTATAGCATTAC
CAATAGAGATGGTCCAGAACTAATAACTTTTAAGAGAGCCTGTTGTACTGGGGGTGCTGGGAACAGTCCCGTTCTTACTG
AAGCCCGATTCATCAAAGGATGTAATGATAACGGCGGTTCTGTTGGCCCTAATGAAATTGTATTTCCTAGCTGTTAA
>lactucae_race1_6-14_SIX14
ATGCATTTCCACTATGTATTTCTTCTTTTTCTCCCTGCTGGAGCTCTGTCGCAGCGGGCTCTCGGCTGCCGCATGCCTAA
TGGCTCCCTGAACCCAAGTGAACGCATTTGCCTAGACGCAGGTGGTGGTTTTTTAACGGCATCCGCAAGTATAGCATTAC
CAATAGAGATGGTCCAGAACTAATAACTTTTAAGAGAGCCTGTTGTACTGGGGGTGCTGGGAACAGTCCCGTTCTTACTG
AAGCCCGATTCATCAAAGGATGTAATGATAACGGCGGTTCTGTTGGCCCTAATGAAATTGTATTTCCTAGCTGTTAA
>lactucae_race1_7-14_SIX14
ATGCATTTCCACTATGTATTTCTTCTTTTTCTCCCTGCTGGAGCTCTGTCGCAGCGGGCTCTCGGCTGCCGCATGCCTAA
TGGCTCCCTGAACCCAAGTGAACGCATTTGCCTAGACGCAGGTGGTGGTTTTTTAACGGCATCCGCAAGTATAGCATTAC
CAATAGAGATGGTCCAGAACTAATAACTTTTAAGAGAGCCTGTTGTACTGGGGGTGCTGGGAACAGTCCCGTTCTTACTG
AAGCCCGATTCATCAAAGGATGTAATGATAACGGCGGTTCTGTTGGCCCTAATGAAATTGTATTTCCTAGCTGTTAA
>lactucae_race1_20a_SIX14
ATGCATTTCCACTATGTATTTCTTCTTTTTCTCCCTGCTGGAGCTCTGTCGCAGCGGGCTCTCGGCTGCCGCATGCCTAA
TGGCTCCCTGAACCCAAGTGAACGCATTTGCCTAGACGCAGGTGGTGGTTTTTTAACGGCATCCGCAAGTATAGCATTAC
CAATAGAGATGGTCCAGAACTAATAACTTTTAAGAGAGCCTGTTGTACTGGGGGTGCTGGGAACAGTCCCGTTCTTACTG
AAGCCCGATTCATCAAAGGATGTAATGATAACGGCGGTTCTGTTGGCCCTAATGAAATTGTATTTCCTAGCTGTTAA
>lactucae_race1_45a_SIX14
ATGCATTTCCACTATGTATTTCTTCTTTTTCTCCCTGCTGGAGCTCTGTCGCAGCGGGCTCTCGGCTGCCGCATGCCTAA
TGGCTCCCTGAACCCAAGTGAACGCATTTGCCTAGACGCAGGTGGTGGTTTTTTAACGGCATCCGCAAGTATAGCATTAC
CAATAGAGATGGTCCAGAACTAATAACTTTTAAGAGAGCCTGTTGTACTGGGGGTGCTGGGAACAGTCCCGTTCTTACTG
AAGCCCGATTCATCAAAGGATGTAATGATAACGGCGGTTCTGTTGGCCCTAATGAAATTGTATTTCCTAGCTGTTAA
>lactucae_race1_50a_SIX14
ATGCATTTCCACTATGTATTTCTTCTTTTTCTCCCTGCTGGAGCTCTGTCGCAGCGGGCTCTCGGCTGCCGCATGCCTAA
TGGCTCCCTGAACCCAAGTGAACGCATTTGCCTAGACGCAGGTGGTGGTTTTTTAACGGCATCCGCAAGTATAGCATTAC
CAATAGAGATGGTCCAGAACTAATAACTTTTAAGAGAGCCTGTTGTACTGGGGGTGCTGGGAACAGTCCCGTTCTTACTG
AAGCCCGATTCATCAAAGGATGTAATGATAACGGCGGTTCTGTTGGCCCTAATGAAATTGTATTTCCTAGCTGTTAA
>lactucae_race1_52a_SIX14
ATGCATTTCCACTATGTATTTCTTCTTTTTCTCCCTGCTGGAGCTCTGTCGCAGCGGGCTCTCGGCTGCCGCATGCCTAA
TGGCTCCCTGAACCCAAGTGAACGCATTTGCCTAGACGCAGGTGGTGGTTTTTTAACGGCATCCGCAAGTATAGCATTAC
CAATAGAGATGGTCCAGAACTAATAACTTTTAAGAGAGCCTGTTGTACTGGGGGTGCTGGGAACAGTCCCGTTCTTACTG
AAGCCCGATTCATCAAAGGATGTAATGATAACGGCGGTTCTGTTGGCCCTAATGAAATTGTATTTCCTAGCTGTTAA
>lactucae_race1_53a_SIX14
ATGCATTTCCACTATGTATTTCTTCTTTTTCTCCCTGCTGGAGCTCTGTCGCAGCGGGCTCTCGGCTGCCGCATGCCTAA
TGGCTCCCTGAACCCAAGTGAACGCATTTGCCTAGACGCAGGTGGTGGTTTTTTAACGGCATCCGCAAGTATAGCATTAC
CAATAGAGATGGTCCAGAACTAATAACTTTTAAGAGAGCCTGTTGTACTGGGGGTGCTGGGAACAGTCCCGTTCTTACTG
AAGCCCGATTCATCAAAGGATGTAATGATAACGGCGGTTCTGTTGGCCCTAATGAAATTGTATTTCCTAGCTGTTAA
>lactucae_race1_58a_SIX14
ATGCATTTCCACTATGTATTTCTTCTTTTTCTCCCTGCTGGAGCTCTGTCGCAGCGGGCTCTCGGCTGCCGCATGCCTAA
TGGCTCCCTGAACCCAAGTGAACGCATTTGCCTAGACGCAGGTGGTGGTTTTTTAACGGCATCCGCAAGTATAGCATTAC
CAATAGAGATGGTCCAGAACTAATAACTTTTAAGAGAGCCTGTTGTACTGGGGGTGCTGGGAACAGTCCCGTTCTTACTG
AAGCCCGATTCATCAAAGGATGTAATGATAACGGCGGTTCTGTTGGCCCTAATGAAATTGTATTTCCTAGCTGTTAA
>lactucae_race1_74a_SIX14
ATGCATTTCCACTATGTATTTCTTCTTTTTCTCCCTGCTGGAGCTCTGTCGCAGCGGGCTCTCGGCTGCCGCATGCCTAA
TGGCTCCCTGAACCCAAGTGAACGCATTTGCCTAGACGCAGGTGGTGGTTTTTTAACGGCATCCGCAAGTATAGCATTAC
CAATAGAGATGGTCCAGAACTAATAACTTTTAAGAGAGCCTGTTGTACTGGGGGTGCTGGGAACAGTCCCGTTCTTACTG
AAGCCCGATTCATCAAAGGATGTAATGATAACGGCGGTTCTGTTGGCCCTAATGAAATTGTATTTCCTAGCTGTTAA
>lactucae_race1_AC013_SIX14
ATGCATTTCCACTATGTATTTCTTCTTTTTCTCCCTGCTGGAGCTCTGTCGCAGCGGGCTCTCGGCTGCCGCATGCCTAA
TGGCTCCCTGAACCCAAGTGAACGCATTTGCCTAGACGCAGGTGGTGGTTTTTTAACGGCATCCGCAAGTATAGCATTAC
CAATAGAGATGGTCCAGAACTAATAACTTTTAAGAGAGCCTGTTGTACTGGGGGTGCTGGGAACAGTCCCGTTCTTACTG
AAGCCCGATTCATCAAAGGATGTAATGATAACGGCGGTTCTGTTGGCCCTAATGAAATTGTATTTCCTAGCTGTTAA
>lactucae_race1_AJ520_SIX14_two_identical_copies
ATGCATTTCCACTATGTATTTCTTCTTTTTCTCCCTGCTGGAGCTCTGTCGCAGCGGGCTCTCGGCTGCCGCATGCCTAA
TGGCTCCCTGAACCCAAGTGAACGCATTTGCCTAGACGCAGGTGGTGGTTTTTTAACGGCATCCGCAAGTATAGCATTAC
CAATAGAGATGGTCCAGAACTAATAACTTTTAAGAGAGCCTGTTGTACTGGGGGTGCTGGGAACAGTCCCGTTCTTACTG
AAGCCCGATTCATCAAAGGATGTAATGATAACGGCGGTTCTGTTGGCCCTAATGAAATTGTATTTCCTAGCTGTTAA
>lactucae_race1_AJ718_SIX14_two_identical_copies
ATGCATTTCCACTATGTATTTCTTCTTTTTCTCCCTGCTGGAGCTCTGTCGCAGCGGGCTCTCGGCTGCCGCATGCCTAA
TGGCTCCCTGAACCCAAGTGAACGCATTTGCCTAGACGCAGGTGGTGGTTTTTTAACGGCATCCGCAAGTATAGCATTAC
CAATAGAGATGGTCCAGAACTAATAACTTTTAAGAGAGCCTGTTGTACTGGGGGTGCTGGGAACAGTCCCGTTCTTACTG
AAGCCCGATTCATCAAAGGATGTAATGATAACGGCGGTTCTGTTGGCCCTAATGAAATTGTATTTCCTAGCTGTTAA
>lactucae_race1_AJ865_SIX14_two_identical_copies
ATGCATTTCCACTATGTATTTCTTCTTTTTCTCCCTGCTGGAGCTCTGTCGCAGCGGGCTCTCGGCTGCCGCATGCCTAA
TGGCTCCCTGAACCCAAGTGAACGCATTTGCCTAGACGCAGGTGGTGGTTTTTTAACGGCATCCGCAAGTATAGCATTAC
CAATAGAGATGGTCCAGAACTAATAACTTTTAAGAGAGCCTGTTGTACTGGGGGTGCTGGGAACAGTCCCGTTCTTACTG
AAGCCCGATTCATCAAAGGATGTAATGATAACGGCGGTTCTGTTGGCCCTAATGAAATTGTATTTCCTAGCTGTTAA
>lactucae_race1_AL010_SIX14
ATGCATTTCCACTATGTATTTCTTCTTTTTCTCCCTGCTGGAGCTCTGTCGCAGCGGGCTCTCGGCTGCCGCATGCCTAA
TGGCTCCCTGAACCCAAGTGAACGCATTTGCCTAGACGCAGGTGGTGGTTTTTTAACGGCATCCGCAAGTATAGCATTAC
CAATAGAGATGGTCCAGAACTAATAACTTTTAAGAGAGCCTGTTGTACTGGGGGTGCTGGGAACAGTCCCGTTCTTACTG
AAGCCCGATTCATCAAAGGATGTAATGATAACGGCGGTTCTGTTGGCCCTAATGAAATTGTATTTCCTAGCTGTTAA
>lactucae_race1_AM163_SIX14
ATGCATTTCCACTATGTATTTCTTCTTTTTCTCCCTGCTGGAGCTCTGTCGCAGCGGGCTCTCGGCTGCCGCATGCCTAA
TGGCTCCCTGAACCCAAGTGAACGCATTTGCCTAGACGCAGGTGGTGGTTTTTTAACGGCATCCGCAAGTATAGCATTAC
CAATAGAGATGGTCCAGAACTAATAACTTTTAAGAGAGCCTGTTGTACTGGGGGTGCTGGGAACAGTCCCGTTCTTACTG
AAGCCCGATTCATCAAAGGATGTAATGATAACGGCGGTTCTGTTGGCCCTAATGAAATTGTATTTCCTAGCTGTTAA
>lactucae_race1_AP057_SIX14
ATGCATTTCCACTATGTATTTCTTCTTTTTCTCCCTGCTGGAGCTCTGTCGCAGCGGGCTCTCGGCTGCCGCATGCCTAA
TGGCTCCCTGAACCCAAGTGAACGCATTTGCCTAGACGCAGGTGGTGGTTTTTTAACGGCATCCGCAAGTATAGCATTAC
CAATAGAGATGGTCCAGAACTAATAACTTTTAAGAGAGCCTGTTGTACTGGGGGTGCTGGGAACAGTCCCGTTCTTACTG
AAGCCCGATTCATCAAAGGATGTAATGATAACGGCGGTTCTGTTGGCCCTAATGAAATTGTATTTCCTAGCTGTTAA
>lactucae_race1_AP068_SIX14
ATGCATTTCCACTATGTATTTCTTCTTTTTCTCCCTGCTGGAGCTCTGTCGCAGCGGGCTCTCGGCTGCCGCATGCCTAA
TGGCTCCCTGAACCCAAGTGAACGCATTTGCCTAGACGCAGGTGGTGGTTTTTTAACGGCATCCGCAAGTATAGCATTAC
CAATAGAGATGGTCCAGAACTAATAACTTTTAAGAGAGCCTGTTGTACTGGGGGTGCTGGGAACAGTCCCGTTCTTACTG
AAGCCCGATTCATCAAAGGATGTAATGATAACGGCGGTTCTGTTGGCCCTAATGAAATTGTATTTCCTAGCTGTTAA
>lactucae_race1_AS147_SIX14
ATGCATTTCCACTATGTATTTCTTCTTTTTCTCCCTGCTGGAGCTCTGTCGCAGCGGGCTCTCGGCTGCCGCATGCCTAA
TGGCTCCCTGAACCCAAGTGAACGCATTTGCCTAGACGCAGGTGGTGGTTTTTTAACGGCATCCGCAAGTATAGCATTAC
CAATAGAGATGGTCCAGAACTAATAACTTTTAAGAGAGCCTGTTGTACTGGGGGTGCTGGGAACAGTCCCGTTCTTACTG
AAGCCCGATTCATCAAAGGATGTAATGATAACGGCGGTTCTGTTGGCCCTAATGAAATTGTATTTCCTAGCTGTTAA
>lactucae_race1_AT142_SIX14
ATGCATTTCCACTATGTATTTCTTCTTTTTCTCCCTGCTGGAGCTCTGTCGCAGCGGGCTCTCGGCTGCCGCATGCCTAA
TGGCTCCCTGAACCCAAGTGAACGCATTTGCCTAGACGCAGGTGGTGGTTTTTTAACGGCATCCGCAAGTATAGCATTAC
CAATAGAGATGGTCCAGAACTAATAACTTTTAAGAGAGCCTGTTGTACTGGGGGTGCTGGGAACAGTCCCGTTCTTACTG
AAGCCCGATTCATCAAAGGATGTAATGATAACGGCGGTTCTGTTGGCCCTAATGAAATTGTATTTCCTAGCTGTTAA
>lactucae_race1_Fol321_SIX14
ATGCATTTCCACTATGTATTTCTTCTTTTTCTCCCTGCTGGAGCTCTGTCGCAGCGGGCTCTCGGCTGCCGCATGCCTAA
TGGCTCCCTGAACCCAAGTGAACGCATTTGCCTAGACGCAGGTGGTGGTTTTTTAACGGCATCCGCAAGTATAGCATTAC
CAATAGAGATGGTCCAGAACTAATAACTTTTAAGAGAGCCTGTTGTACTGGGGGTGCTGGGAACAGTCCCGTTCTTACTG
AAGCCCGATTCATCAAAGGATGTAATGATAACGGCGGTTCTGTTGGCCCTAATGAAATTGTATTTCCTAGCTGTTAA
>lactucae_race1_Fol621s_SIX14
ATGCATTTCCACTATGTATTTCTTCTTTTTCTCCCTGCTGGAGCTCTGTCGCAGCGGGCTCTCGGCTGCCGCATGCCTAA
TGGCTCCCTGAACCCAAGTGAACGCATTTGCCTAGACGCAGGTGGTGGTTTTTTAACGGCATCCGCAAGTATAGCATTAC
CAATAGAGATGGTCCAGAACTAATAACTTTTAAGAGAGCCTGCTGTACTGGGGGTGCTGGGAACAGTCCCGTTCTTACTG
AAGCCCGATTCATCAAAGGATGTAATGATAACGGCGGTTCTGTTGGCCCTAATGAAATTGTATTTCCTAGCTGTTAA
>lactucae_race1_GL1546_SIX14
ATGCATTTCCACTATGTATTTCTTCTTTTTCTCCCTGCTGGAGCTCTGTCGCAGCGGGCTCTCGGCTGCCGCATGCCTAA
TGGCTCCCTGAACCCAAGTGAACGCATTTGCCTAGACGCAGGTGGTGGTTTTTTAACGGCATCCGCAAGTATAGCATTAC
CAATAGAGATGGTCCAGAACTAATAACTTTTAAGAGAGCCTGTTGTACTGGGGGTGCTGGGAACAGTCCCGTTCTTACTG
AAGCCCGATTCATCAAAGGATGTAATGATAACGGCGGTTCTGTTGGCCCTAATGAAATTGTATTTCCTAGCTGTTAA
>lactucae_race1_GL1692_SIX14
ATGCATTTCCACTATGTATTTCTTCTTTTTCTCCCTGCTGGAGCTCTGTCGCAGCGGGCTCTCGGCTGCCGCATGCCTAA
TGGCTCCCTGAACCCAAGTGAACGCATTTGCCTAGACGCAGGTGGTGGTTTTTTAACGGCATCCGCAAGTATAGCATTAC
CAATAGAGATGGTCCAGAACTAATAACTTTTAAGAGAGCCTGTTGTACTGGGGGTGCTGGGAACAGTCCCGTTCTTACTG
AAGCCCGATTCATCAAAGGATGTAATGATAACGGCGGTTCTGTTGGCCCTAATGAAATTGTATTTCCTAGCTGTTAA
>lactucae_race1_GL1693_SIX14
ATGCATTTCCACTATGTATTTCTTCTTTTTCTCCCTGCTGGAGCTCTGTCGCAGCGGGCTCTCGGCTGCCGCATGCCTAA
TGGCTCCCTGAACCCAAGTGAACGCATTTGCCTAGACGCAGGTGGTGGTTTTTTAACGGCATCCGCAAGTATAGCATTAC
CAATAGAGATGGTCCAGAACTAATAACTTTTAAGAGAGCCTGTTGTACTGGGGGTGCTGGGAACAGTCCCGTTCTTACTG
AAGCCCGATTCATCAAAGGATGTAATGATAACGGCGGTTCTGTTGGCCCTAATGAAATTGTATTTCCTAGCTGTTAA
>lactucae_race1_GL1815_SIX14
ATGCATTTCCACTATGTATTTCTTCTTTTTCTCCCTGCTGGAGCTCTGTCGCAGCGGGCTCTCGGCTGCCGCATGCCTAA
TGGCTCCCTGAACCCAAGTGAACGCATTTGCCTAGACGCAGGTGGTGGTTTTTTAACGGCATCCGCAAGTATAGCATTAC
CAATAGAGATGGTCCAGAACTAATAACTTTTAAGAGAGCCTGTTGTACTGGGGGTGCTGGGAACAGTCCCGTTCTTACTG
AAGCCCGATTCATCAAAGGATGTAATGATAACGGCGGTTCTGTTGGCCCTAATGAAATTGTATTTCCTAGCTGTTAA
>lactucae_race1_JCP024_SIX14
ATGCATTTCCACTATGTATTTCTTCTTTTTCTCCCTGCTGGAGCTCTGTCGCAGCGGGCTCTCGGCTGCCGCATGCCTAA
TGGCTCCCTGAACCCAAGTGAACGCATTTGCCTAGACGCAGGTGGTGGTTTTTTAACGGCATCCGCAAGTATAGCATTAC
CAATAGAGATGGTCCAGAACTAATAACTTTTAAGAGAGCCTGTTGTACTGGGGGTGCTGGGAACAGTCCCGTTCTTACTG
AAGCCCGATTCATCAAAGGATGTAATGATAACGGCGGTTCTGTTGGCCCTAATGAAATTGTATTTCCTAGCTGTTAA
>lactucae_race1_JCP043_SIX14
ATGCATTTCCACTATGTATTTCTTCTTTTTCTCCCTGCTGGAGCTCTGTCGCAGCGGGCTCTCGGCTGCCGCATGCCTAA
TGGCTCCCTGAACCCAAGTGAACGCATTTGCCTAGACGCAGGTGGTGGTTTTTTAACGGCATCCGCAAGTATAGCATTAC
CAATAGAGATGGTCCAGAACTAATAACTTTTAAGAGAGCCTGTTGTACTGGGGGTGCTGGGAACAGTCCCGTTCTTACTG
AAGCCCGATTCATCAAAGGATGTAATGATAACGGCGGTTCTGTTGGCCCTAATGAAATTGTATTTCCTAGCTGTTAA
>lactucae_race1_JCP053_SIX14
ATGCATTTCCACTATGTATTTCTTCTTTTTCTCCCTGCTGGAGCTCTGTCGCAGCGGGCTCTCGGCTGCCGCATGCCTAA
TGGCTCCCTGAACCCAAGTGAACGCATTTGCCTAGACGCAGGTGGTGGTTTTTTAACGGCATCCGCAAGTATAGCATTAC
CAATAGAGATGGTCCAGAACTAATAACTTTTAAGAGAGCCTGTTGTACTGGGGGTGCTGGGAACAGTCCCGTTCTTACTG
AAGCCCGATTCATCAAAGGATGTAATGATAACGGCGGTTCTGTTGGCCCTAATGAAATTGTATTTCCTAGCTGTTAA
>lactucae_race1_JCP293_SIX14
ATGCATTTCCACTATGTATTTCTTCTTTTTCTCCCTGCTGGAGCTCTGTCGCAGCGGGCTCTCGGCTGCCGCATGCCTAA
TGGCTCCCTGAACCCAAGTGAACGCATTTGCCTAGACGCAGGTGGTGGTTTTTTAACGGCATCCGCAAGTATAGCATTAC
CAATAGAGATGGTCCAGAACTAATAACTTTTAAGAGAGCCTGTTGTACTGGGGGTGCTGGGAACAGTCCCGTTCTTACTG
AAGCCCGATTCATCAAAGGATGTAATGATAACGGCGGTTCTGTTGGCCCTAATGAAATTGTATTTCCTAGCTGTTAA
>lactucae_race1_JCP360_SIX14
ATGCATTTCCACTATGTATTTCTTCTTTTTCTCCCTGCTGGAGCTCTGTCGCAGCGGGCTCTCGGCTGCCGCATGCCTAA
TGGCTCCCTGAACCCAAGTGAACGCATTTGCCTAGACGCAGGTGGTGGTTTTTTAACGGCATCCGCAAGTATAGCATTAC
CAATAGAGATGGTCCAGAACTAATAACTTTTAAGAGAGCCTGTTGTACTGGGGGTGCTGGGAACAGTCCCGTTCTTACTG
AAGCCCGATTCATCAAAGGATGTAATGATAACGGCGGTTCTGTTGGCCCTAATGAAATTGTATTTCCTAGCTGTTAA
>lactucae_race1_JCP381_SIX14
ATGCATTTCCACTATGTATTTCTTCTTTTTCTCCCTGCTGGAGCTCTGTCGCAGCGGGCTCTCGGCTGCCGCATGCCTAA
TGGCTCCCTGAACCCAAGTGAACGCATTTGCCTAGACGCAGGTGGTGGTTTTTTAACGGCATCCGCAAGTATAGCATTAC
CAATAGAGATGGTCCAGAACTAATAACTTTTAAGAGAGCCTGTTGTACTGGGGGTGCTGGGAACAGTCCCGTTCTTACTG
AAGCCCGATTCATCAAAGGATGTAATGATAACGGCGGTTCTGTTGGCCCTAATGAAATTGTATTTCCTAGCTGTTAA
>lactucae_race1_Mya_SIX14
ATGCATTTCCACTATGTATTTCTTCTTTTTCTCCCTGCTGGAGCTCTGTCGCAGCGGGCTCTCGGCTGCCGCATGCCTAA
TGGCTCCCTGAACCCAAGTGAACGCATTTGCCTAGACGCAGGTGGTGGTTTTTTAACGGCATCCGCAAGTATAGCATTAC
CAATAGAGATGGTCCAGAACTAATAACTTTTAAGAGAGCCTGTTGTACTGGGGGTGCTGGGAACAGTCCCGTTCTTACTG
AAGCCCGATTCATCAAAGGATGTAATGATAACGGCGGTTCTGTTGGCCCTAATGAAATTGTATTTCCTAGCTGTTAA
>lactucae_race1_SB1-1_SIX14
ATGCATTTCCACTATGTATTTCTTCTTTTTCTCCCTGCTGGAGCTCTGTCGCAGCGGGCTCTCGGCTGCCGCATGCCTAA
TGGCTCCCTGAACCCAAGTGAACGCATTTGCCTAGACGCAGGTGGTGGTTTTTTAACGGCATCCGCAAGTATAGCATTAC
CAATAGAGATGGTCCAGAACTAATAACTTTTAAGAGAGCCTGTTGTACTGGGGGTGCTGGGAACAGTCCCGTTCTTACTG
AAGCCCGATTCATCAAAGGATGTAATGATAACGGCGGTTCTGTTGGCCCTAATGAAATTGTATTTCCTAGCTGTTAA
>lactucae_race1_variant_VSP-0794_SIX14
ATGCATTTCCACTATGTATTTCTTCTTTTTCTCCCTGCTGGAGCTCTGTCGCAGCGGGCTCTCGGCTGCCGCATGCCTAA
TGGCTCCCTGAACCCAAGTGAACGCATTTGCCTAGACGCAGGTGGTGGTTTTTTAACGGCATCCGCAAGTATAGCATTAC
CAATAGAGATGGTCCAGAACTAATAACTTTTAAGAGAGCCTGTTGTACTGGGGGTGCTGGGAACAGTCCCGTTCTTACTG
AAGCCCGATTCATCAAAGGATGTAATGATAACGGCGGTTCTGTTGGCCCTAATGAAATTGTATTTCCTAGCTGTTAA
>lactucae_race1_variant_VSP-0916_SIX14
ATGCATTTCCACTATGTATTTCTTCTTTTTCTCCCTGCTGGAGCTCTGTCGCAGCGGGCTCTCGGCTGCCGCATGCCTAA
TGGCTCCCTGAACCCAAGTGAACGCATTTGCCTAGACGCAGGTGGTGGTTTTTTAACGGCATCCGCAAGTATAGCATTAC
CAATAGAGATGGTCCAGAACTAATAACTTTTAAGAGAGCCTGCTGTACTGGGGGTGCTGGGAACAGTCCCGTTCTTACTG
AAGCCCGATTCATCAAAGGATGTAATGATAACGGCGGTTCTGTTGGCCCTAATGAAATTGTATTTCCTAGCTGTTAA
>lactucae_race2_F9501_SIX14
ATGCATTTCCACTATGTATTTCTTCTTTTTCTCCCTGCTGGAGCTCTGTCGCAGCGGGCTCTCGGCTGCCGCATGCCTAA
TGGCTCCCTGAACCCAAGTGAACGCATTTGCCTAGACGCAGGTGGTGGTTTTTTAACGGCATCCGCAAGTATAGCATTAC
CAATAGAGATGGTCCAGAACTAATAACTTTTAAGAGAGCCTGTTGTACTGGGGGTGCTGGGAACAGTCCCGTTCTTACTG
AAGCCCGATTCATCAAAGGATGTAATGATAACGGCGGTTCTGTTGGCCCTAATGAAATTGTATTTCCTAGCTGTTAA
>lactucae_race3_FLK1001_SIX14
ATGCATTTCCACTATGTATTTCTTCTTTTTCTCCCTGCTGGAGCTCTGTCGCAGCGGGCTCTCGGCTGCCGCATGCCTAA
TGGCTCCCTGAACCCAAGTGAACGCATTTGCCTAGACGCAGGTGGTGGTTTTTTAACGGCATCCGCAAGTATAGCATTAC
CAATAGAGATGGTCCAGAACTAATAACTTTTAAGAGAGCCTGTTGTACTGGGGGTGCTGGGAACAGTCCCGTTCTTACTG
AAGCCCGATTCATCAAAGGATGTAATGATAACGGCGGTTCTGTTGGCCCTAATGAAATTGTATTTCCTAGCTGTTAA
>lactucae_race4_888_SIX14
ATGCATTTCCACTATGTATTTCTTCTTTTTCTCCCTGCTGGAGCTCTGTCGCAGCGGGCTCTCGGCTGCCGCATGCCTAA
TGGCTCCCTGAACCCAAGTGAACGCATTTGCCTAGACGCAGGTGGTGGTTTTTTAACGGCATCCGCAAGTATAGCATTAC
CAATAGAGATGGTCCAGAACTAATAACTTTTAAGAGAGCCTGTTGTACTGGGGGTGCTGGGAACAGTCCCGTTCTTACTG
AAGCCCGATTCATCAAAGGATGTAATGATAACGGCGGTTCTGTTGGCCCTAATGAAATTGTATTTCCTAGCTGTTAA
>lactucae_race4_AG038_SIX14
ATGCATTTCCACTATGTATTTCTTCTTTTTCTCCCTGCTGGAGCTCTGTCGCAGCGGGCTCTCGGCTGCCGCATGCCTAA
TGGCTCCCTGAACCCAAGTGAACGCATTTGCCTAGACGCAGGTGGTGGTTTTTTAACGGCATCCGCAAGTATAGCATTAC
CAATAGAGATGGTCCAGAACTAATAACTTTTAAGAGAGCCTGTTGTACTGGGGGTGCTGGGAACAGTCCCGTTCTTACTG
AAGCCCGATTCATCAAAGGATGTAATGATAACGGCGGTTCTGTTGGCCCTAATGAAATTGTATTTCCTAGCTGTTAA
>lactucae_race4_AJ516_SIX14
ATGCATTTCCACTATGTATTTCTTCTTTTTCTCCCTGCTGGAGCTCTGTCGCAGCGGGCTCTCGGCTGCCGCATGCCTAA
TGGCTCCCTGAACCCAAGTGAACGCATTTGCCTAGACGCAGGTGGTGGTTTTTTAACGGCATCCGCAAGTATAGCATTAC
CAATAGAGATGGTCCAGAACTAATAACTTTTAAGAGAGCCTGTTGTACTGGGGGTGCTGGGAACAGTCCCGTTCTTACTG
AAGCCCGATTCATCAAAGGATGTAATGATAACGGCGGTTCTGTTGGCCCTAATGAAATTGTATTTCCTAGCTGTTAA
>lactucae_race4_AJ592_SIX14
ATGCATTTCCACTATGTATTTCTTCTTTTTCTCCCTGCTGGAGCTCTGTCGCAGCGGGCTCTCGGCTGCCGCATGCCTAA
TGGCTCCCTGAACCCAAGTGAACGCATTTGCCTAGACGCAGGTGGTGGTTTTTTAACGGCATCCGCAAGTATAGCATTAC
CAATAGAGATGGTCCAGAACTAATAACTTTTAAGAGAGCCTGTTGTACTGGGGGTGCTGGGAACAGTCCCGTTCTTACTG
AAGCCCGATTCATCAAAGGATGTAATGATAACGGCGGTTCTGTTGGCCCTAATGAAATTGTATTTCCTAGCTGTTAA
>lactucae_race4_AJ705_SIX14
ATGCATTTCCACTATGTATTTCTTCTTTTTCTCCCTGCTGGAGCTCTGTCGCAGCGGGCTCTCGGCTGCCGCATGCCTAA
TGGCTCCCTGAACCCAAGTGAACGCATTTGCCTAGACGCAGGTGGTGGTTTTTTAACGGCATCCGCAAGTATAGCATTAC
CAATAGAGATGGTCCAGAACTAATAACTTTTAAGAGAGCCTGTTGTACTGGGGGTGCTGGGAACAGTCCCGTTCTTACTG
AAGCCCGATTCATCAAAGGATGTAATGATAACGGCGGTTCTGTTGGCCCTAATGAAATTGTATTTCCTAGCTGTTAA
>lactucae_race4_AL088_SIX14
ATGCATTTCCACTATGTATTTCTTCTTTTTCTCCCTGCTGGAGCTCTGTCGCAGCGGGCTCTCGGCTGCCGCATGCCTAA
TGGCTCCCTGAACCCAAGTGAACGCATTTGCCTAGACGCAGGTGGTGGTTTTTTAACGGCATCCGCAAGTATAGCATTAC
CAATAGAGATGGTCCAGAACTAATAACTTTTAAGAGAGCCTGTTGTACTGGGGGTGCTGGGAACAGTCCCGTTCTTACTG
AAGCCCGATTCATCAAAGGATGTAATGATAACGGCGGTTCTGTTGGCCCTAATGAAATTGTATTTCCTAGCTGTTAA
>lactucae_race4_AL127_SIX14
ATGCATTTCCACTATGTATTTCTTCTTTTTCTCCCTGCTGGAGCTCTGTCGCAGCGGGCTCTCGGCTGCCGCATGCCTAA
TGGCTCCCTGAACCCAAGTGAACGCATTTGCCTAGACGCAGGTGGTGGTTTTTTAACGGCATCCGCAAGTATAGCATTAC
CAATAGAGATGGTCCAGAACTAATAACTTTTAAGAGAGCCTGTTGTACTGGGGGTGCTGGGAACAGTCCCGTTCTTACTG
AAGCCCGATTCATCAAAGGATGTAATGATAACGGCGGTTCTGTTGGCCCTAATGAAATTGTATTTCCTAGCTGTTAA
>lactucae_race4_AL185_SIX14
ATGCATTTCCACTATGTATTTCTTCTTTTTCTCCCTGCTGGAGCTCTGTCGCAGCGGGCTCTCGGCTGCCGCATGCCTAA
TGGCTCCCTGAACCCAAGTGAACGCATTTGCCTAGACGCAGGTGGTGGTTTTTTAACGGCATCCGCAAGTATAGCATTAC
CAATAGAGATGGTCCAGAACTAATAACTTTTAAGAGAGCCTGTTGTACTGGGGGTGCTGGGAACAGTCCCGTTCTTACTG
AAGCCCGATTCATCAAAGGATGTAATGATAACGGCGGTTCTGTTGGCCCTAATGAAATTGTATTTCCTAGCTGTTAA
>lactucae_race4_AM020_SIX14
ATGCATTTCCACTATGTATTTCTTCTTTTTCTCCCTGCTGGAGCTCTGTCGCAGCGGGCTCTCGGCTGCCGCATGCCTAA
TGGCTCCCTGAACCCAAGTGAACGCATTTGCCTAGACGCAGGTGGTGGTTTTTTAACGGCATCCGCAAGTATAGCATTAC
CAATAGAGATGGTCCAGAACTAATAACTTTTAAGAGAGCCTGTTGTACTGGGGGTGCTGGGAACAGTCCCGTTCTTACTG
AAGCCCGATTCATCAAAGGATGTAATGATAACGGCGGTTCTGTTGGCCCTAATGAAATTGTATTTCCTAGCTGTTAA
>lactucae_race4_AN072_SIX14
ATGCATTTCCACTATGTATTTCTTCTTTTTCTCCCTGCTGGAGCTCTGTCGCAGCGGGCTCTCGGCTGCCGCATGCCTAA
TGGCTCCCTGAACCCAAGTGAACGCATTTGCCTAGACGCAGGTGGTGGTTTTTTAACGGCATCCGCAAGTATAGCATTAC
CAATAGAGATGGTCCAGAACTAATAACTTTTAAGAGAGCCTGTTGTACTGGGGGTGCTGGGAACAGTCCCGTTCTTACTG
AAGCCCGATTCATCAAAGGATGTAATGATAACGGCGGTTCTGTTGGCCCTAATGAAATTGTATTTCCTAGCTGTTAA
>lactucae_race4_AP004_SIX14
ATGCATTTCCACTATGTATTTCTTCTTTTTCTCCCTGCTGGAGCTCTGTCGCAGCGGGCTCTCGGCTGCCGCATGCCTAA
TGGCTCCCTGAACCCAAGTGAACGCATTTGCCTAGACGCAGGTGGTGGTTTTTTAACGGCATCCGCAAGTATAGCATTAC
CAATAGAGATGGTCCAGAACTAATAACTTTTAAGAGAGCCTGTTGTACTGGGGGTGCTGGGAACAGTCCCGTTCTTACTG
AAGCCCGATTCATCAAAGGATGTAATGATAACGGCGGTTCTGTTGGCCCTAATGAAATTGTATTTCCTAGCTGTTAA
>lactucae_race4_AP114_SIX14
ATGCATTTCCACTATGTATTTCTTCTTTTTCTCCCTGCTGGAGCTCTGTCGCAGCGGGCTCTCGGCTGCCGCATGCCTAA
TGGCTCCCTGAACCCAAGTGAACGCATTTGCCTAGACGCAGGTGGTGGTTTTTTAACGGCATCCGCAAGTATAGCATTAC
CAATAGAGATGGTCCAGAACTAATAACTTTTAAGAGAGCCTGTTGTACTGGGGGTGCTGGGAACAGTCCCGTTCTTACTG
AAGCCCGATTCATCAAAGGATGTAATGATAACGGCGGTTCTGTTGGCCCTAATGAAATTGTATTTCCTAGCTGTTAA
>lactucae_race4_AT141_SIX14
ATGCATTTCCACTATGTATTTCTTCTTTTTCTCCCTGCTGGAGCTCTGTCGCAGCGGGCTCTCGGCTGCCGCATGCCTAA
TGGCTCCCTGAACCCAAGTGAACGCATTTGCCTAGACGCAGGTGGTGGTTTTTTAACGGCATCCGCAAGTATAGCATTAC
CAATAGAGATGGTCCAGAACTAATAACTTTTAAGAGAGCCTGTTGTACTGGGGGTGCTGGGAACAGTCCCGTTCTTACTG
AAGCCCGATTCATCAAAGGATGTAATGATAACGGCGGTTCTGTTGGCCCTAATGAAATTGTATTTCCTAGCTGTTAA
>lactucae_race4_AU042_SIX14
ATGCATTTCCACTATGTATTTCTTCTTTTTCTCCCTGCTGGAGCTCTGTCGCAGCGGGCTCTCGGCTGCCGCATGCCTAA
TGGCTCCCTGAACCCAAGTGAACGCATTTGCCTAGACGCAGGTGGTGGTTTTTTAACGGCATCCGCAAGTATAGCATTAC
CAATAGAGATGGTCCAGAACTAATAACTTTTAAGAGAGCCTGTTGTACTGGGGGTGCTGGGAACAGTCCCGTTCTTACTG
AAGCCCGATTCATCAAAGGATGTAATGATAACGGCGGTTCTGTTGGCCCTAATGAAATTGTATTTCCTAGCTGTTAA
>lactucae_race4_AU069_SIX14
ATGCATTTCCACTATGTATTTCTTCTTTTTCTCCCTGCTGGAGCTCTGTCGCAGCGGGCTCTCGGCTGCCGCATGCCTAA
TGGCTCCCTGAACCCAAGTGAACGCATTTGCCTAGACGCAGGTGGTGGTTTTTTAACGGCATCCGCAAGTATAGCATTAC
CAATAGAGATGGTCCAGAACTAATAACTTTTAAGAGAGCCTGTTGTACTGGGGGTGCTGGGAACAGTCCCGTTCTTACTG
AAGCCCGATTCATCAAAGGATGTAATGATAACGGCGGTTCTGTTGGCCCTAATGAAATTGTATTTCCTAGCTGTTAA
>lactucae_race4_AU078_SIX14
ATGCATTTCCACTATGTATTTCTTCTTTTTCTCCCTGCTGGAGCTCTGTCGCAGCGGGCTCTCGGCTGCCGCATGCCTAA
TGGCTCCCTGAACCCAAGTGAACGCATTTGCCTAGACGCAGGTGGTGGTTTTTTAACGGCATCCGCAAGTATAGCATTAC
CAATAGAGATGGTCCAGAACTAATAACTTTTAAGAGAGCCTGTTGTACTGGGGGTGCTGGGAACAGTCCCGTTCTTACTG
AAGCCCGATTCATCAAAGGATGTAATGATAACGGCGGTTCTGTTGGCCCTAATGAAATTGTATTTCCTAGCTGTTAA
>lactucae_race4_AU122_SIX14
ATGCATTTCCACTATGTATTTCTTCTTTTTCTCCCTGCTGGAGCTCTGTCGCAGCGGGCTCTCGGCTGCCGCATGCCTAA
TGGCTCCCTGAACCCAAGTGAACGCATTTGCCTAGACGCAGGTGGTGGTTTTTTAACGGCATCCGCAAGTATAGCATTAC
CAATAGAGATGGTCCAGAACTAATAACTTTTAAGAGAGCCTGTTGTACTGGGGGTGCTGGGAACAGTCCCGTTCTTACTG
AAGCCCGATTCATCAAAGGATGTAATGATAACGGCGGTTCTGTTGGCCCTAATGAAATTGTATTTCCTAGCTGTTAA
>lactucae_race4_R4_SIX14
ATGCATTTCCACTATGTATTTCTTCTTTTTCTCCCTGCTGGAGCTCTGTCGCAGCGGGCTCTCGGCTGCCGCATGCCTAA
TGGCTCCCTGAACCCAAGTGAACGCATTTGCCTAGACGCAGGTGGTGGTTTTTTAACGGCATCCGCAAGTATAGCATTAC
CAATAGAGATGGTCCAGAACTAATAACTTTTAAGAGAGCCTGTTGTACTGGGGGTGCTGGGAACAGTCCCGTTCTTACTG
AAGCCCGATTCATCAAAGGATGTAATGATAACGGCGGTTCTGTTGGCCCTAATGAAATTGTATTTCCTAGCTGTTAA
>lycopersici_race1_Fol001_SIX14
ATGCATACCGAGTATTTATTTCTACTTTTGATCCCAATGGGGGCTGTGTCGCAGCGTATCCTCGGCTGCCGCATGCCGAA
CGGATCCTTAAACCCAAGTCCCAATATATGTAACCAAGCAGGAGGTAGTTTCAGGTCGGGATCGGTAAGGGCGCCATTAG
CGATATGACGCATTCGGAACTAACAGGAAGTAAGCGAGGGTGCTGCACCCGGAACACCCGGGACGGTCCCGTTGTCACTG
AATCCCGATTCATCAGCGGATGTAATAAAAATGGTGGTTTTGTCAGTTCCAAAGAGATTCTAGCCACCAGCTGTTAA
>lycopersici_race1_Fol010_SIX14
ATGCATACCGAGTATTTATTTCTACTTTTGATCCCAATGGGGGCTGTGTCGCAGCGTATCCTCGGCTGCCGCATGCCGAA
CGGATCCTTAAACCCAAGTCCCAATATATGTAACCAAGCAGGAGGTAGTTTCAGGTCGGGATCGGTAAGGGCGCCATTAG
CGATATGACGCATTCGGAACTAACAGGAAGTAAGCGAGGGTGCTGCACCCGGAACACCCGGGACGGTCCCGTTGTCACTG
AATCCCGATTCATCAGCGGATGTAATAAAAATGGTGGTTTTGTCAGTTCCAAAGAGATTCTAGCCACCAGCTGTTAA
>lycopersici_race2_Fol4287_SIX14
ATGCATACCGAGTATTTATTTCTACTTTTGATCCCAATGGGGGCTGTGTCGCAGCGTATCCTCGGCTGCCGCATGCCGAA
CGGATCCTTAAACCCAAGTCCCAATATATGTAACCAAGCAGGAGGTAGTTTCAGGTCGGGATCGGTAAGGGCGCCATTAG
CGATATGACGCATTCGGAACTAACAGGAAGTAAGCGAGGGTGCTGCACCCGGAACACCCGGGACGGTCCCGTTGTCACTG
AATCCCGATTCATCAGCGGATGTAATAAAAATGGTGGTTTTGTCAGTTCCAAAGAGATTCTAGCCACCAGCTGTTAA
>lycopersici_race3_D11_SIX14
ATGCATACCGAGTATTTATTTCTACTTTTGATCCCAATGGGGGCTGTGTCGCAGCGTATCCTCGGCTGCCGCATGCCGAA
CGGATCCTTAAACCCAAGTCCCAATATATGTAACCAAGCAGGAGGTAGTTTCAGGTCGGGATCGGTAAGGGCGCCATTAG
CGATATGACGCATTCGGAACTAACAGGAAGTAAGCGAGGGTGCTGCACCCGGAACACCCGGGACGGTCCCGTTGTCACTG
AATCCCGATTCATCAGCGGATGTAATAAAAATGGTGGTTTTGTCAGTTCCAAAGAGATTCTAGCCACCAGCTGTTAA
>niveum_150523_SIX14
ATGCATTTCCACTATGTATTTCTTCTTTTTCTCCCTGCTGGAGCTCTGTCGCAGCGGGCTCTCGGCTGCCGCATGCCTAA
TGGCTCCCTGAACCCAAGTGAACGCATTTGCCTAGACGCAGGTGGTGGTTTTTTAACGGCATCGGTAAGTATAGCATTAC
CAATAGAGATGGTCCAGAACTAATAACTTTTAAGAGAGCCTGCTGTACTGGGGGTGCTGGGAACAGTCCCGTTCTTACTG
AAGCCCGATTCATCAAAGGATGTAATGATAACGGCGGTTCTGTTGGCCCTAATGAAATTGTATTTCCTAGCTGTTAA
>niveum_150524_SIX14
ATGCATTTCCACTATGTATTTCTTCTTTTTCTCCCTGCTGGAGCTCTGTCGCAGCGGGCTCTCGGCTGCCGCATGCCTAA
TGGCTCCCTGAACCCAAGTGAACGCATTTGCCTAGACGCAGGTGGTGGTTTTTTAACGGCATCGGTAAGTATAGCATTAC
CAATAGAGATGGTCCAGAACTAATAACTTTTAAGAGAGCCTGCTGTACTGGGGGTGCTGGGAACAGTCCCGTTCTTACTG
AAGCCCGATTCATCAAAGGATGTAATGATAACGGCGGTTCTGTTGGCCCTAATGAAATTGTATTTCCTAGCTGTTAA
