# Supplementary material for: Assembling telomere-to-telomere genomes of Fusarium oxysporum f. sp. lactucae provides a roadmap for studying genome and phenotype evolution
Source: BMC Genomics. 2026 Apr 7;27:406. doi: 10.1186/s12864-026-12744-5 (PMC13104227; doi:10.1186/s12864-026-12744-5)
Supplement: Supplementary file 2 — Supplementary Material 2: DNA sequences of uncharacterized repeats in JCP043 and AT141. DNA sequences of SIX8 from 27 F. oxysporum isolates used in this study. DNA sequences of SIX9 (SIX9.1, SIX9.2, SIX9.3 and SIX9.4) from 72 F. oxysporum isolates used in this study. DNA sequences of SIX14 from 61 F. oxysporum isolates used in this study. DNA sequences of race 1-specific genes. DNA sequences of race 4-specific genes. MUMer analysis for chromosome alignment between JCP043/AT141 and Fol4287 showing the boundaries between core and accessory regions of the chromosome. [file 12864_2026_12744_MOESM2_ESM.zip › 12864_2026_12744_MOESM2_ESM-updated/Supplementary File S7.fasta]

>AT141_000003
TTAGCTGAGAACTCTCTTTGTGATTAGGCTCAACATGTACTCACGGACGAGTAGTCTTGGAAGTGTCCAAGTGCTCGCAAACTGCTCGAGGAGAAAGAGAAGAACCATTTGACAATGCTCGAGGTTAGAGTGGAGAGCAGGGTTTGTGATACCGGCGAATTTCTTGTGAAGATGAACGAAAATGAGTGCGGTGAAAATGATGAAGACCACGGCCGGATCTACATTCAGAGAGAAAGCGCTGTTCCACTGCTCCGATATAGAAGCGATGTCCTGGCATATCTCAAGAACTTGCTGCCAGCTCAGCAGCCATTCATCCCCTTCAACCAAAGAAGCACAGCTCAGAAGCGAGACAAGAAGTCGCGCCATGAGCAAATGCAGGACCGTGATTAATCTTGCATGGTGACTGGAACGTGTCTCATTTGAGAAAACATTGCGCATGGGATTAAGATAGTTCCTCGGAAGAGCAAGACGCAGTGCAGAAAGACGTCGCTCAAGATCAGAGAGAGGCTCCATTGTCTCGCTTGATGACCCTAACATGTGCATTTGCAGCGCTCGGCCGACTTGTCGTGTGGCCGTCGCGGTAATAATGTGAAGATTGAACAGGGATGTTTGATGCGAATCTGAGGTAACGGCGGGGATGAGTTCCCAAAGGCTGTCTGGATGATGCGGTAGAAACAGTTTCGGCTTTTGGGGTCCCTGCTGACTCTCTGGTCTGCAATCCAACTGCTCCTCGCGCACGAGAGCGGTCCGCACAAGTCTATCATCGATCAAATATGGTGTTCCAGACGATAGATTCGCGTACGTGTCCAGGCGATAGACGAACCACCAGACGAGGCGCCATTCCTCAATATCATGACGGCACGTAGCACTCAAACCACCGTTATGAGCGCAGAAATGCTCCAAGCGGTCTAAGCGGTCAAGCCCTATCCAGTATGCCAAGCGGGTGAGTTTTCCGATCCGCATCCAAGCTTGCTGTCCAGGAAATTGATGAAACTCATAGAATGCCAGTAGACAAGCCTTGCGAAATTGGTCAAGTGATATGGAATCGCCACATATGTCTTCCTGGAGTGAACCTGAACTCAACATAAGATCGATGCGAGAGTCAAGGTCGAAGCTGTTGGAGGCAAATCTAAAGCCTAGTAGTTTAGCCGTGATTATGAGCAGGGTCAAGACAAGATCGCGGCTGTATAGAGCATCTTTGAGGCTGGGGAGAAATCGAGCTTTTGAGAAGATGGGAACAGAGTCAAGAACCAT
>AT141_000004
ATGTCGTCCTTCACCCGCCGTATTCGCTTCGAAGGTGAAGAGGATGGTCAACCCTACTTTGCCGACCTCGGATCCGATTTTGATCGGCTGCCCGTGCCAGGGGCCAAGCTCGGTGCATTCAGGTCCATCGATGGGCTCGCCAACAAGACTAAGGCAAAGACTGTAACTATGCGGCGGGTACGTTCTCCTCCGCCTCTCTTCGAGTGTCGAGGCGCGCAATATTCTAAGCTTCATGTAGCTGCTGGCACCTCTTCCGAGAGAGGGAGTTCCGATATATTGCGTAGGCTCAACTTTCGCAGCCACGCTAAGGAAGCAGACGTATGAATACCCAAGGTTAAATGCTCTTGCGGGATCTGACGCCTCAGGACAATCAACAGCTCTCGATTCCGTCATATCCTCCACTATGGACAAAGCCTCCTGCGTCTATCGCACACCCCTCCGAAGACATTCCAGTCAACGACTTCTGCGCCAAAAGCCTTCTGGATTATGAGGTGAGTACGCCTAATAGGCTACTACTACGGTTCTCGTTCCCTAATCGTTCTTTTCAAGCTATAGGGCGAATTGGTATTAGTTATCTCCAAAGAGTGCCGGGATGTGACACCTGAAGATGCCAGGGACTATATCCTGGGGTACACCGTTGGGAATGATCTGTCCTGTCGATTATTCCAACTCCCCAGAAACTCTGGGGGGCAGTTCTTCTTCGCTAAGGCCTTTGATAAGTTTGCACCGATTGGCCCTACGTTGATCAGCCCAGAGGTGTTTGCTAGCAGCCCATCCTTTACCGTTATCACAAGAGTTAATGGCGAGATCCGCCAAGAAGCGGACCTGTGA
>AT141_000006
CTAGGCTGCACCGGTTTCCTGGAAGATTTCGGGCTTGAACACTCCAATTAAAGACGAGTACGTCGTAAAGTGCTTTTTAGCGTCGTCGTGGATTTTCCTTGCATCATCCAGTTCAATGGTGAGTTGCTTAGCCGCTTGCGTGTTCGCGGCATTCTTGAGAGCTGTTTCCCTTCTCGCGACCTCAGCCTTCCAGTCGTTCACCATGTCCCCGGTGCGAAGTTTCATCCACTCTTCAGTGAAGTCCTGCACCCCACGAAGCAACTCTGTCATGAAATTGCGCCATGTGTCGGACAGGTTCAAGTTCTTGATCGTAGGATACTGCATTTCATAGAGTTTCTCAAACGCGTCCAAAAACTCTATTACATCTTGGTGGGCGGCTAACAGCTTGTCTTCTATAGCTGGCTTGGTGAGATAACCAAAAACCTGTTCAATCTGGTAAGGGTATTATATTAGCATGGACAGCCTCTGAAATTGTAGTTGGTTCGACTTACTAGCTGAAACTGCTCAAAGGCGTATTCAGCAGTCGCCTTGTCCATGGCAGAATAGTCATCCTTCCAACTCTTCTTTTCTACAGGCTCACTGAAGCCCCAAAGCTAATAACAGAGACATTAGAGACTCAAAAGATAGATAGAAGCGAGGGGTTAGAAAACAGAGAGACGGCTCACCTTGGCCTTTTTGCCATTAAGCTTCGCTTCGGCAGTAACCATGTGTGCCGCGTTACTCGTGGAGCCAAGTAATGTGTATAGATGTATCTGTGGAGTCTCCTTATATTCAGCATCCCACAGTGGGAAGCCATGCATAAATGCATCCTTCCACGTAGAGCAAGGTGGCCTGTCGGAGGGCGGAGCAGGGTTGAACGGCGCCAAGATGTTGATTCCAGAAGGGCTTGGTCTGGTCCTCAACTTGTCTTGGACGCCCAT
>AT141_000007
TCAGTTGTGCTGTCGCGCGGATCCTCTAGCGTCGAAAGGGTCGTAGGTGTTAAGTGATCGGATAGGGCAGATGAGCAGACTGGACGAAATGGCGTCTTCCGCCAATTGTTCTTCCGTATCTATGTTACACATAAAATTAAAGGCTGGTATTACCATAGACATGCTGTCTCTGAAATAGTACATCAGGCCCGCGATGTACGCGCCAGTCAGCTGCTTCCAATGGGGGCCGAAAGCCTTGTCCACTGCGTTGCGTATCGCTCTGGTCTCGCGTGAGGTTGGTGAGAATTCCATGATTCTTTGAATCAGACCCAGGACGATGATGGCGTTAGGTAACTCATACGTGCCGTCACGCCTATCCAGAGAGGCCAGCTTCTCAGCAACGGACAAAGTCCTGTTGTCCATGGAGCGCGATGAAAGCTTTTCAATGTCGTTGTCACTTAGCTTGGGACATTTTGGATCCTTGGCCCAGGCCTTCAGAATGTCTTCTAGGTCGTCGTCGTCGATGTTGTTGTGATCAAAGGTTGCAGAGATATCGCAACAATAGGCCGAAGTGCCCTTCTTGCAAATGTTGTTCTTCGCGTCCAAAGTCACCTTGTACTTGCCGGACGGACAGTTCCCGCTGCACTGCTCACGGTCGGCAATGTTTGTTGCCCCGACATCGAAGCTGTCCACCCACTGGCAGTTAGTGAAATGCGGCTTGCTCTCATCTGAGCTGTCTTCACACATGGGCCTTGTTCCCTTCTTCCCCTCGCTATCATAGCAGACTTGGGCGCCACTACCACTCCAGCTTGAAACGAGACTTGTATCGAACTTGTTGCTCCACCCGCATTCCTTGTCGCCGAGATCGGTAGCGCATTTGGACTCTTTGCCATACCATTTGTACTGGCGATAAACATCCAGAGCTGGTGTGTCTCCTCTGCAGCATGCGACTTGGGCTTTGCCGCTACTGCATGAAAGACTAAGTGATGCCACCTCATACATGTTGTCGTATGGACATCCAGGAGTGCAGGCACCATTATTGTGGAAAAGCCACTGGCAAAAGGGTTGCTCACCTGGTGGGCAACAGAATGTCCGTGAGCCATTACCATCGCAGCCGGTACTGTCCGTCATAATCTCCTTGGAGCTGGTTCGGTAGGGATCTTGTCTTGGGACTGTTGACCATTTACTTGGGCATGTTTCTGCACAGTTGGTCCATCGGCATTGAGCGTCGCTAACATCGGCGTTGGCTTCGCTTTCTGTGGTTTCCATGAAAACACCATGACCGAGAGAAATAGTGCTATTGAACTTCGTCACGGCCTTGGACTTGTAGCCTGTAGCGACTTGCAGTTGCTTGGAGAACTTGCCGTCAGCAGTGTCCTGGCTGATGGCCCAGACCATCGCTCCCCCAAGACACTGGCTATGGGCAAACTCCAGCTTGAGCTTCCATGTGTCAACATCGTCGTAAGTCAGCCATGTGCGGCCAAACTTGAGAGTCTTAACAGCAGCAGCCTTATCCAGGTCACCTGAACCAATCTTATTACCCAGCTTGCGCATAATCTCAGGGTTCGACATGACACCAACAGCATTGGTGCATGGCTCTGCAGGACCGCCGGCATCGAAGAGACAGCCGGGAGACATGCAGCCTGGACTGGAGGCAGAGAATGTGCATGCATAGAATGCGAGTCCTATGTTAACTTGATCAGGGTCAACCTTGTTGCGCCAGAGAAGATCGAAGGCCTCCTTAATCTCCGTCAAGTTGGTATAAGAGTTGAGATAGTTTCTAAGCCATGACTTGGGAGTGTCCCAAGCACCATGGAAGTCATATGACATAACGTTGAAGTGGTCGACATACTTGGAAATCTTCTCAAGGTCAAAGTGCTGAAGATACCAGTAAGAAGCAGGAATAGCGATACTGAGGCCGTTGCGGTTACCGCTTTGCTTGAGCGCACTTTTAATGTTGCTCAGGAATTTGGGAAGGTTATCAAAGTCTTCCTCTTGTCCTTCATGATCATCGGCAGCCGGATACTCCCAATCAATATCAACACCATCAAAGCCATAAGTGGCCATGAAGGAGATAAGCGACTTAATGAAGGTCCTCTGGTTAGCATCAGAGCGAGCAATATCAGAGAAGGTTGTAACGGTCAGGCCTGGGTCATTAAAGGCCCAACCGCCAATGGCGATAAAGACCTTCAACTTGGGATCGACCTTTTTCTTGCGTGTCAATTCCCGATATAAAGCTGGATCTTTGCTGGATACTGGCACGATCTGGAAGGTCGTTGGGTTAATGCTGGCAAAGGCGAAGTTGGTATGAGTATAGACGCCGTCGGGGATGTTGGAGGGCGTGAAATTGTCGCAGGACCTGGTGGAAGCCCATCCTTCGATGTATCCGACTACTCTTCGCATAGGACCCTTGCTAGAGCAAGATAGACGATTAACAGTCTTCTTTCCGCAGAAGTCCTTAGTAGTACCACAGTAACTGGTGCTGTTAGCTTGTAAACGGCAGTACAATGTTTGCAACAACTTGCCCAT
>AT141_000008
ATGGCTACTGGCTCCAGGTTTGCAGACCCCCTTAAGCCTCGCGTTGCAGTCCGTGTCGGCCTGCCAGGCCAGGTCGGCGTAGTGGAGATACAGAACATGATGATGACTGTCAAGGGAGCTACAGCTGGTGCCATCATGATGGAGTGGAATGTACACGAGTCCGGCCAAGGATCTGCCGGTCTGTGGGGTAAGCTGTTTCTTGTGGTGAAGGTTTTGCACAGTCTGGCTAACATATCTTTACAGATACCCATTTCAGAGTTGGCGGTGCGGCTGGTATAGATCTCACCGTCAAGGACTGCCCCAAGCTATCTGGCAAAGTCAACCCGCACTGTGTCGCCGCATCCCTTATGCTTCACTTAACCCCCGACTCTTCTGGTTATTTTGAGAACGTCTGGATGTAGACAGCAGACCACGACTTCGACACAGCCGACCAGACTCAAGTTGACATCTATGTTGGCCGTGGCATGCTCATTGAGAGCAAGGGTCCGACATGGCTCTGGGGTACATCTGTGGAACACTGCGTACTGTATCAATACCAACTATCTAGTGCTCAGAACGTTGTTATGGGCCTCATCCAGACCGAAACACCCTACTTTCAGTCTTTCCCAGAAGCACCAGCACCTTTTAAACCAGGCGCTTTCCCCAACCATCCTGAGTTCCACAACTGCACCAAGACCTCCAAGTCTTGTGCTATGGCCTGGGCTTTGCGCATCATCGATGGAGTTAGCCGCAGTCAATACCCTTTGCCACATGAATGAGTAGGAAGACGAAATGGAGGATGAGGGCACGTCATCATCGCACCCCCTCCTCTGTCCTTTGAAAAAGCTAAAGTATCTAGATCCTAGCATTATCGAAGATCCAAATGATGCAGCAGAGAAAATCCTCGACCCCGAGCTGACCCAAGACCTTGACGATGTGATAGAGGAATGGAGCTGGCCATTTCAATGGGGACTTGGCTTCGAACGAAGAGGTATCGGCAAACCGCGCCCATTCAAGACGAAATGTCCTGATAACACCGTTCACCATAATGTCAGAAGAATACATCAACGGCGACAACGGAGAGGCTTTGGCCAAAGCCAATAATGACGACGACAAGTTCTTTGTTAACAACAATGGCGGCAACTGCGGCTCGTCCAAGGTAGATGACGATGGCGACGAAGATGACGAGGACTGGGTTTGTAAGTATATCAAGCCTCGGGCTCCTGTGCCTTCAAATTTGGCATCAGCACTAACTACATATAACTGAGCACATCATGGAGCTTCAAACAATCCGCAACTTCATCGAATTCTCCATGGGTGTGAAATCATCACTCAAAGATCTGACTACCGCCCTTAGGATCAAAGTGAAAGCACCATTTAACCCTGCCGTAAAGGGCCAACTAGACATGTTCTATGTGGAAGGATGCGTTTCTGAACGGCTTTCCAGCTTGGACAAAGGCTGGGAACACCAATACACCAAAGGTCGAGCTTTACTCGAAGCTTGGATCAGTCATAGATCCTTCCGACATGGTTAATTGCGAAACGGTGCTCAACGGATACAAGGCTCTGGTAAGTATATATCTACGACAGGACCAAGGCGAAAATCTCTAATCACCTGGACAATAGATCTGGAAGTTAAAGGAGCCGGTTGGAGTAGGAACATGGCGTCAACAATGTTCCCGTACAACTCAACTACACGGGGAAACGGCGCTTTCGCATATTCAAATGGTTAGTTATAATTTGCCCCCACTAAAAGTATGCTTTCCGTCCTATTCACACCCAGTTTCAGGTCATTGGTGTCTGGCAATATCTTAATAACGACAAGGTGTTGGAGAAACTCGCCAACGTTCATATAGCCGTTGCAGACTTCTTGGACGAATTCGAGAAGCTCTATCGCATACAGTACCCCAAAACCGGTCCCATGGGTCTTTTTGATATTCACTGGCGGTCTTTCATCAGTGGACATTTCAACAATATGGTGGCTTTCACTCAGGAGTGGACTAAGCTGCGGCTTCAAGAGCTTCAGAAGTACTGGAACAAGCATTTGAATGACTTGAGCCAAGAATTACAGAAAACGAAGAGCGGTACAGCTCGAGCCGCTCAGCTTACAAGCGATATTACCACTGCAAGAGACATACTCAAAGACGTAAGGAGCAATTGGGACACGCTAAGAACAGATGTCGAGTTTGATATGGACATTTTTAAACTCAACTAA
>AT141_000009
TTACTTGCGAAAGGCATCGTCTTCGGTCAAGCCTTCATAAGTAGGCGGAAGAGCCCAATCTTCCGTTTTCAACTCCATGAACTCATGTACCTTCCCTTGGCAATGGATACTCGACCAAGATTGCTGAGGCATATCGATGATCATGATCCACGTGTCCTTCCATGTACGACCATACTTTTCTTCGACTTGTTTTGTTTTGTAATAGGTGAAACCCCATGGTTGTTGGGCATCGACTATGTGCTGAATCCAGGTTGATGGCGCGTGGGATACCTGCTTCCAGATCTCATGCAAGGTGTTGCTGAAGTCGTACTCAGACTGAGACAATTCCTCATCAGAAAGTCGCCCAAGGGCTGGAATCATCCACTTGGCGTTTCTGCGAGCCTTTTCCAAATCGTCATGTCGGGCGACCTCCCTAGCTTGCTCAGTCCGGGTTTGTAGTTCTTCTTCTTGAAGCCGTGACGTGTAAACTTCATGCAACGTCATATTGTTGCCATCGATATAAAACAAGTCGCAGTAGACTAAGATCCAAGCATCCTTAGTTATTGCCGGATAAGTAGGGCCGTCAAAACTTGCGACAGTATGGATCAAAGACTCGCCATTCTTCCTCAGACCTTTCGTAATTCGCTTCACCATGTTGTTCTCATCGTCAGGATAGCAAGCCCGACCGAGCAGGGCTTTTTGAAAAGGCGGGTTCTCCTGAATCTCTACAGGGTCGGCTAAAGCCAGCTCGACAAGATCCCGACCTGCAACCGCTGTCTCAAGCATTTGGATCCATTTCTCCCTTTCAACTATACTCTTGACTCGGATCAACTCCTCTTTCGGAAGATGTTGCATACGTTGGCGGCGCTCCTTGGGCCCAAGATCTAATATACTCCTGTAAAGCTCGAGGTTTGGGTCCAT
>AT141_000010
CTAGTCAGGGACGACAAAGGTGAAATCACCAGCGATTCCGACCAGTTGCTGCAGATTCTCGGCGCTATTATTCTTCTCGCCACCCCGCTTCCAGCTCCGTCTCTGGCAGCTCTTCTTGGCATGGAGATAGACGATGTCAGCTGTTGGCTTCCCGATCTCCAT
>AT141_000011
CTACGTGACCATGATCCTATGGGCGAAATTCTTCTGCTCCCCAACATAATAGCTAAACACAGTCTCTGATTCCTTGACGCCGTTAGTTGTATCGGTAACCATCACGTTAGCGTACGAAACTCCGAGGAGGAATGTGTCTTGGCCAGGTGGGCACGAGAACCCGCTCGACGGAGGGACAGGGCCAATAATCTCAACTGCATCAACCCGGCCATTCTTCCCAGAATTGTGAGTAACCGATTTTTCGACGGGTTCTCTGAAGTTCTGCTTGTTTGAAATCTTGCCCGCGTTAATGAAGCACGCCCAAGTCGAGGAAGCACCAGCTTCAATGCGGTAGTTGATATTCTGGTTGTTCCCAAGGCCTGTCTCAGTCCACTCGACCTGGTGAGCTCCGCCGGCGGTGATTTTCCCAGTGACTCTTTGGAACTGTGGATTGATAGCAGTTACTGCTGAAATGATGCCGAGCAACTGAAGCCAGATGATTGTGCCGAGTCCCTTCAT
>AT141_000012
ATGGCGATCAGGTCGCCGGTGCTGGTGCCGCAGATCATGTCGAAGTAATCGCATGGCTTAGGTGGGGAGTCGAGGTTGATGGTAGGCATGAGATTTTGTAGCATCATCAGCGAGAATAGGCCGCGGACTCCGCCGCCGTCCAGGGCAAGTAGGCGAATGTCATTGTCAGGCGTGGTGCTGTGGTGAGCGGTCTAGCGTTAGTAAACTTGGCGTGGCAGAAGGGCAGAATGATCTCTGTTGTGCTCGTAGTTGTCCGAAGCTTAGGCTGACGGGATTGGTTCAGCCAGAGTGGCATAATTAATGATGACGACCTCGTCAACGATGGGTTTGATTCCAAATGCAAGAATAATGGCCTGCAGACTTGGAGCTACAACCAGGGCGTCATCCTCGGCGGCCTTGTCGAGCTCCACCTTGCTACTGGAGATAACTTCTACCTTGTCAGTGCGACGAAGATTGCTAAGGCAGCTATTAAGGCGCTCGCCAACGACGATGGCATCCGGGTAGAGACTGACGACTGCGAGCTCAGCGATACTCACTGTGGCACCGACGGACAGCAATTCAAGGGCATCTTCATCCGAAATCTCCGCTACCTCCACGAGGTCGCACCCCAGGACTCATTCAAGTCGTTCATAATCAAGAACGCTGATTCCATCTGGGAGAACGACCACAATAAGAACGACCGCCTGGGTGTTGCATGGACCGGTCCCTACGTGGACGCCACCGGCCCTTCGCATAGCAGCGCATTGGATGCCATCGTGGCCGCCATTGCCGTTGCCGACGATTAA
>AT141_000013
ATGCTTCTTAGCAATCTCCAGGTAGGTAGAGCTCTTCTCGGAAACTCGTCGTGCCAAAGAAGCCGCGACGGTGAGGTACAGCTCATAGGTGATGGCATTAACGTATTGCCTGTTAAGGACGACGAGGATAATGATGAATTTGAGGATGATCTGGATGTCTTCCGCGGATACTCACTCGTATCCGTAACAGCAAAGGGGGATGTATGCGAGATCCATACCCTAGTGCAGTTTTGCACTCGTGTCTGGCTGTCTGTGGTCGACAATACGGACCGATGGAAACGTTTGTTTTTATGGACTATGTCAAGACACTTCCCAAACGGTACATTCGAGACCTGGCCTACCTATCAGATGCTACTACCACATATTGAGTTAATAGTGGAGGACGAGCCGCCAGAGAAGGACCGAGAGAAGTGGGCCTATTTATTGACGCATTGTACCTGGTACTTGGTCACCACGGAGAGCCATAAAGCAGCAGAGAAGTTGGCGAAAAAAGCAGTCAAAACAGGGGCCAATGTGCTAGGAGAGGAGCATCCCGACACGCTGACTAGCATGGCCAACCTGGCGTCGACATTTTGGAACCAAGGTCGATGGAACAAGGCAGAAGAGCTGTTTATGCGAGTGATAGAGACGAGTTTGAGGGTGCTGGGAGATGAGCATCCCTCGACTCTGACCAGCATGGCCAACCTGGCTATTACCTGGAAAGACCAAGGCCGCTCTAGAGATGCTTTAGCTCTGATGCAAAACTGCATTGCCTTACAAGAGCAAGTGCTTGGTATAGACCATGCAACTGCAGCATCCTCATCGGCAAATCTGGCTAAATAG
>AT141_002441
ATGACGGTGAGTGAACATATATTTCCTAAATGCGTTGCTAATAGTTCTCGAGTTCGCACGACCTTTTGGTTTCTTGGACAAAGGTGAAGATATCGACGACCTGATATCGAGTCTGGAGAAAGTTCAGAGATATAGCTCTGTAGTGGGCATATTTCCAAATATTCACCATATTCTTTCAGGGATCTTGGGATATGATGTAGCTGCAGTTATTCCTCGTTTCACCATCAAGCATATCCAGAAACGAGAAACACTGGGACCACCCGATAATTCTACAAGCTCCAGGGACTTTCTGAGTATTTTTCTGGATATGATTGAGAACTCGGACGCTTTTGGGGAGTTCTCGGGTGAGCATATCATCGCTTCATGCGCAACGAACGTTACGGCGGGGAGTGATACGACGGGTATTAGTCTCTCTTCGGCCTTCTACTATCTGGCAAAGCACCCGGAATCCGCCATGAAGATTCTGTCTGAAATCAACTCTGTATACCCCAACAGAGTCAAATCACAGTTCTTAACATTTAAGGAAACCCAGGAATTGCCTTACCTTCAAGCCGTTATTAAAGAAGCCTTGCGTCTGCACCCTGCTACTGGCCTTCCACTTGCCCGCAAAGTGCCCAAAGGTGGCGTTAGCATTCTGGGTACATATTTTCCCGAAGGAGTAAGCACCGCATGA
>AT141_002442
ATGGCATACCACTATGCTCTGTGCGTTGAACGTGTCCCACCCGGGGGTGGTGTTAGCACCGTCCTCGACATTTGGCAGAGGTTTGCACCAATACTAGATTTCATCGCCCCAGGTCTTTATCACCCTCAACCCAATAAAGAATACAACATATATAAACATAGGGGCCAGGCTATGTTCATCCCCGAGCAGCGTCGTGATAACTTCGGTGGACAAAGGCTTTGGGTTCCAATCGGTAGTCATCAGACTCTAGGGACCAGTCCCTTTGGTGTTAATACTCAAACTGCCAACGAGCTTGTCCTTGCAGAATCTTATCAGCTTCTGGGCTCTGTGGCCACACACGTTCTTCAGGCACGAAGAGAGTCCAAGAACATAGTAGGCATATCATTCGAGAACCCACCTGAAGCGGGCGTGAAAGACCCAACCCCTCCCGTATAG
>AT141_002447
ATGACTACCCCAACGGATCCCAACTCAAGGAATCGCCTTCATACGAACAGCACCCTTCGATCGCGCGGTATACCTAGCACCTACAAGCAGACCTCTTCTAGTTCAGCAAGTTCCTCTGCGATTTCCATTCCTCTGGAAGTTGCGTCCCAGTCGCCCTTAGATCCCGGCTTGATTTGGTCGGCCAAGAACCAGTTCTCCCGAGACTGTCAGGAGATAGCCAAAGCACTTAACATCCATGGAACCCAGTCCCTGGAGCCCCGGGCTGACCGCGGCCGCGGTAACTCTAACCAGCAAGTATACCCCAATCTCGCCCAAGAATGCACAGATAGCGGAACCAATTGGGGCCAGCCGAGAGAACGAGAGGAAGGGAAACGAATGCGACGGCTTATCCGAAGCATCGTTACCGGCCGGTCAGCCGAATCTATCAAGAGCTCGAGTTCATACGATCGGAATAAGTCTTTCAGTGTCGGGCATGGGAACAATCTATCAAGCTCCGAAACCGATCCTGATCCCAGTTTGGACCGGCCTGGTCCGAGCTGGCGACCAGGTCCAGAAGACAGGAACGGCCACCAAGCACGTCAACGATCAAAGAGAACTAACCCTGTACGGACGTATGTCCTTGCTACCATGGACTATTGGCACTACCGAGTGTGCGATATCACCGAAGCGGAGACGGCGGCCAACATTCGCCGGGCCGTCTGTCTGCATCTGGGTTTGAGAGACTATGAAAATTCCTTACTGTACCTTACGGAGGTTGGCAGGCTTGATCATGCCGATCTTCTAGATGACCAGAAACTTGTTACCGCCAAACAGATCAAGGGAGATTCAGTAGGAACTCTCAAGTTCTTCGTCACACTTCCAGCAGTCCCTGCCGTGACCTGCGGCCTTACAGCAAACCCCATCGCGCCAGCATCTTTAGGCTATTTAGCACCTGGACTTGATGGCTCGAAACATAATCCGCGGCAGCGGTCAAGTACTTCACCCCCTACCTCTAGGTCTAACACATCGACGGATAACAAGATCGATAAGAATGCGCTCTCGCAAGAGGCAACCTCATACCCCGTTGAGATGAAGATAAAGCAGGGTGAATGTCTTGAGATGCGGAAGCACGCAGCAGGGAATGGTAGCCCATTTAAGTCGGTTGGTCTTGGCATCACAAGCAATAGAGTTGTTGATTTCGATCAACCTCGAAGCTCGCCATATAATGATAAGCGACCAGATCAGCTGTCCCCTCGGCGACCGCCTCCGGCACCGCCTGCTAATGATGATAGCGACGATGATTCCGATGATGACTTGTTCGCGATCCCTCTGATACCTCGAAGCAAGGGCAAGGCCTCTGCTGAGAAACAACGGGGACGTAACGCAGTTGACCACGATAAGCAGCGCAATCTGACAATGAATACTTGTCGGGCTGAAAAGGGCATTTCAGTGTCCTTTACATATCCACAGTCTATGCCAAGCGCTGTTACACTTAACCCCAGCGACGACAGCGTAGGACTTTCTCGTAAACCACGAGCAACCCCTCGATCCGGCTCCAGGACATCTAGTGAGAAGAAAAGCAAGTTGAGCCGACGGGAACCGTTCATCGAAAAGGAAGTTTGGGCTAACCGTCCTCCAACGGATGCCCTGATTGATAACCTCGATGACTTCTTCCCTAACTTGGATCTTGATCAACCAGTTCTAGAAAAGGGAGAGGGTGGGGAGGTGCTTCCATCTCCTATCGCCGAGGCAGAAGAGACCTCTGGAGGCGCACCTAAGGCGACGCCCGAGAGAGCGCAAGGAGTTCCTGCAGCTGAATCCCCTACCGATGGTCTGCCTGCCGTTACACCTAGCCGACCGCCCTCTCTTTACAATGAGAACGATACTCATGGTTCTGATGAATCTACTCTTAAGGCTCCAGAACGACCTACTCCTGTGGCACAAAAAAGTCTCGGCCGTTCTAGTGGACTTGACCGCATGAAATCCATTCGTGAAGTTGTCCGTGGCGCTCACGAGGGCAACAGACGCATGGCTAGCACATCTCATAACAGAGTACAGGCCTCCGGCAACATGATTACGCCCAAGAATCCTCAAGATACCCTCCCCAAGAGGCGGACAACGTTCCGCTGGTTCAAGGGTCAACTCATTGGCAATGGCACCTATGGTCGTGTGTACCTCGGTATGAATGCCACTACTGGTCAATTCTTAGCTGTCAAGGAAGTCGACATCAACCCCAAGGCTGCTGGTGGTGATAAGCAGAAGATAAAAGAATTGGTCGCGGGACTGGACAAGGAAATTGACACGATGCAGCACCTTAACCACGTCAACATTGTGCAATATCTCGGATGCGAGCGCAAGGAAACAAGTATCAGCATCTTTCTCGAGTATATTTCTGGTGGCAGTATCAGATCATGTCTCCGTAAACATGGCAAGTTCGAAGAATCCATTGTCGCGTCTCTCACCCGACAAGCGCTCTCTGGATTGGCATACCTGCATCAGGAGGGTATTCTCCATCGAGATCTGAAGGCAGACAACATCCTTTTGGATACAGATGGCACTTGCAAGATCAGTGACTTTGGTATCTCTAAAAAGACAGATAATATCTACGGCAATGACAAGACGAACAATATGCAAGGCTCGGTGTTCTGGATGGCTCCCGAGGTCATTCGATCACAATGCGAGGGATACAGCGCCAAGGTGGATATCTGGAGTCTGGGTTGTGTGGTGTTGGAGATGCTCACAGGCCAACGCCCATGGGCCAAGGAGGAGGCGGTAGGCGCCATCTACAAAATTGCAAATGGCGAGACGCCACCGATCGCCGAGGGTATCCAAGGAACCCTTGGTCCCCTGGCGGTGGCGTTTATGATGGACTGTTTCCAAGTGTGA
>AT141_004294
CACGTAATGTCTGACACATGTTAGTGCCTTCGCGCCTAAGCAAAAAATAAACTGTCTACAGGCAACTTCTGGATTTATCTAAAATCATTTATTCCACATTATTACAACGTCCACTTTTAACCTAAAGCCATAACCGCCCATAGCAATAGTTATGCATAATTCCAAGAGCAACTACGGAAAATGCTAATTAATGCCTATCTATAGCCGCGTGTCAAGTGGATCCAAGTGAAGACGATCAGGTGAAAATGCAGACTAGCCAATGCCCCCCTGCTTTCGTGAGTACCTCGACTTACAAAGCTTATCAGCCGTCCTACGTAGATCCTTCCACAGAGATCTGCGTCCGGTCTTAGACTTCTCTTCTGTTTCCTCCACTTTTGTAATTGTTAGAGACTGGACTGACTCTGTGAGAGGTGGTAGCTGCTGTAGGGCCTCCTGGGTTGAGACAAGATACTCTACACTCTGTATTGTATCAGGATGGCTTTCCCCGAGAACATGTCGACGAAGGTCTAAAGCGGTTCGATGGAGTCGCTCGGCTTCGTTATATCGACCCTGCGCATGATACGTCGCCGCGAGTGACGCCATGCTCCTGATTGTATCGGGATGTTTCTCCCCTAGCACCGCACGTCGGAGTTCTAGCACTTCTTGATAAATGCCTTCAGCCTCATGATATCGGCCCTGCGCATGGTACGTCGCCGCGAGTGACGCCATGCTGCTGATCGTATCTGGATGCTTCTCCCCAAGCACCTCTCGTTGGAGTTCCAGCACTTCTTGATAAATGCCTTCAGCCTCATGATATCGGCCCTGCGCATGGTACGTCGCCGCGAGTGACGCCATGCTGTTGATCGTATCTGGATGCTTCTCCCCTAGCACCGCACGTCGGAGTTCCAGCACTTCTTGATAAATGCCTTCAGCCTCATGATATCGGCCCTGCGCATGGTACGTCGCCGTGAGTGACGCCATGCTCCTGATTGTATCGGGATGTTTCTCCCCTAGCACCGCACGTCGGAGTTCCAGCACTTCTTGATAAATGCCTTCAGCCTCATGATATCGGCCCTGCGCATGGTACGTCGCCGCGAGTGACGCCATGCTGCTGATCGTATCTGGATGCTTCTCCCCAAGCACCTCTCGTTGGAGTTCCAGCACTTCTTGATAAATGCCTTCAGCCTCATGATATCGGCCCTGCGCATGGTACGTCGCCGCGAGTGACGCCATGCTGTTGATCGTATCTGGATGCTTCTCCCCTAGCACCGCACGTCGGAGTTCCAGCACTTCTTGATAAATGCCTTCAGCCTCATGATATCGGCCCTGCGCATGGTACGTCGCCGTGAGTGACGCCATGCTCCTGATTGTATCGGGATGTTTCTCCCCTAGCACCGCACGTCGGAGTTCCAGCACTTCTTGATAAATGCCTTCAGCCTCATGATATCGGCCCTGCGCATGGTACGTCGCCGCGAGTGACGCCATGCTGCTGATCGTATTTGGATGCTCCTCCCCGAGCACCTCACGTCGGAGGTCTAGTGCTTTGTCTTTCAGTTTCTCAGCTTCGTCATATCGGCCCTGCGTATGGTATGTCGTTGCAAGTGACGCCATGCTGCTGATCGTATGTGGATGCTTCTCCCCAAGCACCTCTCGCCGGAGTTCTAGCACTTCTTGATAAATATTTTCGGTCTTGTTATATTGGCCCTGCGTATGGTACGTCGTCACAAGATCCGCCATGCTGTTAATTGTATCTGGATGCTTCTCCCCAAGCACCTCTCGTTGGAGTTCCAGCACTTCTTGATAAATGCCTTCAGCCTCATGATATCGGCCCTGCGCATGGTACGTCGCCGCGAGTGACGCCATGCTGCTGATCGTATCTGGATGCTTCTCCCCTAACACCGCACGTCGGAGTTCCAGCACTTCTTGATAAATGCCTTCAGCCTCATGATATCGGCCCTGCGCATGGTACGTCGCCGTGAGTGACGCCATGCTCCTGATTGTATCGGGATGTTTCTCCCCTAGCACCGCACGTCGGAGTTCTAGCACTTCTTGATAAATGCCTTCAGCCTCATGATATCGGCCCTGCGCATGGTACGTCGCCGCGAGTGACGCCATGCTCCAGATCGTATCGGGGTGCTTCTCCCCAAGCACCTCTCGTCGGAGATCTAGAGCTTCGTCTTTTAGTCTCTCAGCCTCGTTATATCGGCCCTGCCGATCATATGTTGCCGCGAGTGACGCCATGCTCCAGATCGTATCGGGATGCTTCTCCCCAAGCACCCCCCGCTGCAAATTCCATGCGCGATTATCTACCGACTCCTTCTCTCTCCATCGTCCCCGGTCATGGAGAAACCGCGATACTTTCTTGAGTAAAGTCGATGTTTCGGTCTCTGTCCCGTTCACCTCCGCCCACTCCCCTACTCGTATGGCGTGCATCGTGTACTGCTCGCATCGCGCCCACGAAGCCGGTTCTGATGGCGGGAAAAGGCCATCTACTATCTGGAGAGCCATGCCAGAATAATATACTTCGCTGTTTTCCAGTTTTCCCGACTCGCTCTCTGCCCTTGGTGCCGTGCCCACGGTCGTCTCCATTAGGCCTCTTACCCCCAGTCCATATCGTACAGCTTCTTGCACGAGCTTATGCATCTCATAGCTCCACCCGCCATCTTCCCTCTGACGCAGGCTGAGGAAGGAAAACTCTTTCAGCCGTGTCACGGCTTCTGTAACCTTAAGCTCCGTGACTTGTCTGGTCGAGTTTTTGTCGTCAACGTGATATCGACTAGCGGCTGCCATGATTAACTCGTGTGGAATGTCTTGACTGTCAACATACGCGACCACGTGGAGTATACGGTACGACATCTCGCTTTCCACTCGGATACGCTCCGTCGAGATCCTCCACGTCTCAAGCACACTGTTCGGCACCTCCGGCCGTCGATGTCGGTCGGCGTCGCTCATCTTCAGCACTTCCCACCGAGTCTTGCCTTGTCTGAGAAGATCTAGGTACTGCTCGGCCGACACCGACATACGTCGCATGTAGGCGCCGGCTTGTGAGATCGCTAACGGGAGGCATTGCAATTCCTCCAATAAGGCCACCGCTCCTGTTTTTCCCGAAGTCGATGGATCATCTCGGGCCCTTGCCAGAAGCGTTATCGCTTCATCCATAGCCATGGACCGCACCTCAATACCGCGACGCGGTCCGACAAGGGTGCCAGCAATATGGGCGTCTCGACTCGTCCATAGCACCATCCCTTGCGATGTGCAAGGAACGTATCTACGTAGGTTCTGGTTCTCGTTCGTCCCGTCGCCCTTTGCTCGTCGGCCCACTCCAAATAGGCTCAGGTCATCGGCATTATCCAGGACCATAACCCATTTCGATCGAGCTTCGATCTCGTTGCGCACCGTATCAAGCAGATCTGACCCGTCGAGCTGCTCGTCGACCCCGAGCTTCTTCCCGATCGTCTTATAATCGGATGTGAAAGTCGCTTCGTTATCTGCGTGCACCCAAAAGACGCAGCATTTATCGTCGGCATCGTATCGTCGATACGCGTAGTCTAGCGCAATCTGCGTTTTACTTGGTTTTTTCGTTAGCACCTTCCGTCGTACTCTCGCAATACCGCGCGATGCCAAAAGTGGAAACTTACCCTGATCCTCCTAAACCCCAGAGCGCGGCGCTGGAGGATCCCGACGTTTGCGGTAAAAGCTTGTCTAGCCTGTCGATGAGATCCGGACGATAGACCAGATCCTCGTTGCGGGGATATGGGATGTGGCGGACCGCAAATCGAACGGGTCGGTGGGGCAAGTGGTTATGGATATCGCCCAGGTTAATCCTGGTATTGTCGCCAAATCGGCTGCGAGTGACCCTGCGTCTGTGTAACGCGGACTGATCCATTTTGTTGCCAATTATTAACTGCGCCAATCTTGAAAACCGCCAAACTTGTAGTCTCACGCCTGGAGAGGGGTAGCAATGAAGGTTGAG
>AT141_004317
ATGAATGACGACGATAGCGATCTTTTCAGCTGGGCGACGGACGACGAAGGCGCCAATCTCGATCTGACGTCACAGTCAGCAGCGATCCGCGATGCAACCCCGCTTGGCCAGATCCGGAACGGTCGCTCCAGATTACCTTTGTTGCAACTCTCCGAATGGGACGAGACGCTCGCCTATGATGAACAGCCTCCGGCCTGTGTGCACTACTTGATCGAATGGAAGGTGAAGCTGAACAATAGGTGCATTAGTAAAGACACCGAGCCCGACGTTGTCCTGGCGCCTGGCGCGTATTGGACTAAGTATCTCTGGTCGAAGGTAGATAAACTTGCAAAAAAGAAGTTGCCCTCAAACAGAACCTTTCACGTCGACGACACAGACATTGCCGTTTGTGTTAACTATAAAGGCGAAGCAGATCTGAACACGAGGTCTGATGGTCTTGATATTAATTGGAATATCATAGAGAGTAAGCTGCAAGCCTGGAGTTACTTGCTCCTCGATGGCAAGAGGCTCAAGATCAGCCTTTCCTTTAACTATGTCGAGACCAGTCAGACGGGTGCTATTATGCCGCGTGGCAGAGGGGGTAGGAGTGCTACTGCTGCTCAGCTTGCTGAGAGGGCGATAGACATTGATGGAGAAGAGACATTGTCGGCTCAACCTACGGTATGGAAACGAGTCTATGACTTTTTTCGATGCACAGGGTCACCTTGTGGACTTGGGCCACATTGTTGGGTTGACACCGTTGGTAAGAAGCATTACAAGCTAAAGACTCACCATTTGAGAGCTCTCATCGAGTATGTGCGGTTGGGAAATACGCTAGAGTCACATGATGATGTACCGCCGGATATTCGCGATCTGGTATATGCCGAAGAAGAGCAGAGTATTCAGCGTAAGAGGAAGCGGAGGTCATCATCCACTGATTCGCGGCCTGTTAATATCACCAACGTCATGCCTACTCGTGCTGGCCACTCATCGGATGACAATGATATCAGAACGCCATCCGGATCGGTCGAGGGGAGTCGATATGCCCCCAAATATCTCGGCATACCAGGAATGCGCGACGTGAACGTGAACAAGTACTGCATCTGGCACTGCTCTAAGAATGCCAATACCGTATGGAAGATGGAGTACAAGAAGGCATGCAACTTGACCCTGGATGAGGGACTGGACCTCGAGCAGATTCGTCTCGATCAGGACGCCCAGTTCTTCATCGACAAGGGAGTCAAGATAGGCATTGCTAAGCGTTGGGTGAGCGACGTTGAAGTTTGGTTTCACGATGTGGAGACGTTGGAAGATTCAGAGTAG
>AT141_004323
ATGATCGCTGACGATACGCTAGAGGAGGTTTGTGAACCGTGTTATTATATCCCGTTTACCAGAAACACACGCTTCACCGGTCGCACAACCATCCTAAACGCATTGGAAGACAAGTTCTTTGGCCAGGATCAGAGTAAGAAGGTGGCGCTAGTCGGCCTTGGCGGAGTTGGCAAGACTCAAATCGCCTTGCGTTTTGCCTATCAGGTCAAGGAGAAACGACCAGAGTATTCGATCTTCTGGGTACCAGTCCTGAGTGATGAAACTGCAGAACATGCTTATATGGACATCGCAAAAAGGCTTGGATTGCAGAAGAGTAGCGAAGAAGATGATGTGAAGGACCTAGTCTGCCAGCACCTCAGCTCAGACAAAGCTGGCAAGTGGCTCCTTATCGTTGATAATGCTGACGACCAGGAACTTATCCTAGGATCTGCCGACAAGTCAGGGTTGGAAGAGTATTTACCTCAGGGCGAGAATGGTAACATCCTGTTGACGACGCGGTCTGGGCAAGTCGCGGGGGAGTTTGCGCACTCCAACGTGATCTATATCGAGCAAATGGATCAGAAAGAGGCGACGACCCTGTTGGAGAAGTCTCTGATCCAAAAACAGCTGCTCCAGGATAAAGTAGCGGTCGTTGAGCTACTCACATATTTGACCTTTCTCCCGCTGGCTATCACGCAGGCTGCCGCATACCTCAATCAGACCAGAGCGCCCATACGGACATATTTAAGTCTCTTACGAAACGCTGAGGACAACGGTATGACAGTTCTCTCGAGAGAGTTCAGAGATAATACCCGATACAGTGGTTCTCAAAATGCTATAGGAACAACATGGATTGTGTCTTTCCGCCAGATCCAAAAGTCAAGCCAATTTGCCGTCGATCTGTTGTCATTTATGTCATGCATAGAGCCGAAGGCGATTCCCCAATCCATATTGCCCGATGCAGAGGCTGATGAGCTAGAGTGGGCTATTGGCACACTTTGCAGCTTTTCTTTTCTGGTTCGTAGGGAAGAGACTAATGTGTTCGATATGCACAGTCTTGTACACACGGCAACGCGAGGTTGGCTTGAGAAGCAGGACCGGGAGAGAGAAGTGTCGAACCATGTGATATGTCACATTGCAGCGAGATTCCCCGCAAAAGACGATTCTCACTATGACTTGAGACGAGCGTATCTGCCACATGCGATGCGCTTGCTAAACCGGAATCATGGGAACAAGACGGCGGAAACCTATCAGCTTTTTGAAAAGGTTGGAAACTCCTTCGATGCGGACAGACGATTCAAAGAAGCGATAAGGTGTTTTGAGGAGGTGTGCCGGTGGAGACAGGGTTTTCATTCTGAAAAAGATGTTGTTCGATTGGCATCAGAGCACGCACTTGCAACCGCATATCTTGATGACCGACGAATCAAGGATGCGATTAAGATATTGGAGCACGTAGTGGCAGTTCAGAAGGAGACACTGGACGAGAAGGACCATGATCGACTGGCATCAGAGCACGTACTTGCAACTGCATACCTTAATGACCGACGAATCAAGGATGCGATTGAGATGCTCGAGTATGTGGTAGCAGTCCAGAAGGAGACACTTGACAAGAAGGACCATTCTCGACTAGCATCAGAGCATGAACTTGCAAGAGCATACCTTGATGACCGACGAATCAAGGATGCAATTAAGATGCTCGAGCATGTGGTGGCAGTTCAGAAGGAGATACGAGACGAGAAGGACCATTCTCGACTAGCATCAGAGCAAGTACTTGCAAGAGCATATCTTGATGACCGACGAACCAAGGATGCAATTGAGATGCTCGAGCACGTGGTGGCAGTTGAGAAGGAGACACTGGACGAGAAGGACCATGATCGACTGGCATCAGAGCACGTACTTGCAAGAGCATACCTTAATGACCGACGAATCAAGGATGCGATTGAGATGCTCGAGTATGTGGTAGCAGTCCAGAAGGAGACACTTGACAAGAAGGACCATTCTCGACTAGCATCAGAGCATGAACTTGCAAGAGCATACCTTGATGACCGACGAATCAAGGATGCAATTAAGATGCTCGAGCATGTGGTGGCAGTCCGGAAGGAGACACTAGACGAGAAGGACTCTAGTCGTCAGTTATCGGCAGACTTACTACAATACTGCTTTGAACGACTAGAAGCGGCATCTGATGATGATGAAGCCTGA
>AT141_004324
TTAAGATTGATTACAGTACAGTTCCTTACCAAGGGCCGATGCCTTGGACTCCATTACTGCACCGGCCCCTTCTAACCTCTCATAGCAACACTGCAGCAGGTCTTGTGACAGATGCCGACTGGGATCATCGTCTGCTAATATCTCTGCCTTAACCGCAACTACATGCTCCAGCATCTCGACGGTTCTTTTCGTCTGACCATCGTCAAGATATGCTCGTGCAAGTTCATGCTCTGATGCCAGTCGATGTGGGTGATCTTCTGCCAATATCCTCTCTCGGATCTCAACTACGTGCTCTAGCATCTCGACGGCCTTTTTCGTCTGGCCATCGTCAAGGTATGCTCCTGCAAGCACGTGCTCTGATGCCAGTCGATCTAGGTGGTCATCTGCCGATATCCTCTTTCGGGTCTTGACCACATACTCTAGCATCTCTATGGCCTTTTTTGTCTGGCCATCGTCAAGGTATGCTCGTGCAAGTTCATGCTCTGGTGTCAGTCGATCTGGGTGGTCTTCTGCCAACGTCGTCTCTTTGACTGCAACCACATGCTCTAGCAGCGTCACTGCTTCTTTAATCTGTCCGTTGTCTTGATATGCTCTTGCGAGCTCTTGCTGTGATGCCAGTCGTAATGGGTGGTCCTCTGCCAACGTCGTCTCTTTGACTGCAACCACATGCTCTAGCAGCGTCACTGCTTCTTTAATCTGTCCGTTGTCTTGATATGCTCTTGCGAGCTCTTGCTGTGATGCCAGTCGTAATGGGTGGTCCTCTGCCAACGTCGTCTCTTTGACTGCAACCACATGCTCTAGCAGCGTCACTGCTTCTTTAATCTGTCCGTTGTCTTGATATGCTCCTGCAAGCACGTGCTCTGATGCCAGTCGATCTGGGTGGTCATTTGCCAACGTCGTCTCCTGAACTGCAACCACATGCTCTAGCAGCTTTACTGCTTCTTTGATCCGTCCGTTGGCCTGATATACCATTGCGAGAACGTGCTGTGATGCCAATCGATCTGGGTGACTCTCCGCCAACGTTATCTCCCTCATTGCAACCACATGCTCTAGCAGTTTCATTGCCTCTGTCACCCGTCCATCTACAAGTAAGCACCGACCAACCCAGTAACCTAGTTCACACAGCTCTTCGCTCCAGTCATCTTCGGGACATCTGAGGAGTTTGATGGCATGGGGCAGATATTGCCGCCAAACGTCTCGGTTTTCCCAATCATCCGTCGGGAATATCTCTCTCAGACGCGCGATTGCTGCCTGGCTTTGCTCTTTCTCTAAGTCGTTCTCCGCAACCCAAGACCTTGTTGCCAGATGCACCAAACTATGCATGTCGAATACCTTACTGGATCCTCGTCTATCCAGAAATCTATAGCCGCATAACGTGCCGATCGCTCGAGTCAATTGTTGTTGTGACTCACCCCGGGGTAGCATTGACTTAGGCACCGCCTTCGGTTCAACGTAAGCCAGAAACATCAAAATACGCGAGGCAAGTTCGTCAGCCTTGCGGATCTGGTTGAACGAGATGAACCAGGTAGTCGCCACGGGATCTTGAGACTGCTCATATCTCGTGTCGTCTTGGAATTCAGCACTTAACAGTTCCATCCTGTCGCGATCTGTGTTCTCGAAGAGTTGCAGATACTCCGCGAGTGGTATCTGATTTTCGTTCACGTATGCAGCTGCTTGCGTGATGGCTAGTGGAAAATGTGCCAGTAGCGTCAGAAGATGGTTCATGACTTCATCATCGGCTGAGGGCATTTCCTGCATCAATGCCCCCTTGAAGTAGCTTCTCGCCTCATCCCGGCTCATTGCAGGTACCTCGACAATGTTTCGCCCGGCAACCGATATCGCCACTTTTCGGTATCGCGTCGTAAACAGGATTCGTCCTTGGTCGCTTTGCGGAAGCGATCGGTACAAGCCATTATCCGCACCTTTCGAACCCATGACAGTTTGCATGTCATCAGCGTTGTCAACCACAAGAAGCCATTTGCCAGCAATTTTAGAGTTTAGGTGCTGACGGACAGATTCAACTGCATTGCTGTCGTCGGTAGTCGGAATGCCACAGGCATCCATGATCCGCATACATGCCTGCTCGAAACTGGCACGGCTCAGCGCTGGCACCCAGAACACCGAGTAGTGCTTCTTTTTCTCCTTGATCTGGTAGGCGAGCTGCAGAGCAATCTGCGTTTTGCCAATACCCCCGAGGCCAACCAGGGCTGCTTTTTGGTGCCCTTCTTGGAAGAGTAGACCCTGCAACTTTGCAAGGACATCATCTCGGCCCACGAAGAGGTCATTTTTCAAAAAGGGAACTATGAAAGCAGTCTGCAT
>AT141_004327
ATGGCACCCCTTCAGGTCTACGCCTCGGCACTTGTGTTTGCGCCAAAGCAGAGCATTATGCGACAGACATTCAAACGTTATCTTCCTAAGTGTATCTCTCTACTCCCCAACGTGGACTCCGACTGGAATACAGCTTTACAAACTCTTGAGGGTCATACGAGTGGGGTCAGCTCTGTGGTTTTTTCGAACGACGGCACGCTCATCGCATCGGGATCACATGATGGTACTGTCAAGATATGGAACGTAGCGACGGGTGAAGTGGAAAGGACTTTTAAGGGTCATACGGGGTCGGTCAGCTCTGTGGTCTTTTCGAACGACGGTAAGCTCATCGCATCAGGATCATATGATAAGACCGCCAAGATATGGGACGTAGCGACGGGTAAAGAGGAACGAACTCTTGAGGGTCATACGGGGTCGGTTAGCTCTGTGGTCTTTTCGAAAGATGGCACGCTCATTGCATCAGGCTCATGGGATAAGACCGTCAAGATATGGAAAGTGGCTACGGGTGAAGAGGAGCGGACTATTAAGGGTCATATGGGGTCGGTTACCTTTATAATCTTTTCGAACGACGGTAAGCTCATCGCATCAGGATCATATGATAAGACCGTCAAGATATGGGACGTAGCGACGGGTAAAGAGGAACGAACTCTTGAGGGTCATACGGGGCCGGTTAGCTCTGTGGTTTTTTCGAACGACAGCAAGCTCATCGCATCGGGATCACATGATGGTACTGCCAAGATATGGAACGTAGCGATGGGTGAAGAGGAACAGACTCTTAAGAGTCATATAAACTGGGTCAACTCTGTGGTCTTTTCGAACGACGGCACGCTCATCACATCAGGTTCATATGATAAGACCGTCAAGATATGGAAAGTGGCGACGGGTGAAGAGGAAAGGACTCTTAAGGGTCATACAGGCTCGGTTAACTCTGTGGTCTTTTCGAACGACGGCACGCTCATTGCATCAGGCTCATGGGATAAGACAGTCAAGATATGGAAAGTGGTGACGGGTGAAGAGGAGCGGACTATTAAGGGTCATACGGGGTCGGTCACCTCTATAGTCTTTTCGAACGACGGCAGGCTCATCGCATCGGGATCAGATGATGGTACTGTTAAGATGTGGAGGGTGGCGACGGGTGAAGAGGAACGGACTCTTGAGGGTCATACGGGGTCGGTCACCTCTATAGTCTTTTCGAACGACGGCAGGCTCATCGCATCGGGATCAGATGATGGTACTGTTAAGATGTGGAGGGTGGCGACGGGTGAAGAGGCACAGACTCTTAAGGGTCATACGAATTCGGTCACCTCTGTGGTCTTTTCGAACGACAGCACGCTCATCACATCAGGTTCATATGATAAGACCGTTAAGATATGGAACGTAATAACAGGCGAAGAGGAGCGGACTCTTGAAGGTCATACGAATTGGGTCAGCTCTGTGGTCTTTTCGAAAGATGGCATGCTTATCGCATCGGGATCAGCTGATGAGACCGTCAAGATATGGAAGGTGGCGACGGGTGAAGAGGAGCGGACTCTTGAGGGTCATACGGGGTCGGTCAGGTCTGTGGTATTGTCGAAAGATGGCAAGCTCATTGCATCAGGCTCATGGGATAAGACCGTCAAGATATGGAAAGTGGCTACGGGTGAAGAGGAACGGACTCTTGAGGGTCATACGGGGTCGGTCAGCTCTGTGGTCTTCTCGAATGATGGCACACTTATCGCATCGGGATCACATAATGGTACTGCCAAGATATGGAACGTGGCGACGGGCATCAATGTTAAGAGCTTTGGTGCGAGCCGATTTACCGACGTCTCATACTTTACTGATGATGATTCGGTTTTAGTCACGAGCGCAGGCCGTTTCAGTCTTGGGTTTCGGGAAATTAGTACGTCGCACTCGAGCGAGAGCGAACTACAGTTGGGTAGTACAGATGCCCAAGGAGAAGTGGATGCCAGATTAGGCTTCGGGATCAACCACGACAACACATGGATTACAACAGGTGGACCTGATGGACGTAAAGTCTTATGGCTTCCATCAGATTTCCGGCCTGGTGAATCAGCGACATTAACGGAACCTTCAGGATCTGTTGTTGTTATTGGCTCCCCGTCAGGAAGAGTGGTCATCATGGGTTTTGGGCAATCATCATTCCTGGATGAAGTTTAG
>AT141_005871
TTACTTGGACTGCTGGCACTTGAAGCAATCCTGCTCGTAGAACTTGACCCAAGAAGTGCTCTTCTTGGTGATCTTTCCACTCTTGTACAGCTTACACTTGGCAGCGCTGTTGTAGAACGCAGGCTGGTAGCTGAAGTACTTGCAGTCCTTTCCATAGTCAATACAGCTCTTGGCACAGTTCTCAAGGCACGACGCATCGCCCGCGACATTGATCTTCTCCTCCTGACAGATCTCACCGCTTGTTCCGCAGTGCGTGTCCTTGGCGCATTTCTCAAACGCAGGGACGTACTTGGAGCACGTAGCAGGAGGTGTAGGCGTAGGAGTGTTGGAGCAGGTGTAGCATGTATCGAGATCGTAGAACTTGACACCCGTGTTACAAGGGGTGAAGCTGAGCTGTGACAAAGGTGCAGAGTAGAGCTGGCAGTAACCGCCGGCGCTACGGAACTTGGGGGTGTAGGAGAAGGTCTTGCAGGTGAGGGCTGTGCCGCAGAGCTTGCCGCAGGCGTTGACGTCGGTGACGGACGTGGCCTGGCCGAGCTTCTGGGTGGAGCGGCAGGAAACCTTGCCTTGCTTGCCGCAGGTTGAGGGGGCGTTGGGGAGGGGAACGTAGTTGGTGCAGACGGGGGCTGCTGTGGTTGTGGTGGGAGCCTCGGTAGTGGACTGAGCTTCGGTTGTGGTGGTTGTAGGAGCCTCAGTGGTAGAAGCAGCCTCGGTGGTAGTGGTTGAAGCCTCACCAGCCTCAGTAGTAGTTGTAGCAGTGGTCTCAACACCAGCCTCAGTTGTCGTGGTAGATCCAGCAGCCTCAGTGGTAGTAGTAGCCTGACCACAACCAGCATAGCAGATCTCAAACTCGTAGAACTCAGACTCCTCTGCAGAAGCACAGCTGTTAATCTGAAGCTCACTCACAGTTTGAGTGTAGAAAGTGCAAGTAGATGAAGAAGCCTTGTAAGCGAAGGACTTGCAGCCAGAGACCTCGCTACACTTGCTAGCACACACATCGGCGCTGCTACCAGTGTCGGTGGAGATATAGGTCTTGTAGGACTTGCCCTTGACGGCGCAGTTTGCAACGGGGGGGTTGGGGACGGGAGTATAGCCGGTGCAGACGGAGTCAGTGGTGGTGGAAGCAGCTTCAGTGGTGGAAGACTCGACGCCAGCTTCGGTGGTGGTGGTAGCAGTGGTATCGACACCAGCGGCTGTGGTTGTGGTAGTTCCAGCCTCAGTGGTAGTGGTATCAACACCAGCGGCAGTAGTGGTAGTATCAGAACCAGCCTCAGTGGTGGTTGTAGATCCAGCTCCAGCTTCAGTAGTAGTGGTACCAGTTTCCGAGCCAGTCTCGGTAGTGGTAGTGTCAACACCAGCGGCAGTGGTAGTAGTATCAGAACCAGCCTCAGTGGTGGTTGTAGATCCAGCTCCAGCTTCAGTAGTAGTGGTACCAGTTTCCGAGCCAGTCTCGGTAGTGGTAGTGTCAACACCAGCGGCAGTGGTAGTAGTACCAGATCCGGCCTCAGTAGTAGTAGTAGCACCACCCTCATCACAAGAATAGCAAGCCTCAAAGTCATGGAACTCCAAGACAGGAGTTCCAGCAGCGTCAACACTCAGGCTGCTAAGGCCGACCTTATATAGGTAGCAAGTGTTGCTCGCGTCCAGACCGAACGAGAGACACTTATCGTCGACAACGGTGGAACTGCGGTACATACCGCACTGGCGAGCACACTCTTCAGTGTTGGAGTTAGGGATGCCAATGAGCTGGGCCATGAAGGCAGCGAAACCGTTGGGGGCGCCTCGGACAGCACAGTCGGCAGCGGGGGGGTTGGCGACGGGGGTATAGGCGGTGCAGCCGGCCGAGGTTGTAGTTGTGGCAGCGGCTGTTGTAGTGTCTGTGTTGGCTGTGAGGGTCTCGGTAGCTGAGGTCTCAGTGGTAGCGCCAGGAGCAGTTGTAGTCTCGGTCTGGGATCCAGTGGCTGAAGTCTCAGTGTCGGTTGTGCCCGTAGCATGGGCTGTACCAGAAGTCTCAGTCTCAGAGCCTGTGGCAGTTGTTGTTCCAGTCTCGGAACCAGTAGCGGAGGTCTCAGTCTCAGTTCCTGTAGTCTGCGATCCAGTGATAGTCTCAGTACCAGAGGTAGTTGTGCCTTCACCACATCCAAAGCAAAGATCCAGATCATAGAAGTGGCTGGCATCGGAACCCTCGTTAAACACATATCCAAGTGAAGAAACAGGGGCCTTGTACAAGGTACAAGAAGAGCCCTTGATGGAGAAAGACTTGCAGCCAACAGTCATACCGCAAGTGTTACCACACTGAGCATAGTCGGTAACAGTGATAGGAGATCCAATGACCTTGTCAGCGCAGCTGGGTGCAACGCCCGTCTTGCCGCAATCAGCGGGGACGATGTCAGTGTAGGGAGTGTAGTGAGAGCAAGCAGCTCCAGTGGTGGTAGTAGCAGCAGTCTCAGTAGTAGCAGTAGAAGAAAGAATGTCGGTTGAGCCAGAAGTAGTGACGACAGCGGCAGTTGAACCGCTTGTTGTGACAGGCTTGGGCTTACAAGGGCTGGCGTCGGCCATGGCCAGAGCAGCCAAGATGGCTGCAAAGACCTTTGAGGAAGGCAT
>AT141_005997
ATGCCTCACGACACGCCACGACTTGCCCTCTCCGAAGCGGCACTTACAGCTCTACCCGAAAAGCGCCCAGATGGAGGCTATGACTTATCGACAGAATGGCTTCTACGACCGACTCGCCCCAGAGAGAACATATATCTGGAAGATGACAGCGAGAGGTTGCAACGCGAAGCTGATAATGAAAAGCTATTAACCAAGACGGAACTCATGAGCAAACCACGACAAAAAGAACTAGAGGATCTATGGACACAATGGGAAAAGTAAGTTGCCTAGACATCACATGTCCAAATACTTATGAAGTTCAGATATACAGTTCAAGTCAAACTGCAACCTGAAAAACCATGGATCGATATATGTACGGGCATGGACAACCAGGCCAAGCGGCATTTCCAAACATTCTTGCGTGAATACGTTAGAAAGTCTGTTATGCTGCGCCCATGCTTAGAACCAGCAGAGTACGAGCCAGTCCAAACGATCACTTGTGCATCAACGCTTGAAGATATCTGGTCGGACCTGGTCCGTATAGCGGATATCAAGGTGATACAGCCTAGACGACAACGTGATCCGTGGAAATTTCATGGAATCAGTTACTCCTCTAGGCACCCACAACACCAAAACTCCACGGTTGTCGAGATTGGTAGGGTACGCTGAGCCTGGCCACCATTGCCATCCTAGTGCTAATATCTGTCACAGTGGATCGCTCGCGCTGCCGAAGAATTAGGTCTTCAATTAGAGCAAACATTTGAGAAGAAAGCGATATCAACAGATGATTTGCTACTTGTTTTGGACACAGTATGGGCAGAAGCAGTGCACATTCCGTGCCTTCCAAAAATACGCCTGGCTTTTCATACTGCAGTCGTTCTAGGTGGTACGGGTGGCTGGCGGCCTGCAAGCCTTTTAGGGCTTACGTATCGGGATGTTGAAATTGGACTAATGAGGTATCCAAATGATCGAAAGAGGGTCGGATTAGTCGCCAGGATCAGGATTCACCATGTGAAGCAGAAAAAAGGAATTAGGAGGGACCAGCGTGATAAGTATAAACGACCTTCTATCCCAAAGTCTGGATACGACACATGTTGTCCTCATACTAACATGGCGTAG
>AT141_005998
ATGAAGCTTAGCTACGGACACCATGCAGATGGTGGCGAAGAACTTCTTGGGGCTATGCAGGGAGTCTGTTACAAGCGTGATAAGAATGCCCCTATATATATCAAGAAGAAGGATTTCGAAAGTTTTTACCAAAGAAGAGACATAAAACTTCTCACAGAAGCTAAGAAGAACGGAGACCCGAAAAAGAAAATTGCAGGTCGCATCCAGCATATCATCAATACCCTCGAAAATCAGTTACTAGAGAGGATGCGGCATGACTATTTCGAAGCAGTCAAGGAGGGTCGATCAACCGATGACCTGATTGACCCATCTGCCAGCTGTCCACGCAGGAAGCTCAACACAGCTAGCAGTATCGTTGCTGGGCAGATTGCCCCATTCTTCAAGGACGGCACATCGGCTGAGACCCTTGTGGAAAGAATTGTGGCCTACTTGCAAAACTTACCGACCAAAGCTGCCCCTAAACGAGAGAAACCTCGATGCCTTCTTTGCTCAAGTTCTGGTTTTCATGGAGGACCTTCTCTGGCCAGGCATGTTTGGAATGCGCACATAGATGAGTTCAAGATGGGCTTCGCATGTCCCGAATGCCACCGACTCAATCTTGGGCGTATTTGGATTGCTCCAGGACCGGCTGCCTGGAGCAACCATGTAGCGCGAGTTCATGGCGCGGTTCACGCTCCTAAGCCAATGGCTGCCAAGGTAGCACACTGTCTTCTTTGCTCCAGCAGCTATACGCTGAACGGTTTCAGTCAGCATTTCAACCGACACCCCATAGCTGAGTTCCAGCAACCGTTTCCGTGCCCAGAGTGCAAGCAGCAGGACAGTAAAGATTTCATAAGAGGTCGAGACGCTTGGATTTTACATGTACGAGATTATCATGGCGGACCAAAAGGCATTTATGGGGCTGTATTGAGGGGGGAGGATGTAACTACCAACGACAAGGATGGATCCTCGAAGAAAGGTGCAGAGAGTATAGAAACAGATGGAGCACCAAGAAGGGTACTTCCAAGAGCTCTCTCCGAGTCTGTTGAGCACAAGCAACATGCCGAGGGAGATGACGAGAGTGGTCGTGTGGCAGGGATGAAACGAAAGTTAAGCGACGAGGGACATATTTTCCAGAAGCGACTGAGAACCGATGGTAGTGCGGATATCATCGAGACTTACTGCAGTGCTGGTGTTAAGCCGGAGGAAGAGTTTTGGTGCACGGGGCGTGACGAGGACTATCTTGATGACATTCAAGATTTTGATTGA
>AT141_005999
ATGAACACCAACACCTCTTTCACTGAGTCAACGATCTTTGAGATAGACAGGGAGATCGCTGCATGGCATATTGGCTTCATGTTGAGCGAACCCGGCTTCCCTCTACAACAAGCCTTCGACGCGTTCCAACTCGGACTATCTCTGAACGCGGACTCCGATCTATGTGAAGAGTCTTCCAAGATCTGGCATGTTCAGGATACTTACTGTCCATCTCCATCGCTATCTAGCCCTGATGACGGAGTACTCACTCCTCAGAGTATGGACGATGCACAACAAGATGTCGCGATACTCCTCAGGGATTGTGGAATTCTCCTGCCAGAGCACCACTCTCCTCTCAATTGGGAATCTGAACAAGCTGAGACACTCGCTACTCAAACATTCAACAAATCACTAGCTGCTGTGGAGTATACTGCAGAGAGTATTGAGATTGAGCCTTGTTGGGAAACAGATGACTCAAGCGATGCCAGGGGACTCATTTCTCCAGGTCTTCGAATTATTCACAGACAAACGCCTAGTCCTGGAAGTCCTGCATCCACCGTTGAAGAGAGTCCAGCCTCATCCCCGGAGAGGAGCTCAACCCCACCATCCAGCCCTTCCATACTCTCGAATTCACCTACACAAATTACAACAACTGATGCCTCTGATGCTCCTGCAAACGAAGAAGGCGGAAATGGCCTAGTTATGGATATGCAAACGAAAAGTCCAAGAAGTCCCGGATGCTCCGCTACACAGGTTGCGATACCGTCTGAACCTGCTCAGGCCCCTATCTACATCGATCTTACTGGGGAGGATGAGCCTTCCGATGGAGGTATCCCCGCCGCAAAGCCTAAGAGTGAGGGCCGACGGAAACGCAAGCATGGCCACGAGAACGTGCATAGCGAGCAGCTGTCATTGTACCAGGCTCGAAAGAGGTCAAGGGCAGAAAGAAAGCTCGAGGAGGATGAGCTTCGGTTGAGAGCAAAAGGAATAGCATGGGAAAGGGGGCAGGAAAGAAGCCATCAGACGGCTTATCGAGATGGGCATAAGTGGTCATCTGAGGAATTTATGCAGGACCCAGAGTGCATCATCGAGATGGAGGTCATAGTGAATAATGGGAACAACCAAACGCTTTGGCTTTCTAAGACTGGACAAACAGACAGACAGGGTATAGTATGGGAAGGCGATGACGCTCTCGGTATTTACAAAGTCTCGTTGACAAGTAAGGATATTGAGTCTATGATAGGCAAGGATTATGGGACAATCATTAAGAAGTACAAGTATATAGAGAGAGACATCTAG
>AT141_006000
CTAGCCTTGTGTCTTCTCCTTGCTATTCCCCTCCTGCACATCGGCATTATCTTTGAAATCGGTGGAGTAGTCCCTCCAGGGAAGAGAGGGGCACGTCGGAGTAACTGGCGCATCTGGCGAATGCAACTCGTCTGTATCCTGTGATCGAATTGTTAAAATTAGGGACTGGCCGCGGGGTGTATATCGTACGAGATGTTTAAGTATGTCTGCCACGCCTTGGAGGAGACCTCTAGCCTTCGCGGATGCCTTTGCTATTTCGAAACGAATAGTAAGGAGGCTGTTATGTAGTTCCAGGAGTCCGTCCTGGAGAACAGCTAGTTCTTCGCTCATATTTTCGTTGATGTTGGCCAT
>AT141_006001
ATGCCTCGTCAATCCCACCTTCAAAAAGCCATGAATAAACTCAACATCGATGATTCGATGGCGCTCATGAATGCTTTTGCTGGAGATGCCACTGTTGCCCGATGCCATCGTGTTCGGACAAACCCTCTGAACTATTTGTCCAAGACCTTCAAATATGCTGTCACGCTTCTATCTGTCATGTTTGACACTGGGTGTGTCATTAGTGGCTCTCGGGCCTTGGATTTCTTCGTGCCGGGGTCTGCAAACGGGGACTCCGATTGGGACTTTTATGTTCCGGGCTACAAGGAATCAGTGGCCGACATGATGAGTGTCTTGTCTCTATGCGGAGTCACCTGGGAGCTCAATGCCGATCTCATCGCCAGCGAGTTTCTGCGGCACGGACGAGTGGAGGTCCACTCCAACATCCTAGAGGTTTTCTCATCCTGGATCTCACCTGGAATAGAGCCAGGAATATTGAACGACACGGTCCATGAGATTGTCGTGGAATTTATAAGGATGAGAAATGGCCTCCCCCGTGCAGGTACATACATCATCTCACGGGATCACTGTAACGATATTCTTATTGAACCAAACGTCGATGAAGGCTGTTATACCGAAGGGCTAAAAGGTTACGAAACTTCCTCGGGAGAACCATTCAGCATGATATGCGGCTCCATCCAAACATCGCAAGGCGTTCAGTCTGTGCAGCTTATCATAGGATGTCATTACCATGGCATCCGCAGCTGCTTGAGTTTCATCAAAGACTTTTATGCAAGTCATGTCCAGTGTTTCATTGGAGGATGGTGCGCCGCTCATATGTACTACTATCACGCAAGCAGCCGGAATGCCACCGTATGGGGAGGCACGCGTAGTACCAAGGCGATCGAGAAGGCGCTCGAGAAGTACAGCAATCGGGGGTTTTCTTTTCATGATGCTGCATATACCGAGCCCACTATCCGTCGCTTTGACGATATGAAGTCGATGTTCTTGGACTATGGAGATGTTCATAGGTCGTTTTTACGCAAGTCTAACCTCGATATGTTCGATAAATGGATCACCGAACGGCGACAGAATGTTGAAGCTATTCATTGGGTGGAGTTTGGGAATGTGATCCAAGAGATACACAGCCCATTCGAGAGATGCTCTAGAGGCCGAACTTCGTATTCTGAGTCGAGGTACAAGCTACCGATGCGCCATCTACGACGCTTGGCCGACATCATCACTCTTAACACAGCCACTTCTGACAGGATGAGAACCAAGGAGTTCTTTAGCAGTGTAAGAAAGACTATTGCTGGGACCGATTGGCACATTGCGGATGTGGCCAATTCCGGATCTGTCTACAATGCACTTCACGATGCAAACCCATGGTCTTGGGCAATGTAA
>AT141_006002
TCAAGACATTTCATCCAAGCATGCGACCCAATTACAGTTAAGACTCGACGCAGAAATGTTACCCTTCTGATTCAATCTCATAACCCAGCTATTGATGACGTCTAACCACTCGCTGGGGTAAATACATTGACCACCAGGCGTCGTTTCCTCGTGTCCAAACTCAACAGAAGATGCCACATGTTCCTCGACAAAATCGAGCAAAGGGTCACTGCAGAAATGGGTAATGGTTTTCAGTTTTCTTGCGAATATGTAACGTAGTGATATTTCGCTCGTCCGGAGGCGCCGAGCCTCTCCATCTAGGTGCCTCTGGCTGTAGGCAGAGAATCTTTCTCGATACCAAAGGGGCTCTTGGTCGAGCCTGATGAGTTTGCCATCGTCATGTACCGGAGGATCATGCTTTGGGCGCTGATATTGTAGTAGTTAGTCACTAGTTACGTGTCTCTCAAAGTCTTTTTACTGACCCTTGCTGCGTCGGCTGGCAGTATCTGTGTGATGATAATCAGGTTTCTCTTCAACAGTGGCTCGAAAGATCGAGCAAACACATGCTGGTCTGTAGAGGATTGGAACAGGCGTTTCAGTAAGCAGACCTCATGCCAGGCGGGTATCTCTTCCCAGAACTCCAGTGAATTGATGATGCTAGGCATTTGTTGCAAAAATTCATCGTCAGAAGGCATGAGGCTCTGAATAAAATGAGTATCGAGTGCCTCAGTCAACACCCCAACGCGGTAAAGAGTGTCAAACTGGTCAAACGATAACCCTTTCTCAAACCAGAGAGAGATCAAACCCTCCATCCAAATGCCAGAGACATTAGGATCAATTTCATCAAGAACAAAGTCAATAGTCAT
>AT141_006003
TCACAAATTATCCTCGCTATCTGGGGTCATCCTGCGCTTTGATGCTGCATTGCTTCTGCGCTTCACTCCCCCGCTGTTCTTGTTTCGACGGGTCACGCCGCGTCGCTTTGCTGACTGAATGTAGTTACTGCCAAGGCTGGTTTCTTCTCCGTCGCAAAACAATTTGCGCTTGATACCCCTGCCCGTCTGCGGTGTGATGACAGGGGAGGGAAGCCTCAATGGTGACGGTGATCGGGTCGGCTCTTGATGGAGAGCAGTCATCTCGTGTTCCTTGATAGTCCTTTCCCACTCCATCTGAGCTTCAAGGGGCGAGCTCAAGGCATGGTGGATCTGATAGCTTGCGCTGTGCTCATTCAGGATCAGAATGAACTCATGTTGACCATTCGCCACCAGCTGAAGTTCCGTGTGAATACTTCTCCAGGGGAAGCAGGGCTCTCGAATTCCTGGTAGGAATGTCATGCTGACTGCTGGGAACTGCAGGGCATCGACGATCTCCGGCTTTGGGTCAATGGACATATCACCCAGGGACAAGCGGAACCAATATCGAATGTTACCATCATCATCTGAGAATGACTCATAGCGACTGATGATGTTTCCATGATGATCTTTGCAGTTGAGTGAGGCATAGATGCCCTGAATGCCGGTGAAGGCTGGGTCGGTAACTCGACATGTAATAGATGCCAT
>AT141_006004
TCACGTGCTCTGCTCTGCCTCAGCATCGCCCTCAACATACCAGCCCAGCAAATGGTTGACCAATTCTCGGGAGAAAACCTTGAGGCTTTTACGCAAGTTGTCAATGGTTTCTCGGAAGTCTTCCGTTGCGCTCAGAAGCTTTGGCAATGCTCGGTCAATGTTGAAACCAATTTGGTTGATTTGGCAATTGCCGGCTGACACTGCTCGCTCAAGATCTTCGATGCGAGTGGACAGGTTTTGGAGCAGCCTGATATGTTAGCACTTTCGAACCTTCTCACATCAAGAAACATACTTCTTTATCTCCTCCGCTTCCGTAGGTGGGTCTGCAAGTGGGACATTGCTGCTTGAGTCTGGTGTTCTCAACCCTTGGTTGGCAGAAGGCAGCGTGGTGGCTGGGGCAACTGAGATGGTTGCAAAATCCTGTGGGTTGTCCAGAAGACATTGGATGGTGTTATCATCAAAGTCGAGTTGGGTAAGGCTTGAGAAGTCTGCAGGATCAGCAGCCTGCGAGAAGTCGTAGAGAAAGGTATCGTCGAAAGTGCTATCCAT
>AT141_006005
ATGGAACAACGTTGCGAGGCTACTCTGCACTTTTCTGATCCCTCGTTTCTTCCAATTCGCTATTCCTTTGATGACGAATTGGACTGTGATGGCAAACAAGTTCTAGCCTTCACAATCCCGAAAGGGTCACCCAACGGTGACGTTGACATTATCTGGTAAGTATTTGTAGTGTAGTGCTTGCGTAACGCCGGCGGCTAAGGTACTCTAGGCAATGCACTGGTCTCGCCCCCAGCTGCAATCATGGTGTCATTTTCGGCGGGAGTGCGGACCTCTCTATCGCATCTGAGTCTACAGGGGATGTCGGCTGCCTCATGGAAACCGCTGTAACCAGAACTGCACCCATCACGATCACAAGGTCCTCGGCGACGTTTGTGGAGATGGCACCAACCGTGGTTGTCACTTCTACGACGAGCTTTCTACGTAAGATGAAGGATCGAACCACATTCAGAACTCGCCGTACCGGAACCAAGACGAAACCCGGTTTTGACGACTGGGAGACTAGCGGAGTACCATCTAGCGACATTGAATCCACAGCAACTGGCTTCAGTACAACAATTCCATCTGGCGATATCCAATCCACGGCAACTAGTCTCGGTACAACTACTAACGACAGTAAGGAACCTACAACGACTAATGGCGTCAGCACGGGACCGGCAAGTACTGGCTCAGATACCTTCCCAACATCATCTCCTACATTGGCCCTCAAGGTACCCCAGGACGCAGCCAAAACAACTATCAAGCCTACAGATGATGGGGTCTTCATGAGCGATGCTACCAAGCCGACCATTCCTATTCTCCCTGCTGTTACTGCGTCGATCATCTCCACTCTCACAGTAATTCACACTGTGACCGCTAAATGCACTAATTAG
>AT141_006006
CTATAGCTCCCCCTCCTCTACAGCAGGTGCTTCTAAACTAGCTTCAGGGCGCTGCGGTATTTCTAGCTCCCAAGTATCATCCACCCTCTCGCGCATATCATATACCTTCTCACCAGTATTATCCTTTATACGCTTGTTTGGGACCATGTAACCCTCAACTTTCCTCCTTATCTCTATTTTGTTTGCCTTTACTGCTATTTTGCGTTTCAACGCCTCTTGCTGTTCCTGTGGCCGTGGCTGGGGTTGTGCCTGTTGTTGTGCCTGCTGTTGTGCCTGCTGTTGTGCCTGTAGTTGTGCCTGCTGTTGTGCCTGTAGTTGTGCCTGCTGTTGTTCCTGCTGTTGTTCCTGCTGTTGTGCCTGTAGTTGTGCCTGTAGTTGTGCCTGCTGTTGACGCTGTAGTCTTAATGCCTCTTCCTGCTTCTGCTTCTGCTGCTTTTGTTGCCGCTGCTCTAATAAATTATCTATACCTGTTTCTGAGACTAGCGTGTCGTATCCATCAACATTAGGTGCGGAGATGCGCTGACGTGATTCAGGCACCTCTAGTTCTGTCTCATGGGAGTTCACATCCGGTTCAGCATCCGGCTCAACATGGGGCCCAGTATGCAGCTCAACGGGCTTCTGGGGTCTTCCCTGCTGTGATATGTCAAGTCCATCAACTTGAGGGGTAGAGATGCGTTGGGGTGCTTCAGGTACATCTGGATTGTCCAAGGTCGTATCCATATCCTCCGGCACTGAAGGCATCGGGGTTTTACCGAAAATATTCTTGGGCTCTTTTCGTTTTGGTGGTTTAGGTTTAGCTATGACTCTCTCTGGCTTTTTCGCCGACGGATCTCGCATGGCTTTTTGTCTCCTAGTCTTTGGCCCCGATTGTTTTGCACGTGGTTGTTGACGTTGGTTGGTAGTGGCGGCGAGTGGTTCGCTTGTAAAAGAAACTCCTCCCTCGGTCCAATCCATGCTGGTTGTGGCGTCAAGGCTTGGTGCGTCTGCCATAGGGCCTGAGTCATCCAACACAAATGTCGAATCACTAAAAACGGGATTTCGTAATTCCTCGATACTCAAGCTGGTAAGGCTCTTATTTATGTTGAGATCGAATGACCCGAAAAAAGCACATACGAAGTCGAATTGTATCAGTGCTGCGCTTGGCTCCTTTCCCTTCGCGCTTTTTGCTGTTAAGGCTAGCGTAGGAAGGAAGGATTTTGTACGTAACTCGCTGAACACACTGATTGTCGGCAGTCCTCCTCGCCAGACCTGCTCTGTCTGGAACATGATCATATCGGGGATTTCTCGCGGCACGTCTTCATCTGGCAATGCAAGGCCCTTTTCGATCTTTTCGTTCCAGAAGCCTATCGAGGACGCCATCTTGCAAAGGTGGCTCCTAGACTTGGCATCTGCAAATGCGTTCATCCCAATTCCTTTTATATCCTGTAAGGGTGTTTCGGAGCTCAGGAGGGGGAACGAACGAAGCGCTGCCAGCATCAGCTGTACAAATGCTCCCAAGGGTTGCAAAGGGGTGTGCATTAATTGATATCGGCCCTCTGTGCATTCGACCAAATTGAGAACTGGAAGTTGCTGTCCCCAGTCCTGTGCAAGATTGCTGAGAAGGCTTTCTGGTGTTTTCAGTGGAGCTAGAGCGGGTTTTGCCTTTTCTGTCGGCCTTTTGACTTCAATATATCTCTCGAGTATCTTGGCGCCGACTGTGAGATAGCGCATATTTTCATGGAATGTTAAAATGCTGGGAATAACGCCTTCGAAGGCTAATATATTCCGCAGCAATCTAGATCTGTCTTCTTCGCTCGATATATTACAAAACAAGGTGCCGTTTTTCATCTTCTCTCGTATAGCTTTTTGGTCCTTCTTGCTCCATGCTGGAGCCATGAACTGGAGAGAACGAGCAGAGGAGGCGTCCAGACATTGTCGTAAACTTGGATCGACACCATTGAAGATAACATCGTTCCAAACTCGGTAAATATGCCTCCAGTATGTCGTTATCTGTTCGTCGATGTGGGCTGCGAGATGTTTGGCCCAGTTGCCCAATTTGATATCATGCCAGAGACCAGGGAAGATGGCGACTTGACGCATGGCACTCCATATCGCATCTCGATGGAAAACCAT
>AT141_006007
ATGACACACGTTGAACCTCTATTTGAACTTCAATCAAGCGCCCCTGGCATGCCAGGGCCGTATCTCGTGGAAAATCTCGCATCTTACCGTGTTCTCGACAAAATTGGTCAAAAAAAGCCCCGGATGATGCTTGTACTCGGGAGCGCACGCAAGCGCCAGCACATTTCATCCGCATATTCGGTTTACGGATACCCAAAGGAACATAGCGTTGGCATCGCGGATATTGGCGACAATACTTTGGCGCTTGACGGGGAGCTGCACCTCCAAGAACACTATCATCTGCCACGATTTCAGGAAAAACGGCCGTTTGGGGGAGGATGCCACGCTCATATACTTGAGCAAGGAATTTCTCGTGAGGGGTCAATTGCTCACCAGATTTACGCAAATGTATTATCACCGCTTAGCGACATGATTCTCATATTTGTCCCTGACTTTGGTCTCCAGAACGCCATTGAACTGCTCTGTTCCTGGATGGAGTCTGCTATGGGCGTCGGGTTTCACATCGCCTGTAGAGTCGTGCTTTTACACGACTCAATTCCAGCAGACTTGGAGATCAAAAACCGGTTACTGGCGTCATTCGCTTCCAAGCTTCGTAAATCAGATCCTTTAAGGTCGTATACGAGCGCAGATATTCAGTCAATAATAAAGAATGCTTTTCACATGACAAGCGTGTCCTTGGATGATTGCACGTGGCGGGCGCAGGTTGAAGCAGAATTGAATGCCGCCAGGGCTTGCCGAATGCAAGAGGGCATGGACTTCACAGCGCACCAAATGAAGTACCTACTTCGAGGAGCTATCCGGCAGTACGCACAAGATCCGCTGGCACCTCTTGATATAATACGTTCTTTAAAGCAACAGCACGCTCCAGATTCGAATTATTCAGATGCGATTCGCGACTTTCTGCAAATTCACCAACCTATAAGCGATATAGAAGCTAGCATTCTCGCGTCAGCCCTCAATCTTGATGCTCATCCTCCAGGAACGCCTTGTAAGTGGACACGAGGTCCCTTCTCAGCGACACCGCTGACTGACACTAGGGTTTCCTCCAGAACGAATTTTCCAGAGCCTTTACCAAGGCCTTATTGAGGACTGTGGGTACGACTTGCACTGTAGTACCCTGTCTGATCACGTGCGATACCATTTCGTGGATATTGTGATGAATTGTCGCGCCATGGGAGTTGATGCGTCGCAGGCTCACCTCGCACGTATTCAAGGCAGTCACTTGGTGGAGTCAAAGCAGCCCCTATATAGCTGCTCTTTCTGTATTCTCCAAAGGCCAAGCTGGACACTTGATTGTAAGCATATGCTTTGCAGACGTTGCATCACTGCCCACGCAACGAGCGGCCAATCCTACCATCCGCAAGTCAAGTCATGTCCGCTGTGCCAGAGCCCCAACTCATCTCCATTCTTCATCAAACCCCCCACGGCTTCTGCAATCGCACTCAATCTGAGGGGCACAAACCCGGTCAAAATCATTCAATTTCTCAAGGATTTGCGTCGTTCTGTAGGATTTCCGTTGCAGGACTGTTTTGACATAGTTATTGGATCCGAGGCCGGCAAGTCAACATTCGGTTTCTCCAATATGCGTGCTAACGTTTCCTAGGTAATTTCTTCGTAATCACCGCTTTCTTAGAGGGCTGGGACCTGTCAGATTGCTTCTATCACTTGAAACATCTACGCCGCATGCGTCTTCGCCACAACAGTGCCAAGTTTGGGAAGAACTTGTCATGGGACCTCAACAAAACGCAATTATACAACAATAAAACCGTTTTACTTGACTTTGGGAAGAAGTCTCTATTCTACCAAGGCCAAAGCGCTATGTTAGTCAATCTTGTTTCAGCTTGAGTTCATGTTAACAGAAGAACAGAAACGAATCCCAGGTATCGATACAATACAGCAATAGCCCCTATACCCAGCAGGCTCTCGACCATGTAGCTTACTCACTTATCGCCTCTCTATTCTATATCAAACTTCACCCACTTCCAACATTCTACAAAAGCGAGGAGTTGTGTACTATCAAGGTTTACTGCCGCATTCCAGCTGGCCCGCTGCTTCTTAACCTTGTCTACAAACTTTATAGGTCAAATACGCTGCTTTGCAGCAGCGAATCTCAAGTCAGGTCAAGAAAAGAGGCTTTGTGTGGTGACATGGATATAGAGCTATGCCAAGGTGGTTACTCGTTTGAGCGACAGATAACGGTCAAGATCTCCTCCCCCAGCGACGTCATTGATCTGTCGTTAGAGAATATGCGGGGAAGTTGGCCCATTAGCAAATGCCCTTATCAGATCGAGGATCTGATCCGGGATCAAAGTTTAGATTGTCCGACTAACCCCCACGATACATTACCTTTCGATGGAAGCTCTCAGACTTGGGCAGATGCCGAGACGGAACTCGGCCAATTTCTAAATACATTACGGGCACTGCAATAG
>AT141_006008
ATGCGGCATGTCACCTACCCTCTCTTCCTCCGACGACGTCGTGCTTGGGACAGCATTACTCGGCTACAAGCATGTCTCATTTTCTTTTTCTTTGCGGCCAACCTCGTTGTCATTTTTGCGCCCTTCAATGGTGTTGACTGGCGACAAATTGAGAGAAGGGCAGCCTTTACCGCAGGTGTAAATGCAATTCCCCTTTGTCTTGGAGGACGAATGGGACCTGTTGTCCAGATGCTGAACATTCATCGGACTTCCTATCTTTTGTTCCACCATTGGGTTGGTAGAATTGCTGTTCTCGAGGCTGTGTCTCACGCCATAATCGTTCTCCTACATCGCCCCAAGACAGGAACGCTCGTTACCTCTGGATGGGTTGTAAGTGTTCTGTCCTCGTCCCACTATTTCCCGCTTTCTAACGCTTTTAGGCATTTGCTGGTTTCCTGGGCTCGCTTGTGTTGTCTTTTTGGCTACCTAGACACTTCCTCGGCCGCTGGTTCTTGCTGAGTCACAGAGCAATCGCTCTCACTGGCGTTGGTGCTTTGTTCTGGCACGCCTTGGCTGTCTCACAAATCAGGTCACAGATACTCGTCGGTATTTGTTGTACCATCTGGCTTCTGTCGACGTTCTACAGGTTGCAGAAACTTCTTTTTCGGCGGCTGTCTGGTGAAGTAGTCGAGAAGTTGGTGGGAAGGAATGCAACCAGGCTCGATATCTCGCTACGGTATCCGGTCCATATAGAGCCGGGAAGTTACTTCAACATTTTCTTCCCTGGAAGGATCAGTTCTTATAATCTTTTGTACAGTCACCAAGCTGTGGCATTCTGGCATCCACCAGATGATGTTGACCCCGAGGGCAAGTCATCGAACGTCAGCTTCCTTCTGTCACACTGTACGGCAAATGTGGCAGCGTTATCTGTTCTTCAAACTGGGCAACGTATCCTACTTGATGGTCCCTTTGGCCAACGACTTGAACCGCATTCCTATGAGAATGTTATACTTCTAGCCAAGGGGATGGGAATTGCCGGCATTCTCCCGTTAGCTCTGGGTCTAGCGGAAAGGCGACAACACGACAATCGTATCAGAGCTGAGCTGCAGAGGTTAACACAGAGGTCTCAGAGCCTCTTAAGGGAGGAAGGGTCTGCTGATCTCGATGACCGTGCGACCATTGCCCGAGAAAGGGCGGAGGTAGCCAAGCAAAGGATTACGCTATCAAGAAAACCACTTTTCCGCGATGCAACTAAGAAAATCGATCTCTTCTGGTCGTTGGAGAGCAACTCTCAGATGGATTTGGTGGCGGATCAGCTCAGATCACTTCAACAGCTGGATCCTGACAATGTGAGTCTCTGAAAAAGCTATTACTGACAATACTAATGCGTAGATAGAGTTTCTTGGTTGTGTGGTGTGGCTATCCTTATCCTCGGACAGGCGAAGCACCATTTCAGCCCATCTCAACATTCTGGATGTGCCTTGAGCCATCTCCTCAACGAAAAGCTTTTGACGAACTTATTATTGGTAAGATCGGAGAGGAGCGCAAGAAGCTTCAAGGACGTATGATGGTTTCAAGTAGGTTTCTGCCTGCTTATTTATTTCACGTTCTAACTATGCAGCATGCGGCAATGGCGACTTCACTTCTAGAGTTCGAGAAGGAACAATTCGTAGCATTGAAGATATGAGTATCACATTTGTAGAGACAGAATATCGACCAGCAGGAATAGAGACTGTGCCAATCAATGAGGCATTTGGACATGAACTGTTGAGGGAACGGCAGAGAAGAAAGAGAACGCAGAGGACTTCACAGGACACTGAGATGAGGAACCTAACGGACAGAGTGTCCTACGCAAGCGCATACTCAGAAGAATTCAGTACCGTTCGGCTATAG
>AT141_006009
ATGACCAACTCAATTGGCCTCGCCGGAAGCCTCGGAGCGAAACTTGCACATGACAAGGTTAAAAAAAGGTTGAGCAATATCGGTGTTGATGTTGTGAAAAAGGAAGACGAGGAGGTACCGAAGTACGTGGTGGCGGCAAAGGCTTCCAATATACCCGAAAAATGGAGTGGCGCAACTCAGATGCCCAAACAATGGCTTCAAGCTATGATGGACATTACGCCTATTCGTGATCTAGCTTGGATCGATCCAGAAGAGTGGAAGGTGAAGAATGAGCAGGGAGGAGGGGAGGAGGAGGGAGAGGAAGGAGATGGAGGAGGGGAGGAAGAGGAGAGAGAGGAAGCCAGGGGAAGGAAGCGAAACTCGGAAGCTTTAGCAGCTGAGGCGAAGGCCGAGGCCGAGGCTAAGGCTAAGGCTGAGGCCGAGCGGGAAAAGGAGGAAGCAAAGAAGAAGGAGGAGGAGGCTAGGAAGCAGAAGCAGGCTGCTGAAGATGCGGCCAAAGCCAAAGCCCAAGCAGATGCCAAGGCCAAGGCCGATGCTGAAGCTAAAGCCAAAGCTGAAGCAGATGCCAAAGCCAAGGCCGATGCTGAAGCTAAAGCCAAAGCTGAAGCAGATGCCAAAGCTCAAGCAGATGCCAAAGCTGAAGCAGATGCCAAAGCCCAAGCAGATGCCAAAGCTCAAGCAGATGCCAAAGCTCAAGCAGATGCTGAAGCTAAAGCCAGAGCTGAAGCAGATGCGAAAGCCAATGGTGCCAAAGCTACCGACCATCAAGTCACCGAGACTGATACTGCTGCCGATTGGAATAAGGCTCAGGCTTCTCGGGATCCTACTAAGCCTGGACGGGGGAATGGTACGGAGTTGCCACCTCCAGTGAAGCCGGAATCGACCGAGCCTGACTTGGCCGCAATTCCACCCGTTGGCGGTTCTGATTCTTCTGAGCCTCCCAGTCCCGATCCCGATTCGCCGTCGACTTCCTCTGGGGGTTCAACATCAGCCTCACCTAAGCCATCGAGTCCTCCCACCACTGAAAGCGAGTCTCCATCGCCTGGCCCTTCCGGGCGCATGATGACTCCCGAGCAGGAGGCTGCAGAAGAAGAGGCCATACAAGCCGTAAAGAAAGCTCGTCATGCTCAGGCAGAATTAAAGAAGGCCGAAGATGAAGCAATGAAAGCAGTGGATAGAGCGAAATCTGCTGGAGTCGGTACCGTTGACTATAAGTTTGATGAAGGAGATTTGAAAGAGGACCCGAGGAAATTTCTAATCCCTGCAGAATACAGGGAAGAAAACACCGACGCTTGGGGTGAGATCATGTATAACACAGACACCGGATTTTTGCTTGTATACGAGAAGTATGGCAAGTTTTATCGAGGTTACCTGTTCTCCGGTTCGGAATACCCTTTTAAAAAGGACCAATTTGTTAGAGCCGGGGGAGAAACCCTGGTCTGTAGACCTAACAAGAAGTCAGGCGGAAGGTACGTACCCAGTATCTTCGACATTGAAATCGAAGCGATCGCGGTCATGTGGAAACAGGACAGAGTTTACCGAGCGTTGGTGACTTTGTACGATCCTCAGGAGCCTGGAGAGCTTCTTCTTTATAATATCACCAATCTGAGGGCCAGATACGGTGCAGCTCAAGTGGCACACAGACTTAGTGACGAGTTTTACAAGCGAGCACAAACGCCAATTTGGGAACCGCCACGCAAGATCACAAATAGAGACGAAAAGTATCAGGAATATCAACAAAAGCATGGAGCAGATATTATTAACGGAAGGAGGGCTCTTCTCGAAATTAAGAAGGAAGAATGA
>AT141_006010
TTAGTCAGCAGCAATAGACCCCACCATGCCCCAGAGCGATTGGCTATCGGGATTTTCCTGCTCCCATTCGAAAACAACAGGTGAGTCGTACGCAACCATATTTTCCAGAGCCTTTCCGGCTTCGCACAGACGCCTCGAGTCATCACAGTCAATAAGTTGATGAAGCGTTTTCAGTTGTCCTTTATCAAGTTGCTTCCAATCCTGCACAGAAATACTAAATGGAGGGCCTGAATTAAGAGGAATGAATGGCAACAGTCCATGGAAATGACCACAGACTTCATTCCACATTCTGCCCTCACGCAAGCTATTTGTCAACTCGTTGCCTTCAATCTCGAGCCGGTGAGCAAGATCGGCCTTTTCCTTTTTCCCTAGTCGTGACAGCGACCGTTCGGATTTCCAATCATCCACTAGACGCGCCATGAGCGCTCGAGAGTGGCGAAGCTGGAACTTGCCAAGTGCGGTCTTGGCAGAGGCGTTTTTCAAATAAAGAGCACATTGCTTTAATGGATCGCCTTGTTTCGATACGATTATGTGCTCGTTGCGATTCCTCCATGCACTGACAAGTCCTCTGAACTGTTCGATGGCCGGGATGCTCAAAATTGCTGCCGCCATCTTCATTACATACTGCTCATCCAAACTTGGCTTAGACGGAAGCTTGAAAAAGGGGGCTTCTGATCGAATGATTCTGAGCATTTTGTTGAACGTTTCCGAAGAGTCTGTATAACCTCGTGTATTCCTCGCCCCGGCTTCAAGTGGCTCTGGAGGAGCTTTTCTCTTATGCCTCTTGGTGCTCACTGTTGCTTCGTTCATTCCAGGGGCTAGCACGTCAGGGTCAACCCATTTGACGTGGAAACCCGGCCGCCCATAGAGTCCTTTCAGCCCACACTCATTACAGACCTCAAGCGGATTGTTGACGTCCCTGAAATTTGGCGTTATGCCAGGGGAAAGGTGGTTGATCGAGATAGCCAAGGAATCTTCAAGATTGAGTATTTGATGATATTGATCAGGTCTGGTTTCGATGAGGTCTCCTGGCCGCTGGATTAAAAGCTCAAATCGGATGCCAGCAGCTTCGAGTTGCTTGGGTTCAAAGAAGATGTTCAGGTGACGGACGAATTGTGGACAGGGCTTGCATTTGTACTTGGCGCGAACCCATTTCTCGAATTTCTCAGTATCATCTGTAAGAACGCGCAGAAAGAGCTTTGTTCCAAGGAATCCGACGTTAACAGATCCAAATATATCATCCTCTTTATGCATTGCTGTTACTGATCCCTTCTTTCCGAGATGCGTGTAGGGCTCGTTGACGTGTGTGAGTTCTTTGATGTCAAGTTGCTCGCCAGAATACAAAGGACACGAGGACCAGATGATGGATCTCATAATCCCGCAGAAGTAGGATACCTCATTCTCAGGGGCTTCGAGGAATTGTTCTAGCTCCCGAGATGCTTGTCTTGTGGTCATGGAGCTTCCCCCCTCTTCAAAGTCCGGCCACTCAAACTCTCGCCCACTTATTGGGTCGTCTCGAGAAACAATGATGCCATTTTCATCCTTCTTTTCAAACCTGTTGAACTGCACATCAGGATCGCCTTCTGGCTTGAGTTGGTCTTTAATGTTGAAATGCGAAGCCTTCTCCGTTATCCAAGGCAATCTAGCCTTGTTCGCGTAGCTAGGCGTTTCTGCTAGTTCATCGAGGGTCTTCGGCATGTTCTTGCCAAGTTGATTTAGGACGAGAGTTGGCGCATCTTTGGATTCAACAAAATAGCGTTCGTAACAGGATTCGTCCGCTAGATCGTGCGGAATCGAGGTGTTGTTCTCTGAAATTGGGGTTTTGTCTACCTGCTCGACCATGCTTGTAGAATCTGGTGTTGTAAAGCGTGTTTGAATGCTATCAGTTCTAGATGCAGTACTGCTTGTTGGAGACAAGGTTCCGCTCGTGTCGCTGCGTTGCGACGACCACTCACTATTCCTCCCGACTTCTGAGTTACTCGACGGCCTGGCTAGACCCGGAGTCGCTGGGCGTCTGTCATCGGCACCCGCGACAGCAGCAGGGATGGCTGTTTGCTGCGTGGCTTCAGGCTCGGCGTCAGCCATCGGCGTATCCTCTTGTTGGATGGAGTCCTGGGTAGTGGTTGACTGCGTTGAGTTGTCGTCGGCGCTTGTTGATATGTCGTCCAAGTTCCGTACGATAGGGTGATCTCTGCTCAGCTGAGTCTGCACATCGCTCGGCGCATCGCATGTCTGATCCTTTTGACCATCCTGACTGGATGCAAGACAGTCGTGCAACGACCGACCCTCGTTCGCATCATTGGTCTGGTTAACGTTCGTCCGCTCCTCTTCCATCTCAGTTGTAATAGTGGGTTGGGTTTGTCGATGGCGAGAGGCAGCGTTGGCATGTTTGCTAACCTCGACAGTTGGTGACCCATCATCAACCCTAGGCATGTCTTCCATCGATGCATCTTCAGCCGATTGGGCTTCTCGGGAAGCAGTTTCTTGGGGTGGCCTGTTGGCCATTGCTGCAGAATCCTGCAGCGGATGGGGCGTTGATACGTAAATTGTCGTATCCACTCGAGTGTCCGTCAGGCTAGCATCCAAAACCTCGCTGTCTTCATCATTTGTTGTGGCTAAACTGTCAGCGGTTACATTCCCGCCTATGGTCATATTTTCTGATGCGTTGGGCTGTGCATGTTGCGCCGGTGAAGCTCCGCGCGCAGGAGATTGCCATGGAATCTCTTGCTCAGAAATTCTGATCCTACCAGCAATTTCTGATTGAGTATTCATCTCCGTATCAGTGGTGGCCCGATCCATTGCCTGTTGATTGGGCCCGACAGCAATGTTCGAAGCAATATAGCCCTGGGACTCAGTTTTGGCCTCCTTCAT
>AT141_006011
TTACATAAGCGCATGCTGTCTCATGTAATTCTCAACCTGATCCATCCACGCGTCGTCACACGGCAGACCAGATCTTAATCTGTCCTCAGCTATCGTAGAAAGATAAGCACACGCCTTCAAGAGGTTTGTGGGGATGCTGTCCAGGGCTACAGACGCCATCGCCTTGAACGTCTCTTTGTCTACCCTGAGGTGATCTTTACTGTCCAGTTTGTCAGCCATAAACCAGCCAAGGCAAATGGAGAAACGCATACACAAATTTCTCAGCCACGTCGGAGTAGATCGCTAATAAGAACACTGACGGCCCTATAAGCTCTTGCCAGCGTCTTCCGGCTCGCCTGTGCTCCGACATCTTACTCCTCGTCTGCAGAGCTTCGGGACCCACGCTCTGCGCCCTTAGATAGATATCAAATGCAATGCTAGCGGTAACACGGCCGCTCTCGGACGGGATTAAGCCAGCCTGCCTATCTGTTTTGACTCTACCCTCCAGTGCATCAAGGAACCTCGAAAATTGCACGTAGCCGGATCCAGGTGGTAGTGATGTTCTTTCTTTGCCAGCTATCGCGCCATTCAGAGCGTCGACCGCTGAAGTTATGTCGAGGTCGGCCACGGGAGTATCTGGCGGAATCCTGGTCTGACGAACAAGGGAGTCCCAGGCCGTTAGGGTTTGCCTCCAGGTTTGACCGAAACAATCCACTGGATCGTCCTTGATGAACCTAGGAGAAATCGAGATAACTTGCTCCAACGACTTCTTTTTTCTGGACTTCTTCTTTGCGCGAGTGCGACTACCTGAAATGATGTTCAACAAACATATTAGCATAGACAGCGACCCTAATAAAGCCGGTACAGCAAGCACTAAAAGCTGACCTACCAAAGTTGCGACCGATTGCGTGCTGAGCCCCGTGCAGCCTGACTGTAGCCATTTCCTTCAGAAGGGCTTCAGTAGCCACACCGGATTGCGTGGTTTGATTCAT
>AT141_006012
ATGGAATTCCAACCGTTTGAGCAGTAAGCAGTTTCGGTACTCAGAGAAGCATTTCCTAACGCATATGAACAGATTTCTAAAGACGAGGCCACAAAAATTTGTAGTGGGACCCAATCGAGTAGAGTACTATGTTCAGCCAACCTTGTTCTTCTGCTCGTCAACTCCACTCGAGAACCTGATCCACGAGGCGGAAGCTACCAAAGGCTCGGTCACTTGGACAGACGTTGACGACCACATCTTTGCGCGCTTTGTTCAGTTCTTATATACCGGGGCTTATGCAGACTTTAACACTGCTGACACCACAGCGAACACATTCAAGACGCCATTAGACAGGAGCAGCCCAGAAGAACTCTCAAAGCTATTCTACAAACAAACTCCTGGGCTCCAGTGGGGTAGAAAGGAGGGGGACGACACGTCTAAACTACCTTATTCTCTCACCACCTATTCAGCAGCGGTAAAGCTATGCAACCCCGTATACTCTCTAGATCTGGGTCGACAGCGCTCATCTAAACGCAAGTTTGATACGATGGCTTACGACTCTGAGAGCCTACATCACTATCCAAAAAGAAAAGAAGATTTTATTCAGCAGTTCATGAATTGCTATGGTGTTTCTTCAAACGTCGGGAGCGTCTTCAGCGTTCAGCAAGATACACAGCCGACCGGCTCAGCCAACGAAGCTATTCTCCGCGATTCCGTGTTCATTGGCCATGCGAGAATGTTCATTTTTGCGCACAGATACGAGATCACCTCACTCGTTAAACATGCATGCACAAACTTGGCTCAGGAGCTGTCACACTGGGAAGTATCGGTGTCGGCCTTCGTGCCCGTATTTGCGGGGCTGGTCCATTATATATACAATCATGCTGGGAGTGAACCATCTGAACTACAACGGCTTATCGCTCGCTTCGCAGCTTGTGTGGTAGAGGATGTCTCTAGTCTCCAAGGGTGGTCATCGTTGTTGAATGAGGTGCCTGTGTTCGCAGCAGATTTGATCGACCAAGTGACGGTGCGACTTAGATAA
>AT141_006013
CTACCGCCTAACAATGATAGTGGCACCATTGGCTGCATGTTTCGTTTTATTAGCAGCTGTGTACGCCCTTGATCTATACAGCATTTTAGCCATGACGGAATTCGGTGCCGCGAAAGCAAACTCACCCGTGTAAGGATGATAGTTCTGTACGTTTCTTCCTCACCATTCGTTCTCTTACTCGATACCACGCTCTGACAAGGCTCTCTGGTTCGCATCCGGGGAACATGGCACAAAGCTCTGTCACCTCATAAGGCGACGTACGATTCTCACTTAGACAATCTCCTATCTTCTTCTCCATGTCTTCGTTACTGATTCGATGCTCCTCGAAACCCTCTGTGGTATTCTCAGTCGGACAGTCGGGTTCTTCCGCATCGTGAACGATCTGTCGGTCGTCGCCTGTGGCATCCTCAGTAGGACCGTCAAGATCTTGAGTGCCCTGAACGTGCTGTCGGTCGCCACCGGGGCTTGATGCATGCGACCCCGCCGATGTATCCTTATCTATGACATTATTCGGCCGTTGAGGGTCAGCCCGTAGCACTTCAGGTCTGTTCAATGTCAGCTGCGGCAAAACTATTCCACCCTCAAGAAGAGATTACCTTGCTTTTGGAGCGCATGCCAGATTCCTCGATTTCGCTAGTTGTAAACCACTCGCTTCCACAACCTGACAGAGAGGACCTCGGCATGCTAGGGGTTGTGAGATCGTACGTATACCAGTCCGCTGCGCATCGTCAGCGCTGAAGACCACAACAAACCCATTGTATGCCTCGGGGTCAAAGAGAATCGTGTAAATATCGCGATCGTCGATCCTGTACGTCGGACGCTCTAGTGAAGCTGGTCCCAGAGGAACGACAGCTGTGCCCTTTCGAAGCTCAACAACTACGTTCTTTAGCCCCCTCGGAAGCTCTGCTATTGCTTTGCATGAGTCTCCTTCCCACGATAGCCCGACAAACCGTTGCCAGCCTGAGAATTGTATGTAGCTTATTGTCTATCAGCTTTATTCGTGATCAAGTGTTCGGTCTTACACTTCAAGGCCACTTTTTGTAGAGATGTGTTGTATTTGTGGCTTCTCAATGTCGAAACGTTGTAGTGTCGATTGTAGTGCTGCGAGAAACCGCCCATCTTCGTTTCGCACAGAGCTGACGGTACCATTACGCGTGACGTACGCGATGTTGTCGTTGCTTCGAGATGAGAAGGCTGATGTGCCTTGGATCAACCCATACCGGAATATGTTGTGGTCCAT
>AT141_006021
ATGGATGCTATTGACCAAGACCTATCGCCAATCATCCGTGATTTGTTACGGGAAAACGAGAGTCTGAAAGCCCAGCTTCGCGCCGCCGAAGACTGCAACCGAGAGCTACGATGCCATAATGGCAAGTCCTTCATGGACCTGGCGCCTGAACTGCGGCTTCTTATTTGGAATTTTGCATTACCCGATCAGCGTGTCCTTCGCGTAACCGAATCGCCTACGCCAGTAGGTTACGAACGTGGCCTGACATTCTTCTGTTCTGCCCGCGCGCCAGCACTTCTCCACACATGCCAAGAATCCCGCGAGGTTGCTCTTACTCATTTCAAACCTTTCTTCAAGGAGGACGCCAACAACCGCGAGAAATCTAGACCGATATATTTCCGCCCCAACGTTGACATCCTCTATATCGAGGGAGACGTGTACGACAGCATTGGCTTATACCCTGAAGTGAACGAAATCGAGTCGATTGCTTTCTCACGTGGGCATCAACTTGACGACTTATTTAACGAAGATTCATTTCTAGGCCTGAAGAGGGTTCTGATAGTAAAAGCGGACTGTGGATGGCCAAACAGATGCTGTGAAACTATTGAATTCGCACCGGACCCCACCAGGAAGGAGGACGAGTTACAATGGATCAACGAGCTCAATCGTCTTGCCAAGGTCAGAAGCAACATTCCGAAAATAGAACATTTCGAAGCGGTCATTGGGAAGCGAGTCATCAAGAACTGTTACTGTGGCTGA
>AT141_006022
ATGCCGCGCTTCCCCCCTTTCAGCTTCTCCGACAGCTCCTCTACTTATCGCCTCCGCAAAATACACTGTCAAGAGCCTATGGATCCCCTTCGTGCCTTTCTCTCCCGGCATGACGACCCGGAATACTCTCGTAGTATAATGCTCTCCCCGCTATTACTTGCTGCAGGCAAAGGTGAGAATGAGGTTATTCGTTTTCTACACCAGTACTATGAGACTACCGCACGGAGGGAATCAGACCATGCCTTATTCTTAGCCAACCGTCAGGGGCATACAACAACGGCTGCTGTGCTTTTGGAGTATAATGCAAACCCAGCAAAGGAGTTTTCTCAAAATGGCATGCATGGTGCCGCCTGGAAAGGGTTGAACGAGCAGATAAAGGAATATGTCAACAAACACAAAGCCCAAGCTGATGTTCGCGATGGGTCATCTGCGACGCCAGTCATATATGCCATACTTGGGGTACAAGATGAACGAGACGCTTGGGAGACTATCAAATGTCTCTTTGAGTTAGGAGCGAGTCCTTTGCTTAGATTTGGCAGTGACGAGTTGAGTTATGCCGAGATTGCACAGCAGGAAGGGAAAAGATATTTGGCCCAAAAACTTGGGGAACTATGTCGTTCACCTACTATTCTGAATTCGAGCCGCGAATCAACCTGCACGCCCGGGGGAGACAATGATGTCCAGCCTGCCAACAAGCGACCACGAGAAGATCCGGAAGTTGATGAAGGAGCCAAGCGAGCACGTGGAGCGTAA
>AT141_006254
ATGAGCAAGAGTCAGACCACCAACGGCCACCAAGAGCCAGCACCTTTCAATATCGCTATTATCGGCGCCGGGCTTGTCGGTCTTCCCATCGCTCTGGGCCTTATATACCGCAACATTCCTGTCACGATCTACGAACAGACTCACGCACTGAGAGAAATCGGTGCCGGCATCGGAATCTCAGGTAGCGGGAAAGCCTGCCTGAACTTTCTGGATCCCAAATTAGCCGAGACCCTCGAGACTGTAGCCAACAAGTCCCCAACGGGCTACCAGTGCATTGATGGCTTCAGCCAGGAGGATGTCAGGCTGCGGCCAAAGGACAAGCTGTTCGACATGGTGTACGACACTCCCGGCGGCGGTGCGTATCTTTGTCATCGCGCGCAGCTCCTGGCAGCGATGATCGACCTTATCTCGCCTGATCGGCTCAAACTGGGAAAGCGCGTGGATACGATAACAAAAGGTGAAGATAACGAGAAGATGGTTATCAAGTTCTGCGACGGTACTTCTGCGGAAGCCGATGGCGGTATGTGTACATTTCACCAAGTCTGCCAGTCTGGGAACTGGTGGCATGAACGAAGACAGCTAATTTGTTTCTGCCCATATTAG
>AT141_006255
ATGAACAAAGCCTTCCCTGCCCTAGGCCATCTAGCCAAGCGCCAAATTCTCTTTGCAGGCCACGGCGCGCACATCATGGCCTATCCCGTCGCCGACTGCAAATACCTCAACGTGGCAGCCTTTGTTCGCGACAGTGGCGACTGGCCGCATGACCAGAAGCATACAGTTTCAGCAAACAAGGACGACATCGTCGACTCGTTCTCCCGATTCGGCCCTTACGTGCGGGATCTGGTCAAGTTACTCCCAGACGAGCTCAACCGCTGGGGCATGTTTGACACGTTGGATCACCCGCTTTCTTCCTTCACCAATGGCCGCATCACGCTTGCCGGCGATGCCGCTCACGGTACAACTCCTCATCTCGGATACGGCGCGGGGATGGGTATCGAAGATGCAACGGTGCTTATAGCTGTTCTGGAGCAAGCTGCAATGGTCTTGAAGAAAGGAGACCTAGGCATCAGCAAGGAAGATGCTCTGGTACATGCATTCGAAACGTATGATTCGGTTCATCGAGAGCGCGCACAGTGGCTTGTTCGAATCAGTCGCCGTCAAGGAGAACTCGTTAAATGGGAGGTTCCTGAGATAGGAGGGGATTGGGATGGAATCTACAAGGATATGGATGAACGGATTCCACCGCTGCTATTGTTCGACTGGGAGGGCATAATTCGTCAAGCCACTGACGAGTTCGCCAGCCGTATACGTTCCTGA
>AT141_006256
ATGGGTTCTACGCAAACTCCTACTAACCCCAAGATTAACGAACTGAAACCTGGTTTTGGCGTTGAGGTCCAGGGCCTTGACTTCTCAGAATGTGTCTCTGACAATGACCACGCCTTTATTGAGGAGCTTGTCAAGATTGTAAGCTTCTGCATCCCTAAGTCCAGTAGGAACACTTTTCATTAA
>AT141_006257
ATGGAGCATGATGGCTCTATTGTTGACCCTAGCAGTCCTCGGGCACAGGCCAATAGGGGGAACAGCCTGTTCCATGTCGACTCGAGTTTCAATCCCCGTCGGGCGGGCTACTCCCTACTACTGTCTCATGAGCTGCCACCTCGAGGTACTGGCGGTAGTACGGAGTTCTGTGACACCCGAGCTGCATGGGACGACCTTGATGAAGCTACCAAACAAGAGCTGCTGTCAAAAGACTACATTGCCTGCCACTCCATCCTCCACTCCAAGAAGATTGCTGCGCCACAGCACTTTTCCAATATAGAACCCGCCGATTACCCCATGGGTCGTCATCGTCTAGCTCAGAAACACGAGCGATCGGGCCGCATGAACTTGTACCTCGCCAAGCACATCCATCATATTGAAGGTTTGTCGACGGAAGAGTCGCAAGAGCTTTTTGGCAAGCTCTTCGACCATGCCACGCAGGATAAGTATCGCCTTGAAGTGGAGTGGCGCAACGTGGGGGACCTGGTCGTCTGGGACAACACCTGCACCATGCACCGAGCAGTTGGAGGACCTTTTGCCTTCAGGTACAAAAGGGATATGAGACGCGCTACTGTCCATGACGATAGTACCCAAGCTTGGGGATTGAACGAGCATAGCGATGTTCGTCAAGGTCTTCCCTGA
>AT141_006258
ATGAACGAAGCTCCACTGGTCGGAACACATGTATGCCATGGGTACAGCGTCATGCTTAAGAGACTCTGGTGTCCACGCGATGGAGACAACTCCTCTCAAGGCCAACATAGTCCTGGAATGGGCCAAAATGCGAAAAGCCGAGCGATGACCGACCAAAGAGACATCGAGACTACTGTTGATTCTTCAAATCCATCACACCAACTTGAAATGCAACAGGGGAGCGGTCGGGATAGATTCAACAGCATTTTTGACCATGGTGAGCTGGAGTGTATCGGGGAGGAGTTCTGGTTGGGGAATAATGAGCCAAACCTCCCGTCAGTCGAGGAGTATCTCTTAGGATCGTTCTGGCCTGGTATCACAGGGTTTGAGATTGACAATGAATCTCGGCCTGATCATCAACGCGAGAGCCAACCTACGATGGGCGGGCTTTAG
>AT141_006259
TTACCACTTATCCTGGTTCGCTCTGGCAAATTCCTTCCACGTCGTAGGCTTCTCATCGACGGCATTGAGAAATGGGGCCAGCTCCCCCTTGGCAAAATAGCCCGGATCTTGCATAAGCAGCATATTCTCATAGATCAGCTGCGCAGCAGGAGGGGGCATATGGGACTTGAAAACATCCTCTGGCAACTGCACATATTTGCCCTTCTTGCCCGTTGCCTCAGACCACTCTGCCAT
>AT141_006260
TCAGGGCCACACGTTGCTTGACTTACCCATATCAGCAGAGGCGAGAAATAGAGGCATCTGCGCCTTGTCACCATCTATAGGCAGCGCTAGGATGTACTCGTCATCCCCGCTTTTGCGGATGTACTGGACAAAATCATCCATGAAAGCACCCGGCCAGACGAACGAGCAAGGCACGCCGCTATCGCGCATATACTGAGCAATGCGAGCTTTGCTGTCAAAATGAACGATATGCTTCAGACGACCGCCACTCGCTTCCGACACATTCAAGAGCGCCGAAAAGATGATGTGCTGTACGCCAACGGCTTTTGCAGCATCGGTCACGGCTCTGCCCTGTAATTCCTCGGTTTCGGCTGACATGGTCTCCCAGAAGTTGGTCACAACAAAGACAGTGTGAGAGCCCTGCACAGCCGAAGCCAGGGAGTCAGCGTCGGAGAGGTCGGCCTGGGAGAAACCAAGGTTTAGCGTAGGTTCAGATAAAAGGGTTTCCATCACACGTACCGCTACCATTTCAACGCCCTTGGCTGTAAGCTCTTTTGCAACGGGCTTGTTGATGTCGCGAGAAACACCGCGGATTGTAAATTCGCTTGAAAGCTTCTTATCAGCAAGGATGGTCTGAACGACTGAGCCGCCCTGCTTGCCGGTGGCTCCAAAGACGGTGAGAACTTTTGACAT
>AT141_006266
TTACACAAGCGTAGCAATATAGTCCCTCGACTCAAAGTGGAACTGAAGTATCCTGCTTACAGCGTCGCTGAACATACAGCTCAACTTCCTTCTAATCACCCTCACGCTCTCCCTAATTAATAGTGGTGCGACCATCGAGCCTTCGAGCGCTCCAACACCAGCAAGGTAAGGACGTACGTTCTCTTTCCCAGAAACCCAGTCAATGATGGTAGAGCGATCAGTAAACCTATCGAAACGGAGGGTCTTAAGGCGACCCTGTCCGAAGGAATGGTCTTCTGCCGAGGGCCATGACGGCTGAGCACTGCGGTTGACGGACATCGTGACGGCCCAGATGGCCAACGTGGCGGTCAAAAACGCCATTGTCCCGCTATAGGCAGCAAATGGACGTTCGCGTATACAGCTATAGACCTTGGCCGCATGGTAGATGACCAGCCGTGCCCCAGCTCCTTCATTTCTGACCCAGCGGGCCAGTCTGAAATCGGCCTCGCTGCGCTCTACCTCACTAACACGCCAGCCGGAAAATGCCATAAGCTCTCTTAAGGGCAGGTGAAGAAGGAGGCTAAGGATGTGATTATGTTCGAGGGCTAACCAGCCAAGCCGATCTGAGCCTGTCATTTCATCCTCGTCCCTGCGTAACACATCGAGAAAAACGCCGGCGTCTGGCCCGCGCTGTTCGTCGAAATAGACACCAACTGTCAAAAGAAGTCTTGTAAGTTCGGTGCAGTGGTTTGGAACCTTTCTGGATACGTAAAGCTCGTCCAGTGCCTGCCGCAAACTGTACGAAACAGAGGGATCTGCTGGAGATAAGTATCAGGAGTCTTATGGCGGCAATGCTGTGTGCTTACCAGGGGTTGTTGCCAAGCCAGACACCCAAGAGTCTTGCAATTCCGCCGCCCAAAGTGCCTGGCTCGACGGCATTGGAATCCGTAGGAGATCGATAGGAAGAGTCGGTGATAGGTCGAAATATAAGGCAAGTTGACAATCCACGAGCTTCAAATTCGGAGTCAGTCGAAGTAATTTAGTTTAGTGTTGAAGGGGGAGGCTGCTCAATGATGAAGTTCTAGTAAAGTTTGGAACGTACCCAGGAGAGATAAGCGAGACGCCTGCAGCTTTCCGCATAGACCCAGGTCTCCCATTCTTCTGGAACTTGGCGCGGACAGTCTGCGGGATCACGGTACGATCGATATCTAGAAGGATCACTTGCTTTCTTACAAATGAGAGCAACGTGCGACATGTTCTTCTGCGCATGCTCAGCCATCTCCATGCTGCCAGAAAACATCATCCCAATTTGATTGAGGACCGTGGCTTGAGCAAGGCATAGATGAGACGACGGATCGGATGCAAAGCCTCGTTCGTTCTTGTAAGCATTGTAAGCTTACTTTCCGAGCAATGGTATGATGCAAGTTATGAAGGAGATTGAGGCTCACCCAGAGATTTATTGACCGGCGCAGAAACTCATGTAAATGCAGGACGGAGCTATCCACACCGAGGACTGAATATCGACTTCCGATGACAGCCACAGCGAGCGTTAAGATCCACGGCGTTTCGCGTGGGTTGAAGTTTGGTTGGTGAATGATAGGGAAGAGTGGCTGGAAATGCTCGAAATATGCCTGGACAAACGCCGCTGTGACTTCATATGTTGGGAAGGGCTTATCAGTGAAGGCTTGATGAAACCCATTGTCCGCGTTTAATGTGGCGAAGTGAACGCACATGACGCTGTAGGTCTGTTGACCCAGAGCTGGTACATGGTGGTAGTCCTCTATCTTCCAGGTCAAATCATTCGCCGTCACATGATCGGTAGGATCAGTAACTTCTGTGACAGTCTGATCACTAGGTTGTTGGTGCAGGGGGTGATGAGTTGCTGGACGATGAGAAGGCCATAGTCCTACAGGAGGAGGTTGATTGGTGATGACCATGTCTAGCTCTTGGTCGCTGGTGAATATAGGCCTGGGTGCTCGTGCTGACGGCCAATTGGTAGGGTCCAATACAATCTGGTTGGATGCATTACCCTGGAACCCCTCAGTGCGAGTGCCGTTAGAGCCTTCAGCTGCGTTGTAGCTTTCATTCAT
>AT141_006268
TTATATGCTGTTCTTGCTGATTGCTTCCATCAGGTAATCCCTCGTTGGATCCATCTTGTGCTTTGCCCACGTCACCAATGCATCCTCGAACCCAGGGCAGGTGTTGATAAAGAACTCCCGGCTTCGAACTCCGTCCACAATATTCTTCCCAACGACCTCAGCGCTCTGACCTTTCTCCTTCAAGAACGCACCGAATCCCTTATGAAAAGCCTCAGACGACGACCCAGCGAGGCCTTGGACCGTTTCCGTATACATGACATCGGGAAAGACGACGCTGACACTAATGCCGTAGGGAGTGAGGCTCGCAGCCATGCTCTGGCTCATTGAGATTGCCGCAGCCTTGCAAAGACAGTATGGGAGAAGGTTCTGTGCAACTATAGCAGCGGGGAAGGTCCCGTTCGGGGACGCTGTGTTGACGATCTGTCCGCTGCCGCGCTTTATCATCTCGGGGAGAAAGCCCTTGACGACGCGGATGTAGCCACAGATGTTGACGTTCATCTGTAGCTGGAGGCTTGCCATGTCCAGAACGAGAATGCCACCGGACCGAATCAAGACGGCGTTGTTATGCACTATGTCCGGAACGCCAGTATCTGCCTGCACTGCAGCAGCGAATTCGCGGACGCTGTCGTCGCTGCCAACGTCGCAGTAGTATGCCCTGGCATCCAACCCGGCGCGGCGCAGCGTCTCAGCCACGGAGCTTTGAGGCTCCTCGTCAATATCTGCTAATATGACACGGGCACCAGCTTTTGCGTATTCCGTGGCTAGGGCGCTTCCAATTCCATGAGCAGCACCTGTCACGACGACGATCTTTCCGGCGTAGTAGTCCAT
>AT141_006269
ATGCGCCCTACATCCGACTGCACACAATTTATTGCCTTGGAGAACGAGCACTCGCTAATCTTGATATCAGCCTGGGACCCGAGTCAGAGGGGTCTAGGCAAAGTCAACCCAAGAACCATCGAAGACGATTTCCTTGTGAAACATCTCGACGTTGCCATCCCCGTCCGCGATGGGACTATCTTGCGAGGTAATATCGTCCTGCCCAAAGCAAGAGCCGGAGAGAAACTGCCCGTCATCTTCAACTACAGTCTGTACGGCAAGGACGGTGGCACAGATATTGCCATGTTCCCCGCTGCCGCAGGATTGGAGGCATCCAGGCTTACTAAGGATTACCTTTTCGAGGCAGCCGATGCTGGATGGTGGTGTCCTCGAGGATATATCGTCGCGACCATTGATGCTAGAGGTTCATACCAATCGGATGGAGACAAGAGCTACTACTCGAGAGATGTTGGTCTGGACGGTAGGTTCACCCATTCCTGTTTAGATGCTTCGTTACTAATAGTACGCTCAAGGATATGA
>AT141_006272
TTATGCTCGAAATGCTATGGAACGTCTCATATCCCACCAGCGCTCTACCATAGCTGCATAGAACTGCTCATACGCCGCTGCATCTTCAGCGAGCGGCACCTTACCCTTTGAAAAGTGCCAAGGTTTTAGCTTCCCTATAAAATGCAGGACCTTGTGCTCATTGGCGTAACGAAGAGTCGCGGGGATGTACAGCCTGTAGACCTGGTGCATGGCTAGATTATATGTACAGCTCAGCCTATACCAGTTCCTCTCGTGAGCGACACTGTTTTCGCTGAGGGCACGTTGTGTGTCCTTGTAACTCATGGAAGGATGGTGTCGAGAGCCGTCTCCGAAGAAGATGTTTAACAGTCCCTGGTCGCCACCATCAAAGGACGCTGTCTTGGAGGCGAACTGGCGCAGCTCCGAGAATGTAGACGAACTCGGTTTGAGGAGCATCACGCCGCTGTTGAAACAGTCTGAGAACCCAAGATCCGGAGCCGCAGCCAGTTCAACCAATGATGGCAGGTCAAACAGATGGTCAAGATTGGACAAGACCAGCGTATCGGCATCGAGGAAGAGAATCCGGTCGAACTGTATCTGCGACCACAGTTGTAGCTTCGTCAAAGTGTCGTGTAGATCGGGTCGGCCGATTGCTTTCAAGTTGTCGTTTCCAATGCCACTGACTTTCTCAACGGGTATTACCTGGTCAAAGGCTCGATGCAATTCCGTCTTTGAGCGTTCGGTGACTTCGCTTTCGACAATGAGAACACAAAGTGGGATGGTCGTTTTGGTGTTCTTGAGAGACTGGGCCAACACCAGCGCGGCTTAGTGGAATTAGCATCTACTATATAGCGAGGAGTCTTCAAAGTGTACGTACCGATCACGTATTCATCGTTGGTCAATAGCTGTGGTCATTGTCAGAGTTACTATTTTTAGATATTCGATGGTCACGTACTGTAAAATAGCCGCAACTACGCGATATATCGGAGTGCTCAGTACCATGCAT
>AT141_006275
ATGGTCAATCCTATTCTCGTTATTACTACTATCCTCGCCACTACCGCCCACGCATACAAATGGGATCGATGCTCTGGCGTTCAGAAATGCGTCGCGAGTGGTCCCCCCCCCATCTATGGCGATTATACCGACTTCAAGTACGACAGTAGCAACGGCTACTGGTACTCTAAGCAGATCGACGGTCTCTATATCAACCCTGATGGATATTATGAACCTAACGGGAATGGCCATGTACTCCAAGTTTGGAATAAGCCTGGCAATACCCTGTCCCGTTGGAGAGCGCCTGGTAAAACCGCCTGCTGCCTCCCTGACGACGTCGGTACCAATATCCAGGGCGTCTCGGCTCAAGGTTACCAGTAG
>AT141_006276
TCACTGTACGTCGGCTTCAAACAGAGATACATTAAAGCGTGCCGGTCCCCCAGTGAATGGTTCAGATCCAAATTGGTACACTACACCTTATAGTTAGTAGACTGCAGTGGTATAGAGTTTGGGTTGAGTTGTGCGTACTGAGCATGTATTGTGTTTCTGCCGGAAATGCATGAGCCTTTGTCAAATATTGGAAAAACTCGATGACATCGCCACTGAAAGAGCTAAGATCTCCATTCGCTGGCAAGAAACTGTAAACTCTCATGGGAGGGGTCACAGCAGTGTTCCATCCAGTGTACAAGTTCCAGGTGCGCCCAGCAAGAGTGACCTTAGCGACCGGCGCACCGCTCTCAGTGATGGGCCAGACCCCGCCGAAAACAGCAAGCCTAGACAAGCTGTCAGCATGATTTATCTGTGGATAGGAAGAGCAAAGCTTGCCAGATCATTATCTCATACTCCCCATCTGAATGGAAATGATCAATATCCTTGTGGGTGAAAATATCATAAGCCACGTTGCCTCTGATATCAGTAACATTGTATGACCATCGAACTGCCGTTGGGAGATGGTTTATCTCGCCAATGCGCTTACGTTGAAAAGCACGGTTGGCGTAGCTGTAACTTTTGACTGTGTCCTTGCCGCCAACCCAGTGCCAGTCAGAAGCCCAGGCTACACCACTTCGACCAGCCGGACCATAGTAATACGTACACTGAGAACCACTGGTTGCCGTGTTCAT
>AT141_006277
ATGAAAATCTCTCCCGCTGGCAGATCCTCACTTATATCCTTCAAGCCCAAGCACCGCGTCTTTATTCTGGCCGACATCACAAACGAGCCTGATGACGCTGAATCCTTCTGTCGTTATCTCACTTACGCAAATCAATTCGAAACCGTGGGTGTCGTCGCAGTAACCTCGACCTGGTTACACGACTTGGTTGCACCCTATAAACTACGTGACATCGTCGGTGCATATGAGAAAGTAGTCGAGAATCTGAATACTCACGCTCATCCTGACTCTCCATATCCTTCGGTAAAGAGTATCAGCGACGTCACAAGGTCGGGTCCACCAGTCAGTGCAATCACCTGTATTGTATCAATTCAAGGGTGACTAACGATAAAGGTCTATGGGATAGCTGCTGTCGGTGACGACATCCCTCTAAGCGAAGGCGGCGAATTACTACTCGAATGTCTGACATCGGCCGATACTTCTCCCCTCTGGGTCCTTGTCTGGGGCGGTGTCAATGTCTTGGCCCATGTCCTATCCACCAGACGCAGCAGCTCTTGTATCCAAACTACGAGTTTACACCATCTCTGACCAAGACGACTGTGGGAGCTGGATTTGACAGCAATGGCCCGACATCTTTTACATCTGTTCTGTCCACGGTTGGAACCAGTACAGCAATGCTACATGGATTGGTATTTCCGGTTCTGTTGATGAAGGAGGTCCGGATCCCAGCAAAGTCACCAAGGACTGGGTAAGAGAGAAGATCCAGATTGGACCCCTCGGAGCTATGTATCCGACACCAGAGTATATCATAGAGGGGGACATACCAACATTTTTATACATTTTGCAGAATGGCCTCAATATACCGGAGGAGCCATCATATGGCTCCTGGGGAGGTCGCTACGTCCCTCTGAATATCAGCGATAAGGGCATCTCCAACAGAGGCCACTTTTGTGACACAGCTGATACGGTTGTTGGATCAACGGGAGAAAGTTCACCACCAATAAAGCGACCATCTGGCGATGGAGGAACGCCTACCAAGATGATTTTAAAGCGAGAATGCTGTGGACCTTGA
>AT141_006278
TCAGTGTTTCTTAACACACTTCTCGAGGGCAGAGTAAGTGGCGTAGAAGGCACCTTTGGGTCTATACTTCTCGTTAAACATCAACGGCTTCGCGCCCAGGACCCATATATAGAGGTGCTTATCTGTAAAACCCCAGAAGCTAATATCTGTGATTCCTGCAGTAAGAGCCTCAGCAATGATAGCACCATATACTTCAGATTGCAGTGTCGTGTTAAGGGTATGGACATCCACCTCTGTAATTGCAACTTCTAAACCGAGAGGCTTATATAAATTTACAATTTCCGTGATAACTCCCGGTACTAGAGGCACCTCGGTAATGTGCATTTGCAGGCCGATTCCATCGATTGGGGTACCCTCTGCCAGCAGTCAAGTCACATACTCTAAAAGCTCTTGGCGCTTATTAGGTAGTGACTCGACAAGATTCTCGTTAAAGAATAACTTTGCCTTAGGTGCTGCTGCCCAAGCAAAGTAGAAGGCGTCTAGGATATAGCTAGGCCCTAACACCTGCTTGTAGATATTGTCTTGTAGACCGCCTCCCATAGTTTCAAGACCCTCAGTAACAACATCCCATCTATCCATCTTATCAGCATATCGGTGCACAATCGCCTCGATATAAGATTTCATCTCAGCCCGAAACTCCGCAGGATCGGTCAT
>AT141_006545
TCAATTGCCCAGTCCGATGTAGCCAGCGGTGTCAGTGCATTTACCTTTGGCAGCACCTGACTCCGGCCCAGTGAATGTGCACATTGGACCTTTGCATCTAGCGCTACTCATCTTGAACGACCGACCGTAGCTAGAGACACCGACCACGAGCTTCCGAGCCTCCACTCTGGCTTTGGTAACCATGGCCAGAGAGCTCTTGGTTTCCGTGAGATTTACTGGCACACTGTTAGCTGTACAATTCGGTGATACCTAGGACGGCGACTTGCCATGGGATCTAAGGCAGCTGCCTTTGGGGCATTCATCACTAGCCCAGAGACTTTCGTAATCCCATTGTCCTGACACATTATAAGCCCGGGTGAAGGTCATACAAATTCTGATTCATACCATGGAGGTCATATGTCGTGTGTACGATGTAATCGACTGTTCTGGATATAGCAGCAATTGGGAATTGCTTAAGGTACCAGAAGGAAGCTGGTGCGGCTATCGAGAGAGACTTGTCGGACGGGAGCTTGCTCTTGACAAGCTGCAGAAACTTGAGGTAGTTTCCAGGTTCGTCTGGGCTACCCTTCAGGATGTTGGGGAGATCAGGGGCCTGCGGCTGGAAGGTTGTGAATGGTGGGGGCACTTACACCTGGATACTCCCAGTCAAAGTCGACACCGTCGAGGTCATGATCCTTGACAAAACGAACGACTTCATTGGCAAAGGCTTCACGATTGGCAGGTTTGACAGCCTCGTACAAAATCGTATATGTATCCACACCAACAGAAAAAGACCATCCACCAAAGGCAATGATTCGCTTTATGCCTTTCAAGCCTTTGAAGTTCTTGAATTGGCCATATGTATCCTGTACACTCACCTTGTAGTCGCTAGTGATGTTGGCGAAGGCAAAGTGCACGTGGGTCCATCCGCTCATGAATGCAGAGGTGATAGTCCGTACGTCCACGTGCATACATGGTCGGTCTTGGTTCCATGATTCGTAATACGCGACCTTCTTGAAGGAGTCTGGAGCCTTTTCGTTGTTGACGATTTTCATGTCACAGTTGGAGGTGCAACCGTTTTCTCCAGGACTGGACATACCTGGGTTACCCGTAGTCGATTTGGAGATGGTGCAATAGTCCTTGGTCGTTCCTGTGAGGAGGTTGCCTTAGTTGGTTCGTTCTGGGCTCTATGGGCAATCGGAAACTTACCACACTGCCCCCAAATATTGCAGCAAGTCTTGAGAGGACAGGGATTCGAATCAGTGAGCTTTTTGTTACCTGTTGACAT
>AT141_008433
CTATACTTCTTTTCCTTCTTCTGTTTCTGCCATATATAAGAAAACCCTACACATATTAAATGCCTGCAACCCTCCCCAATCAATCCGTCTACCCATCCATTTCCATACATCTTGCTCCTTAAATCCCCTACCTGCTGAAGTTGCTACCCCACCTTTAAACCCCAGCTTGAAGAACAACTCACTTGCCTCATCTGGAGATAGTGTATAAACATATGAAATCGTCGACACCATAACACCCCGGTATCGACACTCAATGTTGTCAATCTCTCGCCATCCACCCTCTGCCGCATTCTCTTCCCATCTATTGCATAGTTCTTGCGGAAGAAAGCAGCCATAGCAGCCACCAAACTTCTCCACTTCCCCTTCCTTCCTCAAGCATGCCTGCATTCGAAGCCCCATATCAAAAATCTTTCGCGGCAACCCACTACCCGTCCGCGCCATGGCGCAGTCTATCCCGATGTGGTCTGCGTTATAATCAGCCATGCCAAGCGGATAACAGAACATACACCCTCCATATAATCGCTCCTGAAGCCTTTCCCGTAATAGCTCAACTTCCCTTGCTTCACGAATAGCCCTATTCGCGACCCGGCTTCGAATCTGCTGTACACCAATCTCCTGCGCTCTCAAGTCCACCTCTTCGTCCTCCTCGCTAAGCTCTACATCTTCCAGTTCCGCCACCTCATCAGCAGCTTGACAGATGTCGCACCGCTCCTCGCCCTCCTCACACCTGTCCCGGTTATCGCGGCCGTCCATCTCCGAGTCCAAGATCACCCGCCTGCACACCCGCCCGTTAATAAAATCGTCTACCGTCCTGCCACTCCCAAGCCCCGTCAACCCTCTCTGCCCCTCAGCAGTAACCCGGATGACAATCGCCTCGCTTCGTTTGCCGTCCCGTCCAGCTCGACCACTCTGCTGCGCGTAATCTGCCATCTCAAATGGCATCTCCACATGCATCACCACCCGAATATCTGGAACGTCGATGCCTAGACCGAGTGCATTAGTGGCCACAATCACCCGTCCTCCGCCGTATCGTTCCCGCTCCAGTCCACTCATCCAAGCTCGCAGCCTTTCTGCCTTTCCATCTCGTGTATCGACATCTCGGTGATAAGCATCACAGTTCAGTTCAGTAGCAAGAGCATCCGTTGCCACCACAGTATTGCAGTATACAATTATCTTTGCCGGCCATGGATACTCCTCCAGTTTCTGATCCAATACCTCTCGAACTTTTGCCATTATCGCTTCAGTTGCCTGCTCTGGGGTCGTTGCTACCAAAGTTTGCACACTATACACCACGTTGGCGCGACTTGTGCTGGTCCTGATCATGGTCACATCCTCTGGTCGCGTGTTTATGAGCTCAAAGAACTCTCCCTCCTTGCTTGGTGGTAATGTTGCCGTTAGATAGACCATCTGGACCCCAACCAGTGCTAACCGACCTAGCTCCCTTAGCTTTGGTCGAAAGTCCCGCGTGCCCTCCAATATCGTGTGTGCTTCGTCAAAAACAAACCCGTCAAGTTGCGCCATCACCCGAAGTCCTTCTACATAATCGTGGAACCGCTTGGTCATTGCTGATTCTGGCGTGACGAAGACAAGCGATGCCGGCCCTGGAGACTGGTCGCTGCGCCACTCGGCACATGGTATCTTCATCTTTCGACACCGTTCCATCAAGTCACCCTGTAGCGACACAAGCGGAACTACCACGACAGTCACCCCGCCTGGACAGCTTGCTGCTGGCAGCATAAAGCTCAAGCTCTTTCCGCCCCCTGTTCCCATCACGACTACAATTGGGCTCTTGTTCATCATAATTGCCTGGATTGCCTCACGCTGAACACCCCGAAATCGAGCTTGCTCTCCGTACAAGTAGACAAGTTCCCGGTCGATGTTGATCCGGCGACGTGACTTCCATCTTTCCAGCTGCAGTTTTCGAAGCGCCTCATCGCATATAGATGCATTCTTTCGCTTACGGCCTGGCGTAAGAACCTCGCCGAACCCTCCCATTGCGGATGGGAAGCCTAGTAACCGGTGCCATTCTTCACTGATGTAGCGGAAGTTAACTCGGCGTTCGTTCGTTTCAAATGCTCCTTCGGTAACCAACCGTCCGTAGATCAAGCCTGCAGTCTTAGACCCGTGACCCGCTTGCAAGTCGTATGGGCTGTCCTCATCGCTATCACTCTCGCTACCGCTATTATCGGAGTCCACTTCGTGTAGCAGCCTCGTGTGCGCTGTAGATGCGTTTCGGAAGTATCGTCGGCCGATTGCAGTGGAGATGTGCCTCCAGCTGCTGATGTTCAGCTTTTGCCCACAAGACAGAGCACTAAGTCTCCTGATGCTGCGTGATAAGCGTGGAGATGTCCAATGTTCCCCGGGACCTAGTCTCCAACCGTCCTGGCTAGCCTCGACTTGGCTAGCTTCCATAGCTCCATCTGCCTGTTCATCATGTTGCCTCTCACTCTCTTGAGTACCTTCTGTTGCCCATAAGCCAGCGTTGAAGATAGACTTGTCCCATACATTAGCTTGGATATCTTCCCAAAACGGCAGAACGAGCCATAGATAGTACGTCAATAAAGTGCCAACCTCTCGCGGCAAGAAGCGGTGGATGATCTTGAGCCTCCCAGTCGTTGTAAAGCCTTTATGTGCCCCCGTAACGATCATGATAAGTCCTTGATCGCACAGAATATTGCGAATCCCTCCATTGCTGGTGTTGCGATGCCGTACAACAAGAAGTTCCCATGCCCTCAGCGGGAACCCGCCGCTAATATGTGCAAGAACGGCCAGCAGTTCCAATGCTTTCTCTATCCTGAGACCGTATCGATATGCCATCCTGAGATTTATCTCTACGCCATTATCGCCGATTGACTTGATCCACTTGCTTCTTAAGCTGCTGTCTTGTAAGACCTTTTTAATGACCCAGCCTTTGCTAGCGCCACCATCGCGTTGGAATAATGTGTCGATGAATGAATGCCCGATCGTTTCGTTGGCCGCATTATCTAGAAGCTGGTCCCATGGTATTCCGGGCAGTCCAAGTTCGGCCGGAGACTGCTCCGAGTACTCGGTAAATAATAACAAATCCTTGTAGAGTATAGTCTCTAGCTGTTGGACTGCTAACCTCATCATCGCCTGTACATCGAGAACGCTGAGACGGATACCCTTATAGATAAGCTCCTCTCTGCCTTTATCCCAGCTTACTGAACCGTGTGCTGCTGTGTTGTTTTGTGCGGCCATGCCAAAATTTCGGAGCCGGATGATAAACTGCGTCGGTGTTGTTTCCCAGCCCTCGCCCCCGCCTACCATAAACCGCCGAGTCATCTCGGAGATCAGTGCAAAATGGCTTGGGCTATTCTCCTCTGCTTCCTCCTGGCTTTGCCCCTGTTGCATCTTTTGCTTGATAGTTTTGGCTCGTTGGTCTACGGCGTATTTGATGATACAGAGACGAGAAATGGCCATAATGGCAGAAAGCTTTGGCGTGAAACCCTCATAGCCCTCCCACGTACCATCTGCCCGCACACTAAGAACAGTCAAGAAGCTGACAAGAACGCTGTCATACTCCGTGTCCTTAGTGAAATGGTCAAGAACAGAGATATATAGCTCGAGAACAGCAGTTTCTAGTAGATCAAGAAGTCTGACAACCTCGGGCGCTTCTGGATCACCCCCATTTTCTTTCCAAGCATCTGTCAAATCATCTGCGTGTTCCATCATGATATCGTAAGCGCTCTGTTGCCGTATGCTGAGTTTGAACGGCGGCCGATCTGCTTTGTCCTCAAAAGACATGCATCGAACAATGTAAGCGAGTAGCTGCTTGACCACAAGTGCATATCTCCTCTGCGTCTCGGGCTTGAACCGGAAATGGAATGGCTTTGTCCTCTCTTTCGTCAGTTCTTTGCGATTGACCTCAAATAGAGCGTTCCAAGATACAACATCTGGTGTGATGACAGCCTTGGCATGGTTAACCAGCCTATCGAATGCGATGTGTGTGAACCGCAGTTGAGCATCGTCTGACTTGCCTGGATCATCCGGATCCACTTCGTATTCCATAGCAATCAAGCCCCTCAAGAAGTCCTTTTTCCCACTAAAATCCTTCAAGTGGACAGCAGAACCAAGCCGGCGAAGCCACGGATTCGGCGCAGTAAAGTCATTCTCCTCATCGATACGCTCCGCTTCTCGACTTCGAATATCTTTACCCTTGCTCTGGAACGCATCAATGGCCCTCTGGAGTGCGGCTTGTGACTCGTCATCTTGAGCCCTTGGTTGTTCGAGATTCAGCCCCCTTGCCACCTCAAATAGCTCGCTTCCCGGCCCGCTAGAGAATAGTCGTTGATAACAGACTCCTGTTCTCCACGGACTGTTACTCCTTTCTTCATCTGTCATGGCAGCTGAGCGACGTCCACCTTTAAGTTCCAT
>AT141_008436
CTAATGCCACAATACCGACCGATTTGTCCGCTTCACCTCTGTCGCATCATCATTACCTCCATCTTGCCAGCAGGGCTCTGAAAACTTGCGCTTCCTCGATCGTCCACGCTCAGGGGAGTCATATGTATCGTTATCGAACACCTCGTCATGGAACCCACTGTCAATAGCTGATGAATCATCGGCATACCGATCACCGAAATGGTCTGACTCGTCAAACTCATCCTCCCCATACAAATATTCTTGATCCGCCTGCCCAGCTTCCCCTGTAGGCCTCTGCCTTTTTGTTGGACTCTTGCTCCTTGCTCTTGCTTCTTGGACGGTCATGATGCACTTGGATTTCTCTGCGCGTTCAGTACGGTATTGTCCTAACTCCTCGTCCCATACTAGTAGCACCCGCGGTTCCTTGGTCATGAAAAGAAAATCGCGAAAGATGTTTGGAGAGAAAATGGTCCATGCGAATCTAGCAAAGAGGCATTCTAAAGATGCTGAGTAGATAGCTGGGTGAGCTTCTCTGTTGTGAAAGAGCTTCTGTAACTCGCCACCTGGTATGGAATTAAATACATGCGCTGCAAGAACCACGGGTGCAGGCGATGTATCCGAGCTAGTTGGTTCGGTTCGAGAAGCCTTGCCACTGTCGTGCTGGTCCGTACTTGGCAGCTGTACCTCGTTAACGGAAATGTTTGTCGATGCAATGCCATCACCTTCCCTTGTACGCAAGGGCAGGACCTCTCTTTGGTACTCGTCTGTCTTGGGAGCAAAGCAGAAATTTCGTTCGTCAAACATTCTGTGGACATCTGTTCGCAAGGAAATGACATTGGTAAGAGAATTCACTGCCTCGGTCGAAAACGACGTGGCCTTGCCATAACTAATCAATGTCAGTTTCGAGTTCCAAAACATAGTCTTTAGGCCACTTGCTCCATCATGCCATTGTCATTATACCAGCTCGTCTCTTTGACAGGTATAAGATGAGCGGCATCCACGCTCAGCCCGCAATCAGTAAGGGCGCAACGTCGGATAATGCCATTCGCGTCGCCATGGAATCGAGGTCTTAATCGTTCCCAGCACGGCGGGAGATCGTTATGAGGAAAGCGCCAATCGCCAAAACGCGCAAATATTGGGTATGGGTCGACTGAGGAATTGCGGGGTTGAGGTAGACAAAAGAAGTAGGCCCTCTCTCGAAGAATTCCATCAATTGGCCGCTCTACCACTGTCTCGCCCTGCCTATCAAATGAAAAGTACCCGTCCCATCTGTTCCCAGCTAAGATTCCGCAAGCCGTGTGCGCGATGTCGTAGAAGATGCCTCCGTCATCAAAGGCAGGGAAGGAAATCAACGCGTCACGGATTGGAGGCTGAGCGTCGTTGGTAATCGGTGCTTTTCCATATCCCGGGTGGAAGAACCTAATTGCTTTTGGGGATTCAGTTGCATCAGCATCGCCGCAGCGACTCACATCTGCAAAGCGCCTTCGTAGGTTGAGAGGCAT
>AT141_008440
TTATTTCTTGCCAGTGACGGTGCCGACAACAACACCAAGGCCAAGGCCACTGAGGATCTTCTTGAGACCAAGACCTCCGAGTAGACCATCAAGGAGGCCACCAAGACCAAGACCGTTCAGCTGAAGTCATTGTTAGCCGGATGATCAACGAATCGTTATAGAACAAATGATAATGACTTACCAGAGGGCTCAAGATGGGACCGAGAAGCTTGCCAACAAGGCCAAGCACACCGCTGAGCAGAAGACCAACAGCGGCGACGATCTGGAAGAGAGGCTCTGCGAGAAGGGCCCAAAGAGGGTTAATCTCCTTCTTGGCATGGGGCATGCCTTCGAGCTTGCGCTTACCCTCCTCAATGGTGGTCTGGATCTCAGTGGAGAGCTCCTTGAGAAGGTTGGCAAGGTGAGCTTCCTCAGGAGTAGCTTCACCAGAAGCAGTCTTCTGCTTGGCGTTGCGGGAGATACGGCCATCAGGGTCAAGACCCCGGATGATACCGTTGGTCTCAGTCAAGATCTTACCACCTTCCTCGATCAGAGGCTTGACCTGTCGGACAAGTTCCTCCTCGTCACGGTCTTCAGGCTTCTGAGCCTCAGCGGCGCTGATCTTGTCCTTGATGGACTTGCAGATAGGTCGGAGTCGCTCCAGAGTCTGCTCGATCTGGTAAGCGAGCGACTGGGCAAGCTTCTTGTTCTTCTCCGCCTCCTCAGCCTGCTTCTTCTCGTCGGCCTCGGCCTGCTCGCGTTTGATGCGCTCCTCCTCAGTCTCACCCTCAGGCTCGGGCTCTTCCTCCTTGGGGATATCCTCGAGAAGAGAAACGTGACCAATGACGCTCCCCTTCTGGTTGAAGACATCACCATCTTCATCAATCTCTTTGCCGGCGCATTCAAGGAGCTCACCACTGGTAAGCTTACCGATGATGTTACCATCAGCGTCAACAACGTTGCCCTCACGGTTCACCCTGCGACCAGCAAGAGGGTTGTGCTTCTGCTCCTTCTCGGGCTCCTCCCAGCGCTCGGCCTTGCCAATGACATTGCCGTTTGAGTCGACAATCTCGCCATCATCATCGACAGCACGTCCAACCAAAGCCTTGGCATCTCCAATGACAAGTCGTCCAACAGTCTCGCCAGCTTGGTTCACAACCTTACCATCCTTGGAGACGATGCAGTTCTTAAGCCCAGCGAAAGGACTATCCTTCTTGCCACCACGCTCGCCTTCAGAAACAAGCTCGGCCTTGCCAATGATGTCGCCAGACTCACTTCGGATGTTGCCCTCTCGATCAGACATGCGTCCGACAAGCTTCTTGACATCACCCTCAATTACACGACCGTAGATCTCGCCAGACTCGCTGACGAGGTTACCGGCCTTGTTGACACGCTTACCAGCAAGTGCAGAGTTGTCGATGGGCTTCTCGGGCTCCTCCTCAGGGGCTTCCCAGCGCTTGGCCTTACCGATCGTGTTACCACGGCGGTCGAGGATGTCACCATCTTCATCGACCTGGCTACCCTTGAGCTCCTTGGGGTTACCCTCGATGACCTCGCCGACCTGCTCGCCCTGGTACATGACACGGCCATCAGACTCGACGGTGGCACCAGGGAAGTGCTCGAAGGGAGCAGATGACTTCTCCTCGCGCTCTGCGACGGAGGCAGGCTCGCCCTTACCGATAACCTCACCGAAGTCATTCCAGATGTCACCGTTCTCATCGGATCGCTTGCCAAGAAGCTCCTTCAGGTCACCCTCGACCACCTTACCGAGAACAGTGCCGTTGGAGCCCACAAGCTTGCCGACCTTGTTGACCTTGGTGCCCTTAAGGATGGAGTAGTCCTTCTTTGGGACGCGGTCCCACTCAGGAAGAGGCTCAGCCTGGCCGACGACCTTGCCGTCTCTCCAGATCTTGCCGTTCTCGTCTGACTTGAGACCAATGAGCTGTCGGATCTCACCCTCAGTCACCTTGCCGATGGTGTCGCCTTTGTCGTTGACAAGACCACCCTCCTTATAGACAACGGCACCCTTGAGGATGGAGAAGTCCTTCTGTTCACCACGCTCCCACTCAGGGAGAGGCTCAGCCTTACCAACGGCCTTGCCAGTTCGGTCCCAGATGGTACCCTGGTCGTCAGAAGTGAGACCGATGAGCTGCTTGATCTCACCCTCGATAATCTTGCCAAAGAGGTGACCTTTCTCATTAACGAGATTTCCGTTCTTGTCGACAGTAGTGCCATTCAGGATGCTGTAATCCTTCTGCTCACCACGCTCCCATTCGGGAAGAGGCTCAGCCTTTCCGACTTGCTTGCCGGTTCGGTCCCAGATAGTGCCCTGGTCGTCGGAAGTGAGACCAGTAAGTTGCTTGATATCGCCTTCAGTGACACGTCCGATGAGGTGGCCCTTGTCGTTTACGAGGTTTCCGTTATTATCAACAGTAGTATCCTTGAGGATTGAGAAGTCCTTCTGCTCGCGGTCCCACTCAGGGATGGGCTCGGCCTTGCCAAGTTGCTTGCCGGTTTTGCCCCATATGATACCTTGGTCGTTAGAATAGAGGCCGATGAGCTGCTTGAGCTCTCCTTGGACGACCTTTCCGAGCTTGTCACCCTTCTCGTTGACGAGATTACCCTCTTTGTTGACGGTGGTGCCCTTGAGGATGGTGAAGTCGAGAGGCTCCTTGGCAGCCTCCTCGCCCTCAGCCGCCTTATCCTCAACGGCCTCTTCACCTTCGGCAGCCTTGTCCTTAGCCTCCTTGCCAACGCCGCCAGAGACTTCTTCGCCTTCAGTAACCTTGCCTTCGGCTGTCTCTTCTCCTTCAGCGGCCTTGCCCTCGGTATCTTCCTCACCTTCGGTGGCCTTGCTCTTGACCTCGTCGGTGACGCCAGCAGCTTCCCCTCCCGGGACCACAGACTTTAGGTCATCACCAGAGGCCTTAGACTTGTCGCCGTCATCGCCGGGAGCCTCAGGCTTAGGAGCATCACCCTCAGGGACCTCAGGAGCCTCGGACTTGGGGAGGTCGTCTTTAGCACCCTCAGTCTTCTCCTGAAGCTTATCCTCGACGTCCTCAGGTTTGGGAACGTCTTGCTCATCGGCTTTGGAAGTGACATTCTCCTTGGCTTCTTCGGAGATGTCTTTAGCGCCTTCGGGGACATCCTCGGCAGTTTCCTCTGCCTTGTCGGTTGTTTCCTTAGCCTCCTCTGGAGCAACCTCCTTGAGCTTATCCTCGCCATCGGCGGGAACGTCGCGGTCCTCGAGGCTGATATCCTTCTGGTCCTGGTCCTCAGACTTGTCATCTGGTGTCACGTACTTGACCCCAGGTGCCTTAGGAGTTTCTGTGGGTCTCTTTTTGTCGGTGGCTTGAGAAGTAGCGTCTGACTTGCCTGTCTCGCCGACGTTTTTAGCTGTATCGCCAACAGCTTCCGTGGCACCTTTAGCTGTGTCACCGACAGCTCCTGTGACAGTACTGGCGGTGTCTCCCAGGCCGCCGGACTTCTTGTCTTTGGACTGGGTTGTATATTCGCTCTTTGCCTCGTCGTGGGAGTCGTCCTCCTCCTCAGGCTTTCCTTGTCCAATAGGCAGGGTCTTGCCTAGGACATCGCCTGAAGAGCTGACAACATCGCTGGCGGTGTTGACGGTGTTGCCTACGAGGTTCTTGAGGTTATCGGTGTCGGCGATCTTGCCGACAATGTTGCCGGCGTCATCTAGGACATCTCCAGCATCATTCACGACGCCAGCTCCGCTCCTGGGGATTGACTCAAGGTTGACTGCAATGGGGACGATAAGCACTAAGTTTGGTTAGAGGACTGTGAACGCACCAGGAGATTCCTGCTCTTTGGAAGCTGTGTCTTTTGTTGTGTCCTGAACCTGAGAGGACAGATCCTTTGTCTCGGACAT
>AT141_008441
ATGGTGGCACTGTTCAACGGCATCTTCGCGCCATACTCCACGTTCCCTCACTTTTGGAAGTGCTGGATGTACTACATCAACCATTTGACCTGGTTCAGCTGTGGTGTCCTCTCCGCCGCGCTTCCAGAGGTCGTGGTCCACTGCGCCGAGGCCGAATCTGCCCGGTTCGATCCTCCTGCTATGGCAGACCTATGTGGAGTACACCGGCCAGTTTCTGCGGGACGTCGCAATGGAAGGATATCTTCAGGATCAAAACGCGACATCCGATTGCGGATACTGCGCATACAATGATGGTACTGAGTACATGAGAGTGCTCAACGTGGAGAGAGATGACAAGTGGCCATGTGTAGGTTACATGATCGCTTTTGCGGTGGCAAATTGGTGCCTGGTCTGCTTCTTCATCTACATCACCAGGATCAAGGGCTGGACCTTCGGCTTTGGTCATGCTGCAAATGCCATGAGGCGGATCAAGGACAAGGCTATCTGCACTTGGAGAAGGGAGTCGGTGGAGAGTGCCGATGAGCAAGACTACAGGCAGCCATAG
>AT141_008442
TCAGCAATATAGAGAGTTGCTTCGAACAGTGATACTTCTGTCCCCAGTTTCCCCAAGACACTGGTTGAAGACCTCTATCCCGGGGCCGTCATGAATACTATCGATCCACATGACTCGCCTCAGATTATTCTGTACTTCGAACCACGTCCTCCCTAGGTTGTCTCGAATCAGAGGGCGCAGTCTTTGCGGAAGCCAGGTCTGATCAGGGTCGTGGAACACAGACGTTGCCCCCACCATCAAGGCCCAGGCGAAGAGATAGCTCTCTCCAGCCGTGGTGGGCGTGAAGGCCAGACAAGCTTGTCGGAGTTGGTTGGCCAGATACGGGTACTCGAATTTGACACCAGGGAAACTCCAGAAGACGGTTGTTATGAAAGCGAGAAGTGATAACCGGAGAAGCTCTGGGAGAACATTGTTATCATTAAATTCGAGCAGAAGCAGCCGGGATTGAATGGATGTCATGAGCTCCTCGAGAGACATCTCCTGTATCTTTTGACCGGAATTGTGGCTATCGTTGATGAGCTGTGAGAGACCCTGGACATCCTTGAAGATGCCGTAGAGCCTCCTCCCTAAAGCTTGTACCACACAGCGCGAGCGGGAGAAGGAGGACGCGCCCGATGGCTTGAGCCGGGTGAGTTCAGATGAACTGTCGAAAGCTGACACGAAAGATGTAGTATCTTGGTGAAAGACTGGATTCGCGCCGGTGCAGATGCTGTAGACTAAACCAGTTCTTCAGGCGTTTGTAGTCAGCGACTTTGGCCGGATCATGATGAGCTGAATTTGGAAGGGAGAATTAAGACTTACCGGTGAAGTTTGGCTTGAAGCTGAGGCTTATTTGCAAACGATTCTATGCCGCCACGCAGGCCAACAATTTGCTTGAGACCTATTATGTGCATGTGTGCGGACTCTACGTCTCCAAAGCACTCCGCGATCAAGGCCATCCCCATGACGACAGTGACTGTCGAGTCGGTCAGTGCAGTTGTCGGATTAGCCAGTTGCTTATTGAGCTCGTGAATCGTCCTATACGAGTGGAATTCCGTTCTCTTACTCTTCTGTTTTTTCAAACTATCGTAAAAAAAAGACGTCGTATAAAGGATGGAGTGTAGGTAGGCCAAGTCGAGCTGGGTCCAGTGAAACCAGTATGTATTGGTAGCGTCAGAACGGGAGTACCTCCCAATCGGGTACATTGTATCTTTCAAGTACGAAAAGTCTGGAAGATAGAAGGCGTCAGGGGCAGGGCTTACTCATGCTTGAAGGGGAGAGATGTACATGTGCATAGCAAGCTGCGCGAACTACTATCGATGTCTTCAGGGAACTTGATGAAAGTGAAGACGTTGGCGGCACGGGGGACCGTGCCTGAATGTCTGATTCGGGCCAGGGCATCCACGTCAGAGTTGAGCAACTCATGTCGTGTCCGAGCTCCGTGGGATTCTTCGGAAGAATCATTGCCTCCTGCAGCATGCTGCGACCGTTGGCTTTCCACAGCGGTAGCAGGGACACGGGCCTTCAATCGATCAGGAGGAGTTCGTGTACGAGTATTCTTCCCCCGCATGACATGACTCCGTATGAGCTTACGGTCTCCAGAAGCCGGCTGACCATGGGCGTCCGCAGTCACAAAAACAAACCCCTTACCCGCCTGTGGCCCCGTCGGCAT
>AT141_008449
TCATTTTAATACAAAATCAGCGTCCTCATTCAGTTTAAAATCTCCAAATACCACGTCGTCAAGAATGAAATCATTCCAAGCGTCAATAGCAGCCTGTCTTAGTTCATAATCCCACCAAATCTCCGGTCCTAAATCCTGCCTTTCGTGTCTTCCTATACCGTCTTTCGAGTCCTGGGCTCTCTGCTGAGACTCTTGTCTCGCGAAGTGAAGCCAGACCATATTGTTGGGTGTACCTAGCCTCCGCCTGTAGACAGACCATAGAGATGGAAACATCTCAACTCGTTTCATGCTTTGTCGGGGGACATGGCCCAGAGAGTTAAAGAAGTGCAAGTTGGTTGAGTCATCTGGTTTCAGCCAGCGAGCCTTGGCGCTATTTGAGCTCGGAAGCTGTTCGATGCATTTTGTAAATCCCGCTAGAAACTTTTTTGACTGGCCGTCGTCTCTACTGGCTAGCTCCAGAAGCTGAATATCCCACATACCATCAAGCGAGACATTCAACTGATGAACCAAGAGTCTAGACACGTGACGAATGTCGAACCCAACTTTATTAATGGTCTTCGACTCAAGAATGCTGCAGAGAGATGCATCGTTGTCACCGAGAGTAGACACAGCAGAGGTGCCAAGTCGTTTCAAGTTGATGAAGTAGAGCGTGTTAGTTGGCAGGACCAACACCTGCAAGCCGGCCAACTGATCTTGGCCGACAACTGATGTATCAAGGTAAATTGAGGGTGGTTTGTTGGGAAGGCCATCGAGATCTCGTAGTAATTGTTTGAGTTTAGGGATTGAGTTGATAGTCACAGTGACAGGGCCATCCTCCTGGGCTGCAGGGGAAAGATTCTGGCTCAT
>AT141_008451
TCATCTCCTAACATTTATCGGCCAAACAGCTAACAAGACTGGGTAAGCATCATTCGTCTGTGGCTGGGCATGCAACTCATTTCCGTTAACCAACGTCAACGGCAAGTCATCCGTCAAACCAGGCATCAGTCGAAGTCTACTAGCCACATCCCGATCCATGATCTGCGGTAATTTGACAATGAGGTTGACTCCATATGCTAAAAGTAGCTTGTTTGTCTTGTAAAGAGGCTTATGGCAATCCGACGGTGCTGTAGATGCCAATTGTGGCAGCAGTGTCCGGAAGTCGTTAATGTCCCTATCGAGATGTTAGTAGAAGTCACACCTAAAAGACAAGTCCACATTACCAAAGACCTCTCTTTACATCGAAAACTCCCATTCCAGTATATGTCAATGTGACTTGGAAGTCCATCTCAGGCGTCTCGTCGGTGTCATTGTCACCATCGGGTTCAATTATGCCCAGCTGTGCCCAAGTCTTGTTCTTGAGGTCCTCAAATGAAACAAGGCGTTGCTCAGGTGCGGAAGATTTATCGTAATACTCGTCGCGCCATCTCTTTGCAGTGCTCCGGTACCCCGAAAGGTAATAGCGAGGCCTATAGACTATGTCTGCTTGCTGAGTTGCGCGCTCATTCAAGATATCGACATCTGAGACTGCGCAAGGCATGTTGTTACTGGATTCAGCAGTTAGTTAGTCACGAAGTCGCCATCACCAGAAAACACCGTTACCCTTGCTTTGGCTCCAAACGTGCTTGAGCGTCATCAAACATTTCTTTAGCAAGCTTCACCGAGGAATGGCGCAGTTTACCAGCGAGCGTGTCGCGAATCCTACACGCTTCAACATAGTCGGTCGCGTACTGATTCATCCAATCCTGAAACTTGACAGTTGGGTCCAATTTCTGAATCTTTTCAAATCTTGCGACTGTTTTTTCGTATTCATCATTAGCATTCCGTTTAGCCCGTAAGTATGCGCCCTCTTTATCAGCCGCTTCAGTGTCCGATGCGAACACCTAGCGAGGAGTGTTAAATAATGATACTGGACTCATTGTCGGGCGACTTACATCTTCAACATTGCTGACATATCTAATCAATTGATCAGCATCAAAACCAACAGAGAGACAAGGGCGGACGAGCACTAACTTGTTTAGCCAACCGAAGTAGTCACCGTGGTCAGACCTGTAAATAGGAGATAATGGTGACTGAACCGCATTTCCATGTTCGTAAATGGATTCATTCAT
>AT141_008452
TCACATAGTGCCGCTGGCGGCGCTACCTGCTGCTGTGGCAAAATTGAGCATAAGGATGGATCGGGAACTGGCTGTTGAGCCGAACTTGGTGTAGTCGATGGCGGCAGCGTATTTGGGGGCGCTGTAGAAGCTGAGGGAGATACAAGATGCGCATATCGCAATGGGCATGCCTTTGAGCTCATCCTGTGGCCCTGTGTATGACAT
>AT141_008494
CTACACCGCATTCGTGCCGTGTGGTCCTGTGCCTCTCTCCGCGCCACTATCTTTCCAGACCCCGGAGGCATCGGCCGTCATCTCCATTCCACGACCCGCAGCAATGGGAATGATGTTATCCTCACTTCCGCGACCACTACTCAGCCTGGCTACATAATGGAGCTCCAAGTTGCATCGAGCTCGCGATATCGAGTCCCTTCCCTCGTTGGCTCTCTGGTGTTGTCGAGCGGATGTACGGACATCTTTAATGAGAAGGCGAAGGGCCGGAATCGAAGCGGCGATGATTGTGGTAGCAATCTCAATTGGACCCCAGTACATGACGGGTACAGCCTTGTCTTCCAT
>AT141_008495
TTACAAGATGCCCATGCTCATGGCTATCGCGATGCCCCATTTTTCCCTCCCCAGCATCTGCGCACCCCACAAGATTTTCCATGGGAAGAATACCAAAGTAAGGTCGACTGCAGAGGACCAGACTGGTATATTCTTAGGATTATTCAACTTCACGCAAGGTTCGGAAAACTCACCTCCTGAAAAGACATGATACTTCATAGCAATATCACGGTCCCAGCATTTCCCCTTCACTCTGATATCCCATAAGGCTTGGACAGGGGTGCACTGTATGTAGTAGATGAGGATGCTGAACCCCAGGAAGACGTTTGTTGAAATAATCAAACCCCACACCGCGCGCTTCATCCATTCGGTCGTAATCCGTAGCAGAGTAACGCCAAAAGAGGTTTTACTCCACATGATAGACAAGAGCAGGAAAGGGTACGCGGCTGCCGCTATTGTCGCGGTAAGTGCGAGATTCTCAGGAGGAATGTCCCAGTCGGGAGATCCGTATTTGAGTGGGACAACGAGGTATGTCTCGAGACTAATGAAGATGACCAAGGACACCTAGGCCGGTTAGCTTTACCTTGCTACATCCCCAGACTGTGGACGACTGACCCATGACGACAGCGCAATGTAGTCATCCCACCACAACCCACGACCCGTCCTTATCTTGCAATACAGACGGAGGCCGAGAATCATGGCAGAAGAGGCCACCGCAGACCAAAAGATTGCGAGGAGGGTTGGACCACGGCTGTCATGAGGCAGGTCCTCAGCCTGGGCACCAGAGCCTTGAGTGTGGTCGGTCAGCAT
>AT141_008496
ATGGCCTACTTCGACACGGCTAATAGCATCCATAGCACTGTTGGGCTCTATAATGTTCTCATCGGCTTTATGGTTGCTGGCGCCACGGGCGGGTTTTCGCTCCTCCTCCTGGTGCCGATTGTCAGTTCCGCTGCGGGTGCTCTTGCTGGCTTGTCATACTACGCCTGGGGGCCCAACCACCCGGCATCAAACCATCCGGTGGTCAATAGGGCAGTCGCTGCCGGAATCACGCAAGTCGCCTGGATGGTGAGTGCGATATTGCGGTGTGGATGAAAGGAGCTGCCCTTCCCTTCCTGCTTCAATCCTCCCGCAGCATTACTTCTGTCTCCATCTCTGCCTCTATCCCTGTCCTAATCCCGGTCAGCCATACTTCATTCGACTAACCCTGGCCTACTTCCACAGATTCAAGAAGGCGCACTACCCCTCTACGGCTGTATGATACTGGTCCCTATCCTGCATAACGGGGAGCGCTTGGTCTTCCTGATACTCTTCTGGGTGCTGATGCTGGTATTTGTGACTCTCCGTCTCGTCTTTATGGTGCTCGCGGTGCTCTTAATGTTAGGGAAAATTCCTAGGGTCCAGATCCAGGCCACCTTGAACAACATACAAATTACCTGCTTCGTGGCTATTGCGTTGGCCGAATCCACGACGGCTGTGTTCCTGCTGAAGGTGTTCCGCTTGGCGCTCCGGTCGTCAATGACGAGCCCCCTGAGCAGCGGCAAGCTGTACCGCTTCCTCATACGCAGCACCCAGATCCGCATCGCCATGCTGGCGCTCATCGGCATCGGGCGCGCCGTGACGTACCCGTTGCGCATAAAGGAGAGCAAGAATAAAGGGGTGGTTACTCAGCTTGATACATTCCTGTACACGTTGGAAGTTTTGTTCCCAATCGTCATGTTGTGAGTTTTCCCTTTCCTTTTTCAACACGCAGGTATCCCGCAGTGAGTTGCTAACATAGAATTATCGTCAAATAGCATCGACATTCTCGCCTCACGCCTCGTGTCCGAGGACGAGAGGAGAGCGAGAAGTAGCGACCTCGGTGACTCTACCACCGTTGATATGCTAGAGACCAGGGTAACAACCAATTCAAGCTGTGATATGGATTGA
>AT141_008497
ATGGGTGGTGACATGGAAGGCTCCCGTCTCGATATTAGGGCGAAATATGCGCAGTCGAAAATCACGACGCAGTTGATTAATACCTCAAAAAGCAAGGTCCTACAGCAAAAATCCCTTGGATTTCTCGAGGAACTCATGTGCCTATATTTCAAGACTTCATCACAAAGGGATACAGACCAAGAGGCTGGGAACTCAGAGCAGCCCATTCTAAAGCTTGCAACTATTGATGCATTCAGTCAGCCACAATACATCGCTCTCTCATACACATGGAAGCCGTCCGATGAAGAAAGAAGCGTTCACAACGGTGGTTACCTGGTTGAAGACCTCTGCTCTGGCAACCTGTTACCGTCATCCGTCAGAAATACGGTTTTTAGTCGCATGCAGAGCTACATGAATTATGTACCTGCAAAATATCTCTGGATTGACAAACATTGCATCCAGCAGGAGGAAGGAGAAGCCAAAGAAATAGGCATGCAGGCGATGGATAGGGTTTATAGCCTGAGCCGTTACCCAGTGACATTACTGTCGCGGACAATAAAAACCTCGGAGCAGCTAGAGTTGCTCATTGAAATCCTCTCTGAGGATTTTGTCGTACGTGGAGAGGGCCAGTACGAGATATCGAGATCGAAAACTTTGGAAAGAGCTCGTCGAGCACTCGATCTTCTTAACTATATCACTTCAGATCCCTGGTTCTCTAGAGGATGGACTTACCAAGAAAACTATCGAGGTGGTTCGAGGATGAGGCTTCTTATCACTCATGCGTCGTCTATCAGGGCACAAAAGCCATCCAACTATGTCGGATCTTTAGATGGAGAGCTTTGTATCAAGTCTTGGGAATTTTACGAGCAAGCAACAAAGCTCTGTTTGGCTTACAAGAGTCGTCAGCCACGGTCAAATTGCTGGGAGAGCATCATTTCGAAGGCTGCAAGGTACCAAGTTCTACTTCAGTCCGATGACAGTGATGACGATAGTGCGGAAGGCGATCATTCAGCTCCAGTATCAATGTCCCCCACTATCATAGAGGATATAGCCAGTCGTGCGCTCGACAAGGAATGGGATCGACTAGCGATCATCTCCAATTGTTGCCAGTACGCTATCCGCTTGGACAGCACGAAACTGCAAGGCAAGCACAGTCTTGGTTTGTCTCTACTTGCACTCTGTTTGGTGAATGGAGATTCTCTAATCATCCCAAGAACAACAGGGATAACATCTGCGCAAGAATGATTCCCATCACCGATTTCTTACACAAGCACTTTTTTTACGGGCTGCGATGCCCGGAGAAAACAGGAAGGCTTACCTTCAATAGAGGCTGTCGATTTTCAAATGTTGTCCTCAGGGAAGAGGGGGTGGAGACGGAAGGCTATCTCTGGCGGTTGGACGATGAGATCTCGACAACCAGTTTTCACCGGTATGGCAGTAGGGGAAGGCGATACCAGCGACGACCGCGACGATCGCGACGACCGCAACAGCCGCGACCACTTGAATGGTTGGCCCAGCGGCTGGCTGCTCATTATCCAATTCTCTCCCGAAGAATCTGTAACATCCTCAATCTCGATGAACCATCGACACCTGTGCAGCGATGGCAGCCGAAGATGGCTCGTAAAATAG
>AT141_008498
ATGGATAGAGTAAGAACAAACTTACCAGAGCTTATCAATGCGGTGCGCCAGCAGAAACAAAGCCGTCTCATGCAACTCAATACATATGTTAAGCCACGGAGAACATCAGAAGATCAACGAGCATTTCTTGTGCCTATGGCGCAAGAATTCGTGAGGTTGGCCAATGCGGCGATATCGGGTTCCTACGAAGACAATTTCTTTGGGAAACCTGGGGATAGAACCCCTGCAACCCAGCACACGAGATTACGGGCTATCGTGATTGAGATGTCTAGGCTATTCTACGTCGTTATGATTAAATGTGGTCGCAGGATCGATCTATATGAGGAGGAGGACGGCGAAGATGACGTGGGCACTACATACAGCAACGTTGCAAACAATGCAAGTGAAGTGGAGGAGCTTTTCGCAAAGGATCATCAAATTTTAGCGAGCGATCAATATTCCCCATTCTTCCAGGATATCAGCTCTTCTGTTTTGGGCGAAAATGAGCTGCGAAGGTATCTCGTCCATACGAAACCTATTCTGGTGAAGCGGAAAGCGATGAAAAGCTTCTTATGTGCTCACGTTGCGCAATGCAAAGGCCATGAGGGCCCTGGTGACACAAACTCTGCTCTGGCGAGAGCCTTTTTCCGACTTCAATCTGATATATGGTCACGGATAGTGGAGTACCATTACGAAGCTGTCTTGTCTGCCGTCAGGGCTTTCGTCCATGCGGTTATTCAAGTAGTGGTCCCCCAGCTTGTACGGCCTGAAGTGATAAGCTACATAATCGAACCCGCTCTCCAAGCGCTGCAACACAGTGTTGCTAATAATATGGCAATAAAGTAG
>AT141_008499
ATGGCATCTCCAGCAACTGCCAATCGTTCGCAGGAAGATCTGTCGCCACGCCACATCCCTCCTACTATCTTCCACAACTTCATGCGAGCCTTTTACCCTTTTAACCCTGGCTATCCCGTGTCCGGCTCCACTGTCATCCTACCGCTGAACGAGGGCGATGTTATCCTGATTCACTCCATACACCCGAATGGGTGGGCTGACGGAACTCTACTAACATCTCGCGCAAGAGGTTGGCTGCCTACCAACTACTGCGAAGCCTACGAACCGGAAGACATGTGCAACCTTCTCAAGGCTCTCCTGAATTTCTATGAATTGCCCCACGGCCCTGCCATCAATAAAAGGCTGATCTTCGGTAACCAGGAGCTCATCAAGGGCATCATTGATGGAGTGCGATTCCTATTGGTACGATCACTATGAAATACTTGCTTTTGCATATCAGTCTAACACTGCAGGAGGAACGGACTAATTGCTTAAACAGAGAATCCTGTGTACTTCAAAGGAGCGAAAGCCTACGAAAGTGTCACGAGTCCCTACTATCAGAGCTCTCCTTGCTGGCCAACACAGTCAAGCACTTACAGGAGCGTCAGAAACCAAACATCCAACCCGTTATAGATAACGACATTATCGATAAGACGATTCTTAAGGCATTCATTATTGTAACAAAAGGTGTCCGCTTCTTGGACTTGCTAGAAGATAGCCGAAAGTCCTACGCACCCCCTGCCCTGACCTCCCTGACAGCCATTGACGAAGCATCATACATGACCCTTACGACCCCTGCCGACCAGTCCGTGTTGGAGGACCAGAGGCAGATGTTTGGCACCGAGGCCCATTCCCAGGCGGCAACTAGTGTAGCCATCTCCGAATCCAGCGACAGCACGCAAACAGCTCCTATTTTCAACAAGCTCTTCTCATCTCTGAGCTCAGCCGGCGCGCACATGCTATCACGAAGGACTATTTCTCAAGCAACCCGCATGCCCTCGAACATCTCACATCGCATTTCACTTACTGGTCCGTCCCCTTTATCGCGAACGCTCACCTTGTTTCGGAACACCTCCATCGCAGCCACGACACGTTCCTGTCGCGCCTTGGCTACTTTGTTGGGCGATTGTATCTTCAGTCGCAGTCACGTAACGAGCTTGCATCAGGAATCAACCAATCTGCTATGGCTGGTGGCAAGCTCCTTTCCGTCATTGACAGAGTGTGCGGTCACATGAACTCTACGTCTCATGCACTCAAGCACGCGCGTGCTACCATGTTCGATCGTATCCAGGACTTGGTATTCGCTGCCCGGGATATCTTGATTAATGCTGACACCAACGAGGCCGGCGTCATCATACCCGAGAGCAGCAACATCTTGCTCATACCTGCCTCTAACTGTTGA
>AT141_008502
ATGCTGTACTCCAAGCTCAGAGACGACATAGGTCAGCAGAGCCTCGATTCGGGATACGAGAGGAAATGGACCCCTAGGTTCGCCAGGCGAGGCGCTGGAAATGCCGCTAACGGTGCGTATTCAAGCAACCCACCCCGAGATGGATGCCGGTTCGTCACCATCTCATGGCTCTGCCACTGCTAATCATGTTCATTCTACACAGGAGATGCGCCTGACTCTGTTCGCGATCAGATGATGCGCCAAGATCCCCGGTTCATGACCTTCCAAAGCACGTACCTCAACGAGATTGCGAATTTCGACCTCCAGAATGCGTTTCTAGAGGAAGAGAAAGAGAGCCAGCTGTTTCGGTTATTCGCCCACGTCAGTCTTACTTACGCGCGATCCTCGAGCCACGGCAGACATGGTACTTGACGAAGTCTGGGCCAACCTGCCGCCTGACCCAGAAATTGTTGAACTGGAAGAGCAACACGCGCGACTGAAATAGGGCAAGTACCGCATCGAAGGCCATGAGGAAGAAGAACAGATTCGGAAGCTTACCAGTCAAATCCGCACGAAACGAGCGAACCGTGACAAGCAGGTTGTCAAAGAATACCGCGAGGACTACTTCTACCACCGTCCCACTTGGGATATTGAGCGGCAGGCACGGGGCGAAGAAGAGGAGGAATACACAGAGCCTGTTATCGACGTGCATATACGAGAACGCGCCAGGCTGGCGGGCGTTCTTTGCTATCAGCCTGATAGTCTGGCAGAGGATCAGGTTCTTGAGCGAAGGGTCGAAGCTATCCAACTCATGGTCGCTTTGTGCGACAAACGTGAGACAGCCAAGCGTCACCGCGTCCAGCAGAGCACAAGGGTTCCACCGCACATCAAATCCGAACCTACCCAGGCGGACAGCGAATCTGAACCTAGCCTCAATCAATTTCCTCTCCTCATGCAACCCGGACAATGCCCGGACTGCATCGGCGACGAGCGGCTCTCCCTCAGGGAGCGTACTTTTGCGTACTGCCGTCCAACCGTTAGGAATGACCATTTCGGTGATCAACACTTGGTCGAGCGCGAGAGGGCGCTGCAACGTGGTGAGAAGATGGTATGTACACACCCTGCTTGTCGAGCCCAAAACCGAGGCCAAAATCTTGAATTTCACAATATGGATCACTTCCGGGTCCATGTTCAGACGGTTCATCGCGTGACGCTACGATCGTCGTGCCAAGTGCAGCAAAGGCGGTTGCGAAAGGTTCGGCGTCGCAAGACGGTTAAAGAACAGCCAGCATGA
>AT141_008503
ATGGATCAGGTTGTTCATCATGGTCACAACATGATCTTGTATGTCACCAAGGTAGAGGGCGATATCCATGCGGGGCGTGACTTCGTAGTTTTCGTTGCATCGTTTCGTGAAGCTGCGCAAAACATCTGCCTTACCACCGAGAAGACGCATAAGGCCCGTGATGTTCTTTCGTGCCACGCCGATTCTGCGAAGGAATTCCTGATTGTCATTCGGCCGAGCAACAAACACCTCGTCTTCAAGTGTGTCTGCCTCGTGTTCGAATTGGGAGATAGCAGGTGCGAAAGAGTCCACAATATCATCACTGTCGGCTAG
>AT141_008504
TTACATCAGAGCATAGCAGATCCAGTCACTACTTAGAGAGACGTACTCTTTCAGCATGGAGATCCGAGCCCGCACCCGGGGGGCATGGGCGTTGGGTGCAAAACTGAAACTGAGTGTGCCCTCACGGAAGACCACAACATACATGTTGAAAGGCGTGTAATTAATTCCATCGGGTTGCTCCATGCTTCTAAAGGACCTGAAGCAGGCGAAATAATAGGATGGGAACAGTTCAATCTTTTCTCGGTTCTCCTGAGAGATGATATCCTCAATGGTCAGGGGGTGGATACCAAAAGCCTTGGAGATGGTTCGAACTTCTTCCCCAGTAGGATTGTTCATATTGAGCCACCATACTCCATCTTTCTCTCTCTCGGGGAAGCTGAAAAGGCCCTGGACAGTCTCTCCAGGAAGAATAAGGCCACCAAACTCGGTGGCATGGATAGTGGACTCCCAAGCTGAGGAAAAGAAGCTGAATCGCTTTGGGTCTGCGTGCTGCTGCTGCGCAGTGGCGATGTTGTGATCCGCAACCTTTCCCTTCAGCAATGATGCCTGATCAGGCTGAATGTTCATGAATTCTCCATCTGAAGTCGCCCCAGCAAGAGGGTTTGGGACGGTAGATGCAGGTAGAAGACTGGGGAAAACACGAACAGCAGCCTCCTGGCGCGTTTCTGGCTTGATCAGGGTTTCCAAGAAGTCAAAGTCGATATAGAGATTCCCTTCGCGGTGCCCCCCTAGAACAGGATAGCACACATCCTCTTCTGGAGACTTATTGGTGGCCAGACTGGCCGAGTCGTTATCGGCACGTCGGCTCGCAACAGACACTGTGCGGGCAATATCATCGTCACTGCCTCGCCTCTCGACACCTTTGGGCTCAGCGAAGGATAGCTCTCGCCCTCGACGACGCGCCTCGGCGAAGGCCTTCACAGAATTAGGCGGAGAAATAGACCGTCGCTCGGAAGCAGCCGTAGGACGTCGGCTACGAGGGGGCCTTGGGGAGACATCATGGCCGTCCTCGTCTACAGCCTCTTCGCCGTCTTGGGTACGGGGTCCTGAAGGATTGGCCCGGTCTGTGTTAAGTCGTGTACCGTAGAGGGAATCGAAAATGCTTCGACGAGTGTGCAGGCAATCTGGTCGCTGGAATGCTGGAATCCGGTGGCGGTGGTCATCCAGTTCGGGCAATGGGGTGTCGTATCCAGCGTCGGAGACTCCGTCTTCGTGATCCGACAT
>AT141_008505
ATGCCGGCTCCTGCGCTTGATGTGATCGACACAGCGACAGGAGGACACAGCTATCGTATGCACGGCGCGTCGACAGACCGGCAGGACCTGAATCCTTCGTCGCCAATGCGCCGCGGCATCTCACGATCCGACACCGACTTTTCGCGCGTTGGAAGGCTGCAACGTCGCAATACGCGCGTAGACGCGATCCAGATCATCGAGAATTTCGAGGAGTTCGATGTGCGTCCGGGATGGCAGCCGGGCTCGGAGCCTGGGGTTGACACGTCCAAGCCGGATGGCGGGCACATATCCACGTCGAAGCTGCGCGCCCAGTGCCAGATAACGATTGTGGACTTCTCCGAGGACCACATTGTGATACACGAGCTGGATAACGATGGATTGATCGAGTTCCTGAGGACATCGCAGCCCAGCTGGGTGAAGTGCCGATGGGTGAATGTTAATGGATTGAGCTGGGACGTTATTCAGGCTCTCGGACAGTACAAGCAACTCCATAGTCTAGCGATCGAGGACTTGATGAACATACGGAACAGGACAAAGGCCGACTGGTAG
>AT141_008506
ATGGCCGCATCGAAGGCACTGTCCTCCCCCACAAATACAACTAACGGGGGCACGGCGACTTTCAGCACTAACGCCTTTGATGGGTCGCAGCAACCGGCTATCACTGGGGCCGTCGAGAAGGAGACGCTCCGAACGCTGCATAGCTATCATGCCAGCACAAACACTGCACGGACAGAATTCATGGAGAAACGCTCGGCCCTCGCATCTAGAAAGCTTGCCGCTGTCGCCGAACAGGTTTCAATCTTTCTCACCTCCGACAACACTGTCATCGCTTTCTTCGAGAATTCTGCAAATGACATCGAAGTCCCGATCCTCACTCGGCTCAATTCGCCCTCTACGATCCTCCGGCAATCTTGCGACGCAGCCATGGTTACTCAAGCCATCATCGACGTTATCATTGACATGGCCATGCCTGTGCAAGCAGCATATTTGGACGCTATAGGTGACATCGAGATTAATGTGCTCACCCGGCCTAGCCTCCAGCAGTCCAAGGATCTATACATCATTGCATCTGAGATCAGTAAGATGCGCAGCTTCATTCAGCCTACCATAAATATCATCAACGCCATGCGAGACCACAAATCGCTGGCACCGTCCATAGAGCAGACGGCCGCCGAAGACCTGCGTGACCCTACCAAAGGAGTCATTGTCACACCACTGACATACATATATCTCGGCGACGTGCTGGATCATTGTGTGCTCATCAACGATAGCCTGTGGCAAATCAGCAAAGCGGCTGATGGAATGGTTGATCTCATCTTCAATACAATTACAGCCTACCAAAATGAGGCGCTGAAGCAGTTAACAATGATGACAATCATCTTTTTGCCCATGACATTCTTGACCGGTTATTTTGGGCAGAATTTCGACCCTTTCCCTGAGTTGGCGAATGGGATAACGTACTTGTAA
>AT141_008507
CTAGTGCGCCGATGGGTTTTGGCTGAGGGCAGGACCTCCATGGACCACAGCTGGACCGGCCGACTGGAGAATGTACTGCCCATTAGCAGCCATGGGGCTGTTGTAAATGGACAAGGAGCTAGGTAGGGGTATCAGGGAGTAGTCAATCTGAGCATAGGACAAGGGGTCAATCTCGCGGTGCTTAGCACTGCCGAAGGATTCGTCGACCGCGTCAAAGGTGCACTTGCGGTCATAGCCACCAGAAGCGGCGTTGTAACCGGGGTGCTCGCTGTGGGGATTATTCAGGGGCCGCTGGGTGAAGTAGAGACCATCCCTGGTAGAGGGTTGGGGAGCGTAGTAGCGGCTAGGATGCTTGGTATGGTGAGGGGACGCGGGGGCGTTGGTTCGCAT
>AT141_008509
TCATGCCGACTTGCCCTCCTCCCGATCTCGCGGTCCCGGGATGTAAAGTGCCGTGTCACGTTTAGGGTGAAGGTTAGTTGAAGGGTCAAATGTGATCCTCGTGCCTGAGTCAACCTTCTCCAACACCTTTTCTTCCTCGATCGCTGGCTCAGTTTCACTCATCTCACTCTGGGAGTGATGGCCATGGTCTGGAGCCGGCTCTGTGTGACTTCTAGCCTCGATCCGTGGTAGTTGATCCACGGCGACGGGAGCGTTATCTGTCGTCGTTCGTGTAGGGACCGGCCGCTGTTCTGGCGTCTCGGTTGGCAGGATCTTGGAGCCAAGCTCAAGATCGTCTTTTGAGTCATGATTGAGGTGTCGGTTTCGCTGGAGGAGAATGGGCGCTTTGCATTTGATTGTCAGTCCAACAGTCCAGACTATAGGAAGCAGAACATGGGACGAACCGGCGTTCTTAAGTTTTCTCCGAAACCAGAATAGGCGTACGACGACAACGATGATGTTAACGAAGCCGAGGTTCGTGAACAT
>AT141_008514
ATGAGTACTCAATCTAGACACTATGCATCAAACAAGCATGTAGTCGAGGATCTTGAGATGAACGTCATCCCAGCTCGCCACCTAGCCAACGATGTTGTCGAAAGTTTCGCCTGGAGCAACCTTGAAGTCCTCGTCAAAGACCGGAAAACCAAACAGCCACTTTCCATCTTATCCAAAGCGTCCGGAATTGTCAACGCATTAGAAATGCTTGCTATCATGGGCCCGAGCGGATCCGGTAAAACCACATTGCTTAACGCTCTCGCTCGTCAAGTCGCTGCTGCTGGAGCGACTACAACAGGCTATATACTTGGCAATGGACAGAAGATGGAACTCCAGATGACCCGTAATCTCTCTATATACGTAGAGCAGGAGGATGCCCTGATAGGCAGTCTCACGGTACTAGAAACGATGGTCTTTGCGGCTAGGCTTGCGCTCCCTAGGTACGACTTGCCGCACCGGTAGCGATAGTTTTTTTTTTTAACCCTGCGATAGCAACGTAACTAGGAAGGAAGCTTTCCGCCGTGTGGATGACCTCATCTCCAGCTTTGGCCTGCAGTCACAGGCCCATACTATTGTCGGTACACCTATTAAGAAGGGTTTGAGCGGAGGCCAGAAGAAGCGGCTCGGTGTCGCTAGTCAGCTCGTTGCCAATCCTAAAATTCTGTTCCTTGATGAGCCAACCAGTGGACTAGACTCAGCTCTTAATCTCGAATTTATCACTTATATTAAAGAGATTGGCAGGCGGAATAAGGTGGGCATTCTCCTTCTTGGAAATTCGACATTATGATGAAATGCAGGCTAATATGTGCCAGCTCCTCATAATAGCTTCCATTTATCAACCCTCTTTGGCGACATTTCATCAATTCGACAAGCTCTACCTCCTCTCGGGAGGGGAAACCTGCTACTTTGGTCTAGCCTGCGAAGCTCCTATCTACTTCGCTAGGGCTGGTTACTATATGCCCCATAAGACTAATACTACCGAGTTTTATCTTGACCTAATTAATATCGACTTGGATAAGAACGGCGAAGTTCGCCGCCGCACAGAAGATATTACTTAA
>AT141_008517
ATGGTTGAGCACCAACGAAGATCGCACCAGTACGGAATGAATCCCGATGGCGTCCTACACGATTGCTCCTCAGATTCAGAAGACGACGAGCCTCCTTTGACCCCCAAGCACTCCTCAATGACCTGGTCGCCTCGTGATATTGTTTCTATGGAGCAAGCGATTTCGCATGGCCCATTGCATCGCGCAACTTCGTATGCCGATTTTGGGCAACAATTTCACGGCCAGCATATGTCACAGCAATATGTCAATCGACAGGGCATTCCCTTAAATGCGCCTCAAGAGTTCCACGGCCAACCTATGCCCGACTATTATGTCGGTGCTCCAACACTCCGTTGGACCACGACTATGCCATGTCAAGTGTACTATGTTACCAAGCAGGGCAATCCGGGTGCTGTAACGATGACTAACGCCGCACAATATCATTACCGGCTTCCTCGACAAGTGGAAAGACCTCCTATAGAGTTGCCGTATTCGACCTCAGCCATCGCAACCTCGATTCAAAGTAGTCCCAGGACCTTTTACGTTACGTCGGTTTCTAGTCCCATTGCTCAGGAATGCTTTTACGCATATCTGCCCGGGAACCAACCGGAATACGTGCAGGCAGACCCTCAACAGTCCATCGTCCAATATCAGCATCCTATGCAGCACCTTATGAGCCAGTCCCAACCGCCAGTGGCCTCTCAGGCGCAGCCACTTCACGTGCCTTCAGCTGATCACCCCCCTCAGGAATCTGGTCAGGCTCAACTGGAACAGTGGTCTACTAATGACCCTCCGATCGAAGTTACGACAATCGGCCAGTTGCCGGCATACGGCACTGCGGTTTGTGATCCGTATGGACCGAAGATCGAAGTTGACGATCCTTCGATGCAGCTACCAAGCAGCAGGCTTGCCAGTCTGTGA
>AT141_008518
ATGATTTCTTTTGTGGAATTCCGGAAGCCGGCCGACGATCATGAACCTTCGAACCGCCAATCGCTTCCTCCGGTCCCTGAGGTCATTCAGGGAACCAAACCAGGCCCTTATCCTCCTAGACCTCCGCCTAGCATTCAGCTGGGGCTCAGTCTTCCATCGCCTTTCGGTCCCGCTTCTAGATCGTTCCCCGAGACTGAGAAGCACTTCTCTCTGCAGCCACGGCACACGGTTTCACCTTTTCCTCCCCGACAGGATGCTCTTCCCGCCTTCTCGCATACCCCTGGGCCTCCTTTCACCAACCGGCCGCTACCGTCTCCTGTTTCTGACCGCCGCCAGAGGTTCTCAGCTAAGCCAGAGATCCCTACTCAACACCGCCGTCCTGAACAGCAGAAGCCTCCTGAGCTTCATCATCCTCTCAACGGAGTGTATGCGCATTCTCCTCCGCCACTTCCGCCTCCGGCTCCAGCTGCCTACCAAACCGGCCAACTATCTCCTCGCCAGATGCCTCTGCCCGCTTGTATGAGCTATCCCAGGCACGCGGTTCCTCCTCATGTCCCAGGTCTTTGTGATCCAAGGGCACCTCCTCACGCTGAAGAGGCCGATTACGCTACCCGAGCTCTATATGATGCTACGGTCAAGATATACTTTGAGAACTGGAGCTATCAAGATTCGTTGAGCCGAGTAAGTCGAACTAAGCGAGTATGCACGGTCGTTAATGCTGACTATCATTAG
>AT141_008519
ATGATTTTTAACTTTGTCGAAGCGTACAGCCGAACTGCTGATGAGCAGCACGGAGCTCACCTCATCCCCGAAAAACTGCCGACGGGACAGGAAGTTAGCGACATGCTCAGCAACATTGACATCATTAAGCGTTCTCTGGAACAAGTGAGAGACTTGGTGCAAACATCAATTCAGAACGAGCGAACTTGTGAAGGAGCCAAGTTGAAGGGCCCCAACGAAGAGGAGCACGACGTGCCTAGGCACAGAGATGCAATGAAACCCCAATATGGTATGACGGAGGTCAAGAAGCGACGAAGGGTAAGGCTCGTCACGCGAGGAAAACAAGACAAAGCTCACGTGAACGTTGGCAGCGTGCGGTTCCCCCTGGCGGATGCCATAGCTGCGACCGAATCGACACCCCTGAATGGCGACGCGGACCTGATGGAGGGAGGACGTTGTGCAATGCATGCGGCCTCCATTATGCAAAATTGTTAA
>AT141_008520
TTACGGCTCTTTCTTAGCCATTTTCATACCCCTTTCCCTGCAAAAGAACAGGAAGCGACGCATTGTACGTGCTCGTGGGAAAGATGCCATGACATCGCCTCGAGGCATGCCATCTGGAGCAAGCTCTCCGACACCCTTTTTCATAATGATGTGAACGCGAAGTGCTTCGATACTCCACTCCATCTCCTCAATCTCTGCGATGTGGACATGGAAATCGATCTCGTCCCTAAACAAGCCCCACTTCGCAGGTTTCACGTCTTTGAGTACCTGATGTTGAAAGCATTGTATCTGACCTACCCAGGTCCAATACTGTGTAACATTGATGTGGCTGGTATATAATCGAGTCTTGACTACAGCAAGACGCCAATCATATTTAGTTATGCTGCCACCACTGCATGAATCTGTATCGGACCAAGCCTCAAAATGAAATTCGTCGTGATCGGGGCGACAATATGCAGGTGGCATGTATTTGGGCTTCTTGTTGAGGTGGGTGCTGAAGACTGGCTGAGGAGCAGGGGCCGGGACCGAGGCTGGAGTTCTGTAGCCTGAGGATATTTGACCAGGCAGAGGAGAGTGGTTGACGAAGGAATCTTTACGAGGCGTAGTAGGAACCGAGTGCATAGACTTGCGCTTTTGGGGAGGTTTGGGTATAGTGCTAGGGCTGCCATGGCTCAAGCGAGCCTTCATGACTCCAGAAGGACGTCCTATGTTTTTGAAGCCATGCTTATAACGAAGACTTGTGAGTTTTGAGTCATGATAGAAGTCGTGAATTGTTCGTGGCAGGTTGAAATTGCGACCCTGAGTTTGAATCAGTTCGTGGAGACGCTGTCGCATCCAGTCAACCGGCGATATGTCAAGATTGAATTTTTCGAGCTCCGATATTGTCTCTGAAAGGCGAAATAGGGTGTCATATGAGGTTATACCACCCTTGCCAGCCTGAACATATCTTTTACCTAACAACTGATAAGGGCTGATGGGGCCCTTCTCGTGGAATTCGAGAATTTTTATACCACGATTGACCTGTCTGCCAATTTGATACTTTGAAGAGCCTCCCTTATCCTGCTTAGGACCTGCTTCAATAGCAGCCTGATGCTTCTCGCGCCATTGAGCAAGCTGTGGCTCAATAAGTGTTTTGACGTTTGGCCAGTTGGCTTCCCAATAGGGGTGTTCCTCGTTAATCTTGACCAATGGCACCCCCGCAACGCATTCAGGATAAGTGTAAACAACTCCATCATTCTTGAGGACGATGTTCTCTCGGGTGATCTCTTCCAATAGTAGAGCAGGAGGAGACTCGGGAGGCTGTGATGAAGGATCAATGGGCAACGATGGTGGAGTTGGTCTTCCTCGTTCGCTGGATGGAGGTCGACTTCTAATATTGGCCGGCGTAAACCCAGGAGTTATACGATACTCTTGTGTAGTATTCATCCGTTCAGGTTCTCGTGGTGTGTGGACCTGAACAGAACCGCGATGGTCTTTGGTAGAGCCATCGAGCTCTGTTGATGGGTGGAGACTGTCATGAGGGGAGTGGCGGGGGCCACTCGAAGGAAGCACAGAGCATGGTGTCTCCAAGGGCCTGGGTTGAGGATAGATTGGTGTCGGTAAGGTCGAGTCCACGGGGTCAATCATACGTTCCGGAGCATAATCCGACCTGGGAGCCGTTGTCGGACGGCTTGGAGATCCGTGAGGTGAACCATAAATTGGTCTATGGGGCATTTCACGAGGACGTTCAGCGATTTGCACTGGTGCTACTTGCTGTGGTTCTGGTTGACGTGCTGGCTCAGGCCTTGGCTGAACTTCAACTGTCGGATGTATTGTTTCCGAAGAACGGCCTGCGGGAGTCTGTTGAACTCCTTCTTCCAGCTGTTTCTTCCGCCGTGCTCTCTCCCTCGAGGCCAGTATATCAATTGTGTCCCCTGAAGCACCGTGGCATCCCTGACGATTCCATTCACAGTTGCCGCATTTCTGAAAGAGATCTCCGCCGACAATGATGCAGTCGTCAAACGCGCCTTGGTTCTTGTCGCATGAGTGGCATCTCTTGGCCTGAATTTCTCCTGTAGCTTGAATCATACAAGAGAGCCATTTGACCCCCTTCGCCTCAGTTCGTTCGTAAATGCTCGTAAGATGTCTAGCGTTGAAGCGTCGTCCTCGGCGAATCTTGACAGGTCTTCGTATCTCCAATTCTTGGATTCCCTCAACCCATTGGTTCCAAGGCTCGATCTGTTCCACGGGTCCGATCACGTTTCCATCAGCGTCAACAACATCAACGAGGGTCTCGGCTGCCTCATTATCATGGTGCTCAATGCCTTCCATACGATCATCATCATCATCTACTTCATCGGGTCTGTCCACTACCGTTGCAGTGCCATTAGTAGGCTCTATTCGTGGGATCGGCCCGTTAAACGCTGAGGATAGCTCTGGCAACACTTCAGGCAGAACAATTCCTTCTGATTCGGGTCTGAGATCGTCTGGAGCATCAGGATCCTCCCCTCTCTTTTGTCTGAAGAATCGGCGCATCGTGAACCAAATATCATGCAGCGTTTCCGCTCTCTTCTGACGTGACGCGCAGTAGTCTTGCTCAATGCGCTCAAGTCGGTGGGCCTTCTCCTCACACTCCTCAGTGGTGCGTGCCAGTTCCGCCTCGACTTTGGCGAGTTCCCTAGCTAACCGGGATTGAGATTCTTTCAGTTGACTTCGCTGCCCTGTGAGATCACTGAACTTCAACCGAACTTCATTAATTGAGAGCTGGAAATCTTTCTCGATCTTTTTGTTCTCGGCATCCTTCTTGCTGCGGAGGTTAACCCAGAAATTGCGTTCTGTCTCATCCCAGATAGCCTTTTGCTCCACCTTTGGGAGAGAGTCCCAGACATCGTCCCCCGTGGCCAT
>AT141_008521
ATGGATGCGTCACTTGGATCTGAGCTCGGACGTAAGAGGCGCGGACGACCACGCCAATACGCTACTCCTCAGGATAAAACGAATGCGAACGTCGAACAAAGGCGAGCAAAGCGGCAGAAAGCAACTTCTGATAAAAGGGCTGAGCAACATGCTCACTTCTACAACGCGGGTACTCTATCCTTACCCCCTGTTTCACTTCAAGTCGATGGTGGAGCCTCGGTCCAACGGTCTGATCATCGACTTGAGAGTGCCGCTATGCTATCAGAGATTGGACGCCACGCTCCGGAACTTGATGGTCCAGATTTCTCGCATCTCCTTCCTCCGCCTACCCCTCCCCTAGAGCCATATTTGCCAGGAGGGTCCCCTTTGGGGAGTGATGAAGTTCCAGGAGTACCGCTACTAGTTTCGGGACATTCGGAAGGTGATACAGAAAACCTAGCTCCAATGGCTGCGGTCGACACTATGGAAACCTCACCACCCGCTGATGCAGACCATGAATATCGAGTGAAACGTCTTGGACGTCAGCTGGTACAGCAGTTAGTTAAGTTTCAAGGATGTTGTACAGACTGTCACCGTTCAGCAAAGGCCCAGCACGATCAGACCCAAAGGGAGCATATCGGCCTTGCTGCTTACTTGGAAAGGACTGCAAACATTTGTCCCGAGGTTCTGAGCTCTACTCGCATTGCATCTCCAGAAGATGGCCTTTCAGGAAAGATGAGTAGCTCAGACCGGCGACGGGTTTATTGTGGCCTCGGCTCTGGAGGTCAGGCGCCTCATATCTGCTTGAATGAGGACGAACGAATCACGCATGTTGCTGGGGTTAGCTTTGACGTAGATAGCGTCACAGGGTTTCCCAGCAACCTCGCCATCGCCAAGCAAGGAATTCGCTGGTCTCCTACCCAGATGCCTGTTTCAGACCTGCAGTCGGATCTCCACCTCTGCCCGAGAACGGTGCAATACCTGGATATGGTGGGAAACCAACGCCGAGTCCACCGTCCTGTACATCAAATCCCGCATTACACTTTCGGTCGCCTCATCGGATTCGAAGATGTATCGCTATACTTGCTGTTCCCTAACTTATACCGGGAAGAGCAAAAGTCTAGTCGGCTTCGGGACGAAGATTTCCGTATATGGATGGACGGTGTGCTGCTTCCTATCATTCACAACCATTATAGCAATTCCCATGTCCAACACTACCCCTCGAGCTATGATCACAGTAAGTACAACGCCACCGCTCGCGGCATTGAGACGCTTGCCCAAAGAGTGCATCCAGTTGCTCGAGAGCAACAGCTCAAGTATTACCTCCCGCCTGAGTCTTTGGGAGCTGTATGGGCTTCCATTCAGCATGCGGTTCAGGAACCAGGTTTCCGTCACTTCCGCGACATTACTGTGCTCCTACAAGCCAAGAACTTGAAGGTCTTAACGAAGGACATCACCTGGTCACAAACAATGGCACGATTCCGGAATTACTGGACCCACGCGATCGACGAAGAGTATGTTACAGCGGACTTCTATTTCGATGTAGGAAAGGAGACCTGCCCTCAACAGGCATCTCGAGCTACATCGATCGGTGATGAAGGTGTATTGAATGGCGATATCGACAATTTGGCGTGCTCTCCGGCTGGGACGCTATTGTACAAGCGTTGTTGTCTCCAATCGTACTCACATCTAGCGCAAAACGATGTCACCGCCCAAGAAATTGAGAAGCAAATGTTCTATCCTTTCAGTATGCTCCACGACACTGGAAGCCTGACTGTTGAGACGGGTCAGCGATCCTCGCGGCGCAAAGCTGGACTTCTGTATTCTCAGTTCTACCCCAGTGTCAAAGAGGTTTTCGCGGCAGGGAACGTTTATCCGTTCACTAATACCGCAATCGAAACCCTTGCGTTGGACAAAAAGTTACGACGAACTTGGGAATTAGTCGGGGGCGCCCTCAGTCATCAGCCAGCAGCGTTGATGAAAGCATACCTATATACTAAGCTCCGCTGCCATTTCGCTTTGTTGGGGTCAATAAAAAAGTCGTTCGGTATCAGGGAAGAGCATCGTGTCTCTAACGGCCTCTTCAATGCTATCGACACAGCGTTCCATGCTCAGCAGTTGCAAGATGAGCATTTTATGGCACCGGCCAATCAGAACTCTCCGTACTACAACTTCACGACGGAAACTGTGCTACGCTGGCTGCGATGGAATATTAATAAATTCTGTGTCGGATTTGAAATGGTCTACAGCCTTCAAGACCCTCACTTCGTAACATGGGAACATACCCGAATCATGCTCATGTTCCTTCGATGCCTCCAGTTCTCGTACTCTGGAGGCCTCATACAAAAGTCTGGCGGTTGTTGGCAAGATCTTCGACTTCAACCCGATTCAAGCCAGCCCAATGGACTCCGACGGACGGAAGGTCTCGGATTTCGACATACTATGGAGACTTATGGGTATGCGTGGTTTCTTGATAAGGTCGATTGGGAAACGCTCACGTTCAAACAACCTCATGCAGCCTTCATGATGTTCAACAACCCGTCCATGCAAGCTGCCTACCATGCCCGATACCGTCAAGTGCGAGATGTACGGATTGATTTTATTCGAGTGGATAAAGCTCGACAATGGATGATTGAGTTTAGCTCGGTCCCTGACTGTCTACAACTCCTGGAGAAATACCTCCAACAGCTTTGCTTGTGTGCTTTCCGAAAAGATGTCTTTACGTACATCAAGTCTGTATTGCACCCTGATCACATTGAAACAGCTCTAGCGGGCGAGATACCTCTCTGCTACGAGAGTGTGCACGATGCTCTGGCTGAGCGCCACCGCCCGCCTCAGCTTGCATATGGGAATCGACTAGCAGTAAAGAACATTGACGTCCTATTCGCATGGCTCTGGGAATGGAAAGATGGCCACTTTGAGCGTAAAGGATGGAAGGATAAGCCATACCGTATGCTGTTTCAGCAAAGCTTTCAGGCCGTGAAAACCACCCGTGGCATAGACGGCGCTCGGAAGTGGCGGCAAGAGCTGAAAAGGTCGTTTTTCAAAAGCCATTGGATGCTGCCATACCCACAAAGTCAAGGGTTCATGCGCAAGGATAAGGAGACCAAGGAATTTGTGTGGTGGCCCAGCTTTCACCGTGGACTCAATTCATACTATATACGATTGCAGCAGCTTGGCTCCCTTACGCAGCCACTACCAACCTCCAATATCAAGCATCATCCGAGCAACGGGTGGGAATTATCACCAGGCTACTTTACTAACAGTCATATGCCGTATGTTGTATACCCAGAACAGGAGTTACTTCGTGTCTCAGAGGATGAGTTGTTCAGTAAGCTGATTAGCCTTCGGGAACAAAATTTGACTGCCTTACCTGGGAACATAACGACACCGGCAGCGGCTGTCAGTGAATTCAACATCTCCCCGCCAGACCATCTAAGTAATACCGAGAGGTGGTGTGCGAGAAGGCGAATGTATGTGCTAAAGACGTTCGAAGAAAGCGACTCACCTGGCGAGTGCGCCTCCTTTCTCCGGAAAGCCCTTGAACAATATGAGCTTCTTCAGCATCACCAGAGCAATCTACGTCGAAAACGCCGAAATCATGCTTCTAGACGACTAGAAGCCGATTCGGATTCAAATTCAGAAGGCGGTGATGATTTTGAAGTCACGTCAGATGAAGAAAGCCTTGATACGAAACGACGAGAACAAGCAAAAACGGTCCGGAACATCGAAGTCCACATGCGAGAGCTCATCACCCAGCATCAACGAACAGAAAAGCGATGGCCAGGGGCATACGATAATCTTTTGAGGGAATTCCATCACAGGCTACAGAAAGTTGAGTGA
>AT141_008525
TCAATCACCATCTAGACCACCATGTGCCGCGACTACAGATGCCTCAATCGCCGCTCCTAGGTCATGGACAGGAAAGGCGGGACCTCGCCCCAAGCATACAGCGCATTTGGCCAAGTTGGCTATCAGCAAGGACAAACAAATATGTATCGTCATGTTGGTTGTCTTTGGTGGTCCTACATCAAAGGGATCAAAGTTTCCAACAGCCCAATGGCTCAGGAAATGCTGTCCCATGTCTTCTTTGGGCTTATTCGGGTTCTCGATTTCAATTTCAATGAAATCTTGATAGCGATTTCTAGCGCCAAGAGCGACCAGTCTGCTTTCGATATCCACAACACTGAGAAAAGACAGCTGCTCAGATTGAACAGACATCGTATGTTGCTTAAGGGAGGATGGGGTTTGATTCGGTATAAACGAAAGTTTAGCACAATCGTAGAGACTTGCTGTACCTGGGCCAAGCAGCCATTTGTAATGCGAGATTAAGTTGGCCCGTCGTGTTCCAGGTACAACTGTCCCAAAAATTCGACATTCCTCCAATAGTGGCTCAATCGAATGGTTGGGCTGCGTAAGGGCCGTGAGGGCTGTGAGGAGACTTGAATAAACGAGTCTATATGTCAATGATTCAAGTGGAAGTTGTGGCATGAATTCAAGCTCTAATGGCTCCCTAACGCCCGAAAGCCATTGCTCCATTTGCTCGTTGCTTATATCAGATGCTGATGAGCGGCTTTGGCTGGATGCCAATGCCATAATTCGCCGTTCATGTTGAGTGCCTGCATGATGAGTAGAAATTGCTTTGTCGATCAAATGTTGTTCTTCTGATGATGCTGAAGGAGGAGTAGTAATGAAGCTTATGTTTTCGCTGTGGCTAGCTCTGTGCTCATACTTGTCATCTTTCATTTCGTTTTTGGGCGACTGCAATACATTATCTGGTGATGGACTTCTAACCCCATCTGCTCCAGTCGCCAAGGCCAAGATCGTTGTAGTCATTTTCCTCAAAGGGAGTAGTAGCTCGCGGTGTTGTTCAACGATCCTCGACGATAACATCTCTCTCGTGAAGGCCTCTATAGTTGAGCTCATTTCTTCGATAGCGTGCTCCAGTTGCTGCAGTCGTAACGTCTGTTGCTTCTGCGCTGCCTCTCGTCGCACGCGGTACACATTCTGGGCCTGTCGGTTACGGGCACGGCGAGCCTAACCGCTCAAAGGTTAGTAAAGAGCGATTGGGTCTCCCCTATATCAGCTGGTTGAGAAACTCGTGTTACCATTACTGTTTCACTCTCCATGGAGGATTTTATTCGTGGTCGACCTCGACGTCTAACATGCTTTGTTGGCGAACTTTCCGACTGCGTTGGATGAGTGGCTTCCAT
>AT141_008548
ATGGCAGCCCCTCCACCTCCAAGACAATACTCGGGAACAAGCAGCGCCTTCAGTGCTTCTGCCAACCCTGATGAGGACTGGACCAAGATCTCTGACCTTGCCGAGCGCCGACGAATACAGAACCGCATTGCTCAGCGCAACTACCGTACGCTGAATCTGCTTGACTCTAGACTCACTCTAGAGTCGTTCAAATTGTTTTCACAGAAGTAACAGTTTCTCTCAGGCAAGAGGCTTAAGCGTCGCCTCGAAGACCTCGAGCGCCGTCATGGTCCTTCTGACGATGCCAAGTCCGACAGGCTGCCACAGAAGCCTACCGAGTCGAAGCGATCCCCCGCCACACTCAAGTCTCAGAAGTCACAATCCGGAGCTCCCAGCAAGCCTGTTGTTTCGCCAGGGAGGTTCACTGCTCCTATTGGGCCAACTGCCGAACTTCTCTTCCCCAGCACCTACCATACACAACCCCCCTTTCGACAGCCCCACCCTTTCGTCAAGCAAAAAAAAAAAGAGGACCACCAAAAATGGACAACTTCACTTGTAAACAACTCGGCCAAAATGAGGGACATGTGCAAAATATCTCATCTCACAATAGCGAACAACTATCTCTATTAA
>AT141_008553
ATGGGCAAAGCTAAGAGTGCAGCTGACGCTCTTCGCCTAGGCTCTGAAAGGAGCGCGGTGAAAGAGAGCAACATCATAAACGGAGAGTTAGTCCACAGGACGCTTCAGCCTGCTGTAGAGCGGAATTATAAGAAGATGATGGAATTCTGGCTTGAGTAAGTATCATATTGATTCAAATTCAAGTGATTTCCTAAATCAAATGGACAGGTACCAGAGGATAGAGACCAAAGCTTCAGTAAATGACTTAGAGTCTTTAAAAGACTTCATGAGGAAAGTGGCTTATGGCATTGACGGAGAGGATGCCGAAGATCAAGAGTTTGATGTCCCTGGCTGGGAGACTGTACGGAAATACTGGAATGCATTCACAGCAGCCTGGCAGCGTTCTTATCCTACGGAATCGATACCACGTGGTATAGCACAGTCTGTGACAGAGGTTAGTATCCTGACGTTGGTGCGTCAATAGATCACGAGAAATGTTGACTTTAGTACAGTTCATCAAAGGGCCCCTGGCAGAAGAGATGGGCATGCCAAAACACAAGAGACGTCGTAGGTTTGCTACGAAAAATGTCATGCTCAATTACGCAAGACAGCTTTGGGCGGCTGATTGGATTGAGCACAAATGCCCGGCGACACCAGTGGATGACTGGGGACTCTTATTGGGAAATACTTACTCCTCGTCGCGAATCGGAGAGTATATCGAGTCCAGTTGTCGTGCAGGCACCGGCCGAGGCCTCTACTTTAAGGTAATGACATTGGGCTCAATTGAATGGCCTAAACAAACGCTAATATGTACACAAGGATCTCACTTTTGTGACATTCATTAACGAAGAAGGGATACCAGAATTTGCGATTCAATTAACTCGAGATGCCAAAAACATGACAAGCACACCTAACAAAAGGTATGAAACATAGGTTAGCATTGGAACCGTTCGACTGACGATCCGTACTCCAGACCACAACACGCCTTATACGAAGGCAAAGAGGCTGGTATTCTTTGCTTCAACCCCATGCTTCCATTCTTAGCTAGAATTCTGGCATACGGAGCTTTCAGGGACTACAGAACCATTGATGACCTCCTTTCAATCACGCCACCAGAAGGTGAGATGTGGGTCATACAATGGAAGGACCATCTCCTTGAGACGCCATTCTTTAGGAGCCAGTCGGGGAAGGATATCGAAACTGCCGGTGCCTTCAGTCATCGCCTACGATCGTTGGGTTTGAGGGCAGGATACCCGACACCACCAAGGCATCATGACATTCGAGCAGAGGGTCTTCACCTAATGAGTACGTATTGAATCTATCACCAATCATTGTTCGCTGCTAATTACTCCGTCCAATAGATCAGTTTGAATCAGAAGCCACGCGGATGGTCTATGCCGGACACACCGACCCCAATACGCTTGCAACACATTACTTACCCCGCAACGGGGCAGATGGCCAGGCAGCCTACCATGGACAGGAGAGACGCACCTTAGTCCTTGACCTCTTTCGGGGGTTGACGATACCTCGAAATCCAAGACTGTGGCAGTGCCTTCCGGCCAAAGAACAATATGATTTTGACAACAGCCCTGAAATTATAAACATCAAACAGGAGCTGCTTAAGCTACGGGGAAGTAAGGAGAAAGGGCTTCTGGAATATCGTAAGAGGCTTTATACAGAGAACAGGAAACTCATTGCTGAGCGATTGCGAAAGTGGCAAAAGAATCAACCTGTCAAGCATGATGACCCACCAGGATACCATAGGGCGATTTTTGAGCGCGTCCGTTTCTTGATGCCAGAACGGGACCGCTTGTCACAGAATCTTTTCGTGGTTGACAAGCTACGAAGCCCTGCGGGTCTCGCGGTGCTTTCTGACATGCTGGCTCTTTACCAAAAGCGCCGCAATGTTGAGTATCGGCCAGGACTGGAACCGGAAAGATGCCAATGCAAGAATAAAGGATCTGCCTACGATTGGCGACACATATACGATTGTTACAAATCAGCCGCTACAGAAGTCGATGGCTTCTCAGAGCTATGTTTCCTTTGCAATGAATGGTTCTGCGGTATCGGGACCTGGGAAACGCACTGTCAGCATCACTTGGATCACCCGAATAGCCTTCCGACGTGGTGCGATCCTCTGACTTACGGCGGGGTCCTCGCCAGAGCCGGTTACTGCCCATTCTGCCTTGGAGACGAGGGAATGCAAGCTTCTACACGGATGTATCAATTTCAAACGCGGTGGACCTGGCTCAATCACATTCAAAATCACATCAGAGCGCTCACAAAAGCGACTATGCCCTTGAAATGCCCACGCCAGCACGGCCACTGCCCAGGAAATTTTGATTCCGTGTTGGATTTGCAATTCCATCTTCAAGACGCTTTCGGTGTAGAGCGCAGTGATGATAATAAAAGTCGCAAAAGGCCAAGACAGGGGAATGACGACATGCCGCCTTCAAAGATTAAGAAAGTGCGACATTATGACAATGAATCTGAAGAAAAGAACGAGATGAACGTATTGCAATCCCAATACGACTTCCATAACACCTATTCAGATGACCTGCAGCAGCAGCCATCTCCCGGATTGGCAAGCCTTTCCCAAGAGTCCACGCCTTTCTACAGCTCTAGCACTACTGATTATGTAGATGCCTCGCCATCCGCATGCAGCACACCCCTTTCGTCTGTTCCGGCAGAGATTATAATCGATCCGGCCATGTCCCAAGTGGAAATATGTCCGAATGATGAACTTACGAGATGCGCGGCCCCTAATAGTCCCGCCCAAGGAACAATAGGTTTTCAGAAAGATCAAGGTACGATGACTCGTCGAGACTCATATGATGATCGATTCTAACCATAATGACAGCGGATATGTGTGACTCTCTCTCTGTCGCTTCGAACACTACGAAAGAATGCGGTAGGACTAGCATCAATGATCCTACGAATGTTGATGCGCCATCTCAAGAAGCACCAGCTGGTAAAAGCAACGATGCTCCCGAAGATGTAATCCTACCCAGCCGGACAGATAACAGGAAAGAATCTATTATTAGAGTCTCCCGGCAAGACAACCATGACCAAGAATGCCATGACAGGCCTCTTTCTTTGGACCAAGAAGGTGTCGAGTTCGATGTTGAGGAATTGGTGGCCAAGGGGCGCATCGGAAAGCGAGTTTGGTATAAGGTTAAGTGGAAGGGCTATCCTGAGAGTGACAATAGCTGGGTGAAAAAGAAGGATATCGGCATGGGAGCTATAGGCCTTTATGAAGCCAGGCATCCTTACGGGCAGGGCACATTCTGCTTTGAGAGAATTGTCTCAAAGCAGGCTGTGAATGCAAGCATTCTCTATGAGGTGAAGTGGCAAGGGCAACAAGATTCTGAAAATATTTGGGTCGATAAGTGGGATCTTGGTGCCAAGGTCATTTTGGCGTTCGAAGCCAGCGAGTCTACGATGTAG
>AT141_008554
ATGGCTACCTACACAGAGCAACTGGCTTATAACCAACCAACAGGAGCAGGAGCCGCAGAGCTATTATCTTCGCCTCCAACTCCATGGGTCACCTATGAAGACCTCCCTGAAACCCCAAGGGCCACCTTCACAGACCAAATGCCTTATCTCCAGTCACCAGTGCCAGCATATATGGAGTTGCAGGCCTCACCACCGACACCGAGGGCTACTGATACAGAGCAACTAGCCGATTCTCAACCCACAGAAGCAGGAACCGCAGAGCTATTATCTTCGCCTCCAACTCCATGGGTCACCTATGAAGACCTCCCTGAAACCCCAAGGGCCACCTTCACAGACCAAATGCCTTATCTCCAGTCACCAGTGCCAGCATATATGGAGTTGCAGGCCTCGCCTCCGACCCCGAAGGCTACTGATACAGAGCAACTAGCCGATTCTCAACCCACAGACTCAGTATGCATGGAGAACCGCTGGCCTTTCTCCAAAGCCCGTGCAGCCAACGATCAATGGTTCTCTCAGGTCACAGACAACGTAGTCTGTGCTGATGCATCTCCTATCTCATACTTGAGTGACGAATGCAATCATTGCGGGTGTAGCGATTTTGATGATGACAGAGCTTCGCGTCTTGAAGACATGGGGTTCGGAAGTAGTGAAAGGAGTCTCTCAAAATTCGGAGACTTGGAAGATGATGTCCCTTTCAATTCTTCTCAATCTATCATCACTCGCAGCCTTGGCTCACTTATCAGGCCTCAGCAAATTCCCGAGGTCCCAGGAACGCCAAAACTATCTGGAAGCCCATATCGTGCTGATCATGATGGGACGCATTCTACCGCAATTGCAATGACTTTCCAGGGACTCGAAGCACTATGTATATTACAGCTCTGCATGATCATCCACTCAGCCGCATCAACAAGAAAACCGAACATTGGTCTGAACCGTCACATAGCGTCTAAATCCACAAGGAGCTCTTCACCGGTCCAGAATACAATAGGGACAACTACGCATGGAATGGCCGGAACAAATGGTTCTCAAGTCCAGAGAAACAATATGCGAACAAGTTCACGGAAGCGCAAGTTCGAAACGAGACTCGGCAACAAAGACGATTCTAGATCCAAAAAAACAAAAAGGAGCAAACGCACAACCTCTCGGGCAAGTTTCCAACTAATGGCTCTTCATCTAAAAGATGCGGATTCACCTCCAGCTCAGGCCAGGGAGTGGAAATATGAATGGAATAACAAATTCAAAGCCTGGGTAGCTGACAGAGCACCAGAAGGCTATCAACTTATGAGCGGAGAGGAGCTGTATATGTTTTCGCAAGACTTGACATTTCAGGTTCGCCCAAACTCGGACTGGCTTCCTGTTTATATGAAATGGCATGGCAATGCATTTAGAGCATCGGATTCCCTGGAGTCGGACTGGCAGTTTACAATTGCAGATGACGTTATGCAGTTGATGCTCATCTGGAATGTCGCAGGAGAGGGCACAGTGACGAGATAG
>AT141_008556
ATGTCCGGTCATGAAAAAAGCCGTGCCCCAAGCCCTAAACCAAGCCTTCAAGGAAATGGCAACCTTATCGAGGAAATTTTACAGAGCCTCATCTTCCTCCCTCTCGAAAATCACCACCTAATACGTATCCATCTCGGCTGCTCTTTTCGACACGCCATCCAGACCGCGCCAGCTCATCAGCCGTATAATATCGTGTCTATCGTCCACTCAGCACGAACATCAGCACGAGCGTTAGCCGATCAAACCTTCACAGCGGATGAAAAGTCTCTCGAGGCCAGAATCTTTCGGACCGGAGGGACAAGAGCCTTGGTTGCCTTCGCTACAGCCTGCCAGGTAGACAAGGAGGTTCACAGCTTGGCCAAAAGCTTGGATAAAGATCAGTTGGATGCATTCATCGTGTCTACGGCAAGTATCAAAGCACATCCAAAGTTTGATCTCATTGTCTGCAAGACCGATGCAGCGGAACCGTCAGATAACAAGCCCGTAAAGCATGTTCCAGCTCCGCGTAACTGGAAAGGCCGCAAGCAAAAGGCGAAAGACACGTCACGTACGTCGAGATGAAACCAAAGTCATGAACACTTAAGCTGATTCAAACTTTAGAGATTCCAGACATCAAGAAGGCCGAGGACCTTGTTCAACGAAGAAAACGAAAACTTATTGATGATGAGATAACACAAGTGATATCAAAACGCCAAACATGGCAAGGCGGATGGACACGTTCACATACAGAAAGAGAACCAACAGAAGCCAGTGGCGATCGTATATCCCAGGATAAAATTGGATTGTTGACAAACCCGGAGCCGCTGAGTGGAACACCCGCCCAAGATGGTGGACGATACGATAGCGAGGCAGCATCACGAAACCACCAATGCGGGATAACCGGGACCACCGAGGCAGTTGACTATCAATGTCGATCTTTGGAACTCGATCCCCGGGGAATGCACTCTCAGGGTAATTGTGAGCTGAAACATCCCGCTCTAGAACAAGTCGACCTATCTTCGACAGCAGCTGTCGACCCTTTTGACACTGAATCCGTTATGGTACCGGGTTTCGATGCAGTATTTGCGTGTGATTCCTTCGACATGGGAACAACGCCAGACGCAGAGGTATTTGATACAACACGCATCATGTCAGCCAATTTTGATGCTTTCCATCAAAACTTGACAGGACTGTTCAATACCTAG
>AT141_008557
TCATTGCCCAAGAAGCACCATATATACTGTTGTATGGCTGTTGATTTTCACAGTCCCACTGTGGATACGAGTTATTGTTCTTTCAGGAAGCGAAGCTTCTCCAACAGTCGGTGCTTGGCCATCTCCATGTACGGCTATGGTGACAACATATGTGTCCTGTTTAATCTTCATCGTGCAAGGGCCTTCGGCACGGATAATGGCTCCGATTCGGTCCTCATTCTCTTGAATCTGTGCGTATCATTAGCGTGCATCACTTGCCCCAAGTTTTAACTGCTTTACCTTGCGAAATGACAAGAGAGATTTCCTCAGCTCACGGCACGCTGCCTTCACGTTTTCGGCTCCCTGGTCTAGGGTCGCCACACCCTTTCCTTCATTATTCCAGCGAGCGCGGACGGCGGAATGCTCGAAAGTATGGAAGACCTGATCTAGGCCTGCCAAAAACTCTGGCCTGACTTCTTGCTCGTCGTTGCCGAGCAT
>AT141_008558
ATGTCTGACCCGAGTCTGCTATACGTTCAACAATCATTGAGGAGCAATGACTCTCCCGTTCGCTCACAGGCTCAAGAGAAAGACACTTTATCCAAGTGTATGCATATCAACAAACATGATCCTGCCCAAGCTGGTGGCCCTGCCTCGAATCCTGTTTCCGTCGGTGATAAAAGTGAGCGTCGCACTGGTAAGCACTCTCTGAAGTCTTTCACTACCCGGAATTTAATTAGAGATATAGACCATGCAGAGTATCACGAACAAAAGATAAATCACCCTCCGTCAATTCAGAAGGACAGAAACGGGCCAGAATGTGACTCTGAGTTCTGCGAAGAAGACGAGATAACCGAAAGGCCAAATACATCCACATCCGACAATGCTGCGAGAGATGGAGTTTATCCTCCACTATTGGAATCAAATCGCATCCCTTCAGCTCACAGGACACAAAGACGATCTCAGAGGTTGTCTTTATTGACCGGTCGAACAAGACGACCATTCCGTAAGATACAAAACAGGTTGTCAAAAGAATCTAAGCCCCTCCCAAAGGTATGTTGCTTGCGATCTGTGTTATGCTATTCTAAAGTCTTCTCAGGACAACACCATCATGGGACTAATGCCATTGGCGGCATCTGGAAACAGGTTTCTTGATACTGATGGTGACATTATCTTTCCTAGTATTAAGGAGTTCTGTGAGATGAATGAAATAGATAAGGAGGAATGGCAGCATGCTATGTCTCAATTTTAA
>AT141_008559
TCAAGCAGATAGGGCGGACTTTCGTTCGCGCCAAGCCACTACACAATCTGCTTTTTCTGAAGGAGATAGATCATTAAAGCTTTCGTACCCTAGAAGCTCGAGGTAGTCATCCATAAACTCCGCCCTGAGTTCTTGAACGTTCTTAATATCTGTGGGCGGAGACTTGGATGCTCTTCCTGCATGTGTAGATCTAGATGGTGATGATAGATTCACGCCCAGTGACTTCTCGCGCTGTTTAATGACATGGTTTTGGGCGAGACCCACGGACGGCGACTTGCTCCTAGCTGGACGCTTACCTGTCATGGCCTCCTCGTATCTATCCTCGGCTTCAGCTGCAGCTTCGTAGATTGCGATGTCGGCATCCTTTTTCCCCCACCGGGTTCGCAAGCACGCTCTCGTTTCCCAGGTCTTCTTGATATTCCGACCGTCTCCATCGATGTCCCAAGCAATCAAGACATAAGTGGGGACACGATTCCATTTGCCTTTGCCGACTATTTCAGGATTGATACAGTCCAGGTCATCTCGAGAGACACCTAATCTGGCAGGTTTCCATGCAACTGCCATGATGCCTCTAATGTGACGCTTGGTGTACTTGAACTTGCCATTGGCCATCAACTCATCCCCATGTCTATTGGCAGGATTGGAGACTTTTTCTTCTTTTGGGAGACTATCCTCGTACTGTGCTGGAAATGATGATCTCTCCACGCGATATCTGGCGACACTCTTCTTCCCGTACATGTTGATATACCCGGTGAACCTGCCACCAGACCATCCAACAGTTTTGACACCTTTAACAGGCTTCGTTCCTGGAAATGTGTACAATGCCTTCCCGTAATCTTCGTCAGAAAAGGCCGCGGAATCGGAGTCAGGATCGAAGTCGGCGTTAGAGTCAGAATCGAGGCCATTAGGCTCTGCCTCAGAATCGGACTTGAACAATCCTTCCTCGTCTTGGGCATTTTCGCCCGGGTCAGGCTCCTCAATAGAAGCAAAAAGGGCGTCCTGTTGGATCTTCACGGCATCTTTATTCTTTTTCTTCCTCTCTTTTTTCTTCTGGCTTTTGCTTTTTTTATTGTTTGCGTCATCTGGCCATACATCGTCCGGATTGGCCGAATAATCGTCTTGCATCTCCACATCCAAGTCTATCATTTCTTGCGTGGTCAACGATGCCAACTCTTCATCCTTCTTCTGAAGGGCATCGCGCAGACGCGCGATTTCTTGCTGGTTGTTTGCATTTTGCTTCTGCTCTTCTGCGAGTAGTCGGCTCCGCAGAGCCTGCCGGCGTTTCTGCCCCGAAGGAAGAGGCTTGGTCTTAGATGCAGTAGGTGCAGTAGGTGCCAT
>AT141_008560
TTAACTAGGGATTGGAGCGGGGTGCATGTAACTACTTGTCAGATTGTAAAACCTGCAAGCCGACACCTGTGCCAGGCCAACCAATGGAACTAATTCATGGATATCTGGTGCGTTCTTGAGAAATGAGTGCTACCAAGTTAGTTAAATTACAGCAGTGCGATATATAGAGCACACCTTAGCTAATTCATCACCAGAAGCAGTCGTAGTGAGAGCCAAGAAATCAATGGCCTCTGCAGACCAACCCATTGGCTGCTTCGGCCGTTGTGAGGTCCCAGCCGATTCGTCATTATCCGAGTCTTCGCCCATAAGGTCAATCATGATAGCGCCCATAGCCCTTGTATCAATCATTTGATTTTCTGGAGCAGCATTGGTAGAGCAGTTCTCTAGGTTAGCTGCAGGCTGTCATTAGCAAAAGGCAAAGCTAAACATACTGTGATACTGTAACAT
>AT141_008561
ATGAATCAGAATCAAATTGAGAGTGTTGAACAGCAGCTTTACCATGACCGAGGTATCTACTTTAGGGGAACCGCACGAATCCGATTTGCAAATCTTCGCTTTGGGAATCTATGTCCCCGAGAGCCTAACAAGAAGATCACTACCCAATTAAAAGAAAGGTTTTCCGGGGAGGGTTGTCTTCGATTAGAGCCAAAGAATCATATACCCGCAGTTATCAGCCAAGATACGCTGGAAGCCTGTATAAGAGCTTCACCTAATGTATCACAAGATGTGCTCCTGGAAAACAACGGAAAACACCCTCCCGAACTCAGACTGCCAGAGGACTGTATGGTAGAGTGTCTACAAGGTCTTCATCGCGTTGCTGCAGGAAAAGAGTTTCTTCCACGTAGGGACTGGTGGTGGACAATTGATTTGTATCTTGAAGGTATGTGTTTCCTTATTCGCTTTCTGATCCTGGTTTTTAATGAGTCCAGATGCAAGTGAAGACCTCAAAACATCCTTGTCAGAGGAATATTCAAACTCTATCAACTTTTCTGATGGAGAAATATTTTTGAAGTTGCGCCACTATCATGATAATGCGAACAAAAAGACAGGCACTGTCTTCGCAGAAAAGCGAATGTGGGGGCGACTGAGTAGAGACAAACAAAAAGATCTGAAGCAATTACTAAACAATGAATTAATTCTAGCCCGCCTTGATGCTCTGCGTATCATACCTGGCTTATTTATTGGATTTCGTATTGAGCATCGATTCATGGCAATGAAGTGCCATGAGGTTGGTATTAAGACCCAACTTCAATGGAACGTACACTAACTTCGGCATTAGGAAGCATCAAATTATCTCCTTCACATTCTGCAAGTGTGGAAAAGTATCCTTGGAGATCAGAAACTACTGATGGGCTGTGTTGATCGCCAGACCGTAGAACTTCTGCAACTACGCGCACCAGGATACTCGAGTCATGATGCGTTAGTGGTGTCAAAAGGTATCCGAGAAGGAACAATATTCCCTGCCATCGGACACCAGAGTACTCGCAAAAGAATATGGATGAACCTAAAGTCGCTTCCATGTCTGATACCTTCCCTATACAGCTTCTTTGAAGATCTCAAATACCTTCATCCTCCAGCTAAAGTTGTAAGGCAGCTTGTCGCTCCATCAAAGAAGTCTACACGGGAGGCAATGTGGCGTGCATTCACAGCACATGGTATGCCTGAAAACCAGTGGCTCCTCCAGACTGGGGACGGGGAATCAGACTATAAATGGTTAGATGGGTCCTATTCCGATCAGTTCGAGTTTAGTTATCAACAGATTTGGTTGTATGCCTGGCGTTACTGGGTAGAACTCATTCCAGAATGCCCAAGAAAGGAAGAAGGCGAGGCAACTCCAATACCTGGGAGACCAGACCCAAGAAGATGGCGCGACTTAGCAAGACTTGCGGCTCGACTCGGCTTTGAGTCTGACGAAATCGACAAATTTCTCAACTCAGACCCCGATCAAGAAATTGCTAGGGAGGCCCTGCTTAAGGCCAGAAGCCCGGAGCACTTTGTATATGACGATTCTGCCTTCGAGAGCTATGTAACGGAAGTCTGTCGCATTTTCAACCTTGCCAGGGAGAAACCCACCAACAATTTAAAACCATGCTTGCTTGTACCGGGGTGCGGCGAGAGCCTGGCGAGACGGTGTGGCCGTGTGTTCGATAATGCTTACATGGCTGATCGGAAACACCTCTTTTTGCCCTATATCCACGGCAAAGCGAATGGAGAGGCAAGCGGGGTCTCATCTTTCGCGGTCAGGGTGTCGGTATACCTTGCTTTCTTTGGAAAACGGCTGCCAGCCGGTAATACATCTACGGAATTGAGTGATGTGTATGTATCATCCAATAGTACGGATGAAGGTAGGGTAAATAGCCCAGCCATACTCCCTGACTCTCTGAGCGCAACACAAGGGCAACAAGGAACTGCCAGTACGACAGTTGTGACACCAGCGACTCCCGAAGTACCGTCCGTCAAGAATGATATTCCTGCCGCTCCTCCATCGGGGGATTTGCAGACCCTGCCGACGTCTGCCAGTGATATTGAGATGATTGTACGAAAGGTCTGCAAGCAAAACAGAAGCCTGGTTAACATATTACAGGACTACATACCAAATGACACCTCCCAAATCGTTATCAAGCTCTGGCAAGGTGGTCAGATGAAAGATTATCGAGAGCCTATTCCCATCAATCGAGACGCAGTTGAGAAGGTGATGTCCGTGTGGGAATCAAAGGGATACAAATTGTTAAACGCACAAGGACGCGCAATGAGATCTAATCACGTATACCTAGAAGTTACAAAGAGCAAGTCTAATATTGTCGTCATCACTAAAGACGACAATATCAGTCACGAAATGATGGGCGCATTAAGGCAATCCCTTCGCGCAGATAAGAGATTCAAGCAGAGGAGAAAGGCAGCTAGCTAA
>AT141_008562
ATGATCGGAAAGAAGTGGCTGAAATTGTCCTGGACGCTCATCCTGCTACTCGCGTTTATCTGCTTATCGGTACTTGGAATACTGGCACTTTCCAACGAACACAACGTCAAGGCAGGCGTAGCAACTTTCCAAGTAAGTCTATTAGAACCTCAATGTATCACAACGCGGATCACTGATATAGTCTTAGTTCCAGGTATCTACAAGCCTAATTGATGGCTTACTTCCCAAGCGCGACCCTCAAAGTCCCGATTTTATAGACACCATCCACACGGCAATTGACAAGTTGCCTGGTGCCGTGAGTCGCGTTCAAAGCGCGGCTGGCATAACTGCTACGTCAATTCCTGACATCATCAAGGATATTCCTAATCAAGTTAACAAAACTCAAGACCTTGCTAAAGACATTCCCGAACTCATAGAAGAACTATTTCCAAAGAACTTCTCTTTAGGGACAGGAAGGTTCTGTGTCGGTCTTTCTACCAACACCTCTTGCAGTGATTTGCCACTTAACATAACCCATATCATTCCGCCGGATATTGTGGGGTATCTTAGTGAAAACTTTGACAGTATCAGAGCCCTGGACACAGCCCTTTCCAAAATCACTGCACCATATTTGAGATATACCTTGATAATTGGCATAGTCTCCACATTTGTCAGTGTCTTGGCATTTAATGCCTCTCTGTACGGATGGCCCTCTTGCTTCCGAGTAAGGACCCTCCGGCCGGGGCTCTTACACGTCGGGGCTCGTCTTATCGTTGGCTTAGCACTAAGCGTCCCCTTCTTTGTTCCAACGATCATCCTCCATATCTTGAGGTTGAAACTTGGGCAGTTACCGTCATGGATCGAAGTTCAGCCGGGCAATGTGTACGGACTTTGTGTCGGGTGCCTATGCTGCTCTTTGTTCATTATCATCCTTGGGGCCTTTGTACCATTCGTACTCTGA
>AT141_008563
CTAAGTTGTAGAACTAAACTGGCTGCGATTTCCCATACCTGAATGGGCTCTTCGAATGTGACCAGGAAGTGACCTCTTCCGCATCATAATCTTGGAACAGTAAGGGCAGCGTATGGGATCCATCCTAAACTTCTCCCGTTGGTGCCGCACCAAGTTGCGCCTGTTTGCAAACTCACGTCCATTACAGCCATGATCCCAGCACTGAGTCTGTGAATTATAGGCGAGGGTCTCAGTGTTCCGGGTCATCTTGTCCTCAGTAAATTCAACGTGTTTCTCATTGCCCGGAGAATAAGTGACTTGGTGGACTAGGGAGACCTGGTGGGAGTCTTCGTGTACTGGTTCTGATATGTTCGAATGTTTGCGGTACGCGACAAGATCGCCTCCTGGCACCAGTTGGGCTTCATTCGTGTAGCCAATTCCGCAGGGAGTGGAGGGAATATGCAGGGTTTCTGGGATGCCAATGTTGAGGTGTGCTTGTTTGCTCTCAGCCCCGCCCTGGAAACCAAGACTCTCCGAGCTGTGGCCACGGCCGTCCAGGCCTTGAATATAGGGGTGATGTGAAAGTTGAAGCATTTGATGACTCTTAGACACAGAGAACAGCGTCTTGCCAGCTTCGGGTCTCGCCTCCGTCTCCTGGATAATGTCCAGTAGCATATTGTGAGTCCGGTCAGGTCCATTGGTATCCTGATATATGAAACTGGTCGGTAAGCCTTCAATACCTCCCAGTCCCGAGTTCTCTCTGCTGGAGACTTCTTGAATAGACTCGGCTACTAGCGGTTCGCTGGAGGTTGATGGCCACAAGTGAGCGAGCGGGTTCAAAGCAGCCGTCCATTCATCTGAGCGTACAGCGGGGAGGCTTGCTCTGAGTTGGACGCCGTGCAGATCGTCTTGCAAGAAGGCAACAGATTGAGCGGTGGTGGAGTTAGGTAAGGGTACTGTGTAGTCCCGGACACCATCATCGTCAGAAAGAACAGGTGCAGGCATAAAACCTTGGCTGGGTTGGATAGAAGTCAT
>AT141_008564
ATGCCGCACTTTCCCCCTTTCAGCTTCCCTACCAGCTCCTCTACCTATCGCCACTGCAAAATTAACTGTCAAGAGCCTATGGATCCCCTTGGCGCCTTTCTCTCCCGAGACGATGACCCAAAATACTCTCGTCGTATATTTCTTTCCCCACTATTACTTTCTGCAGCCACAGGCAAGACTGAAGCTGTTCGTTTCTTACAGCAATATTTTGAGAATCCTACAAAGAAAGAATCAGACGAGGCCTTGTTCTTAGCCAACCGTCAGGGGCATACAACCACAGCTGCTCTACTTTTAGAGCTTAATGCAAACCCAGGAAAGGAGTTTTCTCAAAATGGTATGCATGGAGCCGCTTGGAGAGGGCTGAATGAGCAGATAAAGGAATATGTCAACAAATACAAGGCCCAAGCTGATGTTCGTGATGGGTCATCTGCAACGCCAGTCATATATGCTATACTTGGGGTACAGGATGAGCGAGGCGCTTGGGAGACTATTAAGTGTCTCTTTGAGTTAGGAGCGAGCCCTTTGCTTAGATTTGGGATTGATGAGTTGAGTTATGCGGAGATTGCACAGGAGGAAGGGAAAGCATATTTGGCCCAAAAGCTTGAGGGATTATGTCGTTCACCTACGGTTCCGAATTCGAGCCGCGAATCAACCTGCACGCTGATAGGAGACAATGATCAGCCTGACAACAAGCGACTACAAGAAGTTGCAGGAGCTGATGGAGGAGCTAGTTTGAGCCATCAAGCAAACCAAGGCAATTATGTCCAGGCTGACAACAAACGACGCCAACAGTGGGAGGTTGATGAAAGAGCCAAGCGAGCCCGTACAGCGTAA
>AT141_008565
TCAAGGAACTCTCTTCTTGATGCCGCATCGTTGTAGACATTCCTCAACACCAAGCGCTATGTTGGTCGGAATAGCTTCACGAAAAGCATCTATATCTTCGCCCGCCACCGCCTGCCCAAAAGCAGCGGCCACTACATCGTCTGCAAAGGCGAAAGTCTGGTCAAGGACCAGGCCAGTTCCAAAGTCCTCGCTAGCAAAAGAGGCAACAAAGATAACATCGGTACAGTCAGGGTTAAACTGCGTATGGACGGAGCCTTGGTAAAATGGGGTCATCTGGAGCGGACCAACCTCATTCTTGATAACCCGTCGTTTGCCGTCACTATCAACTACTCCATTTTCCGGGGCCATTTCAGTAACGAGGCGTCCCTCAACCACGAGCTGCAATTCTGCTGATCGGGGATGAACGTGTAGCGTGTTCAAGCCACAAGCTATATTAATAGTTAGGACGGCAATTATGGGGATATCTGGTACGTCTTACGTCCTATGTGGCCAACGGCCATCCCAGCACCAGTACCAATTAGAGCCGGAAACGTCTTGCGATTTGCCACGGTTAGATTACCTCCTTCACCAGCCGCGCCTTGGCGTTGGTTAAAATCAAAAAGGAATTGTGTATTATCTGGTAAAAGATCAAATCGATCGGCAGCGCTGGGAAGACAAGTTAACATTGGCGTTATGCAGCAACAGGGGCCGACTCACGTATCGGCCAACATGAGTAGCTGTGACAAGCTTAGGCCTTGGGCGGATGAAATGGTAGAAGGAACAGGCGCTATTTCATTGCCACCGAAAGTGGTTTCAGTGATAGGTGTTCCCGTTGTTGAAGGGACCCACTCAGAAGCGGGCTCCGATGTTGTACAACTACTCATTGCCGCCTTGCTCGCCACAGAGGCTGAGGGGGCACCAGGTGCAGCGGCGACAGGAGAAGTAATGAGCATAGCGATGATGGCCGTCAGGGAGGCCAAATGCATTGGAGCCAT
>AT141_008566
ATGAATATGCTCAGACATAAACGAACCCATATCAAACTACTACAGAGTCGCGATGAGCCACCGGAGCCCACGCCGATTGATGTAGAAATTGCGCAACATCAAGGAGCTTCTGTAGCCATTGATGCAACGCAAGAAAGGCTCCAAGCCACCAAGAACCTCCCAACTCCAAGTCTGTCAAAAATTGTCGAGCAGAGGACCTGGGAAAATGGAAGGCTCCGACAAGAATTAGCATATCAGCAAAGAAAGAATGGAGCAAGTATGTACCTGCTGGAAGAAGTGAAAAACATCATACATTCTCTTCAACAGGCTCTTCTTAGCTTCCAGAAGCTGAGTAGGGAGCTGGGTGACGAAGACCAAGAGAGTGTACCAGAGGGCACGACGAGACATACTAGATAG
>AT141_008567
CTACGCAGCCGCCAGGTCATCCGCATGCCCGATCGCCCCTGATCCGGGACAGAAGTCTAGCTCCTCCAATGAGATTGAATCATCCGTCATGCTTTGGACAAGACTTCGAATAGCATCGCTCATCCGATCGTCTATGCACACTGTTCAACTTATTAGTAAGAGCTGACGATACCGCTGATCCATTCTTACTCGAAATGACAGTACGGCCCTTTCGTTGTCTCATTTCCTTGTCCACAACGTCACTAACCGGCAAGGGTCCATATGTCATATCGATACGCTCGCCCAACTGAACGTAGTCTCCTTGACCAGTGTCTCTTGACAGGAAGTTACCCATTACATGGATGTGGATATCCAGGATATGTAGACTTGTTAGTTTCTACCTTTCGTTGGAGAATAGAGCTCCACAGACCTTATCAGTATCTTGCTTGAGGAGCTGCTGCATACGGTCGGCCACCAGGGCTGTCTGGACTATAAAATGAATCAGAATACTATCCACCGCCGAATATTCCTGGTAAACACACTTTCTGAGTCAACTTGCCAGAACAGCGCTATCCTCCTCGTTCTAACCTCGTAGTTATTGTATCCTTCGAGCAGTTCGGTGACATATGGTAATTGACCGGCGATGCCTATGCCAGTGGCAAAGAGCAAAACAGTGCCATATGAGTCTAGATGAAGCCTTTTTCCGTAAGGGCCTTCAAGCACTGTGGCTATTGCTGAACCTTCCTCAAAATCACTCCCCCGGCGGGAGAAGACGCGGTCCGTGAAACCCTTTTGTTTCTGTAAAATAATAACGGCATAGTCGTAACCGCTATCATGATACCACCATGCTATGTAAAATGGGTGAAGCTGTGCAAAAGACGTGAGGCTTACTCCAGGCATGCAAAGATACACGTATTGACCAGCCTTATGCTTCCAACCTCTCGATAGACGAATATGTAAGTGAACAGCATTTGAGACTGATATATTTGCCCCGGTAGAGGTCTTGAATGTGATTGGCCGTATTGAAGATCGGTTGAGAAGCTGTCCGCGTCCCGTATTGCGATAAATCACTAGGCCAAGCTGGACACATCCTACAAAGGCCAGGAGGCAAGTGCAAGCAAGTAAATAGACTGCCGGAGGTACCGTGATATGATTTGGGATGTGAAGATAAAGAGTGATAAGCACCGCGAGGCTCAGGATAAAGTGGATGGTCTGAAAGGCTTCATATAGACGTCGGCGTAGAATGCTAGACAATGGAATGGCAACAAAGACACTTGCTGCCTTGGTGAAGAGTCAGCTCACGATTGATGCATAGGGAGGCTTTCATACAATAAGACCTGCAACATTTGTTCTCAGGTTCAGGTCTGGTGTCTTGTCCGATATAGAGACAAATACATGGATAAGACCCTCGACAATCGCGATGTTACCAAGCCACCTATGAACTCGTGTATAGTCCCTGAGACCAAATCCACAGCTGCTGGCGATTATATTCATTCGTCCTCCAAGAAACAAAGGAACAATGTTGATGATGGATACAAGTCCAGATCGCCTAGTAAGACCTGCGATGTCAGAAATACCAACAGAGAGCACAATAGCATTGGCGCCTAGGAACAT
>AT141_008568
ATGAAGACGCAGTATCACCAGCTGTTGGCAAATTATACATCCCTCTCTCAGCAGTACAATGGACTTCAGCAGCAGCATGATCATGCTTGTAGAGAACGCGCCAGAGTCCTGGAAGATCAAAGGAAGCTTCTGTCCACCAAAACTGCTTCGGAAGAAGAGAAAGCTCTCAGGGAGGCCCTCGATCTTGAGCTTCAACAGACGAAGCACGAGCTGGGCGTGCTCGAAGACTGGAAGTGCCAAGAACTTCTGTCTCACAACCTCACCATCGACAAGCTGAAGGAAGAAATCAAAGAGAAAGATTCCCAGCTTGAACAGTTTTCAAAAGATCTAGATTCATTAAAGACCCAACAACATTTAATGCTCTCGGAGAACGTGGCAGGCTTTGAGACAAAGGATGCTCAGATTGCTAAGCTCATGGCCGAGGGCGCCATCCAGATCCAGGAATCAGACAAGAAACAGCAACAGATAGCAACCCTTTCGGCTGAGCTCGAATCTGCTCGAATTTTCATTCAGGCCCTGGAGGAGCTTCAAAATAAGATGGAGCAAGTCCATTCCGGAGAAATTGAGAATTTCAGGCAAGAGAATATTAATCTGAAAGAAGTGCTGGACGAGATGAGTGCAAGTTATCAATTGCACAACAGCTTTCAGGAAGCAAGTCAGAAGGCGGAGACAGAGCTCGAGCTGCTGTATAATGAGAATGTCTCACTGACTCAGCAGATTGAGTGTGTTCGGAAGACCTTAGCTGCACGCTTTCCCGGCCTCAGTGACAGTCTCGATAACCTTGCAGATTGTCTAGCTGAGAATGAGGAGGATAAGAAGAGGAAGAAGAGAAAGTCTACAAAGTGA
>AT141_008569
CTAAATACATCTCATACTTATGATACCATAGCGAAGCAAATCGTGCCGTGCATCAACCGTTGCGGGTCGTAGAGAGGGTCGGATAACTTTACCCGTGTGGCGCCACCGGAGGCTTTTGACTTGAGAAATAGATGGCGTGTATCCATAACAGCAGTTAGAATCAAACTGAATCAGACAGGAATCTTCGTCTTGCGAGGAGCGTAAAACCCATTTCTCATTCTCTTCCGCCTCCCGGAAGTCATATCCTCGGGAGGTATACTTTCGTACTGCAGCTTCGGCCTTAGGTTGAAGAGCCTCCGGTACATCCCAGCGATATGCAATCTTATCCCGAGTGAGGCGATAGTACATGTGTAATGCGATGTGTTTCGTCAAAATACACTGAACATGACTTCCATAGAACGAAAAAATGCTCCTAAATATTGTTTGAAACAGAGGATCGATAACGGAGATCCGTCGAGGATCAATGTTTCCGATAATTAGCTGCACAGATATCGTCTTATTATTCTTAGATGCGGTCCCATTCAGGACTTTTGCGGCAAGACTATCAGGATAATTGTTGTTTGGTGCCTGGAGAGGTTTCGGAAAGGTGAGAGCCGTAGAACCGACATCCTGGATGGTGACAGGAACAATGGCATCTATCCAACGAATTGACCCATCCACCCGGACGTGCGGTGCCATATCATTCAATTCTGGATATGTGTTGTGAATAGCAGCAATCACCGTCTTCTCTTCTTCTGACCAATTGCGCGTATTGAAGAATGCTTCGTTGGCTACGGCCACAATTTGGTTCCTGCTCAAGGTGGTGGTGGACATTTCTGTTAACTGACGTGCAGCTCGTGACAAGCTAGATTCAAACGTCACCCCGGATCTTTCTAAAGCAGTCTTAACGGCCGCTACCGAAGCCGGGGCAGGGGGCACGTAAAAGTCCCAGTCAGATTCGCTAGTAGCGGACCCTGGAACAAAATACTCTAGAGCCCTCGATCCTGAGATTACAGCACCGTGTCGACCCATAGTCTCTAATAGATCGTGGCTGTTGTTGAAAGGGCCGGTGCTTTGAATGTATTGGGAAGGTTGAATTCGCTGTTCCAT
>AT141_008570
TCATGGTAGCACTCGGCGTCTAAGACGGATAGGTACAGGCTGATCAAAAGCATGAGACCCAAACGGAAGGGCTCTATGACGTGAGCGTACATTCCTCGCCTCATCCGGGTCGCAAAGCTGGATGTCGAAGTTATAGATCATAAAGACCACTGAGCTGAGGATGGTTTGTCCTGCAAGGGCCTCTCCAGGGCATTTGCTTGTGCCTCCTCCAAACGGGAAAAAATGGCCTTGGGTTCCCTTTGTGACAAGCTTTGCCGTGAGGTCATCAATTTCAGATCTTGGGGGTAGTTTTGCGGCCGGGACCTGATGCTTTGAGGCCTCCCTTCTTATCGGACCGCTCAAGGGATCATTCGGGTATTCAAGGAAGCGCTCGGCCCAAAAGCTATCCACTGGATGCTGCGAATTGCCATCAGGCAGTGTCCCGCCACTGTTCCAAAACGAATCATCCAGACCACTAAGCCAAGAGGGAATTAACATGGGCAGGTCAGCTCCAAACTCCCAACCGCCAGGGGCATGTATGTCCATAGGAGATTTCCGGCCAACCGTACCTGCTACATGGAGACGAAGAGTCTCGTAGTAGACAGAGTTCAAAAGAGGTTGATGTGGAAGATCATTTAGTCTGACAACGCCCGACTTATCCAATACAGATCTGGAAAGTTCCGCTCTCACGCGATTAGCTAGTCCGTCACTTAGATGGAGATGCAGCATCATCCAAGCGGCAGTAGGTATGGTGTTTGCGAATGTTCTGTTTCAGTCTGGTAAGCTTGGTCAACGCGAGTTCAAGGGAATAGGGAGTCTGACGCGAAAAAAAACCCAAACATTGCAGTGTCAAGCCCATCTTCTGTGAGGCCCAGATCAACGAATCGCCTGAGCATTCTTTGTGTGCTTTGCGATCCCCAAATTGGGTCGTATTCGCTGTTGTGGATAGTAGGGTCGTTTATTTGTCGTGATTTCTCACATGACATCCTCCAAAGGCGGAAGTTTTCCAACATTCTGTCCCGAGCGCGGTAGGATGATGGTGAGAGCCACCGGGGCAGCCCCAGGGAGATTCGGGGAAAGGCATCATAGAAGGTCCAAAAATCGCCTTCAAGGCTTGGACAAGTAGTAAAAATGTGTTGTCCATACAGCGCTTCGACTTCACTTCGGAAGACCTTGGATACGACAAACGTGTACAAGTCAGGGATTTCTACCCAGTCATTTCCAACCGCTGTCTTTTGGAACATCTCACATTTCAAGATCGCAAGAAAACGACTGATAATGGAATTGAGACCCGGACCATGAAGATGCAGCCTAAAATCTCTTCTCTGGTGTTCCATGATGCGGCGACTCGGATCCTGATGGGATGTTGAGAAGCCTAGCCGAGCCTCCGCGACCGATATGTTGTTGTGCTCAAAAGCTTTCAGGTCTTCTCTATGCAAGCCAAAAAAGGTCTGGAAGGCGTAGAGAAGGCTTGGAGTTGGGACGGTCTGACGGCCACTCTTGAGTAGCCACATGGCTTGTTCACCGGGGGATACCAAGTAGAATCCACCAGTGGGGAGAAGGACTTGAAGAGGGGCTAAACACAGTTTATTTCTATGCCAGTCAGCAGATGTTCAAATATGCTATGGCAGCTAAACTTACAGGAGTTGCAGTAAGAATGACTCTGGGTGGGCAATCAGGGCCAAGGCGTGTCCAATGAAAGGCAAGCCGCCATTAGCGTTGATAGGTCTTTTTCTTTCGGGACGCTGATCAGGATTGCGATAACGATTATGAGCTGAGAGAATCAGACTGATAAAGCATGCAAGCACAAACAGAGAGGCATAAACCTGTCCGTTGCCTCCTGATGCTAATTCAGTAGGTGATACGGGCATCAAAGCCTGAATTGAGTTCTGAGCGAGCAT
>AT141_008571
ATGGAAACAAATCGGAGATTCCAGGCGTTGGCCGTGGGCTACAAGCAGCTCGCTACGGAAAGAAATTGGAGTCCCACATCCCAGCAGCTTAAGGTCATGATTCTGCTCTCAGTTCTTGCTTTCTTAGTAGCACTGGACTCTTGCATCATCGTAACTGCTCTACATGTAAGTGATACCCTTCCCTGCGATCTGTCAGAATAGTGTTCATAACAATGAAAGGGAATTGCTGTGGATCTTCATCTAACGGCCAACGGGAGCTTCTGGGTCGGCACGTCCTTTCTGCTCAGTAATGCCGTGACTATGCCGCTTATCTCGGGCGCCGGCAGTGTGTTTGGTCATGCACGGCCACTGACTGCGTCAGTCCTCACGTTTACCACAGGAACTGTTTTTTGTTGTCTAGCTCACTCATCGCCCCCGCTTCTCATTGGGCGAATTTTGCAAGGCATTGGTGCTGGTGGCATTATGAGTCTTACGTTGATGATATATGCCGATATTGTGCCTCTCCGCCACCGCCCAAAGTGGTATGGCATCGTGTACGGCTGTCCACTGTCGCCTTTAGCGTTCTGATGCTAACTAATAATACTAGGCTTGCTTCATGGGCTGGTGGAAACTGCACTGGCCCTGTTTTAGGTGGCCTTTTTGTACAGAAAACGACATGGAGGTGGGTCTTCTATGTTATGTTTCCGTTCTGCATCTCCGGGGCCATATTTACACCGCAGCTTCTCCAAAATCGCGCCCCCAAAAGCAATCAAAGAGTCTTGAGACTTGACCTCCTGGGAGGGCTTTTTCTCGCTTCATCAGCGACGCTGTTTCTGATATCCATCTCCTGGGGCGGCGTTCAGTTCGGGTGGAGCAGCAGCGGCACCCTGATTCCCCTTTCCTTGGGCATTGCTGGCCTTGTCTGGACTTGGTTTTATGAGCAGCGCTTGGCCCAGAACCCGATCCTACAATGGCGTTTGTTTTCTAGTGCAAGCCAAGTTTCAACCTACTTATGCGGCTCCCTTCAAGGCATTGTGGTATGTACACCCAGACCGTACAGTGACATGTTCTAAATCTTTGCAGCTATATGGCCAGCTCTATTACATTCCATTCTATTTTACATCACTAAAGGCATACTCTCCTATCAAGACTGGGGTTGCAACACTACCAGTTATGCTGATCACAGTTCCGAGTTCGGTAATTGCAGGTGGCTTCGTGACCCGAACGAAGAACTATCGACTACCGATATGGCTGGGCTGGATGCTGACTGCGACTGGTTCGGGACTAACCCTCCTTTTTGATGCAAGTACCCCAACGGCTCAGTGGGTTGCCGTCCTGGTAGTTATCGGGTTTGGCCATGGGGCAGTCCTGAACGCACAGAACTTTGCTTGTCAAGCCATGTGTAACAGCGGTGACGAGATACTGGCTGCAGCAATGTATGCATTCACAAGGCAATTCGGCATGGCATTAGGAGTTGGTATTGGTGGGTCAACTTTCCAAAATGCCATGAGCATAAAGTTGAGACAATTGAACTTACCTACCGAAATTGCCAAGAATAGCGAGGCATATGTGGTGGAATTACACAAGCTACCAGATGGAGCCAGGATGAAACAACGCATCTTCGACGCTTATGCCTTCGGCTTCAGGGGTGTTTTTTTGTTCTTTACCTGTGTTTCTGGCTTCGGGTTTCTTTTGAGCCTTGTTATCAAGCACTTTGACATGGATCGGCAGACGGAAGAACAGCGTGAGTCAGACCAAATCGTTAGACTCGCTCGCTTCCACAATATATCCCCCCCAATACGCCAGTATTCAGAAGCTGGGCCATTTGGTTCATTTCAAGAAATTTCTGATCCTCCTGCTGTTCTCACAAGATCTAGAGTTCAGCACTAG
>AT141_008577
ATGGCAAGCAACAAGAAACGTGTCGGCGAGGATGCAGAGAACGGAATTAATGAGCGCATCACTGGCTACCATACTTTTATTATCCAAAAACCATCGACGATTACTGCAGATGGTCTGCTCGTGGGAGTTACACGATATGGCCAAGTCGACGAAGAAATGACCGAAAAGTCAACAGGACCAGCAGGATGGGATGTGGAAACAGGCGATCGCGTCAGGGTATTCAATGTCAACGTAGTAGTCAAGCCACGATAA
>AT141_008578
TTAGCTTGAAGACAAGGTGTCATTTCTTGAACCATCATATTCCAGATATTCGTTGATCTGCCAACCAGCCCAAGCTCCAACCTTGATAACAAACGAGATGTCTTGCGATTGGGAGCCAGATATCAGCGCGATGATGCAGTTTGTATGCTGCCGTAACTGCCTAGAAGACAGGTCTTTCATTCTTTCCCAGCGCCATTGACGGCTTGTCTTGATCGCATCCAAAAGTGGGGAGTTCTCGAGGAGTTTCTCTAAGCGATTTGCATCTGCACCTGTCATTTGCATGACGATTTCTAATGCTATCAGCATGAGATTACTCACAGAAATTTTTTGACTTACTCCTTGGCTCGACATCTGGTATTTCATTGGGATCCATCTCCTCGTTGATGGCAGCGTCTAACAGCTCCCGTGAAAATTGCAGAGGACCAGCCTTACCACCATCGACATCCTCATCGAAGCGGACTCGTTTAGTTACGGGCTCATATGGAGAATCTTGAGATGTGGCATGCGGATTCGTCAAGGCTTCAATCGCGTCTGTAATTATTGATTACTTCGGTTATTGGAAAGCAACAAAGTGCCAACACTCACCAGAAAGGGCTGTGCTCGAATCTGAATTGTTTTGCCCGCAAATCTGCTTGAGAACGAGTATAATTTCTTCCCAAGTGTCCGGTAAGATAGAGAAGATGCCCATTACGTCTCTGAATAATCCTGGAAAAGATGGCGCGAGGCCACATCCCGTGAGGCTTTTGGTCAGGCCCGGAGTTAAGGTATAACAGCCCAGAACGAAATTTCTGAGTCCGCTGATCGTTAAGTTCTGAGTAACAAGAGGTAGGAGAAGCTGAGAGTATTGAGCATCAGTCAAGGATTTAGTGACATTCCCCTGGATTATCGCATGGTTCTTCTTGAATTGTTTCGGGGCAAGTAGCGCCAGCTTAGCTTTTTGTGCCTCAGCCACTTTTCGTACCTCATAAAAGCACTGGGCAGCTCGGACCTTTGCAGTATAATCATCGAAGTCGCAACCGATACCAAATAGGTAGAAGCGATCATTTTCTGACAAATCAAGAGGTTCTGGCAT
>AT141_008579
ATGTCTGACAGAAGAGGTGGCAAAATCGTCGATCCTAAGGCCATGGACTTCCTAGAGGAACAGGGCAAAGAATCCCAGCGACGGCGGGAAGAGGCGGCAGAGAAGCGTCGAAAGGAGGAAGAGGCTAAGAAGATGACGGAAGATGCAGGGAAAGACTCCCAGCAACGTCGCGGCAAGGGTTTCATTTGA
>AT141_008580
ATGGCCATGAAGTTCATCCGCGAACACACCAGCATACCCGTACCCATAGTGCGTCACTGGGGCGTTACTGAGAAGAGCCCGCAGCAGTTGGGGCCGTTCATCATCATGGATTTCATTGAGGGGGACGACCTGAGCGATCTTCTGCAACAGCCCACTGAGAACGAAGAAGATGCTATCGTTCTAGACCCAAACATTGATGACGAAAAACTCGATTTCATCTATGACCAGATCGCTGGCTTTATGCTGGAGCTCTCACGCCTGAGTTTCTCGCGTATTGGTGCTATCTCCCAAGATGCAACATCTGGCCAGTGGGCTGTCAATGGACGACCCCTGACGTACGATATGAATGAAGTCGTCACACTTGGTGACTATCCTGCCGACCAGTTCGCTACAATGTCATCGTTTGACCGCGCCAGTGATTTCTTCTTGGGGCGCGCACAGTCCTTCCAGACACATCTCGAGGCGCAGCGCAACGTTGCTGGCGATGATGAAGATCTTGCTTGGAAACAGTACGTTGCGCGCCACTGCTTTGCCGAGCTGATTTCCACTCACGGCATCGAAGGCGACGAGGGGCCCTTCCGGCTGTTTTGTGACGATTTGAGACCTACCAACATGCTTGTGAATCCCGAAACGCTTCAAATCACCGCTGTACTCGACCTCGAGTTTACCAACGCCATGCCAGCCCAGTTCGCCAACGACCTGCCTTGGTGGCTATTGCTCAAGCAACCAGCCGTCTGGGTCAGCGATGGCAAATTGCAAGAGTTTTTAGACCTCTTTGCACCACGGAAGGAGCAATTTCTCCGCGCGATGAAACGAGCCGAGGCCAGGTCGCCGCCAGTACCTGGAGAGATAGCCCTTTCGGATCGTATGCGGGATTCATGGGAAAGTGGGCGATTCTGGTTCAATATGGCATCGCGGTGCAGTTTCGACGTAGATGAAATATACTGGGCGACTCTACATAAAGAGGGCCTGAGCGAGATGATGTCAGAAAGGACAACGCCCACCAAGAAGGTGGCATTTTTGAAACGGAAGAAGGATCAGTTCGATGCTTACCGTATGGAGAAGGAAAGTGATGAGCGCTTCGCTAAATAG
>AT141_008581
ATGTGCCTCCGTTGGCCCCGGGGTTTCCACGAAACGAATTTCAAGATGCTCGGTGGTTTACTCGCGGATGGTGTCTTCAAGAGCTGATTGCTCCCTCCAAAGTCGAGTTTTATGCCAAGGATTGGACCGACATTGGCACGAGATGGAGTTTACACGAAACCATCAGAGACATCACAGGCATACCTAGTAGTGTCCTCCTTGATGGGGACGGTCTGCAGAAGTGTTCGATCGCCCAAAAGATGTCGTGGGCTTCACAGCGGAGAACAACAAGGGATGAAGATGAGGCATATTGTCTCTTAGGAATTTTGGACGTCAATATGCCTTTGTTATATGGAGAAGGGAGGAAAGCTTTCCGACGGCTACTGAGCGAAATCCTGAGGGAGCATGAAGATTACTCCTTCTTACTCTGGACGGCTCAAGGGTCTCAAGATATCGACGAGTCCCTTGCACCAGCAGCTCTAGAGCCTGGATTCTTTCAGACAAAAGGGTTATCACTGTCGGAAACCATACAATGCCCGTACGACAGAATCGAACCAGCCAAAAGCTTACCGGAGCCTTTATCCCAGGCACTGGCACGGAGGAGCCCTCCCCAACTGACGAGCCGCGGACTGCAGGTTGAAATGCTCGTTCAAAGGGAACCTCCTGCATTCCCAGGGCTTGAGCATGAGGAAACATCTCTTCTGTTCACTGAATTTATGTACGAAGGCAAGCTGGTGTGCATTGCACTTGATGCGAACGACGAGACAGATATCTTAACGACGTACTGGAGGGCGTCTTATGACCGGGTATTCCTGGTTGACGCAGATTTGATGGAGGAGTCATCCGAACTGTTGAAAATTCACCTGGCAGCGAGCCATCGTGGTCAGCGGTCTACAACCCAGCGATTTCGCAAGCGCCCGGGCCTGCGAATACATCTATTGTCAAAATGCAGCAGCACGACCATCAGCTTGATAGAATCTATACCGACGATCAATTTCTCTGTTCCAGGCCAGCCTCTGACGTGCCATCCACCTCCTGGACCTAGACTCGATTGCGTTGAGCTTGATCCAGCAGTTCAGGAGAGCCGAACACAGCCTGGCATACCTCTATTATTACATTTCAAGCTGTGCAGGAATGAGTCTGGAGCCTCGATAGAAACCGACTTGGTTCTATCCATATGGCTTAATTCTCTGGCTCCTCGCTGTTGCTTTAGGCCTTATTCTGACCTGGAGAAGCTAGCCAAGGAAGATACGAATGAACGCCTCAAATATCTTGAGGATGAGTACGAGAAATCGACTGATAGAGCACGTTGTCAGCTATTCAATGGGCGAAATATCATTGTCGTCATGGTGAAGGGTTGTGAACATCTGGCAAGCGTGGGGGCTGACAATCCTCAAAAACCAATGTACTACGCAGTCTACGTTATAGTTCTTGAGGATGCTAGTCCTCGCCGGCGTATCTCCCAAGAAATGTCAGAAAGATCGGAAATAAGGAAGAGAAAAAGGACATTAATTCAGCAATCAGAAGACATAGAGTCATCCTTGGAGGCGTCTGATAGGAGGAGTAGGCTATGTATCGAGATCTCTAGCGATAGCGAGTAG
>AT141_008582
TTAACAGCAATCCACAACGTTACTATCCGCCAATACTTTGGGGTCTTCTCTAGCCTCCCGAAGAATATCCCTCATCCGAGAGTATAATACCCTGTCCTCTCGCTCCCACCTGCCACCATCAGGAAACACCGCTTTCCGTAGCCGGTTGACCCATGGGATTATAGGGTGGTAGTATAATGTGCAGTTCGCCTCCAAAATCATCAGGAAATCTCCTTCGTCGTCAATTACCCCCTTCTTGGAGATTGCCAACTCCTCCGTCTCCATAAAGTTCCACTTATCAAACCGTGGAACAACTCTACCCTTGCCGGGCTCGTTATAATGAATACATATCCAAAACAAGACCCAGAAGAATGATTCCAGGTCGTGCATAAAGGAGTGCCGCTCGCCAAGAAGCACTCCGATAGCCATAAAGGCCCTCGTCCCGGTTTTCCCCTTTGCTCCTGACACGGCATCTCGTGACTCTTCAATAGCCAAGTCAAGGTCAATCAAGAAAGAAGGCCACGAGGGATTATCGTCGTCCTCATTTATCATGAGATTATTGATCGAAATGTCTCGGTGGAGGAAGCCTGCTTTATGCAGAGACTCGTGTCCCTCGATGCAGCGCTCGAACGCAGCAAGCAGAGCCGATCGGGAGCTTGCCTTATAGATTGGCATCCCATAGTCTTGGGCAATGATACGCCGATGTACTCGATTTGGTAGTGTACTGACGGCCTTCGTTGGAGACACGGAACAGGATCGCTTGCTAGAAGGAAGAGGGGCGCCCGTTTGGCTAGATGACCGCTTCCTGCTGGTGCTGGCGGTGCTGCGTCCTTCTCTTGATACAGCAGATGCGATGTTTCGCGGTGCTGGGCGCGCTGGGCGGTAGTTCGCAGCTTTCTTGATATCCAGACCACGCCGAGTATTGCTCCGTATGTCGTCATCCATCCCATGTATTCGAACTGTCTCATGGTGATAATATCGGGCAACGTTGACAACTCCTTTCTTAGTCGCTTCACGTAACAGGTCGCCTTCCTCATCGCGCTCTGCGTATTGCCATGAATCCTTGATCACAAGCAGCATCTTCGGCTGCCTTTCGGGATGAGCTTTCCAACATGTCGTTGCTCGACCAGCTATGCAGCGCGCCCGCTGCATTACCTGGTCGATGATAATTCGCTCAGTCGAACCGTTCCGGTTGATCTCGATGAATCGCTCCTGGTTTTCCGACTTGATCGTCGGATCAAATCCAAGTTCCTCCTCGTTCATCCAAAGAAAGCCAAGAATCGTGAACACAAACTGGAGCCCATCGTCATTGATGTTGAACTGTTCGGATGCGATTCCCCCGAGTCGATCAAACACCCAAACTCTCATGAGAGATCCACAGATAGTGAAGCCCAAGACGAAGCGGCGGGTGTCCTGCGCAGCGAGCACTTCCCTCGCGTACCTCCCAAGATCAAGCCAGGCCTCTGAAGCTTTATCGGCCGAAGGGTTGCTCTTGAGCTCTCCTGGCACGAGGATCTGGGACCAGTGGCACCTTGAGTCCTTCCCAGCTTGAGGATCATTCACAAACCCAACGTCCAT
>AT141_008583
ATGTTGATGCGTCGAAATGGACTTTTGGCCGTCTATAAATGTCGTCAGTTTCTCGCTGAAGTCAGCAAACCAGCTCAGCACATCATCCTGGTTCGCATCTTTGGGCCATCCCTTCCAACCGTCCTTAAAGAGTGGATCACTACCTTCGAGGCATTGCTCGAAGAACGCCTGGGACGCTGTCTGAAGGTCGGCCACGCCCCCAAAGTATGTGCTGTGAAAATTGCGGAGCCCAACATACATAGGGCCAAGCTCCTCCTTCAGCACATCGTCCACATATTTGCGATGTTCGGACGAGTTCGCGAAGCTGCTGGTATTGCGCAGCCATGGAGTCTGTTGGATGGAAGAAGCTACCTGTCGGGGAGGCGGGGTGGATTCGGTGACGGCGTTGTAGAGTTCATCCCAGATTAG
>AT141_008584
ATGTCAGGCTCACCATTCAATCTTGGGACGAAGCAGCCTGTGCAAAGCGTGGATAGCGAGATGCCAGATGTTCCTGTGCAAAGCGTAGACATCGAGATGCCAGATGCTCCTGTGGATAGCGAGATGACAGACATTCCTGTGGATAGAAACACTGTTAGCTCTGAGGATGGCATCAAGCAACCTGGCCGTGGTAGGCCCACAAAATTCTCTGCTGATCAGGGCAATTTGTACAACAGTAGCGATGTTGTATCTCGCGGCGGGGAATCAGTCCCGCACGGCCAGGACGGCCCAACATCTGTAGTCAGTAATAGAGGAGGTTACGCTATTCGATCGCATGATACCCAGCCCATTTCTGTCTTTCCTCTTGGTCCACAGGAAGTGGTTGACTTCAATGCCATACGTGCCGCCAAGGAACATCAATGCTCTCCTGGTCGAGATGGCGAAGACGTAACACCGGTTGATGCTGCTGAATACGAATGTGGATTCTGTAAGGCGCGCGAAGCTTACTATCATACAGCTGGCCAGAATGACGTGCACTGGGATACCGTACTCTCTTGA
>AT141_008585
ATGGCTGCACAGACAACTACCGAGACCAGAAACCATGATGAATACACTGTGGGATGGGTCTGCGCTCTGTCCAAGGAGCAGACCGCGGCGACGGCGATGCTCGATCAAAGACATACCGATCTCCCGAAACCGCCAAATGACCCCAACGCATACACCCTGGGGTCTATCGGCAAGCATAATATCGTCATAGCCTGCTTGCCCGAAGGCGAGATCGGCACCCATGCAGCGGCGACCATCGCGACTTGGATGATTTCCACTTTTCCACTCATTAAGCTCGGCTTGATCGTTGGTATCGGCGGAGGCATCCCACCCAAGGTTCGACTTGGCGATGTCGTGGTCAGCACACCCGCGGGCCAGTATCCTGGGGTAGTTCAATGGGACTTCGGCAAGGCAGAGGAAGGCGGCAACTTCAAGCGGACCGGATCGCTGAACAACCCACCTACCTCCCTCCGCACGGCTTTGACGAAACTGAAGACGGAGAATGAGTTGAACGGTTCCAAGATACCCAAGTATCTGGACGAGCTGAAACAGAAATGGCCACGACTGGCGCCGAAGTATCTGAGAACCGAGTCGCTCGAGGATGTGTTGTTCAAAGCCGATTACGGCCACGTCAGCGAGAACACCACGGATTGCGACGTTACCCCGGATAGTGATGACGGAGAAGAGGAAGAAGCGGAAGAAGAGAGCTGCAAATTCTGTGATAGGGCTAAGATCGTGAAGCGGAAGATTAGGGATATGCGCGTACATTACGGTCTCATCGCATCTGGGAACCGGGTCATCAAGGATGCTTCCTTCCGAAACAGACTTAAAAAGGACCTTGATGGCCATGTGCTCTGTGTGGAAATGGAAGCGGCGGGATTGATGAACAACTTCCCATGCATCGTCATCCGAGGCATCTGCGATTACGCGGACTCGCACAAGAACAAAGACTGGCAGGAGCATGCTGCGGCTGTGGCTGCAGCGTTTGCAAAGGAACTTCTGGAATATGTTCAGCCAGGTGACGTTAGCGGAGAGCGCCCAGTGAAGGAAATACTTAGCCAGGGTTAG
>AT141_008587
ATGACGGGGCTACATCTGGCAGGTTTGTTTGGATTAAGCCAGGCCGCAGATACACTACTTAGACTTGAACACAGTCCAGATCTGGAGGATACTTACAGTCGTACGCCTCTGTGGTATGCTGCCAAGAACGGACACAAGGCCATCATCGATCTGCTACTAGTAGCGGGAGCTGATGTCAATGCTGCTGCTGCTTGTCACGATGGACAAACTGCGCTCCAGGCAGCAGCTGAGGGAGGTCATCTTGAGGTTCTCGAGAAGCTGCTAGCAGCGGGAGCCAATGTCAATGCTGCTGCTAATGATGGATGGACTGCGCTCCAGGAAGCAGCTAAGGGAGGCGATCTCGGGGTTGTCGAGAAGCTGTTAGCAGCGGGAGCCAATGCCAATGCTGCTGCTGCTACTACTTATTATGGACGGACTGCACTCCAAGCAGCAGCTGGGGGAGGCGATCTCGGGGTTGTCAATAAGCTGCTAGCAGCGGGAGCTGATGTTAATGCTGCTGCTACTGATTATGAAGGACGGACTGCACTCCAGGCAGCAGCTGAGGGAGGTCATCTTGAGGTTCTCAAGAAGCTGATAGCAGCGGGAGCCAATATCAATGCTGCTGCTGGCATTAATTATGGACGGACTGCACTCCAGGCAGCAGCTGAGGGAGGTCATCTTGAGGTTCTCGAGAAGCTATTAGCAGGAGGAGCCAATATCAATGCTGCTGCTGGCATTAATTTTGGACGGACTGCACTCCAGGCAGCAGCTGAGGGAGGCGATCTCGAGGTTGTTAATAAGCTGATAGCAGCGGGAGCCAATATCAATGCTGCTGCTAGTATTACTTTTGGATGGACTGCGCTCCAGGCAGCAGCTGTGGGAGGCCATCTCCAGGTTCTCGAGAAGCTGCTAGCAGCGGGAGCCAATGTCAATGCTACTGCGCTCGAGGCAGCAGCTGGGGAAGGCCATCTAGGGGTTGTCAATAAGCTGATAGCAGCGGGAGCTGATGTCAATGATGCTGCTGCTAATAATGGACGGACTGCGCTCGAAGCAGCAGCTGGGGGAAGCCATCTCGAGGTTGTCGAGAAGCTGCTAGCAGCGGGAGCCAATGTCAATGCTGCTGCGCTCGAGGCAGCAGCTGGGGGAGGCGATCTCGAGGTTGTCAATAAGCTGCTAGCAGCGGGAGCCAATGTCAATGCTGCTGCGCTCCAGGCAGCAGCTAAGGGAGGCCATCTCGGGGTTGTCAATAAGCTGATAGCAGCGGGAGCCAATATCAATGCTGCTGCTGCTACTACTTATTATGGACGGACTGCACTCCAAGCAGCAGCTGAGGGAGGCGATCTCGGGGTTGTCAATAAGCTGCTAGCAGCGGGAGCTGATATCAATGCTGCTGCTGGCATTAATATTGGACGGACTGCGCTCCAGGCAGCAGCTGAGGGAGGTCATCTTGAGGTTCTCAAGAAGCTGATAGCAGCGGGAGCCAATATCAATGCTGCTGCTGGCATTAATTATGGACGGACTGCACTCCAGGCAGCAGCTGAGGGAGGTCATCTTGAGGTTCTCGAGAAGCTATTAGCAGGAGGAGCCAATATCAATGCTGCTGCTGGCATTAATTTTGGACGGACTGCACTCCAGGCAGCAGCTTGGGGAGGCCATCTCGGGGTTGTCAATAAGCTGCTAGCAGCGGGAGCTGATGTTAATGCTGCTGCTGGTGCTAATGATGGACGGACTGCGCTCCAGGCAGCAGCTGAGGGAGGTCATCTTGAGGTTCTCGAGAAGCTGCTAGCAGCGGGAGCCAATCTCAATGCTGCTGCTACTGATTATGAAGGACGGACTGCACTCCAGGCAGCAGCTGAGGGAGGCGATCTCGGGGTTCTCGCGAAGCTGTTAGCAGCGGGAGCTGATGTCAATACTGCTGCTACTGATTATGAAGAATGGACTGCGCTCTAG
>AT141_008588
ATGGAGGATGTACTGGAACACGTCAATGACGAATCTATGGCCGACGATGACCTACTGAAGCCCATTGACGCCACCGAGGCTCTCAAAGGATCGGCACCGTTCGAGGCGCTCATAACGAGAGCTCTGAAACGAAATACGTGGAAGATGATCAAGAATCCTTATCACCGAGCGGTGCTGGTTGGCAGCTCCAATGTCGTAGAGGCCCTGAAAAAGCATGGGTTAAACCCGACTAGCAGAGTGTACTCGTTACTTCCTCCAGCACTTTCAGTCATCAAGACTGTACCTGAATCCCCGGTAAGCTGGCCCTTTATCACCACACTCCTATAGTAAGACTTATTCGCCCTTACAGAAGTTCAAGTCCACGAAAAGGCGGATGGCCTCGGCAGAGTCTGCATCCGAAGCAAGCGCTGTGTTCCCCCACCCTTGGCATCGAATAAACACTTCTACTTTGAGATTACTGTTCTCAAAGATTCGAATTCTCGGTGCGTTGCCATGTTATCGGGCCATTAGCTGGACATATAAGAACTCACAACTCGATGTAGGATTCTAGGTCTTGGTTTCTCGGTGAAGACATCGGTCGGGATCAGATGCCGGGCTGGTTTGACGGATCGTGGGCCTATCACGGGGATGACGGGAAGCTATTCATTGAGTCAGGTTATAGAGTCGTCCCAACCCCAGACTTTGGGGCTCCCGGAGAGTTCGGTGTTGGCGACGTCGTCGATGCTTGCCTGAACTTGGAGATGGGAGAGGGATTCTGCACCATGAATGGCAACAAGATGAATATGGGTGGGTGA
>AT141_008639
TTACTTCTTACCGAGGCAGCCTCGTGGTCCGAGCGAGAACGGCTGGAAGGCCTGCTTCTTGTCGTTGGCGTAGTACTCTGAGTCGCGCCTCCAGCGTTCGGGGTCGAATTTGTATGGATCGCGGAAGTTGTTCGGGTTGCGGTTGGTGGCCAGATGAGTCGCGGCTACGCAGACTCCGCCAGGAATCTCGTGTCCGTCAATGATGGTCGGCGGTCCCTCGGGCGTCCGTCGCGGCAAGCCCACCGGCACGGGCGGATACATGCGCAGGCCCTCCTCGAGACAGGCGTGCAGGTACTTCATTGCCTGCAGTCGTTCGTAGGTCATGTCTGACTCGGTGGCGAAGGTTGTGCGAATCTCCCTGACCAGCTTCGCCATGGTCGCTGGGTTCTTGAGCATGTAGTATGTCAGGCCAGAGAGGAGCGTCGCAGTCGTCTCTGTTCCGGCGACCATGAAAACGCCGGCGTTGGAGTACATCTCCTTCTTAGTGAGGCCGGCGCCGCTGCCGTCTTTTTGCAAGACCAACCCCCAGATGTCTGGACGGGCGTCTTTGCGAGCTAGTCGACGATCCACTCGCTCTCTTGAGAACCGCTGATGCTCGATCATGCCCTCCATCGCCTTCTTGGGCATGTTGTTGGAGATGATGTGCTCAATGAACGGAAAGTAGCGGATCACTTGCATTATCGCACCGATGCGAATACTCTCGAAAATCATCGCGACCCATGGGTGATATTCGTCGTTGTCGAGCATTTGAAGAGATTCTCCAAACGTCAGATCGCCCATGATGTCAAATGTTGTGCAGTTAAGCAATTTGATGTAGTCGTGTTTTCGATCGGGGTTCGCACGGGTGCTCGCACGCATCTTGGCAATCAACTTGTCGACGTACATCAAGAACATGGGCTCCTGAAGCTTCAACGCGCGGTCCGAGAAGGCGTGCGAGAAAATCCGGCGCATGCGCGAATGGTTGTCATAATCGGCGGATAGGATCGCCACCGAGTCGGCCCGCAGCGGCTTGTAGAACTTTGGATGCTTGACCAGTCCGTTCGGTCCGCATGCTTTATGACCGTACATGTCGCGATGTGCTTCCGCGCCGGAGAAGCTCAGCTCGTTGGGTGAGAAGCGTACGCATTCGCCGTATGTTTCGTGAAGGTCCAAGACCCATGTGGCATAATCGCCTTTGAGTTGGTGGTAGATGGCGGGACCTCGACTCATACCAGCGTACCATGGTCCCGGGAACTTGCTCAGTTTGTGGAACAAGATATTGCAACCCCATGAGTACAATCTGTTCAATAGCAGCGCCAGCAACAACATTCTAATCGCGTCGCTGATGCTCGTCGGCACCAGCTTGGCCACGAGGCCATTGTTCGAGTATGTCAT
>AT141_008640
ATGAACGCATCATCAGAAAAGCCTCAGTCCGAGCTGGCAAGCTCGGGACCATCGTCAGACGGTGATGAGAAGCAGACGGGCACGCCGCCAGCAGTCGATGATGGCGACTATCCAACTGGATTCCGTCTGATCGCCATCGTCATTGCTCTTGCTCTAGGTGTCTTCCTCGTCTCTCTCGATATGACGATCGTCGCTACCGCCATTCCCAAGATCACCGACGAGTTCCAAAGTCTCACGGATGTCTCGTGGTACAGCTCTGCCTTCTTCATGACCCTCGGCGGTTTCCAGTCGGCTTGGGGCAAAGCATACAAATACTTCCCTCTCAAGCTCAGCTTTATGATGGCCATCTTGATCTTTGAGGTTGGCTCTCTGTTGTGCGGTGTTGCTCCAAACAGCGTCGCGCTGATCGTCGGCCGGGCTATCGCTGGCTTGGGGGCGGCGGGCCTTGCCTCTGGCGTATACACCCTCATTGCGTTCTCGGCGACTCCCAAGAAGCGGCCCATGTTCACCGGCATCATCGGAACGAGTTATGGATTTGCTGCCGTTGTCGGCCCTTTGGTTGGCGGAGCGTTTTCGGAAAACGTGAGCTGGAGATGGTGA
>AT141_008641
ATGGGCTCTGTCACCAGCTACATCCTTGTGCTGCACTACGGCGGGACGACCTACGCCTGGAATTCCTCTCAAGTCATCGGCCTGCTCGTTGGGTTCGTGCTCCTGTGCATTGCCTTCTTCACCTGGGAATGGTACAACGGCGACCGATCGATGATTCCATTCCGCTTGCTGCTCCAGAGGACCTACTTTGTAGAATCAATCTACGCGCTGTTCTATCAAGGTGCTTACTTCCTTGTTATTTACTATTTACCGATTTGTTTCCAATCCATCGACAATGTAAGCCCGGCCATGAGCGGTGTCCGCAATCTGCCCCTGATTGTTAGCTCTACTCTCGCCATGCTTTCCAGTGGCGCATTCATCACCATCACCGGTCTGGCCGCTCCAATCGCTGTCCTGGGAACTTCGTTATCCTTAATATGCTCGGGTCTGCTCTACACGTTTGAGATCGGGACGTCCGAAGCAAAATGGATCGGATATCAAGTCATCGGCGGTCTCGGCTGGGGTATGGCAGGGCAGATTCCGGTCATGGTCGTGCAGGCGAACTCTTCACCCGCAGACCTCCCTGAAGCAACCGCCATCCTTTTGTTCTTTCAAATGATCGGCGGCGCGTTTCTGGTCTCAGCCGCCGAGTCGGCGTTTGTCAACGTTCTTCTCCGCGTTCTGCCACATTCAGCACCAGGGGTCGATCCGGCGGCAGTCATCAATGCCGGTGCTACCAGCATTCGCCAGCTGTCCGTCTCCGAGAATCTCATCAACGGAATTCTGGAGGCGTATATGCGTGGCTTGAAAATCTCGTTCGTCATCGGCCTGGCATCATGCTGCATAGCCTTTGTCGTCATCGTCCCCTTCCAGAGGTATCGGAGACTTGAACCTGCTTCCCTCGCGAATGCAGGCGCGATGTGA
>AT141_008642
TTATGTATTTCCCTCCTCTCCTCGAAGTGTCCGCCACCACTCACTCTGTCGCACTAGCTCGCCACTCTCGCCTCCAAGTGCTTCCCAATACTTTTGCAGAAACCACGGCCGAGCTTCCCAGCTGTGACTATCCCAGGGAGCACCTGATGCTCGATCCGCTCCAGACGCATGGTCTTTGCGCGGGACGCCCGATCGACCCCAGCAGATAAGCCCATTGGCCAGATCATTGAAAAACTCATCTCTGTTAAAGGTAGCCTCATTCTCAATCAAGTTTTTACGAAACGTTGGAAAGGGGAGAACATCAATGATGGGATGGTGTCGACCAATGATCTGCTCGCGTATGGGTCTCAAGTCGGGCTTGAGGATTTTAAATATGCCCTGGACGGTTTTGACAATCTTTACAACATCGTCGGATGCCCCGTGGGTGGGCCGGTAAAATGGCGAGACGGCATAATATTCAACGAGCATGCGTTTTGTGGCGCCAATGTGCTCACTGTTGGTCATGATGGCGTTCATCAGGCACATCCGCTGCATGGAGAGCAAATTTGCGTAAGGATCGAATGTGGGAAGCAGAAGTGGCTCGTCGGTTCCACATCGTTGTTGTCTGTCCTGAGGCCGTCGAGTATCCCAATACTCTGTATGAGCGCCGTGAGATACCTCAATATGAGGGACACTGCAGCCACAGTCGACAAATTGAATCCAACCGGACAAAGAGGGTAGCGTCAGTGCTCCGGCTGCATCCAACAAGCCAAGATCGGACCGTGAGTTGAATTCATCCATTCCCAGGCTCGAGTGATCATTCTGCATAACAAACTCGCTACCGAGGATTTCGGGGAGTGGGAACTGTCGTTGGGATTCATCTGAAGGCTCTGACTGACTAGTGAGTATGTCGGCGGATGGCGATGACAATGTTGAGCTGGTTGTCGTTGGGATGGTGCTTTCTTCATGATCCGGCGACGCTTCGGCCGCTTCGAGATTATTGAGCCGCTGCTTCAACTTGTCACGATACTTCTTCTGTGCTTGTATATTCTGCAGTCTTCTTTTCTCGGGATCACGGCGCACTGGTTTTCTTGAGCCACTGCCCTTCTGGCTCTCTGGACTGGGAATCAT
>AT141_008678
GAAAAGCTGTTCGGATAATACACATAGAAACAGTCAGGTCTTATCCTTTAATTGGCCACCACTTCCAACACAGTATAGTGCGTAGCCTCGAGGCAGAACGCACCAACCCGCAGTCTTCGCCATATTCTTTATCACAGGACCATACCCCTTAGGTTCAACAGGTAAAATAGAAGCCTCACACTTGCGCCATAGCACCCTTTGGCCGGTACCGTGTATAGTGTTGGGTGTGTTCAAAGCATCGGCGAAATCTTCGTTTTCGTCGAGATCGTACTCAATGATGTCCTATTAAAGCGTCAGCAAAGTCGTTTCACTTTCTACATTCGGCGACTTGCCATATGAACATGCACCGTCGGTGGAACGGCTGGTGAGTAAACGTTTGCGTCTGGTATCGCTACGCACGTCTAGATGCTGTTTAGCGTGGAAGGCCTGATGCTGTGAAAGCGTTGATTTCGTCAAGTTTGTCTAATGAGTAGGTGATGGATGAGATGGCCATGGAACGGGAAATTTATGGCAAAAATTGCGGTAGTCAGGTGGGTTTTCCGCGAATACCCATCGTGCTGCGGGGTCCATGGCATTCATGCCCAAGACACCGAATCCATTTTATCCCAACACGACGCAAGCTGGAAACCATGGATAAATATAGATGCTCAAGATACAGCGTGGTCATAGTTTTCTGTCTTTGTGTTTACGTCGTCGCAGGCTCGTAAAGTATCTCAGGTTTGCTCAAATGTCTCGCCAGACCGGAGATCCCTCATGACATCATGCCATTATCCCACTACTGAGGTATCTATCCTAGTGGCAATAGACCCAGTAAATTCACAGGGTACGTTCTGTTTCTCCGCAGGCTCAATGGGAATTTGCAGGGGCCAAATTCTGTAGGCGGTGGGAATTTGCAGGGGCTTGATTTTGTGAGCAATGGGAATTTGCAGGGGCCAAATTCTGTAGGCGATGGGAATTTGCAGGGGCTTGATTTTGTGAGCAATGGGAATTTGCAGGGGCCAAATTCTGTAGGCGATGGGAATTTGCAGGGGCTTGATTTTGTGAGCGATGGGAATTTGCAGGGGCCAAATTCTGTAGGCGATGGGAATTTGCAGGGGCTTGATTTTGTGAGCGATGGGAATTTGCAGGGGCCAAATTCTGTAGGCGATGGGAATTTGCAGGGGCTTGATTTTGTGAGCGATGGGAATTTGCAGGGGCCAAATTCTGTAGGCGATGGGAATTTGCAGGGGCTGAACTCGGTAGGCGATCGGAATTTGTGGGGATGTAGAGAATCATAATTAACTTACCAATCATAATAGTGGACATAGAATTAGCGTAAGTAGATCCTTCATGTTGCAACCTTATTGGTCACACGCTCATATATACATAGTAGTTCCTGAAGCAATAACATGCTAAGACTAGGGTAGCATGGTGCTTGGGGCTAGACAGGGCAACTGCCGTGGTTGTCTGGATTCTGATCGGCTGGCTCTCTATTGAACGACAATCCTAGCTGAGTGTAAGGTTGCCGATCTGGTCACAGCTATTTGCTGAAAGATAATAAGGCTGGATTTATTGTACGATATGATAGATAGCTCCATTTGTGCTTTCAGCAATGAGAAAAACATGACTTCAAAATATCATCCAAGCAGTTGCAAATCATAGCATTATCCGCCAGACTGAAGATATGTTCAAGTCAAGATCCAGGGATTCATCGACAATCGGCGACGTGAAGCTAGCTCCATCGTCGTGGCCGCATATACGGCCAAAACTCGACAGGAACACCTTCCGCTCGCTCTTGGCCAAAGACAAATGACCAGTACCAATCGAACAGGGTCGTGTTGCTGGGGACGGTTCACCAAAACTAACTTGGTACAGAATACAAGGCGAGCTGCATATTGCAACCTTTGATGCCGTATCTTGTGAGAGCAGGGCAAAGGCGACCCCCGTAAGACCATCTTATGCAGCCGCCATGAACCCATAGCTTTCAATCGACGCTGCACCTGCAGGGCTAGTGTGAGATTTTGTGTTGGTTGAGCATCTCATCCTGGAGGGTTGGTTAGGGTGCTGTCTTAGTGGTGTTGACGGTGATAAAAAACGAGGAGAGAGACGACTTCCACCGAGTGTCTTTAATCCATAATCAATATTAAAAGACCAAGCCCCCGAGACCAAGCTGGTTGTTTCTGTACCTCACATTGTTCTTCGTTTATCTATCATCCTATACACACTTCTATACTAGTCTTCCCGCTTCCTATTCTTAGCTTACTGTCTGTTATTTTCCCTACTCGCGTCTGAGAATACTTTTTCGTAGGCTGGTCACGCTTTTAGTATTCTAGAGAAACCACTTTCCACTACGATGCCTGCGAGTTCGTCAGAAAGCTCAAAGGGAAAGAGTTCCTCCGAAGAAACAAAGGAGCCATCACCAGTTCCAGTAGTTCAAGAAGATCCAGAGGTAGTGTCCACAGAGAGGCTCGGGGATAATAGTGCTTGGACGAAGCTACCTAAGATCACGGGTGAGTTGTCCCTCTAAAAGGTACATATGACTACTAATTCCATACTAGACAATCCCTCAACAAAAAGAACTTAATGATTGACATTATGAGGCACAAATAGTCCAACCGATTCGAATTTAACAGCCTTTTCGGGATTTGAGTTGAGGGCATTCGGACTTGAACTGTGAAGTTTGGAATCGAATTGATATTGAAGTCTGACTCATCATGTGAATGAGATAAAGTTTATCTTATCGATTAGATCTTGGCCTATCGATAAAATGCTGGTGAAGCATATTTGGAGATACTGCTCTATAAATATCTAATTCAATTTAATTACTTCAAAATCTTGTACTGAATTGTTTTGAACAACGAAATCCTCGATTTGATTTGCTTGAAGTGACTTGAGTTGATTGTATTTGAATTGCTTGGAGCGCTGCATTGTACAGGCTGAGCCTCGGCTATACAGCTTTTCCGAACCCATTTGGTTTTCTTTTTTTTTTTTTTTCCATTCTCATTCTTCCTTGCCCAATGCCCCGATGCTGTCATTGCGTCATCACGTAGCAAGCTGCATCACTCGAGAAGATATGATCACCTAGTCCTGTCTACCGCACTACGCCTTACGATATATAAGTATTAGTATAAGGCCCTTCATTCCCAATTTCCTGTTGTCAACATGCTTCCACATATCACTCACGACGGGTACACTGAGTACAACATACCGCTAGTACTTCAAAACGACATTGATGCTGCGGACACCATCGCTGCATCCGCCGAGGCAAAGAGAGTTCCCCATGATAAAGATAACTTAATCATATATCGGTACCCAGATGATCCTGAGAACGGTACGAGAAAAGAAACGTTCAAGAAGATTGTGGATTTATTTGTGAGCACTATATGCCGCAGGACCATCTCCATGACCAGCTGACCAAGAAGTACCCTATGGTTGCAGATTGGCCCGGCAAACAAGATGCTCAGTTTGAATGGAAATTCCACGATATCCGTTTGGAAAGGGGCGGAGTAATGACGCCAATTAACAGTAGGAACGTTGTCATTCCTCGGCCATTACCCTGCATCGAAAAAAGCGTAGTTACCGTTTTAATCACGAAGTCAAAGTCACGAGAAGAGGTTAATTGGGTTTGTTCAAAGGCATATTTACTGGACACTGGAAACTCTATTTTTGTAGACAGCAGGCCATGCAGGATGTGGATATTCACCTTTCGTTATATAGAAAAGGACAAGGAAGAAGTTAGCCGAGAAGCTGAGGAAGCTGGGAGTGTTGGATAGTTGCGGTAGATCACGCTCCGGGGCTTAAATACCAAGACCTGTATATCCTGTCCAATGTCTATTCAACCCGGAACCACGGGGTAGAACCAAGTTCATCAATGCCTACAACGTTAGGAAACAATTCTGTCATCCACTCGTCGGTATCATCAGCACATCCTCCACGTTCTACCCCAGCCACGGCGTTCTGGTCCTGGTCCTGGAAAGCGCCGGGCGACAAACCCAGCTGCTGACATTCCCCATATTGAGCAACTCTTTGAGTAAGCTCTTGGTCGGTTCCTGAACCTGCATGACCAGTATATGGCTGTCGGTTCCCGGTGCTTGGCGTTGCGGCCGTAGTGTTGTAATTCACAGAAGTATCACGGGAACACTCGCTGTTGCCAAAGTCCAATGAGAGACCCTGGCTAATGTCTGATGGACCGGCCTTTTCAATAGGACTCCTGACTGGTGTTGGTTCTAAAGACGAGGAGGTGGCGGTGCCTCCTGAAGTGACTCGGTCGAACCCGGAAGCTTCGGGGCAAAGAATGGCATCTCTTTCGGAATCACTGACGCCAGTCGTTGGACATAAGGTATCCGATCGGTTGTCCGGTTGATGAGTTGAAAAGGGGCTTCTGGTATCGGATAGTGAAGTTGCATCTGGACCATGTTGTAGAACCT
>AT141_008693
CTACCGATGCCATGGGCATCGTCCTCCGATATCTAAGGCGTTCTGGTTCTGAGGTGCCGCCATTAGATCCGACAAAGTTGTTGTCAGAGAAGGCGAACTCTCCAAAATTCCTTCTCTGAAAGCTGCTGTTAGGGAGCCGGTAGCATCCCCGCAGTTTTGTGTAGTCGCATAGCCCATAGAAAATCCCGGTCCTAGCACCGCACTAACAGTGCGTGCCAAGAAAGAATTTTTACAGGGGAGAGTTGACCGGATATGGTGGTCATGGCCGGCTTGGACCAGTGCAGGGTACATGTCGGCAGGGAAGTCCGGCATCAAGGCGCGGTAGGCATGCTCTAGGATCGCGTACTGTTGTGGGATGATCTGGCGTGCCATGGCCATGGGAATCGGGATGATGGCTAGTGTGGTGTTCAAGGCACCAGTGGCGTTGCCGGGGTACTGGCTGAAGATGGGGTTCGGCTGGTCCTGGGTCGTGCAGACATCCTGAGCGGCGGCCGTCGGCAGGTGGAAGCCGGAAGAGACCAGCAGGGCCACGAGGGATACGTGAGCGAGGTAGGCGGAGAGCGGCATCTTGGGCCGAAGCGACGGGTTGCTGGTGCAAGACTGAAGACGCATTTGCTCGTTCAACTGCGCATGGTGAATGAAAGAAGGACGAAGAGGCAT
>AT141_008755
TTATGAATGATCTGTCGTATCGTTATCGCCGCCAGAATGATGGACATATTTGTATTTTTCAGGCACGGGGTGCGCAAAACGATTTTCCCAAGCGAGATCTGACTTTGACTCGAACTTTTTCTCAAATTCCTTGACAGCGTCTTCGAGACCTCCATTTCCCAGTACTTGATACGTAGGCGTCTTGCCAACACCAGCCCACTCAGTCCTTGTCTTAAAGGTCGATGATTCAGGGTCCTTCCTAACTTGGATACGATAGTACCTGTCACGGTTGGTAACTGAGTTAGTCTGGGTCAAATATGCATCGTAGGTGAGACCAGAGTCATCGACCCAGACGTCATATTCGGTGAGCGGCTCAACCGAGGTCTTGGACTTAGCTTTGGTCTTGGACTTAGCTTTGGTCTTGGACTGGGCTGCGGCCTTGGGCTTAGAGGCCTTGGACTTAGCTGCGGCCTTGGGCTTGGGCTTAGCTGCAGTCGTGGGCTTAGCTGGGGTCTTCTTTGGCTTAGTTGGGGGCGTGGGCTCAGCTGGGGTCTTCTTGGGCGTAGCTGGGGGCTTGGGCTTGGCTACGCTATTAGGTTTTGCGATTTTGGTTTGAGACTGGGGCCAGGTGTAGTCATTTGCGTCCAGCCTTTTTTTTCCGGATCCGATGTCAATGAGCCATTCTGGCATCATAAGGATAAGATCTTCCCTCTTGGCGAGCGCCGATTGGACAGTCTTACTATGCATACTAACATCAGTTACAACAATGTGAGTGGTAGTCTTGTTGACGGTTGCAACATATCTGCCGCCACATTGGTTAATAATACTCTTGAAGCTATCATGGGTATGGTTTTTGCCAAGTCTGCCACAAACGGTGATCACACAGCCGGTAAGAAGGTTCACGACTCGCTTGGTCCTGGGTGGCAT
>AT141_008757
TCATATAGACCATGCCTGGTAGCTCGAACCCCAGACCTCATACTTGAGCTTGTTAATGGGAGTTTGGTATATCATCGTATCCTCTTGCACTCTAAGCCACCTGTGTTGCGGCCACGCTGGTGGAGGCTTCTCAATGTCCAAGGTGAAATTTTTCGGGCCATCCCAGAAGCCATGTTGGGAGGGTTTCCAATAGTCGGCGCCGTAGGTAACTTGGCTTGGCTGTTCGGACTCGGGGAAGTATGGGTGCAGTGCACCTATTCGGAAGTGCATGAAGCCTAATGGAGGATTGTTGATGATATTACCAGAGACAACGAAGTCTTCCGGATAGTCGACTTTTCGGGTAATAAGGTTAGGGATAGCATTATCATCAATCCAGAGCTAAAGAAGAATGGATTAGTATGTATTGCAATACCGATAGCAGGTAATCCTCCGCGTAAGCCAGAACAGAGCCAAGGCAAACATACAATATCGTCGTCAATCTTGACATAGTTGCCACGCTCCAGGAGCTGCCAAGCCTTATAATATGTATATGTTGATAAGGGCTTCTCGGGGATAATCTTTTTGTATTTCTCCGGGTTACTGGCAATTATTTCGTCGAGCCAACCTCCATTATCGACCAAGTTTCGCTGCATAAAACCCATTAGCATTCATGGCCCCAGTTAGAGCCTTGTTCAGGTACTGACCTCTAAATAGCATCGCATGCTTGATACCCTGCTTTTGCGACCATAAAAGACGAACCCGCTAACAATCACACCTTCGGGCTTAACAAGCGGTTTCAGTGGGGGTGCTTTGGTCAAGCCCGTGACCTCGGTGCCATTCCATGCAATGGATAAAGAAGGACAAGTTTGGAATCGAAGTAGGAATCCGGCCAAAGTGAGAAAACAGGTGGCGGCGATGGCAATTTGCAGCGGCTTGTGGCGAATCATGAACGGCCGAATGAATCCCAT
>AT141_008768
TCACTTTAGCTTTCTCATATAGCTCGGTTTGTGGAGAAGATGGTAAGATTGACCGCATATGTTGTCGAAAAATACCTCTGCGAGATGCTCCTGAATCTCTTTGGAGGGGAGTGCTTCGGTGCCTTCATGCTGAAGTTTATTCTCCTCGGCTTCTTGGACTTGTAGGCTACTGGGCCTATCATCGCCATCGATCTTGGGCTTCGAGGGCGCCTTAGCCGATGTTTCCAAGTCAGGGCCGAATGCTTCCTCAGCGCCACGCTTTGTAGTTGGTTTATTCGAAGGTACAGTCCCTGGTATCGCTGGTTTAACAACAGCCCGGGTTACAGACGAAGCAACTTCCTGATCGGACTTGGGGATGACCTTGATGATGCGTTCTTCCATACATTTCAGCCGCTTATCGAGCATAGCCATGTAATCTGGCCGTGGCGCCGCCTTCTGAGTCGCAACCTTGTAGACACATGGGATACATGAGCGTAGACACTGCTTGCAGGCGGGTTTCTCGCCTGAACAACGGATCTTCTTTCGGCGGCATGCAATGCAAGCAAGCGGGAGGCGTTTTCTTTCCTTGCCAGCCTTTGTTTTAAGTCCACTCCACGCAGGTGTGGCATCGGCTTTATCCTCCTTAGGTTTACCGCCTAGATCTGTGCCATCCGCACGGTTACAGGAAGCCAAACCAAACTCATCTGCAGTCGGGTGTTCGAGGGCACCGGATGCGGAAGATGTCTGATCCAGGGGGGCTTTAAAGCCTTCCAT
>AT141_008780
TTATTCCATACGTATGGAATAAGCTTCCATACGAGGAGGAATCCGTAATCCATACAAGAATCGTTCCATATGGAATATGGAATATGGATAGAAAGCCTGTTGGTCATCGGTGCCGGCTGTCGCCTGGTCTTCCGTGCTGCCTTCTGGTAGTCCTTCGCTGACTTCCGCGTCCCTGGATATTCCAAAGCCTTCGTCAGTTCCAGTTGGCTGATCAGGCTCAACCTCTGACTGTTCAGCTCCAGTGTCTTCTGCCGCTTCGTGGAGTGCGGGCTCTTCCCAGGTGTGCTGGGCTTCAGCATCCTCGTCTTCTCCACGAAGGCCCTCCCAATTGCCTTGGGGTATATAGGCACCGCTTTGGTCTTCTTCTGCCGTCGCGTTACAGTCCATCTCAGGGCCTGAGATGGATAGCCACGCGTGTTGTTTCAT
>AT141_008816
CTACCGATGCCATAGGCATCGTCCTCCGATATCTAAGGCGTTCTGGTTCTGAGGTGCCGCCATTAGATCCGACAAAGTTGTTGTCAGAGAAGGCGAACTCTCCAAAATTCCTTCTCCGAAAGCTGCTGTTAGGGAGCCGATAGCATCCCCGCAGTTTTGTGTAGTGGCATAGCCCGTAGAAAATCCCGCTCCTAGCACCGCACTAACAGTGGGTGCCAAGAAAGAATTTTTACAGGGGAGAGTTCTTCGTATCCCGCCATTGGCGGTATTTCTGTGCCGTAGGGTAAGCAGCTCCAATGACCGGGCGGCTTGCCCACCACTTAGGTGTATTATGAACAGCAGACATTCAAGAAATTCCTCCAAGTACTTGCCATAATGCCAAGCTTTCTTTTCGAGAATCTTAGGCTCACCCCCAGACTCCTCCTCAAACCAGGCTCTTTGCAAAACTGTGTTCGTCCACACTTTGCGGAACACCCAGCCATCGCTTTTTGGCACTAGCCGAAAAAGGTCATTCACAAATGAATGGCCTATACTGGCATCTGCTGCATTATCGACAAGCTCGTCCCACGGAACCTGTGGCAATCCAAGTTCAATAGGCGACTGATCGTTATACTCGTCACATAAAAGTAGATACCTATACAGCAGCGCCTCGGCTCGTCGTAGAGCAGTCTGTAGCATGGACTGGATGCCAAGAACACTGACCCGAATGCCCTTGTATGTCGCCTTCTCATTATCCCAACTGACTGAACCTGGCATAGCCTGCTGACCGCTAGCTGCCATGCCGTAATTGCGAAGCCGAATGATGAATTGGGTTGGCGTGGTATCCCAACCCTCAGCGCCGCCAACTAGAAACCGGCGTGTCATCTCAGACATGATTTCGAAGTGACCTGGGCTCTTGTCTTCAGCCTCTTGTCTGGTCTGCCCTTGATCTACTCTCTGCTGAACATATAGAGCCCTCTTGTCGACTGTGTACTTGATGAGAAATACTCGGGAGATCGCCATAATAGCCGACAGTTTGGGGGTAAAGTTTGCAAAAGTCTCCCAT
>AT141_008853
ATGCCGCTTTGGTATTTCGTTTTTCCGTTTACCAGCTGTAGGCTTCCCTGTGACTTTTTTCTCGCTTGCTGTATAAGGCTTGTCAAGCTCCTCCTCATCACTCCCGTCACTCTCGTCACTCCCGTCACTCTCGTCACTCTCGTCACTCCCGTCACTCCCGTCACTCCTGTCACTCTCGTCACTCTCATCACTGTCGTCAGTTGTTTGACTCTCATCAGTCGTTTGACTCTCGTCACTCCCGTCACTCCCGTCACTCTCGTCACTCTCGTCAGTTGTTTGACTCTCATCAGTTGTTTGACTCTCATCAGTCATTTAGCTCTGAGAGTACAATATCCGACAGGGCAATTCCTCCAAGAGAGGACATGTTGTATGACTCCAATTGGCTCAAGAATCCAACGAATTTTCTCTCATCCTACTGGTGTCGGCTGCATCACGCTTTTCAGCACAATCATATCTGGCTCAATAAGTTCGAACTGA
>AT141_008967
ATGCCGCCTCAGCCTTCAATGTCCATGTCTAGTCCTGGCCCGCCTGACTGGCGTCCAACTCTCGCTATTCACGGAATTGGCCTTCAATCTTTAGCCTTTGCCTCAACATCCCTAGCTAACGCGGATGTCAAAGACGCGTCGACGCCCGTGGATGGAGAGAAGCCTTCAAAGAATAAGCAAAAGCGCAACAAGCCGACTCTCTCGTGCCATGAATGCGTCGAGCGCAAGACCAAGGTAGGACATTATTACCTCTTACTTGGTTTCTCATGTTGTATCGTGCTTACATCACATCTTGATCATCCCTATTCACGATTCCATACAAGATGAGCCCACTTTACCTTTATATTCTGGCACATTATAAAATTTGATCAAGAATTGTCTGAGAATGACAAATCAATACCTCGACTTTCCTTCTGTTTGCGAGAATGGGCTTGGTCGGCTGGACAACCTACTGACGTATTGAAAGTGTGATAGAGACCGACCTCGTTGTCATGCTTGTATATGCAGTCGCAGCCTGTCCTGTTGATTTTATCTTAACCTCAGCCAGGCGTAAAACGGCAAACTGACTGCCGATATTCACATGTCGCCAGCCTTCTCAAGTATGATACCTCCCGAATGAGCAACTGTTTGCTGTGATTTAACAATCAAGTAGGGAGACCACTGGATCCGCCTCCAATGGCTGCCGCATCACGACAACCTCTAAGAAGAAGTATGGTTCCAGTGGAAAGCCCCGTATTCCAAATATTGCAGATAGAGGCATGTTGAGTGATCTTAGGGCCTCCTCGCACGGCGCTGATGCGCTCTCCATTGGTCTTCTGTCCAACGTACCTTACTCTTTGCCTTCTGCAAGCAACGTTTTTGGTATTGGATCCGAGCGTCCCTTTGCGAACTACTGGACTTGTGAAGGGGGCTTACATGACGCTGTTTCAGTGCTTCCAGAGAAAATCCAAGCCGATATACTACTCAGCCGTTATTTTGAATGTGTTGACCCTGTGTATCCGGTGATACATCGCCAGACATTCTATGCAGACTACGAATATTTCTGGCAATTAAAGAAGCAAGATAAGACCAGCGGCACAGATCCAACCTTCGTTGCATTGATATTTGCCATGCTAGCCTTGGGCACACAGTTTGTCACATCGACAACACCTTTCCAAGAACGGAAGCCGACAGCAGAGTTCTATGCTTCGGCCAGCAGCCAGTCTCTGCGTATTGCTTCGTATCTTAGCAGTGCATCATTGCGGTCAATCCAGGCCATGGTATTATTGGCCTACTTCCTGGTCAACAACAACCACACATCGGATGCTTGGGCGTTTTCAGGCATTTCGATACGGCAAGCTCATGCTATGGGTCTACATAGAGATCCAACTATTGGTGTGTGCCTGTTGCTTGTTGGTGTCTCTTCTTTTACTGATCCTGGTAGTAACTCCGGATGCCAACTTGTTCGAGAAGCAGCAGCGACGCAAGATCTGGCAAGCTGTCCTCCTCCAAGGTACATCACTGGCCGTCATACTCTCGCTGCCGCCTCCAGCGACACATACGGATGTTTCCGTGGAAGATCCACTAGATGATAGCTCGTCGATTGCACAAAGTGATCCCGCAGATGCAGCGTATATTCGAGGCTGCTGGACTCTCGCCAACTTGGTCCAGGAGACAATCTGCTCGCCAAGGTCGTTAGAGCTGCCAATTTGCACCACAGTAAGACAGAGATCGAAGTTGATTGCCGATTTCCGAGCTGTCTACCAATCGTTTCCTGATGTCTTCAGGTCTTGGGATCCTGATCGCATCACGGCAATGGCGAAAACAAATAAGAGGGTGGTTCGTCAGACTTTGTTCCTGACCAACAACTACTTCCATAATCTGATGCTCGTTTATGCTTCTGAGAGCCCTGATGTTCCTGCCAATATTCATGCGACCCTGGATGCAGCACACGACGCGATCACAGCCTTCTTCACTTTCTTCTCCCTTTTTGAAATCGAAGCGTGTGCTTGGTGGGGATTCAACCACCGAGCATTGTTGGAGGCTCTGTGTATCGGTAATGTGCTGAGCGAGACTGCTCTAGAGCCAGAAGATAGAAACAAGGTGACAGAAGGCCCTCTCCTTGTCAGGGCAAAAGCCGATATCAGTGCGTGTTCATGCCTTGCTGGCTCCGGCCTGTTTGCTCACAAGTTGTTAACAGTACGCATGATTCAGATCATGAAGGTTATGGGCGAAGACTCCGAGGTCGCAAGGCAGCGAGTGCGAATTTTGAGTGACTTTCTGGTGTGAATGAGGCGAAGTTTTCCCAACTAGAATAAGCACAAATGCAGTTCCGACGACTTTGCGACCTGAGTGAGGGTAAGCCAGTGGTATGGAAAAAACAGGCGGTAATTGGAGATTTAGGTTGTCGGAATTCAACCTTGGCTATGAGTCTTAACTCTTCACAAGCGCAAGGCCCGCGTACAAGGGCTGAACCTTCTCTCACGACAATGGATTCCCGCAGGCGGGGCCCTCATGACTACAAGAAGCGAATTCGAAATCTTTATAGGAGGTTTCGGAGTTCAAGAGTTTCAGACTAAGCACGAATCATCACACGTTCGATCCACAGACGACACGGAGTCAAGCTTCCTGCAGCCACCCGATGATGATAATGAGTATTAAAACGACCTGAGTATATAGACTACCACAGGTATGCCTAGCCTTTCACTCCAGGAGATGAGGCCTAGCTTGTTGTAAACCAAATATAAATAGCAAATTGCATGCACACTGGCCAATGCATTCAATTGGGCCCGGAAGCTTCTTTCTTTGCAGACTTAGATAAAACCTTTGCCTTCAGTTTCCTCCTGACTCCTCTCTAGAAAAGCGTCATAGGTTTCCTTGTGCTTCGATGTTAAGAAAACATGATGGTTGGGATGTCGCCGAAGCAAGCATTTTATCTTCTGACTAGTGTTATTGATCCAGTATTATGCCGTCGACAGCCTCTCGCAGGTTGATCATATACTTCAGGCCGCTCGCGAGGTTGCAGAGCTTGGAGATGGAGACGTGGCCACTGTCCTTGCCGAACTCAAGCCCTTTTGTCGACTCATCTCTTCCAGCAAAGGATCTGACAAGCCTTTCTCCACCCACTTTGGTGTCAGCACAGAAGTAGCGTTCAAGATCATCGAGAAAGCTAAAAGTGATGGCCTCACTTTTGTTGGCCTTTCAGGCTATCGCGGCACTCAGAACCTCGCCAAAGACGCGTTTGTTCAGTTTTCCAAGCTCTTCCGGGATGTCAAAGGAGAACTTGGTATCAAGATGAAGCTTGCCAATATAGGTGGAGGGTGGGCCGGTATCTCGACCAAGGATGCCCCTTCCTTCACTGATTACAACAAGACTACCATGGATGATTTCTCTTCGGCCTTTGCGGATTGGGATGGCAAGTTGACCATGACGACGGAGCCCGGGCGTGCCCTTATCTCCAAGGCGGGATGGCTGCAAATCCATGTCATCAACATCTCCCAGCCAAGTTTGAACACTGATCTGAGTACTAATCCGAGTCGCGTCTATCTCTCTGCCGGTACACATCACGGATTGAAAGAAGGTAGCAAGATTTCGTTCGAGTGGCATACATGCCATCCTCCTGGAACAACGGGGCCTTGCGTTCTCTACGGGCCAACCTGTGATAGTGACGACATTATCCTGGGAAAGGATGCAAATGGCAACGAGAAGATATACGGCCCCGCTGCCTACGGGCCCAGCTACTGCACCTCTTTCAACAGTGTTCCTCCCCCAAAGGTTATCTACGTCAACTACGAGCAAAGTATGATCGATCGTTACCTGATCTCATCCATTCCTGGGATCATGAGACTATTAACAGCGCTGGCGAAAGAGTATAAGAGAGTGGCTCGTCAGAGTCTATGCCTGATGAACAACTAA
>AT141_009018
CTATCCCATGAACATGTTCTTCTTGCCCCAGGAAATGTCCTCTCCGGCTCCGATGACTCTGCTAGGATAGAAAGAATGCAAAATAGCCATGCGGCTAAGTTTCGGATACTGCTTTCTCTGCTGTGGTTGACACCACCACTCCAGAGGCGTACAATCCGGAGGGATATCTATTACATCAACGTTGATGAAGCTAGTGAAATCATCCCTAACACTCGCGTTAATAGTCCTAACCTCCAGCTTCTTTGATAGTATCGCGAGTTGATTTGGCTTCTTTGCCAGCGGTGGTGGTATCAACGTCGGGGTGGAGGGATGGCCGCTGGGTTGCTCGTAATTAAATTCCTTTGGCCAGTTCTGCTTGATATACGCGATGCGTTTACGGGGATCAAGGAGGAGAGCGGCGGCGTATACGGGAACCTCGTCAGTTAGGCGGTAGTATTTAGAGAGGATAAACCATCCCAT
>AT141_009020
CTTGTATTCCATACGTATGGAATAAGTTTCCATACGAGGAGGAATCCGTAATCCATACAAGAATCGTTCCATATGGAATATGGAATATGGATAGAAAGCCTGCCTCCGGAGAGGCCGAAGCCCCCCAGAGAACCGCCAGCCCGCAGGAGACCCTATGGACCTGAGCCAACAGCGCCGCTATAACCGCCCGAACTACCGCAGAGAAAATAACCAGTGCTTCCGTTGCGGTTCGTCTAACCACTACCTCCGTGATTGCCCTGAACCCGACACCCGACCTGCCAAATTCCGAAATGCCGCTATTCCCCAGAGCCCTTACCGCTATAGCCGTCGTTCTTCCCCGAAATCCCCGACTTCGAACCGGTCCGACTCCTGTGGCTCGCAAAGGCACCAGGAAAACGGAGCGAGCCTGTCTTAAGTCGGCGCCAGGCTCCCGCCTCCCCACTAACCGCATTGAAAATCAAACTATCTGCCGCCTCTATCCACGGAATCCCAGTTGAAGATGAAGGGAACCAACGTTCCAACTTAATGATTTTACCTGCTAACCTAATATCGACTGGAAAGGAACCAATACCTTCTTACGCTATGACAGATAGCGGAGCAGAAGGGAAAGGATTCATTGACGAAAGCTGGGCTAAGTCCCAGAACCTGCAATTCCGCCCCCTGAAGAGGCCTTTCGAAATAGAAGTATTCGATGGCCGCCCTGCCGAGAGTGGACAGATCACCCACTACGTCCGTGCCGGACTCCGTATCGCCGACCACTACCAGAAGAATATGTTATTCTACGTCACCCGGCTAGCCAGCTATCCTATAGTCTTAGGAATGCCCTGGCTAAAACAACACGACCCGCAGGTGGGCTTTGCAGCCCACACCTTCACCTTTAATAGTCCCTACTGCCAGAAGTTCTGTAATACACCAGCCAAGCCCACAAAAATCAAAGCCCTACAGACCGTCCCAAAGAAATTCCTCCGCCAGCTAGAACAGAACATTCCCCAAAGCCTGAGGAGGAAGGATATCCTCCCTATAACCCTACAAGCTGTCAGACTATATAGCCGGAGAACCCGCTGTCGCTTCTTCACTGTCACCCTGGAACAGATAGACAGAGCATTACAGAATAAGAGTGAGGATCTGAGACTGCCCGAGGAACTACGAGAGTTCCAGGACGTATTTTCGCCCAAAGAAGCAGAGAAGCTACCTCCGCACCGAGCCGGAGATCACCACATTGAACTGATACCCGGAGGGAAGCTGCCCTTCGGCCCGCTATATGGAATGTCCCGAGAAGAGTTGACAGCTCTACGAGAGTGGCTCGATGAGAACCTGCGCAAAGGATTCATCCGACCTAGCTCTTCACCCGCCGCCTCCCCAGTGCTGTTTGTCAAGAAGCCAGGCGGCGGGCTACGATTTTGCGTGGACTACAGGGCCCTGAATAATATCACCGTAAAGGACCGCTACCCGTTACCCCTGATCAAGGAATCCCTGAACAACCTGTCCGGCATGAAGTACTTCTCCCGCATAGATATTGTATCCGCTTTTAACAACCTCCGGATCGAGAAGGGCCAAGAATACCTCACGGCCTTCCGGACCCGTTTCGGATTATATGAGTCCCTGGTCATGCCCTTCGGCCTGACAGGAGCCCCTGCAACGTTTCAACGTTATATTAACGACGCTCTGCGAGAGCACCTGGATATATTCTGTACAGCTTACTTAGACGACATCCTGATTTACAGCCGGACCCGGGAGGAGCACATAGAGCACCTCAAGTTGGTGCTCCAGAGGCTGAGATCCGCTGGGCTCTTCGCAAACCCATCGAAGTGCGAATTCCTAGTGAAAGAGACGAAATTCCTGGGCCTGATCGTGGGCCAGGAAGGCATCAGAATGGACCCCGCGAAGGTTGAGACTGTTAAGAACTGGAAAACACCGACCTGCCTGACAGATGTACAAGCCTTCATTGGCTTCGGGAACTTCTATAGGAGGTTCATCCGTGACTTCTCAAAGCTCACAGCACCCCTGAATAGACTGACAAACAAGGATGTACCCTTTATATGGGACGATACTTGCGAGAAGGCCTTTGTAAGGTTAAAGGAAGCCTTTATAACGGCACCAATTCTACGCCCGTTTGACTGGACCAAGGACGTGATCCTTGAGACCGATGCCTCTGATTATGTCTCAGCAGGCGTACTCTCACAGTATGATAACGAAGGAAGGTTACACCCGGTGGCGTTCTTCTCAAAGAAGCACACTGCTACAGAGTGTAACTACGAGATCTACGACAAGGAACTGATGGCTATTATCCGCTGTTTTGAAGAATGGAGACCTGAACTGGAGGGAGCACCCTCACCTATCAGAGTTATTACAGACCACAAGAACCTCGAGTACTTCACGACCACGAAGTTGTTGAATAGGAGGCAGGCTAGATGGTCTGAATTCTTGTCCCGCTTTAATTTCCAGATCACCTATAGACCAGGGAAACAAGGAGTCAGAGGTCCCAACAAGCAGTCAGTTATCAATCAGTACTGATTACTGATTGATACTGATACGTTATCAGTATCAGTAAGCCCCTAATCAATCAATCAGTAATCAGTAACGCACGTGACCAGGTTTTTCGTAGCGTCGATATTTTGTGACATTCTACGTAGTAGTTGCCTGCCACAGTGCATCAATTCAGTCCTACGTGGTGCTAAGATGTGTTAGCAGGTACATCCAGATCGCTGCGATCAGTGCGGTAAATCAGGTACTCAGCAACACAACCCATCGCCCGTGTCTGAACCCAGAATTACTTTCTACATATTCAACGGCAACCCAGTTTTTTTTACTTTGAATCGATATCTCAAATCGAATATTTGTGACATGAGGGACGATGAAGCGCCTGTTATCTTTCCAGGGAAACCAGCCCAGAGGAGTTAATAAGTACCAGCCCCGCCACAACAAACAGGTGAGATATGCGGTAGCCCTTATCCACTGTATAGGGTAGGTTGACTCACGTAACTGCTGCGGCTGGTCTCTACAAAATATCCATCATACAAGTTGGACGCACAGTAGCTGTACTTTTCCTGGCGAGAGCGCCTTGCTGGCATTGATTCCGCCCTGGTTCGAGTCATATTTCCCAGTTGTCGTTTCGCCGTCGAGAAGGGTCAATTCTGTTCAGGGTTCAAATCCATGATACTCCACGAGCACTTCCCGTGGATTTAGGATCACTCAGTGACCCGTGCACGAGTGCACGGATCTCTTTACGTTCACGTGTAAACCCTGAATCCAATCAACTGAGGCCTGAAGTTCAGTGGATTCGAACCCTGATTACGTCATGTCTTGGCATTTACTGATAAGCTAATCAATCAGTATCAGTAGCATAGTAATCAATCAATCAGTTATCAGTAAGGGCCTTATCAATCAGTACTGCTTGTTGGGATGTCTGACCACAGAAGTCTCGTCTGACCAAATCACAGCCTTCCAATCTTCGAGGCTCCAATCTTTATGAGCGATACACCATTCGAGGCGCTCTTTCTTCATCGCTACAGTCAGTCCAGGCTTCCTCGTTGGCTTCGTCTTCTTGTATCCTGCTGATTTGAGGATTCTCGCGATAGTCGCTGCTGAGATCTCGATGCCCTGACTGCTGAGCTCGCCGGAGATATCAGCAAGTGTTTTTTCCCTCCCAAATCGATCTGTGCTAACCTTAGCGATGATTAGGTCACGATTTTCATCGGTACGCTTTGGAGGCCGCCCTGACCGCGGAGCATCTTCGAGCCAAGCGTTGATAAGTCGGAGAGGACTCTCATTAGGCTCAAAGCCTCGGTCAATTGCACGAGAATATATCTGATTGATCGTACGCTCAGGAAGACCTGTAATAAGGTGGATCTGAGCAGTGGTTTTCGCTCCTCCGTTGGGCGCTTTCAGCGTCACCACCAAAGCCCGAGTCGCGATATCTGTATACGTATATGGCATCGTCTTTATAAGGTGAAGAGGGGAAAAATGGTATAGAAATCGCTCAGGGAAGATGGCTAACAAAATTGGCAGGGATACCCTATTAGCCTTTACAGGGGTGGTTGCCGATCCCTCTTGGCCGGCAAAGACTTTTGAGACCGACCTCCGTAAGACCGGCAGAAAAATAAAAGCGGCAGATGAACACGACCGACGATCACCGGCAATGCTGGCACTTGAAATTGATACAAGCCGGCCAAAGCACCAACGTCCCTCTTCCTGAAACTGGATGGTTGATGCACACTTTGAGAGCGCAAAATGAAGTTCAGCTGTAAATCAAGGGTAGTAGCACGCGTCACGCTACACATATTTGTCAGGAT
>AT141_009197
ATGAGCCCTATCATCTTATGGTGCGAAAATCTCCTTCAGGTCACCGAAGAGCAGCCCCAATCGCTTCAGTTCGCTCACAGCACCATTCGTGACTTTATAACCAGGGGAGACTTGCCGATTCAGCTTTCCGATTTTCACGTTGACTTGGAGGCGGCAGATCATTTCGCTGGCGAGATATGTGTTACATACCTCCACCTCAACGACTTCAAAACGACTTTGGCCCGACGATCACAGCCGCTCCGAGTAAACCCTGTGGCTATGGCTGGTACTGCTCTTGGCCGAGGGTCAAAGGTCACTGAACTAACGACGCGCATTGCCGATATTCTCGGGTATCCAAAGGCCAAAGTAAATCCAGATGTTGCTAGAACTCTCGGCGGTTACGACAGAGCGAATGGCTTGGAAAGACTTCAACAAAACTATCCATTCCTCAAGTACGCAGCGACGCATTGGGTTTCCCACACTGCCAACTTTCAAAAAGGAAGGTCTAGTACCTGGAGCTTGTGGTATCACATTATTACAGATGGTCACGGTCTAGCGCACGTACCTTGGCAAGAATCAATATTTCACCGAAACGAGGAAGCAATCCTCATCTGGAGTCACCAGATGCATCATTATGCTCTCTTGCGCTATGCTAATAGTGTTCCGGGACTACCTGAGCTTAAGAGAATTGAGCTAATGAGGACATCAGCGTCTGAAGGCGATGGCAAAACCATGGCGATTTTTCTCGATGCTGGGTGTTCAATGCTCAGCATCGACAGGGCGCTCCAGGCGGCCTCAGAAGGTGGTCATATCCAGGTTGTTGAGCGACTTCTCGAAGCTGGAGCCGATGTTAATGCTGCTGCTGCTGCTGCTGCTGCTAACAGAGGGCGGACAGCGCTCCAGGCGGCATCAGCAGGTGGCCATATCCTGGTTGTGGATCGACTTCTCGAAGCTGGAGCCGATGTTAATGCTGCTGCTGCTGCCGCTAGATATGGACGAACAGCGCTCCAGGCGGCATCAGCGGGTGGTCATGTCCAGGTTATTGAGCGACTTCTCAACGCCGGAGCCGATGTTAATGCTGCTGCTGCTGCTACTGGCGGAGGACGGACAGCGCTCCAGGCGGCATCAGAAGGTGGTCATATCCAGGTTGTCGATCGACTTCTCAAAGCTGGAGCCGATGTTAATGCTGCTGCTACTGCTGAATATGAAGGGCGGACAGCGCTCCAGGCGGCATCAGCAGGTGGTCATATCCTGGTTATTGAGCGACTTCTCAACGCCGGAGCCGATGTTAATGCTGCTGCTGCTGCTACTGGCGGAGGACGGACAGCGCTCCAGGCGGCATCAGAAGGTGGCTATGCCCTGGTTGTTGAGCGACTCATTGAAGTTGGAGCCGATGTTAATGCTGCTGCTGCTGCTAACAGAGGGCGGACAGCGCTTCAGGCGGCATCAGCAGGTGGCCATATCCTGGTTGTCGATCGACTCATTGAAGTTGGAGCCGATGTTAATGCTGCTGCTGGCGGAGGATGGACATCACTCCAGGTGGCATCAGCAGGTGGTCATATCCAGGTTGTTGAGCGACTTCTCAATGCCGGAGCCGATGTTAATGCTGCTGCTGCTGCCGCTAGATATGGACGGACAGCGCTCCAGGCGGCATCAGCGGGTGGTCATGTCCAGGTTGTCGATCGACTTCTCAAAGCTGGAGCCGATGTTAATGCTGCTGCTGCTGCTGAATATAAAGGACGGACAGCGCTCCAGGCGGCATCAGAAGGTGGTCACGTCCTGGTTGTTGAGCGACTCCTTGAAGCTGGAGCCGATGTTAACGCTGCTGCTGCTAGAAATGAACGAACAGCGCTCCAGGCGGCATCAGCGGGTGGTCATGTCCAGGTTGTCGATCGACTTCTCAAAGCTGGAGCCGATGTTAATGCTGCTGCTACTGCTGAATATGAAGGGCGGACAGCGCTCCAGGCGGCATCAGCGGGTGGTCATGCCCTGGTTGTTGAGCGACTTCTCAACGCCGGAGCCGATGTTAATGCTGCTGCTGCTGTTACTGGCGGAGGACGGACAGCGCTCCAGGCGGCATCAGAAGGTGGCTATGCCCAGGTTGTCGATCGACTCCTTGAAGCTGGAGCCGATGTTAATGCTGCTGCTGCTAGATATGGACGAACAGCGCTCCAGGCGGCATCAGCGGGTGGTCATATCCTGGTTATTGAGCGACTTCTCAACGCCGGAGCCGATGTTAATGCTGCTGCTGCTGCTGCTGGCGGAGGACGGACAGCGCTCCAGGCGGCATCAGAAGGTGGTCATATCCAGGTTGTCGATCGACTTCTCGAAGCTGGAGCCGATGTTAATGCTGCTGCTGCTAGATATGGACGAACAGCGCTCCAGGCGGCATCAGCGGGTGGTCATGTCCAGGTTGTCGATCGACTTCTCAAAGCTGGAGCCGATGTTAATGCTGCTGCTACTGCTGAATATGAAGGGCGGACAGCGCTCCAGGCGGCATCAGCGGGTGGCTATGCCCAGGTTGTCGATCGACTCCTTGAAGCTGGAGCCGATGTTAATGCTGCTGCTGACGGAGGATGGACATCACTCCAGGTGGCATCAGCAGGTGGTCATATCCAGGTTATTGGTCGACTTCTTAACGCCGGAGCCGATGTTAATGCTGCTGCTGACGGAGGATGGACATCACTCCAGGTGGCATCAGCAGGTGGTTATATCCAGGTTATTGGTCGACTTCTTAACGCTGGAGCCGATGTTAATGCTGCTGCTGATACTGCTACTTACGGAGGACGGACAGCGCTCCAGGCGGCATCAGCGGGTGGCTATGCCCAGGTTGTCGATCGACTCCTTGAAGCTGGAGCCGATGTTAATGCTGCTGCTGCTGCTGCTACTGGCGGAGGACGAACAGCGCTCCAGGCGGCATCAGAAGGTGGTCATGTCCAGGTTGTCGATCGACTTCTCAAAGCTGGAGCCGATGTTAATGCTGCTGCTGCTGCTGACGGAGGATGGACAGCGCTCCAGGCGGCATCAGCGGGTGGTCATATCCTGGTTATTGAGCGACTTCTCAACGCCGGAGCCGATGTTAATGCTGCTGCTGCTACTGCTGAATATGAAGGGCGGACAGCGCTCCAAGCGGCATCAGCGGGTGGTCATGCCCTGGTTGTTGAGCGACTCCTCAACGCCGGAGCAAAGTAAGTTCAGTCGAAGGGAACTATATCACAACTGTTTAGGTGTTATTAAAGCCTGGTATGCCTGAAGTTATGGCTTGGGGTCTTGTGTAAAATATAAATGCATGTCGAAAGTTTATGTCGAGAGCATAGAAAAGAAAGGAAGATCATTATAATACGCTCCAATGGAACATTAAGA
>AT141_020822
AAAATTTTCCTTGGCACCCGCTGTTAGCGCGCTGCTAGGGCAGAAAGTTTTTGCAGGCCAAAATGGCAGCAAAGACAGCTGTGGGCTTAGCGGGACCCTAACAGCTGCCTGAAGAAAGGGATTCAGAGAGTTGACCTTTCTTCGTGACATGTGTCTCCAACGACACTGAGCTCCGCGAGCTCTTGACATCGCCTTCGGGCACCTTTTCCTTTGTGATATCTGTGGCTTCTTCCTACCTCGACATTACGGCTTCGCGAGCCTTCGACAATCCGGGCTCTGCGCCCCTCGACTTCCCGTACGACCGACTTCTGCAGCCCTGGCTGCCCAGACGACACTTGCGGCATTCTACCGCTCGACACTTGAGGGTCATCGCATCCTCACCCACATCCCCACCTGCAGCCCAACGCTGCCTCGACCGACCTTTGTGGCTTCGGCTGCCAAACAAGACCAGCAGCCGTCAGCTGCGCGACTTTCCGGGCCCTCAGTTGCCCCCAACTTCGACGCACGGGCCTCCAATGGCTCGCTGCCCTTTTCGTAGCTCAAACGCTGCACGACCGACCTCTGCAGTACGCATACTGCCCAGAGAACCTCTTTCTTTCTGCAGCCTCGGCTGCTGCCCGGAACACAACCGGGCCTCGACGATATGTCTCACTGGATGAGACTACTAGACACAAACCGCTGGGTCAAAATGGTACAGAGCTTACCTGGAGACCGTGGAAGGGGGCAATTGCCTCGTCTACAGAGCAGCGTTCTGGCCACCTTGGGTTTTTCCCCTGCGAGGGTTTTCCCCAAGGATGCATAGTTCTAGGGTTGCAGCTACTGGCGATCTTAAGGGTTTTGGTTCTCCTGCCTTTGGGCATGGAAAGCTACTTGATCTATCTGTGCAAGAGAATTCTAGGCTGGAGAGGAATAGTTCCCGCTGACGGGATGACCTCTTGAAAGTAATGCGCCTTCGTGCCGATGATATGCTGGATGAACTAGACGGAATCGCAGTTGCATGGGGATATGTCCTGAATCACCTGCTTTGACATCCAAGATGATGTGCTTGAACCTACCGTAGGGCTGGCTACGAGTAGGAAGGTGCCCTCGGGGGAAGGAGCTCGAGAGGCTCTCCGTTGATGCGAGTGGACATGGCGGGTATTCTAGGAGGAGTCCAGCGCGACAGCAATTGTAGATAGTTTAGCTCAGCACGTCCTGTGCTCCAGTAGGAGACTTTTCGGGGCCTTTGGCCCCCCGGACGAAAAATATACATACATACATACATGTTTCCTGCTTCACAACTCTCTCCTGTAAAAACTTTTTCTTGGCACCCGCTGTTAGCGCGCTGCTAGGGCAGAAAGCTTTTACAGGCCAAAATGGCAGCAAAGGCAGCTGTGGGGCTAGCGGGGCCCTAACAGCTGCCTGAAGAAAGGGATTCAGAGAGTTGACCTTTCTTCGTGACGAGTGTCTGCAACGACATTGAGCTTCGCGAGCTCTTGACACCGCCTTCGGGCGCTACTTCTCACGTGTTATTTGCGGCTTCTTCTTACCCCGACATTCCGGCTTCGCGAGCCTTCGACAATCCGGGCTCTGCGCCCCTCGACTTCCCGTACGACCGACTTCTGCAGCCCTGGCTGCCCAGACGACATTCGCGGCATCTTGCCGCTCGAGATTGAGGGTCGTCGCACCCTCACCCTCACACTCACCTGCAGCTTTGCGCTGCCTCGACCGACCTCTGCAGCTTTTGCTGCCCGAACAACACCAGCAGCCGCTAGCTGCTCGACTTCTTGGGCCCTCTGGTGCCCCCTTATCTCGACGCACGGGCCCCAAATGGCTCGCTGCCCTTTTTGCAGCTCGGAAGCTGCATGACCGATCTCTGTAGTCGCGTACTGCCCAGAGAACCTCTTCTTCTTTGCAGCCTCGGCTGCTGCCCGGAACACGGCCGGGCTTCGACAATTGGTCTCACTGGCTGAGACCACTAGACAAAACCGCTGGGTCGAAATGGTACAGAGCTTACCTGGAGACCGTGGAATGAGGCGACTACCTCGTCCACAGAGCAGCGTTCTAGCCGCCTTGGGGTTTTCTCCTGCAAGGGTTTTCCCCAAGGATGCACGGTTCTAGGGTTGCAGCTACTGGCGATCTTAGGGGATCATGGACTTCCTGCCTCAGGGTATGGAAAGCTACTTGATCTATCTGTGCAAGAGAATTCTAGGCTGGAGAGGAATAGTTCCCGCTGACGGGATGACCTCTTGAAAGTAAAGCGCCTTCGTGCCGATGATATGCTGGATGAACTAGACGGAATCGCAGTTGCATGGGGATATGTCCTGAATCACCTGCTTTGACATCCAAGATGATGTGCTTGAACCTACCGTAGGGCTGGCTACGAGTAGGAAGGTGCCCTCGGGGGAAGGAGCTCGAGAGGCTCTCCGTTGATGCGAGTGGACATGGCGGGTATTCTAGGAGGAGTCCAGCGCGACAGCAATTGTAGATAGTTTAGCAGCGTTCTACATAAATAAAGTAAGTAAATTTTTCAGGCTTACTTACTTACTTACTAACGATATCCATACTTACTTGCCACCCCGAACTACTTACTTACTTTACTTGCTTACTTGCAAGTAAAGTGGATCCATATACCATAGCCAATCATCTTACAGCATCGTGTCCTGATGTCCCCTTGGTTTTGCCCAGGAAATCGCACCAGTGCGAGCCCAGTTTCTAAGGCGTTGCAATGCCTCCACAGTAACCCAGTGCAGGGCGTTCCTTTGTGAAGATATGGTGAGCTTTGCGGCACTGAAAACACGTTCATTCTCGCTGGACATGGCTGAGATAGAAAGTAGGTCCATCGCCATATTGAATAACCGTGGGAACTGAGTCTTGCGGCCAAGCCACCATTGGAGCAATTGCTCTTCTTTGAAGTCTTCCTCTGGAACCATTTGTAGGTATAGGTTGATCTCATCCGGAGCTTCTTTCCTGGCCTTCTTGGGGAAGTTTGCAGTGCGCAACAATAACTTTGATCCATGAAATGCCGGAGGGGAGTCTGGAGACACTGGTGCCTGATTACCTTGAGCATAGTGCCTGTCAAAGTAATCTCTGAAGTCCCGAAGGATCGAGTCTACTTGGTTCGGTAGCCTAAGCTGCAGGAACCCAATGCCGTATCCTGGGTGTAATATCATAGCTGCCCAGTAAACAACGCTCCGCTCCATCAAATTGCGGTATTTGTCGAGCTTTGACATTGCATACTTGATCGAGTGTTGTATGAAATGTAGCCCATCGTCGGACAACTCGAAGGGCTCAGGATCTAGGTCCTTGTCTTCGAATTGTACCGAGATCTCTGCTTGGTATAGTGGAGAACTCGGTTCTCCGCTGGTAGTCGATTCCATGGTTGAATATCTGCCCCAGGTAGATACGCCAGTGTCCTGTTGCAGCCCTCCCTGTTGCTCTCTCTCTCTGCCATCAGTAGGCGCAGCGACTATGATACAATCAAGTACTGGCTCTTCGAGAGTGATCCTCGGCGCCCGATACGGCGCAGGGATAAGGTTGGAAGAATACCGCTGTCGCATTTCAGATAGATGGTCCTTCAAGAGGTACATGGTGGGAAGTACCTCTGCAAATCTAGGAGCGCGACCCTCAAAGTGCTTGGTATACGTGAGGTAAGGCTGTAGGATTTCGATGATCTCGGCGAGTACTACCCAGTCTTCACAGCTAAGAACGTCCTCGGCGGAGACCCTTTTTTCTTCCTTGGGGTCAAGAAGACTAAGCTTGCAAAAGACATCGATAATGTCCCGAAGTCTGAGCGCGCGATGGACCATCAAATAGACAGAATTCCATCGCGTATCATTATCTGCCTTGACCATCAAGCCTTTGAGAGTGTCGTCGACAAACCATACTCCCAATTCGGCCATGATTGATTGGTCGACCTTGCCACTCGTGATGGATAGGAAAAGCTCCCTACGCTGAGGGTTTCTTCTGATCCAGTAGACCAGATTATGGAGTTTTCCAATAGGGCCTCTTTTTCTCCATTCACGGAGTAATTCACGTTCTTTCTTCTGGTCTTTCTCCGCAATGTGACTGTCGAATATGTCACTAGAATCGCCCTCTAAGAAGGCCTTTGCCGATAGGTTGAGGATATGGCCAACACAGCGGATTCGCCGCTCGCCTTCCAAGCCCTCAAGCCCAGTAGGACTTGCCCGGGAATTGAACATCTTAAGCAAAGCCCGGACACAAGTATCGCAAGGGTCAGCGTTATCTGCTGTGAAGAACCCGATCTTCTTTTCCAAGCCGTATTTCCGGATGACCTTAGCCATCAAGATGGCCTGATTTTCGCCACCGTGACTGCCAGAGAGCTTCTCTAGGCTGATAAGGCGGACTTGTGGTGTCCCGGCTATGTCAACATAGTACGCTATCACCGAAAGCATAGCAATACCATTAGGCGAAGTCCACATGTCAAAGGAAGTATGAACCTTTGATAAGGCTTTATTCATCTCATCCTTTAACATCCTCGTGTGTTCTTCGAATTCTTGTAAGATCCACCTTCTTACGGTGTTTCCCGACGTCGGCAGAACTTCGATAACAAACTCGTCATCTAGGAAGGCAAGAAGCTGTCGAAATAGCTTGTGTTCAACACCGTGAAGAGGGATATTGGCATCCGTAATCCAGCCGAGAAGAAGTCGCTTGAAGATGTCTGCTCTACTCTCAACGATCAGCGGCCTTCTTTTGGCGGCCCGCTTTTGCATATCAAGGACCGATACAGAGGATGACGGAGCCGGAGATGTTCTATTCGACGATTCGGGCTCTGAATCAGGACCGTTGTCGTGTGCAGTAGATGGCTTATATATATGATGGTCGTTGTTCAAGTGGTAGATCGGGGAGGTAGTTGCCTTAGCCTCCAATATCTTAACCTGGTTCCGTGCGTCACATAGACCACAAACCCAGTATCGGCCACCTGCTGTACCGTCGTCGCTAAGCCTGATGACGTATTTGCCGTACCGAAGGATCCATGAAAGGCTTCTCCTTCGCTTTTTGTGTATCCAGTCCTCTAGGACATATCGGAGACCGTCGATGTATAGCGAAGGGAGTGAAGAAGGTTGAGCGACGTCGAGATGCTCAGGCCGAACGGTCGCCAGTTGGCTTGCTACGCTTCTCGTGCGCCGAAGGTTCGAAAGGGCACTATTGCCAGCCACGGACTGGGTCGTCTCGAAGGAGGAGGAAGAGGAAGTTCCCGCAATGGATTCTTTGTCAGGCATCTCGAAAATAGAGCGAAATACGGTATCCAGGTTCGGGGATATCAGCTGCGTCAATGCACTGTCGCGTTGCTGCAGCAGATTGTTGCGCGATAAGGACCAACTGTGGGAAGGAATCCTGTTAGACAATTGGCTCTACAGGGATCAGAGATGGCACCAGTTAATTGATGAGAAATATCTTAGGAATAAAAGAAATTTGAATAGCCATGTGTTCAGGTATGGCTATTTAAGTTCATGTCGTTAGGATTGGAGCACTTGATGCGACAAACTGGATGTGAAACCGGATACATGACCCCAACGTATGGGCCGCGTTTCACATCCGGTCGCACGGCGCTTGCGGTTTTGTCCCACTTACTTAGATCTTACTTACTTACTTGCTTCTTAGAGGCTTTACTTACTTACTTCGCTGCCGGGCTTACTTACTTACTTATTACTTACTTACTTGGTTACTTACTTGCAATTACTTTACTTATGTCGAAC
>AT141_009485
ATGATCGTTCCCTCACACCAACTCAACGTCAATCCATTCAACGAAGGCTTTCAGTTGATCAACTCAACGAGAGGTCGGCGATTACTAAGCCAATTCACTCAATATAGGTCGTCCGTTGAGTTGGTTGAGTTGTTCGGGTCCCTGCCAATACTTAATCACCTTCTCACGAACGCAACAATGGCTATTGTCTCCAACAACACTCCTTTAACTGAAGGTGATGCACCACCTCCACCCAACGTCCATGATGTTGAGAAGCCTCTGCAAAATTCTTCTGGCGAAACCAAAACAGACAAATCAACTGAAACGGCTATTTTTCACCTGAAGGCCGCCTGGACCACTGAGACAATAGACGTATCATTGAAAGTAGGTGATGCTGGCATCGCTTTCATGATTGTCTTATCCTTTCTGGTTCTGGTATCCTTGACACAAGACAGTGCTGGCCACACTTTCATGATTGCCTCGTCCCTCTTGGCTCTGGTGAGCATTTTGGTGGCTTTAGGTGATTCAAAGGAATCGGCCGGCTTGAGGAGTGGCAATTAA
>AT141_010607
AGAACTTGCCGTCAAAGTTCTCATACTTCAACAGTGCGTGGTTCACAATCAAATAGTTTCCGTCGCAGTCGAATACTTCGAAATATTGACAGTATGTCTAACGTGCGGGATCTCCTCAATCCCGTAGATGACGACAAGCACGATATGTCTCACTCCCTGGGCGACTGGCTGGGAGTGGAGCAAGACCAAGATCTTTACATGGGCGATGCTCCTAGTGCTCAAGGACTCGCCATCAATGGATCGATTGATGAGACCTCGCAAGCCTTTTGGTGCGCTCTAAATGGAGACGTTACTGAGGCTGACAACCACCTCCAGTCCAGTTTCGCAAAGACTCTAGTGTATGTAGCTTTATGTATCAATTCAACCTATGACTAAAGATTCAAAACAGTGATCCTTTATTTCCAGAACATGGTGTCTCTGAACACCACTATACTCAAAATAATGCTCTAGACGTTGACCCACAACTTGGAATGATGAATTTTGATATCGACTTTGACATGAACGATATTCAAATGACACCTCATCCCGACGAAGAACAAAACGTCCCCTCGGGTATGTCTACTAAACTCGAAAGCTTCCAATTCCTTCAATTGCCCACCGAAAGCTCTCGAGAAGGGTCAGCTATGACACCAGAGCTTTCTGTGCCAAGTCGGTCAAATGCAACACCTATAACATTACCGGAAGATGACGACGTTATAGTTCACTACGGCATGGTAAACACATACACCTTCAATTATGTTCCTCAGTCAAGACTTCATACTCATTTGCCTTAGCTTCACAACATCGAAGTGAAATTAGTGCCTGATAACATGTCATCCATAGATGAAAGACTGGCAGCTGAGGCCTCAGCTTATCAATACTTCACATCAAAGGAGTACCAGAAGCAACTCATGCTTTGTTTCCCTGGTGTTGAGAAGCACTTCGGTCATCTACCTTCAGCGGCAGGTCAGACTCTCTTGCTCATAATGGGAGAGACATCAGTCAATATTCAACCACTGGCCCTAAGATACGATCTGAGAGAGGTCATAAATCGCGCAAACAAACCCGCGGACGCTAGGGTGAAAGTCGACATAAACATCTATGGTCTACGATCAGAGGCGTTGGATATTGGGAAAAGACTCTCCAATGGAAAGCTGTGGCTTCAAAGGTCAAGTCACGGAAGACATGGTTTTGCTTACGAGAATCCGCACTTCCTGAACATTAGCATCCAAGATACCGGAGCCGGCGAAGTCCAAGATACGCAACCGGCTCTTAGTGATGGTGTCCCTAAAAAAATGAGCAAGGAAGATCAACTTCGGAAGATGGTGGATGAGGTTTACAAGACTGTTGAGAACACCCGTGAGCTTGAGATGGTTGAAGGTGGTGACAAGGTGACGCGTCAGCTTTTAAGGTGGCCTATCGAAACTAAACGACCAGTTGACTGTGGCGCTAATAACAATATAGACATCAGAAGGAAGCACTGGGTTTCATGCTCGAGAGAGAGTCTGGGCATATCAACGAAAAGTACAGACTTTGGGAAGAGATCGAATATGAGAATGGAAAATTCCAATACCGACACAGAATCACCAAGAGACGTAAGGATATACGGCCAGAAGAGAGGGGCGGCGGTATTCTTGCTGACGACATGGGGATGGGAAAGTCGCTTTCCATCCTCGCTTTGATCATGAAGACTCTTGACAATGGTCAAGAGTGGGCGGGGGAGAGAAATGCGGAGCACAAGAGCAGGAGATCTCTCAAATTCTCTCGTTCTACTCTCGTTGTAGTCTCAGCAGCTTGTGAGTTTCTCCTCATTGTCAGTCATGCTTCAGCTACTGAGAGGACTCAGTATTGGTCGATGAGTGGATGAATGAGGTTAAGAAGTACGTGTCGCTAGACCTCACTCGGAGGATATTTCTGACACTGTATAGGCACCTACAAAGAGGTCTCAGAGTGGTTAAGTACCATGGTGAAAATAGGCCGAAGACTCTTGAGGAACTATCTGTAATTGAGGACTCGGATATCGTGGTAACAACATATCATACGCTTACTGCTGAATATCTGATAGGAAAAGGGAAGGCTTCACCGTTGTATAAGTTGGGTTGGTATCGAATAGTCCTTGATGAAGGTGAGTTACTCATCTGCAGCGCTTGTCAAGACACCTATCTAACCGGGAAGCTTGAAGCTCATATCATACGTCGCCCATCCACAAAGTTCTTCCAAGCATGCGAATATCTCCACGCCAACTCTCGGTGGTGTCTTTCCGGGACACCCATCCAAAATAAGCTCACTGACATTGGCTCACTGTTCCGCTTCATTCGCGCCGAGCCATTCGATAAGGCATCCGAGTTTAGGAAGTGGATAGAAACACCATTCGACAACTCGTTCGAAGACCCTGAGCTCGTAAGGGATCGCCTAGTCATGCTCCTCGAAGCATTGTGTCTACGCCGAACTAGAGAGGTCTTGAACTTGCCCAAAACACGGCAGTTTGTCCGACATTTAGAGTTCAGTCCACAAGAGCGCGATCAATATGACAAAACAAAGGCTGTCATTCTACGCAACATGGAGCATCGAATGGGTGAAGTCAAAAAGAGCTCCCAGTTTGGCATGTTCCAGATGTGGCTTCAGTTGCGAATTGTCTGCAACCACGGGACATATCAGAAACTCTTCTCGTGGCACCGGAGAAGTCTCCTGGAAGAACGAGAGGCAATAGTTGGGACTGCTGGCCAATATGGAGAAATATCCTGCGTGGGGTGTGAGCAGCCAATGCCAGTACTGGGATGTGACTTGACGAAGAGGATGTTTGACGATGAATGCTCACATATTCTGTGTTCGAAGTGCATTGAAGAGTCAAGTATGTGCTTACCCGAGACTCAAGGACGGTGCCCCATCTGCATAAGATGGTATAAAGAACCTTCAGTGCCTAGGGACGAACAAACTATAGCAGCAGGTGAGAGACCCAGAAAGCGGCGGAAGGCTACTGCCTCAAAGGATGATCACGAGAGCTACTTCAATGAACAAGGCTTTTCAACCAAAATACGGACTCTGGTTGAGGATGTGCAGAAGCATCTTTGGACCACAAAAAGGTATGCTAATCCCAAATCGCAGGTTGCCGCTAACAACAAACAGTATAATCTTCTCTTGCTGGACACGAACGCTGTATTTAGTATCAAGACACCTGGAGCAGGCTAAGATTCCATACCTTCAACTCGACGGCAACATCCCCCTGCCTCAACGGCAAGCCACGCTCCTCAAGTTTGAGAATGAGGATGAGACGCCTGTTCTCATCATGACAACAGGAACCGGAGCATTTGGGTACGTTGTTTGCCCTTTTAGTTGTATCGGTAGACTGATACCACCGCAGATTGAACTTGACTTGCGCAAATCGAATCTTCATCGCAGAACTACAATGGAATCCCAGCGTCGAGAGCCAGGCGATTTCTCGAGCCATCCGCCTCGGGCAAGAAAGCGAGGTTCGAGTTACAAGATATATTACGAGAAACACAGTGGAAGAGGTAAGATGTTCGATTGATAGATGTGGGGCATAACTAAATAGCACAGGATATACGGCAGCAACAGGAGTATAAGAAGCAAATTGCAGCCCTGGGTTTTGAAGAAGAAATCTACTAGATGACGTATATGCTGTCATGTAACGCGTGAGGCCACTCTGTGAAAGAGGTCCACCTCCCAGATAGCATGAATTTATCCCAAGAGATTCCAAGAAAACAGTGGCACTTAAGCTACATCTTCGCGTTCTAATCATTATTCTAGCACTTCAACATATCATGTATCTTGTTAGTCTATTGATCAAGATTACCAAGATTGGTCTCGCGACTGTAAGTAGCAAGAGCTTTTGGAATCTT
>AT141_012476
TCATGTGTACTTGGTGAATGGATCCGTGGCCGATAGCTCTCCCCAGACGAACAGCGTCGACCTCTCGAAGTCCGCTGAGTCGGCTTGAAAGAAGGCATCCAGGTCATCAGTAATATCATTGTTTGGCCCTTCTACGTTTGTATCGTGGATAGTACCAGCATGAATATTCAGGAAGCCATCACGGAAAAAGTCGAGGCGTGGGGGGTTCTGGTGGTAGCTGAACCCGCCAATATTCTCGAGGGCCTGAATAATACGGTGTCCGAATTGTGCCTCGTTTGTCAGCTTGTCAGTCCAGAAAATAAGGCGTTGGTCGATAGTGTCTCTAGATCGAACGCTGATCTCAATTTTGTGGCGACCATTGCCATCTGCGAAGCTGAGTGTGCCATGGGGACTCCTAAGGTCCCCGCCTCGAGCTTCACTCGTGTTCCATTCGACGGGTCTGGCCTTCCAGACGACATAAGGGTGACTTAAAGGCATGGCAAAGGTGTGAGAAAGTGTTAAGGATCTAGTGAGCCGTGCTTAATGATGAGTGTTTGGAGCCGAATGGCCTGGCTTATATACCCTACCGGTTACAACATGGAAGACCGTCGCTCGCCAACGGAGCAGACCTGCGGGGTGATAGCTTAGGCTACTCAGTAGAGTGATGTCTCACTCTGAACTGAACTCTAACAAGACATACACCGTCTCGTATAAGATGTGTCTGACGAAGTGGCTCTCTCTTCGTCCGCCACGTACTTCTTTGGAACGTTTGGGAGGCGGGGTTCCTCCGCAGCTGATGAACGCTCAAGCGGCAGAATATCTTACACTTAGTCTGATTCAGAGTCCAGCCCTTTCGAAGCTGTGTCATCCTTGATGTAAGAATCATGTCATGGACCTGCTTGTCGAGGATTCCAAGGCTACCTGTGAATTAGCCAAACTACCACAGTACTGTACCAGGATTAAACATGGTTAAATTGCCAACGAATTATTTGCTACATCTATATACTAAATAGCCTATAGTTGTAAAACACCTATCTTACATACAGAGATTATTATAATAGAATATTTATAAATCTACTTAAGGAAATGAAAAATATAATAATAATAATATAAAACAATAATC
>AT141_012511
TCAGTTTACCTTCAACCGTATCCTTGCTTTCTGGCAAAACCCAGTAATAAGTAAATCAAGATCCTCCTGTGGTGCACCGGAATCCTCCGGATGCCACTGTACGCCGACCACCCAGCTTCTGTTCCTTCCTTCAATAGCCTCCACCATACCATCCTCTGCGTAAGCGGCAGCACGCAGTTCTTCCCCCACGTGGCTTACCGCTTGATGGTGTCCGGAACGGACTGCTAGGGTGCGGTTGCCATAAATCGTCTGAAGATGCGTCTCTGGCTCGATTGAGACGGGGTGGGTAACCATGACTGCATTCTCCTCGTCACCATTATGAACCGTACCCGGTCCGATATCCTGCACCATATCTCCGCCATAGGCAATGTTGATGAGTTGCATGCCACGACAGATACCCAACACCGGCAAGTCCCGGGCAATGGCAGCTCCCAAAACTGTCAACTCGAATTTGTCGGCTTTGGGATTGATGCCATACGTGTTGTCAGCTTGGGGCACCTGTCCGTAGTAGGTCGGGTCGATATCAGCTCCCCCCAGCACAAGAAGGCCATCCACCCCACGCAGAGCGTCAATGGGCAGCGGCCCAGGCGCCGATACATCCACATAGATAATATCTGCCTTTGCACGCTGGATCGCGGATATAACAATAGTAGATAGCTGTTTGATCACGCCGACTAGATAATTGGACACACCAGGCGGCGTCAGGGATCCTGTGACTAGAATGCGAGGGATGCCTTGGTTGCCTAGAAGCGGTGGTGTAGGATAGGATTCGTACCGCAT
>AT141_012512
ATGGGTAGGTGTGAGTATTTTCTTTGCCGCAGGAATAGAATCGCTCATGAGGTTCAGAAAATATGCTCAATCGCGCCTGGATGACCATCGGTACTGCGTCGCGACTCGAGGCTCTTCGGCAAGCAGGGAGACGACACGCAGGATGTCGGATACCTGATCAAGACGCAAGCTCCAGGTGTTATTGGAGCGTCTTTATCCTTGAGAGGATATTTGGAGTCTCGGAGCGCCTGAACCTCGTGGATCTCGAAGCCGCGCCTGAATATCTATCTAGTTATCCAACACCACCCTCGAATTTCCACAACGGCCATGATCTGGGCCAAGAGGACTCCAGGGCACCATCCAAATACGTGGGCATAAATGCACACTATATCAGAACCCTGATGATATGGACCAAGGTTGTCTCCTACCTTCATGAAAATCCGTTCCGGGAGGCGCGAGACTCCATGGTTATCTGATTCAACTTACGCAAAGCTGAACGTTGAGATCCTCGATTTCGACACTGAGCTGTACCCGGCCCACCGTCTCAAGAACCGGGGCCTCTCAGGACGCCTACATACCGAACTTAGCAAGGAGCAGGAGTACTGGTACCCCTGGCTCATGGTACAGATTGCATCCCACGCCTCTTTAGCGCTCATAAACCATCCGTTCCTCCACCTTGGTGTTATGCCTACCAAGGATGGGAGACTGCAATCAGGCACATTTGTACAGCAAACAGTAGACCAGTCACTGTTCCACTCGGGATGGGTGCTTAGAATCCTGAGCTTCTTTGAGACTCTTCCCTTTCAATTGAACGATCCATCAGTAGGGCATTTAGTTGCAGCAGTAGCGACGATACTGTGGATATTCCAGTTTGCAAGGGATCCTAGGGTTTCAATGAGGGCACGAGAGGAGGTTAGAAAGATTGTGGCATTGCTCGAGCAAATATCGTCATCTTGGCCTCATCTGTCTCATAAGGTACGGCACTATGGTCTCATTGACAAACATTCCTCGTCTTAGTTTAGTACTGAGAAAATCAGCTCGAGATTCTTCAGAGCCTCCAGGCGACGGCGGGCTGCCAACTTTGGGGCATCGAGCCCAAAAACACGACCATCACGTTTCATTCGTCTAAGCTCTGGCAGCTTCTGGACTCAAACCTGGCTGATGAGCTTTACGCAAGCACTTGCGAAGGCGGAGACGTTATGGTCGACAATCGGGACCCCGACATTATGCTGCATGTTGTGACACGTTACTTGGACCCGCTAGAAGACCGAGACATGCAGCAGGCGCTGGACATTACTAGTTCAACACTGCCAACTGCGGGGGCTCTTGACAATCTTCCTGAGAAAGATTGCCTTTCTCCTTTCTTACCTGAAGATTTTGAATGGCTACAGGCCTTTTAG
>AT141_012531
ATGGCTACATATCAGGGCTGCTGGAGCTGCCGTGTCCGCCGCATGACGTGCGACCGTCGCAGGCCCGTCTGCGGCATCTGCGACACCCTTCACATTACACGTCATACTGGGTCCCGCCGACCGCCCTGGCTCGATGGTGGTGCTCAGCAGGCCAGAGTCGCCGCTACTCTCAAAGAAGAAGTCCGACGGACTGCCGCCCATCGCCGCCAGCGCGCCCATACTCTGTACCCCGAGGAGCGTTCCTCACCCAATGCCAGTCACAATGATGATGATTAA
>AT141_012532
ATGGACCTGCTAGACGTTGGGGGCATTATTGGTCGTCAGAGTTGGGTTCTGGCGGTTGTTGGCGAGATCGCGACACTGGCCGCGTGGAAAAAGGAACGCCAGGCACAAGCTCAACTCGACATGGTCGAGCTTGATAGCTATGCCGCAGATCTCAGATCTGTACTCGAGACTGGCCTGGCAGAGTTACCTGCACATCCTTCACGGAGCACCTCGTCGAATTCAACACCGAGAACAGCGACAACACATGACGGTATCAGCAGTCTAAGCACCACTAAGATGACACCGAATACGCCTGCACAGCAATCTTGGTCCAACACGACGCGGTCCCATATTGTGAACATGACTACCCGCATCTGGGCCGATGCCGCCCACATTTACCTGTCCGTAGTTGTCTCTGGGTGGCAGCCTTGCGCAGCAGTCATCAGAAAATATGTGCTGGAAATCCTCGCACTACTGGAGGAGCTTCGAGCGATTGGCGATCACCGTCACAGAGAGACGGACAGGTATGATTGGGCGACTTTGAAGACCCACGCGTGGCCGTTTTGCGTCGCGGGCTCCCTTGCCAAGCCTGGATCTGATCAAGCCAGGGTACGGGCACTTACTAAAGATTTGGGTAGTCTTGAGAACGTCGGTACATTTCGCCTAGCTACCGAGATCGTGGAGCTTACATGGCAAAGCACCGGAGGGGCCTGGGGTAACTCCGAGGGGGGCGCTTTACAGGGCATGGACCTGGCTTCCTGCTTGTGTAGGCTAGGGTATCCAGTTTTGCTGGTATAA
>AT141_012539
TTACTCCCTCTCCCTCTCCTCTTCCCCACCTAGATGCTTCACAACACCGTTCTCTGTATTCTGTGTTTCCCCTTCCAAGTTATTGCGTTCCTCCTCACCCTTTTCCTGTTCACCCTTCCATCTCGTCTCATCGTCCATCGCCTTCTTGTGCGCCCTCTCCTGCGTAAATACGTGCTTCTGTGCCTCGTCCTCACTGGCTTCGGCGGTGTTGTAAGCTGCCCTCGCTTGCCTCTCTTGCTGTTCAAGCTCCGTAGTGAGTTGCTTCCTTGCAGTCGCTTTCCGGACTTGATCAACGAGATTTTGCCATGCAGTGTGCGTATTTTGACTTCTTTGCTGCTTTGTCTGAAGGTCCAGCCTTGCCCTGTTCAATTCAGCCTCAGCAGTTGCGATGTTTCCAGTGCTGGTCTGAAGCTTTGATCCGAGACCTTCGAGCTGATGGTTTATGAGTGCAAGCTTCAGATACTTATCCGCCACGGCGTCAAAGGCAGCTTCAGGTGACCCGCTCGCCGTGGTAGCGCCTTTGTATGCTTTCATGGCTCTATGGTCTATGGCGTCCAAAAAGATCGCAGATATCTTCTCACGATCTTCTGGGTTCATCAGGTTATGCTCGTCCATGTAAGAAGTTACGTACTTGCTTAGGTCAGAGCGGTTACCAGCAACAACGACTTCGTTGGACCATCCTCTTAGAGCATCTGCAGCTGCCTTCTTGCATTGTTCTGATAGAGCTGTCGCGGCGGTGTTGGCATCAGCTGTTCTATTTGCGGGATTTTTATAGAACTCCTGGACAATATTCTTGATACTCTGCCTCATTCTGTCATGCAACTTCATCCGCTCAGCCGGAGTAGCTTCCGAGATACTTTCCTTTGCAGCGATATCAGCACCCTTGCGCGCAATATCATTGATCACTGCTAGACGCTCCTGGTAGACAGCTTTCTCCTTCTCTGAAGCTTCGTGGCTCTCCGTTTTGTGCTTGTAGCGGTTGAGGCATAACATCACTGCGCCTGCGAACGACAGTCCAGCCCATGTATAGGGCTGAGAGAGAAAGGCCATGAATTCAGAAGTTGAATTACCAATCTTTGGCTTCAGTGTTGAGCATTGGGCTGAGACTGGAGTATTGGTCTGCTTTCCTCCCGAGTCGATAACGCAGTGAAAGCCATCCATCTCACGAATGGTCGAGCCAAATTTAGTGTCAACCGTTGAAGAGAATGTGACTATGTACCATTCATAGTCCGTTGTCACATCCCACTGAATCCAGTTTTTGTTCTGGTCGTCTATCAGGACCTTAGGCTTCAGTGGTAGCTGAGATGAGCCTAGGTCTAGAGTCCCGGCAGTACTAACGATTACTTCGTTGGTAGAACCTGGGAAGCCATCTGATGTGACCCTGTATGAGCCGGTAAAGGCGAGGAAGATATAAGTACTTATACCAGTAGTATCTGGCATAGTGATGGGTGGGCTAGTTGGAATTGGGCTGGATGACTTGGCTGGAGTGCTGTTTGGTACCACTGAAGCCGCGGGTAGTGGAGACAGTTTATCAGTGTTGGTAATGCGATTAATCTGAGACACGGTCAGAGAATCGTAGCCAAATTCTTTCATAATTGTGTTGATTTGGGTATCTCGAGTAGAAGCATCTGTGGATAAAAGAGCCTTAGAGTATGCCAATGAAAAGGGACTCTGAGGAGCAGCCCAATAAGCGGCCTGGAACTTGGCCAGTAGATCGTTATTAGAAGCAGAAGATGCTGCCAT
>AT141_012540
ATGATTGATTCTCTCGCCACCAACTTTCAACCCAATGATGGCTCAATCCGATGCCAGGTTGACAACACGTTTCTGATCCTTTCAGCCGGAACATTCAAGATTGGGGATTCATTGCTAGTCGGCACAGATAACTCAGCAACACCATCAACGATTCTTATCTACGCTGACACCGTTGAGCTGACTCCCGAAGCAACCTGGGCAAGTGGTTGTAATGTCGGCATCTTCTGCCGTTCGCTTAACTTTGGTGATTTTTCCAGAGCCTCTATCAGGACTGTTGGACGCAATGGTGATCCAGTCACAGCGCCCAATGCGCCTTTGACAGCTGATAACAACGGCCAAAATGGTGGCAATATTAGTATTTTTATCGAAGAATACGATGCAGCCAAACTCATGCCCACAGACTCCGAAGTGACTGGCCTCTGGCTAGACACCAGCGGTGGTGATGGCTTTGGAGCCAACTACGGCCCTGGTAGTGGTTCCAAAGGAGTGAAAGGCGGGAATGGGGGACAGGTCCAGTTCTGTTATGTTTCGACTCAAAGCGCAATGCTGGGAAAGTTGAACAAGATATACACGGACACATCGATCCCATTCCGTGCTCGAGCACAGCAACTGGCGAAAATAGTACCTAAGAACTTGGAGCCCAAGGGCAAGGCCAGCACAATTGAAACGGAGGCGACAACATTCGAGAACAATTGCAAATTGTTAGATAATCTCTTATCCCGTTTGGACTATATAGAGAGCCTATTTCACAAGGAAATGCCGAAAGACACAAAGTCTCTCTTAGGATCGGTTATCAAAGCATCGAAGGACACTCTTACCCAGACGGATGAATCCAGATTTGACTTGACATCCTACTCCAGCTCGTTGAGCGCCTTGGACAACGCAGCCAAAGCTGTTTCCAGAAGCAAAGTGCAAAATCTTTCATGGGATGACCTCAACAACACTCTGCTGGCCTTCCAGACCACCCTCAGTCAAATCAGTCCGGATGACGCCAAAGAACAGAAAGATTCTGCATCGCCGTTCGCGGTTGCCATCACTGCTCAGGAGAGCTTCTTAAAAGATATTATCAACACTCTCGTTGATACATTCAATAGCTATTGCATAAGCTCCGGGGGCAAAGGACTGGATACGAATGGCAATGATGAGTTTGGTCGAAATGCAGACCCCTTCATTCAAGCCATAAGCCCGAACTTGCCAGATCTCTCAAGTCCCATAGCCTATGTCCATCCAGATCAGTGCCAGATGCTGCTCGGCATGGCCGATCGCATATACCTTGCCGCAAGCTGTGATACAGCAAACGAAAGCCCTGGCCGCTTTGACCAGGCTCAAAAGCTGTACGAAAGGATCTTCAATCGCCTCTCTTTTGTTCCACTACTGCAGAGCAACATCGGCAGCCGGGATCTCCAACCTTTGACCAAAGCCTACGCACAGATGCAGGCAGACCGGCTCTGTTTGGATCCTGTTACTGATCTGGCCCACATTCGTTCACAGGCAGGCCTCTACCTGAGCAACATCTCTCATGGAAGAGACATGTTTGGTCACGGGGGCGACAAGAATGCCGGGGCACGTTGGGTACCACGGCTACCATATACGCAGTACTCCTCAGCGATCATGTCATCACTTCCGCAAATGGCTACGCTGGCTACCAGTATTGCTGCTCAGGAGGGCACACAGCAAGACACCGAGTTCAACAAGAAGCTAGCAATCGTGAGCGCTCAAGCCCAAATCGATACTCTGCAGAAACAGATTCAAATGGCTGCTAGTTCTACTGGACCACTTAAAGCAGCGGAATCTCAAATCCAGCAGTACACGCCCCCGCTCGAAGCTATGAAGCTTAGTATTCAGGATCAAGTGGATACACTTGTAGACGAGATCAACAGCTCTTGGAACTTCAATCCCACAGATATCATCAACGGTATCACCCAACTTCTACAGACTCCAGATGAGTTGGTGGCAGGCATGGGGATATTCGCGGGGCTCTACAACTCATTCACCGCTGTCGAAGCTGACGATGGTACTGACGTGAACAAGCAATACGTCGTGAAGCAGTTCGCCTCTGCGGGTGATGACCTTGGAAAGTTGAATGAAGCTGTAAACTTGACAGCCGACGGAACATACTCAGTCAGCGATCCTGGAGCGGCGAAGCTTCTTATTACAGAGAAGACACTCAACGACTTGATTGACAAATTCTCGAGTGCCCTTGACCCTAATAAGGTGAAGGACATTCATAGCACTCTTCATCAGTTCGCGTCTCTTGCTAAACGTCGCAACGCTGCCGTGCTTAAGTATAATACGACAGCGATAATGCTCGTCAAGGCAATGCAGAGTCTGAAGTACTTCACCCACAAGATTGGCGTTCTATCCAGCCAGAAGATCATGTCAGATGCTCATCGCGGATCACTTCTTCTATTCCAGTTCAAAACGTTCAATGACATGTGTGCGACAGCGTATGAGCTTATATATGAGGCTGCGGGCAGTATGCAATTTTGGAAGCTTGACTCAAATGCTCAAGTTGACCCGCCTTTACCAAGCGGTGGCTTTGACAGCGGCAATACTGTCGAGCAGATTAAATCTTACGTCGAAGGACTGAGTAACAGCTTCACCTCTTGGCTATCTTCTTATTCTGAGAACCCAGGTCTCATCTTCCCTAACCCAAGTAGCCCTCCGGGCCAGTCAGCCGGTGGTATACCATGGTTCCTCAGTCAAGACCAGGTCTCTGAGCTCCGGGATTACAAGGTCAAAGATCTCTCAAGCAGCACAGACGAGCAGGAATATCAAGTTATGTTCGCTCTGCCTGCACCAACACCTGAGTCAACTGATGCATCTGACAGTTCTGACTACAACCCATTCACAGGATATGCCAATGTTCGACTTGACCAAGTCCTTGTGTGGCTTTTGGGCGCAACTGTCAAGCCTGATCAAGACACCCAACAATGTAGGCTGTCTCTGGAAATCTCTCATCTCGGCGACGATTCGATTGTGAAGGATAATGGAGAAACAACGCTTAAGTTCATGCATAGCGCCACGCACCTGAAATTTGTGTATGACCCTACGAATGTGACTTCATGGGCAGCTGCACAGAAGACAAATCCAATTACTGTGCAGAACCTGGATAGTGGCGGCGAAGGTGCTGGTCGTGATAGTGCAAGAACAGAGCGACAGTTATCTGTTGCACCGATTGGCCCATTTGCTACATGGATGTTAACAGTGAAGGAAAGGGAGAATAATGGGTTGGATTTGAGTAAACTAACTGGCATTTGTCTCGAGTTCTGGGGCTCTGCACACACAGTCGATGTATCTTAG
>AT141_012629
ATGCTCTACCTGCAATGTTGCTGGACTAATTGCAAGAAAACCTGCCCTAAGGGCTGGGTCACTGTTCTATGGTCAGACAAACGCGCTCGTAAGGATGAAATCTTTTTTGATGAGACGGGCTGCGGTAGCGATGGCGGCCACACCTTCTGCTGTCCAGCGTTATACATGTTGCCAAGGTGCGGATGGTACGGTAAGGGCGACGACATGTGCGGCAAAGGCAATGATCTCTGCCCTAGTGGTATGGGGGAAGTCGCGAGTCTTCAAATGTACTGCAGTGCCAAGCAGCACGTCCAGGCAGGCTGCTGTACCACCGATGCCACTTCCATGAAGGTCTATCAAACCTGCCAGTGGGGGTCATATCCAGACTGTGACAGCGATGGTGGGTGTCCAGGCAAGAATATGGACAGTCACAATACAAAGCTCCTGGCATACTCGAATTCTAGCTCGGGGGGTGGCGTATGCAACCAAAAGAAGAACGAGCTTGGCACCAACGTTCCTAGCGTTCAGCTTCAGAAGTACTGCTGCGATGTTCACGACCAAGACATACGATTCGAAGATTGCCAGATCATGAAGGACGTGGGCCCATTTCCTGATAAGCCAGGCCTATCCCCATACTTCTGTTACAGTGGTTGTCCTCCAGATCGTATCCGTGTTGCCATCGATACAGAGGTTGAATCATGTTCATACGCTAAGATTGGTGGCTGGGCGTTTTGCTGCAAGTCTAGCTTTGGCTACAAGAAGCGCAACGAGAATCCCAAGGTTACCGCTATCAAGGACGTCATAAGGCACTGGGCCAATGAGCCTACCTGCCCAAACAAACGGAGCGACTTGGATAAGCGTTCGTCCTCGCCCGGAGGTATATCGGCTAACACGACAACTGACATAGAGCTCTTTTCCAGAGCCGACACGGGGAGTATCGACATTGACGATATACTTGGAGATATTCTTAGTCGAACTGGAAGCCCCGACATTCTTGACGCAGCAGAAACTTCGTGGGACAGCTTGGTCGAGCCAGTCTTCCCTGAACTGACTATAAAGAACATCAAGCGCTATCTTGGTGTAGGTTCTCGATGGGAGAACGAAGGACCTCGGGCATCTGCTAATCGCATTGTTTGCAATCCCCACTCGTCCAGTGCCTGGATTTTGGTTCTCAAAGAGCGTGCGGATGGCGGCGGTGGCGGCGGCGGCGGAGGTGGTGGTAACACCAAGATCCTCAACTGCACTTCTGAATGTCAAGGTGGTACCTGTAGGATTGCCACGGGCGACCTGAAAAAAAGACATCACGCCGTGTTTGGCCATCAGTCTACACACCTACATCACTGGATACATTCCCGTCAAGCCCCCCAGCCAAGCCTTGAGAACGTAGAAGTGGTAGCTCCTGACGGCGATAGTTTCAAAATCGATGTTCTAGTACCCGCGAATCCTCCTGTCAACAAATTGCCCAGCGACCATGATGGTCTTCAGAACACGGCCGAATTCAAGAACCCCGATGATTGCTCCGACACGAAATTGAAACCCAAAGGAACATGGAACAGTCTCAGGACTATCGACTTTCAAAGTACGTCTCGCGTGCCCCTGAATTGCTACCACTGACATGCAGGATTAGCCGAGCATCCCTTCGATAAGGTTCTTCTGAAGCTGTTCTTCAAGTGGGCAGCCGCAGGAGTGTAAGGCAATTTCTTCAACATCTTAAGGTCGCATCGTTGCTTACTTTTAACAGCCTACCCAGCGGGAGGCCGGCCACAAGTGGTGCCGTCCCTTTAGCATTCTTTGAAGCCATACCGACACTAGGGGAGCTGGACCGCTTCCGGAAGTTTTGGGAGCCTATCGCTGGGAATCCCAATTTCGACAATGCCAACCTCTTCGATCGTCTTTTCGAGTGCTTGGGTAGCTATACAAATGACAGAAACTTCGTTGTTACTGAGAAGCTGCTGAACGTGGTTAAAGGCGCGGTACGTTCATTCATGAAACACTGAGAGGGAGTCGACATCATGAAATGGCGAACTAACGCCTTCTAGAGAATGCAGCACAAGAACCCCATGGCGTACATTGACCGCTTGGAAAAGATGAGGGATGACCCTAACGCATGCCTGGCAATTTTGCGGGCAGCCATCGCTTCATTTGACTATATGAATACCAAGACCGGCCCAAATGTTCATGGGAAAATGACGAATATCTTGGCTGACATGTGGAGTCAGTTGGTCACAGCCCAAACCATGTGGAAGCTCGCGCATCCAGATGTCAAAGCCGACATCGCAGTGTTCTTCAGGGACTGGCTGATCGACTGGTACGAAATGGCCGTTGTTCGCGCCAAAGGCTTTTTACTAGCGAGCATAGCTGAGATGAGAAATATTTGGGAGCACACAGATGACCCTAGGGCAGATCAGGTGTTAGAAACGTTGAGCGCACTGGAAGAAAAGATTCCATTCCTTCACATTCTCACAGATTGGGATTATAGATCTTAG
>AT141_013732
CTAGGAAGTCGCATCCCGGAACCTCCTCCTGCTCCTGCACCGGTTCCTGTGGCATATCGCCTGGCAAATGGAAAGATTAGCATAATTCAAACGAAAGAAAAATATAAACAAACCTATGTCAAGAAGGGCTTCACACGCCCATTCATCTGTCGTCATACCATTCCGTGGACCCTCTTTTATCGGGTTGGTGAATTCATCACCCGTGTCACTGTGCGACAACTCGTCGGTACTCGTCTGCTCATCCTCCTCCGGATTCGCACTATACCGCTTCCGCGGCGTCTTCGCCTTTTTCGGGATTCTCCCATCCCTAAACTTATGATTGGCTTCCCAATCCTGATACTTGTCAAGCGCAGAGAAAAGGTTCTTCCTAGAACCCATCTGTCTCGTGACAGGACGTCTGGTCACGTCTCGTGCCCACTTCTCCAAGAAGGAACGTACCGAGGCATTACCCTCTGGGTACGAAAGATCGCTCACTCTGTTCACGCTAGCTCCGGCGTTCCGCCATCGCTTGCTCTCCGCAAACGACTTGATCCTCAGTCGACTAGGAACCGACAAGACAGTCTGCACTGTCCTCGAACCATCCGGATTCGTGTCGATAGCAGCAAAGATCCCGTAACGTGTGTTCTCACCCACGAATCGCTTCACGATATTCGGGACATCAAGAGCTGTCTCACCCTCTCCCAGGGTGTATTTGAAGACAAAAGCCCGCTTTTTCACATTGCGCAACTGCTTGTCGCTTAAAGATGCCAT
>AT141_013733
CTACACAGCCATGTTCGTAACGCCACAGGCTAATTTGAGTCTCCGCCTCTTATCCTCCTCTGTCCCATCGGTCTCGCACCCTAGCTCGTCAAGGAGTCTATTCAGACTACCATCTAATACGTAAAAGGTTAGCTTGTCTCCGCCAACCTTGTTCGTGCCTCACTTACCCTGCAATCCATTGATCGCAGCCACGTCTCGTGGAAACCGCCTGATCACCTCACCGGTGCTATAACTGTACAGCGGTCGCAAAGGTACGTTATTACGGCCCACCGTACTGTTCTCCGAACATCGCAACGTGTTACGTCGCCTAAACATAGTCGTCAGTCCCTTCCTCCTTCTCTAAATGTGAAAAGGTGTCTTACGTCACCTGGTTCTCCCGAACGGAACTCTCCAGCATTCGCTGAATGTTGGCCAGCATCTCTTGCTGCTGCCGGGATGTCTCCCTAACCTGGACCTCGAGTCGTCGCACGGCTTCGCGTGTCTCCTGAGCGCCACTAATGGCTTCAAGGTTTCCAACCTTTGTGAACTCCTCCGCAATCACTGCGTAGGAATGCGATACCGCATTAAAGTCGGGCAAAAGAGGTAGCTGATTCAT
>AT141_013734
CTAATTAGGTCGCCCAGCTCCCCGCATCACCGACAAAATGCTACGCATATTGGTCGTAGTTACATAGCCCCATTCTTTGTGGCCACCAAAAACATAGTCATCAAACGACTGGTTGTCTCCCACAACCTTATACAAGAAACAGTCCTCGAAGGCCTCCCCTTCTCGCCTCACTACATTCGGAAAACTAAACCAAGTTCGTAGCTCACTTGCCTCGACTTTGCGAGTCATTTGTGCTGTGATGACAACGCATACAGAAAGATGGTTCCGACCCGTCTCCACGGCTTCCCAGCTAACGTACAGCATGTACTGAGCCTCGTCCTCCCTCGGCTCTCCCTTTAGCCAGGTGGGCAAGAGTGTGGATAACCGTCCCGGTCCCACACCAAACCGCAGTACGATCACCAGATGATCACCTCTTTCAAAGGTCTGCTCCACCGTGTCGTAAATATACGACTGCTCCTTCGGTCGCAAGGCACAGTGAACTGTGTAGGGACTCTCCATCCCCCGCCTAAAGTGCGGCCCATGCCTGGGCTTGAACAAGACGTTCGCACCAAGTGCTCCTCCTGCTTCCGCAGTGTTGCCGTCTCCCGACGTCAT
>AT141_013735
ATGATCGGAGATGGGTTGGAGATCAGACCGATTGATGAGCGTCGGAGACGCGACGACATACTCCGCTATTTGCGGATGAAGCTTCGGCTTACAAGCGAGGAAGAGCGAGCCCTTGATCCTACAGTTCGAAAGGAACGGGAGATGTTACACCCGGTACAGGGTGCTACACTCAACATCACGTTGAGGGAGAGTGAGTTGGATGTGTTTGACACAGCTTTGATAGCAAAGCACATGCACTGGCTTCTTTTGAGCCTTCCAACCCTTTCCTTGCAAGGATGGCACGAGGGCCAGACTGCGATTCGTTGTCTAGCGGACATAGCCCGACGGGAGACGGCCAAGTTTGAGTTGGCGTGA
>AT141_013736
CTAAAATTCTATATCGGATCCAAACTCGTCGTCATACTCCTCCACATTCTCATCCACCGTCTTCACGGGGATATCTATTACTGGTCTCGGCTTACTCTCGACAATGGGTGCAGCCGCTCCCGTCTGCGTCTTATCTAAGATCAATCGGAACATATCCTCCGCATTGTACTGCTTCGTCAAGTCGCGTTTCCCCTCTCGGGTCCGCACTCTCTCAATAAACTTACGCGTCTCTTCCCTGTAGAGACAGTTGCCTACAACATCACCGAATTGGCGTGTCGCCCGCTTAAACGCGTCGGTCTCTGCCTCCTTAACGGCAGACTCTATTGCCTCACCCTTGGTTCGGTACGGCTTGTTACCTCCGTAACCCTTGCCGTCATGAAATGTGGATCGCCTCTCCCGGCTCCCATCACTCTTCCAGTGTACAGTCACTTTGACTGTCATCCAGCTGTGGGCTACCCACTTACGTGCGTCGTCGTCTCTCACGACATCAAGATCCTCTTTGATCACCTCGGAACTCCATCCGTCGTTGCCGAAGAAATGGTTCATCAACCATATCGCGGTTCCACCGCTCACATAAGGTACACTGCTCCCACCAGGACCCTTCCTGTGTGAGACAAGCTCCGGCCCTAATGGCCTCTGCAGATCCTCTCTCAGGATCTTAACACGATGTTGTCGTCCTTCGTCCTCCAGGTCAGGTACTGACACCAATGTCGCGTCGCTCCATGACCTCTTCAAGGTTGGCTCCTTCGTCGCCTCAACACCCGCCTTGTTCAAGGCTAATGACTCCGTCAT
>AT141_013737
CTAATTCGGGTAAATTGTCTCCATAATGAAGGGCCAACCCTTCACGTGTCTAGAGCCCCGTCTCTGATCCTGTTTCATCAAACAATCATACGTCACCGTTTTCGTCTCCAAGAAAGCCGGTGTATCTAAGAACCGTGACAAAGGCCACGACTCTACCGCGCCCTTATTGACCAAATAGCCCAAATAATCATGGGCTCGATGGCACTGTACCAGTTCCCTCCACTCCTTTACCAAGTCCGTGTCGTACCAGTCCCCCTTCCCGGGTGACACAAAAGGAATACTGTACGCGAACTCCGTCGCTTCTTGTGCTGACCAAGTCAGGTATCGCTTCTCCCGAAGCATGTCATAAATGACAGCAGGATCAAGCACCCTCGGTCCTTTAACCTCGATCTCCTCGCCTCTCCGCTCGGATCTGTCTAGCCAGAGGGCCTCTACGGCCAGTAAGGTAGCAAATGGCTGCGCCACCTCCGGTAATGCTGCGATGAAACGCACCTCCTCATAATCGTCACCTGTGACGTCAACCTGCTCTTCCGCAGGGTCAAGATAGAACGTGAGCTTCGCCACTCCATTCCGATAGAATGTAGCCGATCCCGGCACAAGTAACGTCCTCAGCCCACTTCGACGACTCTGTAATTCACCGATGCACCTTAGCATACGGACGAGATTCTCTCGTATCACCACTGCCTCCATCCATTCCGGCACCTCTTTTAGAGGTTGAACTGACACCTCGCCCTCTCGGTGCTGACTCAT
>AT141_013738
AACCTAAGTTGCCGTGTGACATGACCACTCTGTGAGCGTCAACTGGCTCTATCCTTTCGCCAAAAGTGGCCCCCTGTGCCACAATCATAGCCTGGACGGCCTCTACGAAATACTCTGTCGGCTCCTTCAAGTCGCGACCTCTAACGCGTATGTACGCATCGTCAGCTTCCACCTGACCGTCTCCCCCGTCGACCTGGAACTGTTTGAACGCATCATCCCAATGAAGCGGTTCTTCGAACAAAACTAACACATCATAATCCACAAAACCGTCTCTCCTCGGTTTTTGACAACCAAACATCTTCACTCCGTTCGATGGCGCTCGACGCCCAAGCGTCTCTCGTAGCCTAGCACTAAACTCTTTCGAGTCCGTGATGCCGCTTCGCTGATACATCACTAGTGCCACGTTGCGATGCTCCAGAGCCCGCCCCCCATAAAAGGGGAAAACGTCGCAGAAGTTGGGAACGAAAGGCTCAAAGGCCAT
>AT141_013739
ATGGAAAACAATACCCATCACTCCCAAGTTCTGGAGGAAGAGCTCCTCCTCTGGCGTCGCCACTCTTTGACCCGCTATCGCAACCCAAGTCGCCTTGGATTTCACCTTGACCTGTCGCAGAACCTCTTCCCAGAGTTCGTGTGCCCCGCACCTCTGACACATAAAGAGTATGACATTCGTCTTGTACTGCACCTTACGGCGCTGTCTGGTCTTTGGACCACTGCATCTACGCTTACGCTGCTCTCGTACCTCTACGATCTCACCTTCGGACAACTGCTCCTTCAGAGGCAAATGTTACTAACGTACCAACACAAAAACAACAAACGTCACCACCAATAG
>AT141_013740
TCAACAGCGTCGTGCTTCGGCCACCCGAAGGCCTGACACAGTACTGTCGTTTTGTACCCGCACAAAAACGGATACCCGTACATAAACCCAAACGGTTTCGACCTACCCCAATAGGTCTCTCGGTGCGCCTTTGGCACAACCTCTTCTGTCGGCTTCGCCTCCACGGTGGCATAGCCCAACTCGCTCTGCTCGATCAATGCACAGAGAAGCTGACGCACCACTCGCTCCGCTCCTTCTGGATCCGACATATCCTCTGGAATGTCAGCCTGCCTTCCGGCCTCGACTTCGTCTCTCCATAGCCTCGCCCACTTGGCTACAGGTCCTGCTTGCTCCACCATGTGTCGCTTTGCTCCGCAAAATAAAAAGAGATGCTTGGATCCCAGTGATCCAAAGAGGCCTCCGTCCTCCTCAACTACAATCGTGTCTTCACGCTTGTTCACTTCGTTCAACGCCAT
>AT141_013741
CTACACAAAAAGTGAAGGTATAGGCGTCTTCTCGAGCCAAAACGTCTCCATCTCAAAGATCTCAATCAACTCCCTGGCAAGTCTCCAAACGTCGTCATTGCCACTCACTCTACTCTCGTGGCCAAACCACGATCGCTCAACTAGATGACGCAAGTACTTTGCGTACAT
>AT141_013742
TCACAATCCGTATCTAACCGATGCACTCATCTCAATGTTCTTGAGAGCGCCATACATACGCCCTGGCCCACTGGCTTTGGATGATGTTAACGCGGTGATTCCATCACACTCTGGCCTGACAGCCACCAGAATGACATATCGTCCACTGGTCAGATCACTAACCGGTACTGGCTTATTGAACAGCCAAAATGCTCGCACAGGATCCTTCATAAAACTGGCCTCTCCCCGGCCTTGTGCAAAACCCTTGAACTGCAGCGACACTCTACCGGTGTGCGTACCCCTACGGCTAGTACCCGCTGCATAATTTCCATTAGGAAGTATCTTTGAGTTTACGGTCCCACCGAAAACAGAACTATCGTTCGTATTGAACTTGGTGTAGAAAGAGCTGGCTGCCGCCGTCACGCTCTTGTCCTCCGGACTACACAGCACTCTCTCTCCTCCCTCGCTCGGTGGGTTATACCCAAAATTGTCATTCACGTCAACGTGCACCTGTGTCACAGGACAATCCAAGAAACTGGCTAGTGGACCGCAAATAGCGTCTAACTCGACTGGACAGTCTCGAAAGAGGTCAAGAAACAGAGTCACCCCCGTGACATACAGCTCCGTCGTCGCTGCCTGCATCTTCGGCCCCTCCGGTGCCTTGTTGACATACGCTATCAGTGCCTCCGTCACTGGAACTACATGGTAGTAACGTTGCGAGCCCTGGCTCTCACGCAAAATGAGCTCTCCCGGCTGCGCCTTGAGCACCACCTTCTGTGGTTTACCGTACTTGGTAATGAGATCCAACTCCCTGAGCTTGGACTGCAT
>AT141_013743
CTAGCCCATTTGGGCCTGTACCTCACGGTAACACCTTGACTCCACAACAGCCATGTCATCTCCCATGACCCTGGCATAAATACTTGAGTCGAAAGCTACCTTCCTTTTGCCAACCCATTCGCAATAGTCGGACCATGGAATTAGCTCAGCAAATTCAAAAGTACACTGTTCACTGTCATGAACAAATGGAGCAACCATGTTGAGTGTCTGCTCGACACTAAGTCCTACGTCCTCTACATCGGCTCGTTTCACTACGCCTACAATAAAAGTAACAAACCACTCGTCGGTCACCTCCTCTAATAGTGGGTACATAACACACGAGTAACCCTTTGGGCACTCGATCTGTCCCAGCGTTCTCTCGAACTGGAAGAATGACGTAAACGTCAGGTGGAAAACCACCCAAAAGAATGGAACTTGTCCCATCTTATCCACCATCTCTTGCAGCTCACTGAAAGAGCCTGTGCGGGCCTCATCTGCCCTGTTGCGCATAAACGCCTTCGGCTTCTCGTTTCCAACGATGGCTAGCTCGCACCCCGTGCTCCAACTGCTGTCCGCAGAATAGAAAGTGCCCTCAGAACCTCCCGTACTAATCGGGCTAGACAAGTCGGCAAGCTGACTCCACTCCGTGTCGGTCAAAAAAGAGAGCTCCTCACCTTGAGTCGCCAAGTCCTCCGAACACACTGTCGTGTACTCGTGCTCCGCACTCGATACCAGAACATCTCCCATGTTCTCTACCGCCGGCGTCGGTAGAATAAGCTCAAAGCCTGAACCATCTCCCATGGTCTCAGTACACATCATCGTCGACTTCTCCTCTGCGCTCTGCAT
>AT141_013746
ATGAGTCAGCACCGAGAGGGCGAGGTGTCAGTTCAACCTCTAAAAGAGGTGCCGGAATGGATGGAGGCAGTGGTGATACGAGAGAATCTCGTCCGTATGCTAAGGTGCATCGGTGAATTACAGAGTCGTCGAAGTGGGCTGAGGACGTTACTTGTGCCGGGATCGGCTACATTCTATCGGAATGGAGTGGCGAAGCTCACGTTCTATCTTGACCCTGCGGAAGAGCAGGTTGACGTCACAGGTGACGATTATGAGGAGGTGCGTTTCATCGCAGCATTACCGGAGGTGGCGCAGCCATTTGCTACCTTACTGGCCGTAGAGGCCCTCTGGCTAGACAGATCCGAGCGGAGAGGCGAGGAGATCGAGGTTAAAGGACCGAGGGTGCTTGATCCTGCTGTCATTTATGACATGCTTCGGGAGAAGCGATACCTGACTTGGTCAGCACAAGAAGCGACGGAGTTCGCGTACAGTATTCCTTTTGTGTCACCCGGGAAGGGGGACTGGTACGACACGGACTTGGTAAAGGAGTGGAGGGAACTG
>AT141_013747
ATGGACGAGTTAGTCGTCCAAATGGAGAGACTCCATCTTTCCACGAAGTGGGATGAGGCGGAGCCGAATACAAACAGTGAAGAGCGAGGTGACGAGCTCATGACAGGCCTCGAAGAGGATCTTTCCCTTGTTCCGCGACAGGCGGATAAAGTTGGGGAGCAACGACAACAGTTGACGGTAGTCAGACACGACGAGGAACGAGGAGAGGCAGCAGTCAGGCTGGGGCCTGGCGTGAGCTGTTTACTCTTTGTGGTTGCCGGATGGCAGCGATGCATGTGGTGCGGAGCAATTAATGCACGTGTTCATGAGCTCGGTCTCATGATGGGATACAGACAGGGTCAAGTATGGATAGGGAGCATGGGTGCGACCACCAATCTCCAGTTAATGGAGAATATGTGGACAGGAGGAGGTCCACTTGTAGAGACGTCGAGAGGACGGATAGAGGATCTAAATGATCCACCTCCACCCTACATGCCATAG
>AT141_013749
ATGAATGGGTTCGGAGCGAAGCGAGTTGTGGCCCCGGGATGGGGTACACCTTTACCGTTGCAGACGGGTATTCTGGGAGAGAATACGATGAGTACAGACCAAGGGTCAGGTGTTGGAGAGCAACACAAGATTGTAGAGCCAGAGGCGATGGAGACAAAGTCGACTGTAGACACGAACAAGGTGAGTGCGTTTGTAGAAGCGGAGGCGCTTCCAGATGAAGTCCGACAGGACAAGAGTGACGAGAGTCACGCACCAGTAGTAGAGGTGGGGACCACCGAACAGGCATCGAACGTGAGTGAGACAGTACGGGAGGTACTGGATAGTTTTCTGCGTCAGCAGATCCAACCATCCTTGGTTGAGATTTCGGAGAAACAGGCCGCAGTAGAGGCCTCACTCAAGACGGTCACGTCATTGGCGAACGGGGTGAGCAAGTTGGAACAGCAGGTGACCATACTCGGAGCAGGGCTTCGATCCTTATCCAGTGATGTGCGAGAGCACAAGGCCACAGAGGTGGCTAACCTCACTCGGGCATTAGCCAAGTCCGAAAAGGACAAGGAGAGTTTGAGGGCACAACTCGACCCGACGAAGGAGGAACTGGTGGGAACCAGAAAAGAGTTAGCGTCACGGCGAGCGGAGATCGACGATTTGCTCGTTCAGTTGGAAGAGCTCCAGACCAAGGTGGATGACTTGGAGAGTCAGCAGGTCCAATCAATTGGTAGTAGCAGTAGCGGAGAGGCTGAGAAAGTCAGCCCAACACCGGAGACTCGGCCAGAAGACGAGCGACGTAGACGTAGGCGTGAAGAGAGAGAGCGACAGCGCCGAGACTTGGAAGGCGAGGGTGGTCGTAGAAGTGGAGATGGAAGGAGACATCGACATGGTAGTCATAGTCATCACCGTAGTAAAACACCACGAGAAGGTGGGGTGGCTAAGTTTTTAGGTTTGTAG
>AT141_013756
ATGGCGTTGAACGAAGTGAACAAGCGTGAAGACACGATTGTAGTTGAGGAGGACGGAGGCCTCTTTGGATCACTGGGATCCAAGCATCTCTTTTTATTTTGCGGAGCAAAGCGACACATGGTGGAGCAAGCAGGACCTGTAGCCAAGTGGGCGAGGCTATGGAGAGACGAAGTCGAGGCCGGAAGGCAGGCTGACATTCCAGAGGATATGTCGGATCCAGAAGGAGCGGAGCGAGTGGTGCGTCAGCTTCTCTGTGCATTGATCGAGCAGAGCGAGTTGGGCTATGCCACCGTGGAGGCGAAGCCGACAGAAGAGGTTGTGCCAAAGGCGCACCGAGAGACCTATTGGGGTAGGTCGAAACCGTTTGGGTTTATGTACGGGTATCCGTTTTTGTGCGGGTACAAAACGACAGTACTGTGTCAGGCCTTCGGGTGGCCGAAGCACGACGCTGTTGACGTAACCGAACGGGGTGAGGTGTCAGACTATCGCAGATTGCCGAACCGGTTGAGGGAGGCTATGGAATGTCCGATGGAGAGGCAAGATCTCTCCCTTTTTCAAACGTATGTAGCTGCTATATATTTGCAGCATATATTTTCTAGTGTTCAGTACTACCGCAAGGAACTTGTCGTGGAACAGTTGTACCATAAAATGGTTACACTACGAGAGATCATCGAGGCAGATCTGGCGTCGCGCTATGGTAAGCGGGATGACGTGGAGTCGGAATAG
>AT141_013757
ATGACGTCGGGAGACGGCAACACTGCGGAAGCAGGAGGAGCACTTGGTGCGAACGTCTTGTTCAAGCCCAGGCATGGGCCGCACTTTAGGCGGGGGATGGAGAGTCCCTACACAGTTCACTGTGCCTTGCGACCGAAGGAGCAGTCGTATATTTACGACACGGTGGAGCAGACCTTTGAAAGAGGTGATCATCTGGTGATCGTACTGCGGTTTGGTGTGGGACCGGGACGGTTATCCACACTCTTGCCCACCTGGCTAAAGGGAGAGCCGAGGGAGGACGAGGCTCAGTACATGCT
>AT141_013758
ATGAAGGAGCGGGGCGACGTATGTGTGAACGGAGTGAAGTTTACACCGGACACGGTGGAAATTAGTTGGGTTGAGACCCAAAGTGGGACGACGAAGGAGGCCGAATGCGAAAGGATTTCGCGATGTTTTAGAAATGTTCTTGAGGTAGCAGTCACGTACGTGATTGAACTCTGTAAGGAGCACGAGCAGGGCGCAGTCTTCCCTGAGGGAACAGATCCTCAGGTTCCGGTCTTGGATCCGGAATCCATGCTTATGAATTATTTCGAGGGTTATGGCACTGATGCCGTGTGGGACACGGTTGAGTCGGTGTACTCGGACATCCGGTCGTATCCGATCGTTAGTGTCAAGAATGTGTCGACACGTGAGTTTGCGTAG
>AT141_013759
ATGCAGACCGAACAAGGTGAGGGGGGCCCGGAGGGCATTACCAAGTCCTCTTGGTACGTTGCTGCGAAGTATGAGCACGACGTTTTATGTCTTATCAATATTTTTTATATGACGCATCATCGGACAGATGATGTAGAGAACCGTGAGGGATTGTGGTGGATACCATATGACACGGAGGAGGCGTGTCAAACCGCATTGGGATACATTTCACGTCGTGACTTGAAGTATGAGGGCTTCAAGAGGTGAGTTCTTAGTGTTTATTTGTGCGTGGGCGCAAACTAATATGTGTTTAGAATAGTTATTGTGAATCCGAGTCAAGAGGTGACGGAGGTGTTTTATGAGTAG
>AT141_013762
TCACGTCCACATTGACCTAGGGTAATGACGGAGATACAATCCCCATTCTCCGATTCTAACACCCGGACACATAAATATACCCGGAAACTTGATACCCAGCTGTTCCTCCAGCTGTTTCCTCTTCTTGCTTGCTCGGCACGAGACAACATCCGTCCATGTCTGATCCCAGACTAGAGCGGGAAACTTCACAGGGGCATCGGCCTTCCGATACACCCCCTCCTTCGGATCCACACGATGTGCCGTCTCTTCTGAGACTCCATGGAAAAGAATATGGTAAACTTGGGACGCACTCCCGTCCGTCGAACCCCCACGGGGTACCATCTGTCTCGTTTCGGCCCAGCCGAAGTAAGAAATATCCGTGCTCTCCGTGCACTGTCGGACAAGTTCCTCCAAATCCGCATGCGTGATAGGACGTTCAAACGTCCACTGTGCTATACACGCCGCCCGACAATACAATTTGTCGCTAAGGAAATAGAGCTCGCTGCCCTCACAGGCATCGCCACAAAGACACCATGGGTCAACATACAGAGGGACCACTCCCTCTGATAAACGCCGAAGAGAAGCTTTCCTTCTCGCTGGACTATCGTCCAATATACCGGACGACTCACTTCCGTTCGTCTTTGTGGATCGCATCCGCTCCCACTTCTCCTTGAGTCCCAT
>AT141_013768
ATGAATCAGCTACCTCTTTTGCCCGACTTTAATGCGGTATCGCATTCCTACGCAGTGATTGCGGAGGAGTTCACAAAGGTTGGAAACCTTGAAGCCATTAGTGGCGCTCAGGAGACACGCGAAGCCGTGCGACGACTCGAGGTCCAGGTTAGGGAGACATCCCGGCAGCAGCAAGAGATGCTGGCCAACATTCAGCGAATGCTGGAGAGTTCCGTTCGGGAGAACCAGGTGACGTAA
>AT141_013769
ATGAAGAAGGCGGACACGCCGACCGACAACGAGGTTGGAGGTGGATGGCAAGAGTACTTGCTCGTATATTCAGACCCAGAGATGGAGTCTGATGAAGATGGGAGTGAGGTCATCACGACACCCGCACAGGGTAAGGTACTGCGGAGGCAGGACGAGTGGGACACGAGTACCAGTGAGAGCGGACGCGAAGAAGAGGTGGGGAGCACCGACACAGAAATCATTTGGAGTCAGGAGGACGACCAACAACAACCAGTAGCTAGGGCGACAAGAGGAGCCTTACTTATCGAACCCGAAGGGGAGTATGTGGTTTAG
>AT141_013774
TTAACCAGAGACTAGTAGGACCCAGCCGATGCTATCGATGATCATACCCACATAGTCGTGGGTAATATCGAAGTAGACAATCAACCAGCCCGCGCAGTAAGGAAGGACGCCAAACGACGCCAGAAGAATGCTCCAGAAATAGAGACCTGCGCATCGCTTGAAGGTCATAAAGATAAGCGTCAGAAGTTCGACGGCATTGCACAGCGCCAGGGTAGCACAGACCTAGATGGTATCGTTAGCATCAGCACATCAATCTATTCACCGATTGAAGCTTTGGAGATAGAGGCATACAATTACCAGCATGGACTCAGCGCTGTACTTGGGTCCCGCCTCATCGCGTTTGGCACTCTCGATGCCACGAGACTGCGACAACAT
>AT141_016374
TTAGGGACTTACTGGCAAAACTGTTGATATACCAGCCCAAGCCAGAGCAGCATGCGGCTCAGCTGCGACGGCTCCACTGATAATAGGCTTGAATGCATTGACTACTCGAATTGCCTTGACAACGCCTTGTCGAACAACGATGGGTCTGTCGCGGATCTGGAAAGATAGTCGTGCACCTGGAATATCCTCAAGCTTGTCTTCGGCGATCTCTTGGACAAGCTTCAGTCGACCCATGTCATCGCCAGTGGTCAGATCATTATTTGTGCCATCATCTGCGTCTGCCAT
>AT141_016462
ATGGCAGTTCTTCGATGCTTGGCCGCATTGACTTTGGCCGTTGGTGCCAATGCTCTCACGTATAACACTTTCGACGGCCCCGGTTTCCCAGCCTGTCAGAATGTTTCAGCTGTCCATGACGCAACTAGTGTCAAGGACATCCAAAACATCGTTCAAAATGCCATCAAGGCTGGCCAGAGAGTTCGTGCGTCTGGAAAAGCACATATGTGGTACGACACAATGTGTTCCGATGATCCGAACACTGTCATTGTGCGTGCAGAGCAGGTCAACAAGATCTATGATCTCGACCTTGACGCTGGCACTGTGATGATCGAGGCTGGTGTAACGTTCCTGGAACTTGCAGATTACTTGCACCAACGTGGCGCGTCTGCGGGATATACCCTCGTCAATTGGAACATCACTCTGGCCGGATGCGTAGCCATGGGCGCTCATCGGTCTTCTATTAGGGAGGACTCTATGGTCGCTGCTGGTGTTTTGGCTCTCGATATTATCGATGGCAATGGTGAGTTGCGACACCTGGAGCGTGACGATAGTGATGAGTGGCTTGCTGCCTCGACATCTCTTGGCCTTTTGGGTGTCATCGTCAGAATGAAGTTCAAGATCTATCCCGATTTCAAAGTCTACGCTGATCAGAAGACGCTCGAAGAGGCTGATGTTCTTGACGGGGACATCTATGGTATGATTTCGCCTTATGCCACAGCGAACCTATGGGTCAGTACTCACCTACCATTCCTTGACCGTAGCTAAATGATTGTAGTGGTGGCCGCACAAAAAGAATACCTTCGAGAAGAGGAGCTGCAGACTCCTGCTGCCCAAGCCAGAGATCTTGTACGGTATAATCAGCTTAAAAGAGCTCGGAGAAATTCCAAATGGATGATTCCTGCCATCGAACACCTTAAAGCTGAGGAACAGACCCAATGGACCCTGAAAGACGCGGAATCCGTGCAAGAACTTATGAAGCAGGGGAAACACGAGGAAGCTATAACACCACTTCTGAAACGGGATGCGTACAAGAAAACTCTAGAAAGACTCTGGAAACAGGTATCTCCTGCGCCACCAGCCTGGATACGGCATATCCTCGAAACTCGCCGAGAATGGGGGTTTGTCTACTATTTATCTAGAGAGGTTAATCAGAAACATGGCTCTGACTGGGAACCGCTATGGAGTCACATTCAATTAAGCTGGACGAACACCTATGGTGGGAGGGATATGGCAGATGCAACCTGGATGAGCATCCATTGCCAAGGTGAAGAAAACCGTCGGCAGGTGTTGGAACCGCTCCTAACTGAGGATTGGCCTACATATCGAGTTACCCCAGAACTGGCTGAAGATGACGATCTGAGAAAGCGAGTTTAATAAGGACCTTGGCATATACATATACTAATTACTCCACAGGCACTTCAAACAATATAAACAGGACAAAGAATATCTCCTCTCCCCCGGAATTCTACGAAATACTTTCATCGTGATTCCCATCGAATTGATTCCCGAATTGTCTGAGGACGGTGAGTTCACGGCGAACCATAATCTTGATCCTTATTGGGTTTGGGCATATGACGCAGACTGGGATAGTTCAGATGAAGAAACTGTCGTTAATGGGGAGACCTATCAAGGCCGTGTCAAGGTGGCAAAATGGTCAATCAGCTCATGGTTCTACGCTGCTCGATGGGAGGAAGTAAATCTTCGAGATATGTGGCTCAAGGCACAACAGCATCCGGAAAAGTTGTGGATTTGTTATATAAAGGAACTAGAAGAGTGGGATCACGAACCCTATGTTTAG
>AT141_016945
GGCGTTTTGGATATTCCTGATATCGTATGATTGAGTTTGATGGAAATCATGAGAGACCTGTCAGTCTTAACAGCTTTTTTAAATTAATGCTGTCACTTCGTCGAGCGATCGGCGGTCGGCGGTCGGCCCCACTTGAAGCAGCCGCAAGCGTAGGGTAACCAGAGGATTAGGACGGCATCGGAAATTCAGGTCAAATTGACAGCTTGGCCTGGGGGCAGATGGCCTTTATCGATTGGTCTTTATCTTATCTTATCGGCACCCGATAAGAATTCCCGCGGCTCCCAGGGTTCATGGACAGATTCAGCACGAGAAGTTACTCCAGAAATAATCATTGATATCATTAAACCCTTTTCGCCACAATTAACTAGCTTATGCCAAAGGCCGATACTCGATCGAGCCCTGGGGATGTCTGTCGCCGACAAAAATTGGTTCAGAGACGTTATTCGTGCCGATTTGGTTATATCGATGTTGTCGACAGCTGACAATGCCATGAAAGATAAGGCAAATGCATGAGAACAGACTGCAAGTGGTCAGTATGGTTGATTTGTTCCAAAAGCTCCTTGTGAACTTACAATGCTAAGCCACCAAGACCGACGCAAGTAGCAAAGACGTATCCGTAAAAACTCGTCACGTTCATGAGGCTGTCGGGGCACTTCTTGTTTTCACAGTAATCAGTGCCGTGGGCCCATAACACCGCTGTTTGCGCCGCGAGAACGGCAACTGATATGAGCCAGAATATAGTGAGAATGGTGTCAAGAATCGCGGCGACCAAGTAATTGAAGAGACGGTTGGAGAACATATGAGCAAAGGCCATCCATGTTGAGACCAGAAGTGATGCAGAGCTCTGTAAGCAAAGTCAGCAAGCCATTTCCAATGACGATCGGAACATTTTCTTACGTACGGTTATGATCAACAAGCAGTTCCCCGGAATAACCACGGCATTTATTGTGAAAGACGTGACGACGATGGTGATAATGTTTAGTACAGCTTGGAAGATGCGCAGAACCGTGAATCCGGTTGGGTATTGCGAAAGATCTGGGCGTCGGGAAGTCAT
>AT141_017315
ATGTCTCTCATTTCAAGCTCAGTAGGAGGCAGAGACCTCGTCGCACTCCCCGGATCTTCCGGCCCTGTCATGCAGTGTCACAGCGAGTCCAGTGGGGCGGAGCTGCACATGTAAGCCCCAAGGTGAAGATACGTCTGGCTTACGCCAACTATACGCTGGAATACGCCAGCTTAAGAGTACGGCTCAATAACTATTTCAAATTCTATTAACCTTCCCTAGAGATGGAGATGACGTAGCTTGGGGCTTATAATGATGTTGAACACCTATAAAACAAAAATATTCGCAATACGTTAGAACCTCGTCACTGAACAACGTGCTTCAGACTTCTCACCAAGATACTCGCAAATCCACCACGATGCATAGCGTCACTAGATTCCTGATTGGGCTTTCGGCCCTTTTGCCTGCACTGGCAACGCCTACAGGACATACCAAGAACTGTGTCCAGCTCCAAATTCCCGTGACAGCGTCAGCCAACAATACCCGTTACAACTCTGTAAAAGTCGAAAGCAACATCGACCTCGTAGACTTTTTCTGGGACACTTCGACCTGGTCACACGCCAACAGGAGTACAGAAGTCCTTCCTGTTCACGGGACTTATTCCATCAGTGCTAGGGATGGATTTAAAGCTGCATCATTACATAAAATGCGCTTTTTGCATTAATTATTTAAAGCAAGACGCGCTTTATATGCATTATTTCCTATTCTATATTAGGCTTAGCGTATTCCAAAACGGGCTTAGTGCATAGGATCAAGATAATCCTGATTCCGGCCTCCATTTCTCCACAGCCTTGGCCAGCTTCAGTCATGGGTAGTTATATGGGAATAAAAAGCGCGCTTTTTATTCCGAATAAAAAGCTGCTTCATTATAATAAAAAGCAGTTTAATGCACATGTGTATTAAACACGTGCCCATCCCTAATCAGTGCTCAACTCTGCATTCCCGCCAATGGCAAGAAGTCGCATGTTTTACAGATTGCGACCCATGGGCTTGGCTTTGACAAGAGGTACGTTTAGGACAGGTAAGGTATATCGAGTGCTAATGGTTTGTTATAGATACTGGGATCCTGAGCTCAAGCCTGAGGAATACTCCTATGTCGATGCTGCTCTTTCGAAAGGTTACTCCATCCTTACTTATGATCGTCTTGGAACCGGCAAGTCCACTAAAGCCGACGGGTATAGCGAGGTCCAGCTTGGGTTACAGGTCGCAATCCTGAAAGAACTCACTGTTCTTGCACGGGACGGAAAGCTTCTGGCATCATCCAAAATTCTGGGCAAGGGCCCTGAGAAGTCCTTTAACAGTTACAAGCCCAAGAAGGTCGTTCACGTAGGACACTCCCTTGGCTCCGCCACCACAAGTGGTCTCCTCTCTCTCCATGGCAATCTCAGCGATGGCGCTATCCTGACTGGCTTTCTTCCCAACAACCAGAGTGGCAAAGTCGGTGCTAATGCGTTCGGCTTTGAGTTTGCGCGACAGCACGATCCCAGGCGTTTTGGCGACCGTCCTGCTGGATATGCCGTCCAAGCTAGTTTGAGCAGCATCCAGCAAATCTTTCTCAAGAAAGGATCCTTTGAAGTCGAGGCGCTTGAGTATGCTGAGAAGATCAAGCAGACAGGTACAGTTGGGGAGCTGTCCTCTGCTCTTATTGGAAAGCCTGCTGCTGAGTTCAAGGGTCCCCTCCAGGTAAGTCATCTTCATCCAATGCGTTATGGATCCTGGGTTGATAAATCTACTAGTACTTCATCGGCGAGAACGACTACCCTTTCTGCGATGGTGATTGCAACAACACATATGATATGGAGACACTCAAGAGTCTCAATCCCGCAGCGTCTCATATCGGTGTACACTTGCAGCCCGGTACAGGCCATGGTCTCACTCTTTCGACTAATGCTACGGCGGGTTATGAGGTCATGCTTGCCTACTTGGGCTCTCAAGGTCTCTAG
>AT141_017591
ATGGGTGATCTAGCAACCCTTTAACAGGACCAAGTTTGATGAATGGCTCCAAGGATGATGCGCGAAGGTGTACTTCAGCATCAAGCTCGCATACGAGTTCACATACGAGTCCACATACGAGTTCACATACGAGTTCACAGATGAGTTCACAGATGAGTTCACAGATGAGTTCACAGATGAGTTCACAGATGAGTTCACAGATGAGTTCACAGATGAGTTCACAGATGAGTTCACAGATGAGTTCACAGATGAATCCATAATATTGCCTGAATCAGCTTAG
>AT141_017592
CTATGAAGGCTTTGCAATCCAGACAAGAGCACAGCCGTCTTGAAACGAGCCTCCACGGTCAGAACATTTCTTTTCGATTACTTCAAAATATTTGAGACATGCTATCTCATCGACTTCAAACTTATCGATATGACATGGTAGATGTACGTAGGCAAGCAAAGCTAAATCTTTCTGTTTCACATCGCTACTGCGATTCTTGGGTGTAAGTGGCTTTTCCTTGAATTTCCGACAGAACTCGTTGACTGCTGTCATCCTTGTCTTTTGGGGGGTGTTATCTAATAAAGTACGGTCCTTCGACGCCCAACAAGTCCATGGTTTCGCCGTAGGAGAGTGTGTCTCTGCCGATGTTGGGGTCGTAGGGTCGGCACTCTGGCTTGTGACATCGGTAGCTGCCTTACTACCAGCTGAACCAGTGGCCTTCTTTGAGCCTGTTTTTACTAGTGTCGGGGTATTGTTACGAGTGGTATCAGTGGCCTGCCCGGTTGGCTCACTGCCAGCTGAACCAGTGGCCTTCTTTGAGCCTGTTTTTACTAGTGTCGGGGTATTGTTACGAGTGGTATCAGTGGCCTGCCCGGTTGGCTCACTGCCAGCTGAACCAGTGGCCTTCTTTGAGCCTGTTTTTACTAGTGTCGGGGTATTGTTACGAGTGGTATCAGTTGCCTGCCCGGTTGGCTTAATATTAGTTTGGTCGGCGGTCTTGTGTGTGCCTGCAGTACTGGTTGTTGTATGATCAGGTGTTGTTTCAGACGCAGGTACAGGTGTATTAGTATTTTCTTTTGTTGAAGTAGATAGTGTTGACTGTTGGGATGGCATTGGGGTGTTTTGGGTTGTCTCCTCTCCGAGTAACAGCAGGGTTTTGGGGCAATTTCCAGACCATATAGCAGGTTTATTAATAGTCATCTCACTACTATATGGCACTGTGTACGTCCCACCTGTCCCTATCTTATCAGCGTCGATACCTTCATTTATAGTCTCGAATTCCTCTACGCTAACCTGAGGAATTGCAGGAATAAGGTCATTTATCACAGTCAT
>AT141_017622
ATGGTGGCCGCCAGGGACGGAAATCTTTCCTTTATGAAGCCAGAATGGCTCATTGACACCGACACCAAGAAGAAAAAGCTGAACGCAAAGGAATACGCCTGGACGGACTTGGAGAAACTAAGAGTGAGCCAGCTTAAAACCCAAAGGGCCAAGACAAAGACTGCCAAGAAAATTGCTGAGGCTGAAGCACGTGTCAAGGACGAACCTAAGGAAGATGGGGAAACTCTACTCAAGACCTCAGCTAAGCCCAAGACCGCTAAGCCCAAGGCCGCTGAGCCCAAGACCGCAGCCCAGTCCACGACTGCAGCTAAGACCAAGAAGACCTCAGCTAAGCCCAAGAAGACCGCACCTAAGCCCAAGGCCGCTGAGCCCAAGACCGCAGCCCAGTCCACGACTGCAGCTAAGCCCAAGCCTGCAGCTAAGTCCGAGACTAAGCCCAAGAAGACCCCAGCTAAGCCCAAGCCTGCAGCTAAGTCCGAGACTAAGCCCAAGAAGACCCCAGCTAAGCCCAAGCCTGCAGCTAAGTCCGAGACTAAAGCTAAGGCTAAGCCCAAGAAGACCCCAGCTGAGCCCAAGACCTCGGTTGAGCCGCTCACCGAATATGACGTCTGGGTCGATGACTCTGATCTCATCTACGATGCATATTTGACCCAGACTAGCTCAGTTACCAACCGTGACAGGGTCTATTGTATCCAAGTTAGGAAGGACCCTGAATCATCGACCTTTAAGACAAGGACTAAGTGGGGTGGTGTTGGCAAGACGCCTATGTATCAAGTCCTGGGAAATGGAGGTCATGAAGAGGCTGTCGAGATATTTAAGGAAAGGTTCAAGTCAAAGACAGGTCTCGATTGGGAAAATCGTTTGGCGGACCCCATTCCTGAAAACTACACCTATGACGGTGCGACAGATCATTCATAA
>AT141_017652
ATGCATATCCGGGCCCAACTGAACAAAAAAGAAGATGCTGAGATTCTTGATTGGCTCACGCCAGTTGACTACGGCCGGCAACAAAGCGACTACTTCGGGAACAGACAACAAGGAACTGGCCAATGGTTTCTGGAATCCGCAGAGTATCAAGAGTGGCTTGATGCGGACGGCAAGACACTGTTCTGTCCGGGCATCCCAGGGGCCGGGAAGACGATACTGTCGTCGATTGTAATTAACAATCTCCACACGCGATTGTCCGAAAACCCCAACATTGGGATTGCCTACATCTACTGCAACTTTCGCCAAGAGCAAGAGCAGAAAATTAATGATCTTTTGGCGAGTCTGGTCAGGCAACTTAGCCGGGGCTGGCATTCCCTGCCAGAGAGTGTTAACTCTCTTTATGGCAAGCATAAGAAGAATGCGACACGTCCATTAGTTGAGGAATTATCGGCAACCTTACAATATGTGATTGAGTTATATACAAAGGTATTCATTATTGTCGACGCTCTTGACGAATGCCAAGCTCTTGATGATTGTCGGGGCAAACTTTTGTCTGAAATCTTGAGATACCAGGACAGGTCTGCGGTGAACTTTTTCGCAACATCAAGGCCTATTCCCGACATCACCAAGATTTTTCAGCAGAATCTTTGCCTTGAAATTCGCGCGACTAAGGATGATGTCACCCTGTATCTCGAGAAACACATAGGAACGCTTCGGCCAGTCATCAAAACTAACTCGCGGCTTCAAGAACAGATCAAGATAGGCATATCAGACGCCGTGGACGGAATGTAGGAACCCAGTGAAAAGCGATACGTAAATGCTTGCTGACGAACGCACAGGTTTCTCCTGGCCCATATTTATCTTCACTTCTTCATGGACAAGGTAACGGAGAACGATGTTAGAAGCGCCTTGAAAGAGATCCAGAAGCAAAAGCAGGCATATGGAGGTAACAAGCACAAGTTACTATCGGGTGCCTATGATCATATAATGGAGAGAATCAGTAGACAAAAACTGGGCTTGCGAGAGCTCGCGATACAGGTTCTCTCGTGGATTACTTGCGTCAAGCGACAGCTTACGATAATAGAACTTCAGCATGCCCTAGCTACTAAACAAGGCAACCGAACGCTAGATGCTGGAGACATAGTACCTATTGAGGATATAGTCTCAGTATGTGCTGGATTAATCACAGTGGACCTCAAACGCGACAGCATTCGGCTCAATCACTATACTGCGCAACAATACCTTTTTGATAAAAGGAACGAATTACTACCTAACGCGGAGTTTAACATTATGACAACCTGCTTGACGTACTTGTCATTTGATGCCTTTGAAAGCGGTTTCTGTCGGACGGATGAAGAATTTGAAGAGCGGATGAGGTTGAACCCGTTCTATCACTATTCGGCATGTTACTGGGGCAGCCATGCTTATGACATCAAAACTTTGAGTCCAGCAGCCATTGATTTTCTCGGATCCACTGCAAGAGTAGAGGCATCGGTCCAAGCCCTGATGAATTCAAATCTTGCATGGACGCTATGGAGACTAGGGTATAGTCAAGAGGTTCCAAGACAACTGTCTGGGCTGCATTTGACGGCTTTTTTTGGACTCGGAGACGGCGTACATGTCTTTGGGTCTAGCTGCTGTACCTTGAACGCGAGGGATAGTGATGGTAGGACTGCGTTGTCCTATGCAGCAGAGAGAGGGCACGAGAGAGTCGTCAAACTGTTTCTCGACAAAGTTGACCTCGATATTGATTCTAACGATAAGTGTGATCGAACGCCGCTGTGGTGGGCCACCACGCGAGGGCATGAGGCGATCGTCAAGCTACTTCTTGATACGGGAAAAGTCGATGTTGATGCTCAAGATCGAAAAGTTCGGTCACCGCTCCGATGCGCCGTTGAGCATGGTCACGAAGCTATTATCAAATTACTTCACGATGAGGGAAAATGTGACCCGAATATTCAAGATGAATTTGGCCAAACAGCACTCTGTTGGGCTGCCGAACGAGGCCAGGAAGCCATGGTCAAACTGCTCCTCAATATGAGTGACGTAGATGTCGATTATGAAGATGATTTTGGTCGAACACCGCTGTGGTTGGCTGTCGAGAAAGGACACAATGCTATCGTCGAGATGCTTCTGGATGCAGGACAAGCCGACGTTAATACCACAGCCACTGATAGTGGCCAAACAATATTCTCGTGGGCCTCCATGCATGGACATGAGTTTATTGTTAAGATGCTGCTTCGTACGGGAAAGGTCGGTGTCGATACTAGAGATGCTCACTATAGCCGCACGCCGCTCTCGTGGGCTGCCATGCGTGGGCACAAGGCTATCGTAGAACTTCTTCTCAGTCTCAGAGGGGTTGACGCCGATGCTCAGGATTCTACTAATCGAACCCCGCTATCGCTGGCTGCTGAACAAGGGCATAAGGCTATCGTGCATCTGCTTCTCAATACTGGAAAAGTCAACGTGGAGGCTAGAGATAGTCTTTTTGGCCGGACGCCACTTGATATGGCCATCGAGCAAAAACACGAGGCCATTATCGACATGCTTCGTAATTGCCGAGGGGCAACTGGCGGCCCAGCAGGCTCGTATTGGAACATCTCTAAAAGGTCTTTCTAG
>AT141_017653
CTATTCCTGCGTCTCACGGTGAGTCCATCGGATAACCGCCGGGTTCATAGATCCAGAGAACATTGACTGCAAGTACTTATTAGGAAATGAACATCATGGCATGGGTAACTTACTGAGTAATCGGGAGCTGATAGAGGTGCCTTGGGACCAGGCTGCTCAATGTGAAGCAATATCACAAACGTTGCAATAATAGCACCCAGCTGCGCATACGCATAGTTCTCTCCAACACAGCGATGTCTTCCTGCTCCAAAGGGTAGATATTGGCTGCTAACAGACTTATTCATCATTCCAAAGCCATAATCAATAGTCTCCCCATTATCCTTTGAGCCTTCAAGCGACTCGAGCTTATCCCAACGGTGAGGATCCCATTCCAT
>AT141_017654
TCACAACATCTCCTGCCAGTGATATTGATCTCTAATCCACTCCACAACGAACGATGATGGAGGTTTAGCCGGTTCCTCATCGAGCTCCTCCGTTACTCCATCCATGCTGTCGACGCCTTCCCAGTCGCGCAGCCAGCTCAGTTGCTCACGCTTTCCCGGCAGATCAGCATTCGCCCAATCACGACTACCTACGGTGTCCTCTACCAGAAAAGACATCATCCTGAGAGTAGACTCTTTCGACGGTCGGACATTAATAGCTTGGCCATTTCTCTCTGGGCAATCGATAGACGAGATACCTATTTCCAAGTTGTCTGGCACGTTCCACACGTTTCGCCCAGTACGCACTCGAAACCCCTTGTCGGAGATTGGTTGCTTTTTATCAAGGTACCACGTGAATGAGTGATACTTGCGACTATACTTGGTTTCGAGTTGTGGCCAAAGCTCGAGTTCAACCCGCCTCTTCTGTATGTATCCAAATGGTCGCCATGATAGATTTGAGCCAGCCGAATCCTGAAGTTTAAGATCGAAGCGGCATCGAAGTAGGTCAGCTCTAGACACCAAATCATCCAGCTCTGCATAAAGAGAATCCTTATCGAGATCCAAGAATGACTGTTTGGATCCGGTCCAGGCAGACACCATCGGATCTGGTGGCGATAGCGATCCGGATGCGTATTTCTCTTCCATTTTCACTGCGTATCGTCGAATCCAGTCAAGGATAGCCAGGTCGCCAAGCAAGAAGAGAGCCACCCACCAAATAGCAATCCGAGGTCGGCGGGAAAGAAAGACCTTTACTAAGACCTCGACTCGTTTCTGCTTAATCGCTGGCTCTAGCGTATCTAAGACAGATGCGAGCCACGGGCTGACCAGATTGCAATCAACATCTGGTTGCCATAAGATGCTCCATAGAATAGATCCAATCGAAGGAGGATGGATGCTGAGAGTCATGAAATATCGCATGTCATTGAGATACCCCCGAATGTTCTGCTCATGGGAACTGTGGAATGTACCCTTCCTCTGTGGCCTGGTGAAATGTGGAGGAGGTAGCCGGGGTTGAAGCTTCGTGAAGTTATAAAAAGGGAGCATAAGTGTGGCCAAGAACGACGCCCTGTAGGGCGGCATCGGTTCTAAGCTAGTGTCATCGGTCACCTTAGCTCCAAGATCGAATAGTCGGTATAGTTCGATGAGAAGTTCCGTAGCCTCAGAGGAGTTCGGGGGCAAACGGATTTCTAAAGCTGGGCTTGAAGCTTTGATGCAAAGTTTGACGTCTGTTGTGAAAGAAGTTGTCCATGGCGGTAGTCGTCCTTTATCTTTGGCTCGCCAACCTATATTGGGACTGAGGATTGCGCAAAGCCACCTGATGAGCGAGGGCGACGCGCCTTCGAGATCGAGATAGACCACATGCTCGCTTTGGCGCTGAGACTCATCGGGCCATAGACGATCCATGTTGTATTGCACCTGCCGACCTTGCATCTCAAGAAGTCGAACCGAAAGGATGTATGACCAGCACATGACTAGTATAGCAAGGCTGCTGGTTGTCTCTGAACCAACACCCAGGGAGTATGATGCTGCATCTGAGGAGATATTGCAGCGGATTGGATCTTGGGTTTGCAATCGAAACACAACTCGGCGACCGTGAATACGAGCTACATTGCTGTGAGGATCATGGTCTTCGCATGAACTACCTGCAACGTCGAGGGGCAGTTCCCAGCATGGCCTGCCGTATAGCCAATCGCGGCGAGGCAGCTGCTCTGGCATGCTCGGGACGTCTGATAGAGTGATATATGGATCCAGTGCATCTGCTGGCCAGAGACCTGAGGGTATTTTGTTCGCCTGGTTTAAGAATTTTTCCCACGTCGCCTTTCCGTCACAGAAGGTACGATGAACATCGGTAGGGCTTGGTATCAGCGTATCGTCTTTGTCTTTGTTGAGAGGCCAGTCTTGGCTTGAAGAATTGCACGATCGGTCGCTCGAGGAGATAGAAGTTGACATTGTAGATCCAAACCAGGTCGATTGAGAGTCGTTATTCGCCATGATTGGCTGGCCTTTTCTTCTCTTAGCGACGTTGGCTTCTGGCACGTTTCGACCGAGAAACTGGTGGTTGAGTGGTGTTTGGGGGAGCCACGGTGATATTTCACAATCTGGGCGTGCACCAACAT
>AT141_017655
TCATTTCTTCGCACGTTTGATCTCCTTCGTAAAAAACGTGCAGCCGTAGGTCTTACTCTGAAAAATGTAACCGCCCTCCGCTTCCTTCCAGCTTTTCTTCAGCGCCTTCACTATTTCACCGTCGGCCTTTCGCTTGAAAATTACATTGCCCTTGCTATCGAATCGGGCAGAGCCGAGTACATAGTCCGTAGAACCTGACCTCTCAACTTGATAGGAACTGCTATCCCCAATAGTAAGCCCTGCCATTGCGGACGCCACAGAGTTTGCTTCAAGCTGTTCTTCGTTCCATTGAAGAGGGTCGATGGATTCCTCAGACAGCGTGCGTCCATGGGAGGTGGGCTGAGGCGTTTGCGCGACTTGTTTACCCAGTGAGCTTTCGCTCTGTTCTGCATAGGCGCCTTGGCTGTTGGGCACATCCAAAGTCCACGTGAAGTACGAAAGGCCTGTGTTGTCATTCATTTGCCAGGCCTCAAGTTTCACTCCCTGATAATCAATACGCGTCTGCCGCCAATGATCTCTAACGGTCGTTATCAACTCTCCGTCATGGCCGTAAAACTGTAAGTAGTGTCCGTTATTCGTAACGTCCACGTAGGTCGGGTTGCCAGTTGACGTGCTGCTGGCTTTAGGGGACGAGTGGCTGGCGAATGTCTCGTCCTCGTCCTCGAGTGGAGACTCGTACAGGGGATGACTTGACGCATACTCAGTCGGAACGAGAGGTTCCGCTTGTTTAGCTGTGCTCGGATAGTACCTCGGGCCACAGCCACACGGAACATCACATAGCTTCCAGCCAACACCCTCGTTGTGTACACCAGCCTGGCAGACGAGGATGCGCTTCTTGCATTTCGTGCACTTGGAAGAGCTTGCCTTTGTGTGTACATTCATAAGATGGCCGCAAAACTTGCAGAAGCCGTCTTCTCCAGAATTTGTGCTCAT
>AT141_017656
ATGAACGAGACTTGGTCTGCCCTGATCCTGGCTGCGAGTATTCTACGAGCGAATACCAGGACCTACAAAGACACTACAGGACGCGTAAGGCTGCCCTGGCTCGGTTACGACGCTGGCCTAATGTCTGCAGATGTCCAGTGCCAGGAGAACTGTCCTTTCTGCCTCAAGCATCTGGGACGAGTATCACAATTTGCTCGACACCCTGACGAGTGCGCTGCCCGTAAGAGAAAAGGGCTGCGCATACCAGAGACAATATTCAAGCGGCAGAAGACCCTCTCTAAACAAGCTTACGACGAACTACGAACCCTTCGAGGCACCGATCCATTAAATCAAGCCCGAACTAATGCCACGAAAGGTACGGACATATCCTATTCCCTTTCCTCCCCGTACCTTCTTCATGCACATCGCACTCTAACCTTCGATAAAATCTCTAGATATTCATTCAGCTGGCACAAACTGTGTTGCGCCGCCATTGAAGAACCATTCGTCAACTATGCTTTCATCTTCACAACCCTTGATGCAGACGTCGGCATGCGAAACCGATTCTAGCGCAGAAGAACGCGACTTCGATCATACATCCTTACCTGCATCTCGACCAGCACCATTTTTTCGCGATGGTGACGCTATGAGCGAAGACGGTCTGAACCAGATAGCTTCTTACTGCACTGAACAATCGGCTGCGATGGGAATAACTCCCCTCTTTTTGGCGAACAAGTCGATAAATGCAACTCGCCAGCGTGCCCCAACCCTCAATAATTCTCTCATCGATGCAGGGCCACCCTTCCTTGGTAACCGGCCGCCAATACAAGCAGGACCTGCCTGCCTATCAGGGCTATACCCAGTTGATGCACCACGTCAACGAGCCCCAACCCTGAACAACTCCCTGATTGACGGAGCATCAATCTATTTTGCAGACCAATGTCAATTTGAAGAGGATTCAGCTCTTTTTCTGGGTTTAACCAGGATCAGCAGTGGAATACAGCGAGCTCCCACGCTCAGTAACTCCCTTATGGATGGGACATCAGGGGGTCTTGCTCACCAGCCCACCGAGATGTCTCGAGGGGAGATATCCACCATTGATTTTGGTTTCATACTTGATGGTGGTACTATCGTCCCATCGTCGGACCAGAGCCAGCTAAACTCTGCTCAGCAACGCTGTGATTTGACACAATCTACAATAACGCACACTGCCTTCACTGGTGACGATGTCGTGACAGGCCATCTCTCCAGTCGCCATATACCATCGCTTACAGATGCCACGCCTTATCAGTCTTGTTTGCTTACAAGCAATGACGCCGAAAACCAGGGCGCGGTTTCATCGGTCGATGGTGTCTGTAACTACTCTGAATCGGTCTTCTGA
>AT141_017659
ATGGGAGTACAACGAAGTGCCAGAATTCGAAATATTGCGTTAGGCCATACACCAAGGAATGCACCTGCCGTTCCATCAACCGGGAAGCGCAAAGTCTCATGGGATGAGGAAGAGCAACCAAAGACTAACGCGAACACCTACAGCACGAGTATTTCAGTTGCATCAGATGAGGCTCTGAAGGACAAATTTTCAATCTTTCCTGCAGAAATCCTACAACTTATTCTAGAAAGTGTAAGTACTTATCCTACCATGTGCCCCAGTCACGCTTATAAAGGCTCAGGTTGACGACAAACCAAGTATGGCCAAAATGGCCTGCACTTCCAAGAGCTACTACTCCCTCGTCTTACCCATCCTGCACAAACGTATCTCCGTCTCTGCAAACAACTGGAGGCATACTCACAATGTCATCCGCCGCCTTGTGCCTTATTTAAGCTTAGCTCAAAAAAGGCAGCTTAAGAAAGAAACCACGTACAAGGACCAGCAGGACAAGTTTTCAAACAGTCTTGACCCCGACACCGTGCCACCATGGGCCAATAATGTCCGCCAGATGATTATCGGGTCCATCAATCCAGGTAAAAAAAAAAGGGAGACTATTATGAGGTATTTGGAAGAGGTTATGAAGAACTTGTATGATTTGAAGGTCTTCATGGGGCATGAGTTGACAGAATCCATGTCGAAGAGCCTCGCGGCACAGAAAAATCTCGAAGCTTTGAGCATAGACAATGGTTTTAAAGAGGATGCCTTTGAATCACTCGCTAAAATCAGCAACCTCCAACACCTTCGCGTCAGTTGCTCCGGCGTGGTCAACCACGAAAAAGTCCTCTCATCGATGCTTCTCAACTCGTTAAAAACCCTTAAGAGTGTAAAGATCTCAGCCAGCTGGTATTGGTCTGGATTTATGGACAATTGGGAAGAAGATATTAAAGCTTGGCACCCCAAGACCTGGGAGCGAACACCGCCTTTTACCTCTTTGAGATCATTGTCTTTATCACAAATAACCTTTAACAGCAAACTCATACAGAATCTTAGTCAAGCCGTTGACTTTTTGAAGCTTACCGAGCTCGAAATTACCGGTTTCGGAGATCGATACAAGGATATCGGCGTGAACGACAGCAACGGACACTTGGAATTCTTTAAACATCTCGAGGATCTATTTCAAAAGACTGATAAGGCGGATATCCACTTACGAAATCTGTCATTGCAGTTAAGCGGATATTGGGATAAAGAGAGGCGTGCGACAGAAGAGGACCTGAAGGACATATACCGATTCATGTCTTCGTTTGATACATTGACCGGCCTGGAAATTCACGATTACAACACGTATCTGAGCAATGTGGAGTCAAATCCTGGACTATTAATGCCACTGCAGCAGTCTATCCTGAACCACAAAGGGTTAGAGAAACTGCACTTCCACCACAAAGATGCCTTCAGTGGCCACGAACTTCCTTGTTTCACAGCTGCTTCAGTCAAGGTCCTTGTCGAGAGTCTACCCAAACTTCGTGTCTTGGAATTCGCACCTTCAGGGGACAACAAGGTGGCCGAAAACCCCCCCTTCTTGCTGTTGATATACTGAAACGCCACAGGATGAAATGCTTCAAGCTCTCTCACGGGCAACGAACTTGACTAGACTGATCTTTAATCATAAACAAACTCTATATCCTAGATCAGACTTCCCCGAGGATCACCATACTATGGTTGTAAAAGGCCTCCTTGAGGGTTTTTTGGAGTATGCTTCTTGTACTGGGGAATTTATCTGGGAGAAGCACTACAAACTGAGCAAATTCAAGATCGGTTCAGATGCATATGTTATTGGGTCAAATTTGAAGCACAGGAAAGACTGGTTTAAGATTCGCCCTGTAAAGGTCACGAAAGGGGGTCGCGCAGTGATGTTCCAGGATCTGCGTAGAGGCAAACGGCCTTCGCAGGACAATTCTTATTATGTCCCTGACTCGGAATGGATGAACAAGGTGACGAAGCCAGACCAGAGAGCACAATTTAGTTAA
>AT141_017660
TCACGACGAGGTTTTCCGGGTCAAAGTTGAGGCATAAGCCATACGAGCAAGCTGTAAAATGTGCGCAGCCATCTTCTTGTAGTAAGACTTTTGCATGGGATCCGCGATAATCAAGTGCCCAAAAATCCCGAAAAGTGAGATCTGTGAGACTAGAAGGAGAATATATATCGAGGAGGCGGCGCGGAAATGTGTACATGGGAATAGAGATTTGCTCGCAGCTGAAGCAAGTTGAATTAATCCCGAGCTGGCGACATCCACCATGGCAAAAACAATATCGTCTGAAGCAGAGACATCGGAGCTCGGCTGCCGTTTCTCCGAGGCCTGCAGAGCAAACCAATGCATGTTTGTTTTTGCCAACAACCTCGCCCCGCCTCTTTCGCCACGCGTCTCACTCGTCTTATCGCGTCGAAGGGTCGCGCTTCCATCTTCGAAGCCTTCCTCCAT
>AT141_017705
ATGCCCGACATCGAATCATGCATCGAAGTGGCAATGCCCGACATCGAATCATGCATCGAAGTGGCAATGCCCGACACCAAACCATGTATCGAAGTGGCAATGCCCGACACCAAACCATGTATCGAAGTGGCAATGCCCGACACCGAATCATGCATCGAAGTGGCAATGCCCGACACCGAGTCATGCATCGAAGTGGCAATGCCCGACACCAAACCATCTATCGAAGTGGGCTGCCCGACCATTAAAAAACGTCGGGTTGGACATGAACCCACATCAAAACAACTACAGCGACGACAGAATAACAACGGAAGCAAATCAAAGCCGGATACCAAGAAGGGAGAAGGCGATTCGGAAATGCCTGATGGGGAGAACCATCAAGATAATCTCAATATAGAAGAAGAACAAGGCGATTTCACTTTTCAACCACCCACTTGTTAG
>AT141_017739
TTACGGTTTCCTCTTGGCCATTTTCATACCTCTCTCTCTACAGAAGAAGAGGAAGCGACGCATTGTACGTGCTCGTGGGAAAGACGCCATGACGTTGCCTCGAGGTTTGCCATCCGCAGCAAGCTCTCCAGCATCCTTTTTCATAATGATGTGAACGCGAAGTGCTTCGATACTCCATTCCATCTCCTCAATCTCTGCGAGGTTGACATGGAAATCGATCTCGTCCCTAAACAAACCCCATTTCGTGGGTTTCACGTCTTTGAGTACTTGGTGTTGGAAACATTGTATATGTCCTACCCAGGTCCAATACTGTGTGATATCGATATGGCTGGTATACAACCGAGTCTTGGCTACAGCAAGCCGCCAATCGTACTTGGTGATGCTGCCTCCACTACATGAGTCTGTGTCGGACCAACCCTCATAGTGGAATTCGTCATGTACGGGGCTTCCATGCGCAGGCGGCATATATTTCGGCTTCTTGTTGAGGTGGGTGCTAAATGCTGGCTGAGGGCCAGGGGCGGAGACAGGTGCTGGTGCTGGCGCTACGATTTGATAACTTGATGGTACCTGGTTAGGAAGAGGAGAGTGGTTGATGAATGAATACTCCCGGGGCGTAGGAGGAACAGAGTGCATAGACTTCCGCTTTTGGAGAGGTTTGGGTGTATTGCTAGGGCTGCCGTGACTCAAGCGAGCATTCGGGGGTTCTGGAGGGCGTCCAATATTCTTAAAGCCATTTTTGGAACGAAGACTGGCGAGCTTCGTGTCATTATAGAAGTATTCAAGTGTTCGTGGCAGATTGAATTCGTGACCCTGCGTTTGAATTAGTTCGTGAAGTCGCTGTCGCATCCAGTCAACCGGCGATACATCAATATTGAACTTTTCAAGCTCCGATATTGTCTCTGCCAATCGAAATAGCGCGTTGTATGAAGTAATACCACCCTTGCCGGCCTCTATGTATTTTTTACCTAGTAATTGATAAGGGCTGATGGGACCCGTCTCGTGGAATTCGAGGATTTTGACACCACGGTTGACCTGTCTGCCAGTTTTATACTTTGAAGAACCACCCTTATCCTGCTTGGAACCTGCTTCAATGGCAGCCTGGTGTTTCTCACGCCAT
>AT141_017758
TCAAACGCCAAAGTGAACATAGGGAACCCACAACGGTCGCCTTGCCTCCGACCCCTGGCTCAATTCACCGTCCCTGCCCGCTTCCGACGGCCATGGCTCTCCGCGTCCGGCATCTTCACTATCCACCCACTGATCTCGGGCCATTCTCATCGCTCGGTGAAGGCCCCGGCTCACGTACTCATCCCTTATCCCTTTATCCCGCAGGAACTCATATATCATTCTCGCCATGTCCACACATAACCCGTCATCGACGCTCCAAAGCGTGCCCACCACGTGACGGAACCCTGCCAGCTGGCAAGCATTCGCCAGATGGATAGTCTCATCAACAGACCCCTCGTCCAGGATCTGACCAGTCCCACATGCCGAGAGGTAGGCGAGGAATGGCCGCTGCGAGGTAAGGTTGGTCTCCAGGAGGCTTGCCACCGTGAATGGCTCCCGCTCCCAGTCATCGAGGAGTAGCTGGCTCTGCAGCGGTTCTGTCGGATGCGTGCTGCCGTGGCCGGCAAAGTGGAATATCCTGCAGGCCTCCAACGCCGACGAGACGTCAGCCTTATATGGTCGAGGCCGGTCATGCGGCAACCCCATCGACTCGCAAACAGCCACGATCGCATCAACCTCGTCACTCGCATGGCTGAGCGGTTCTTGTTTTGGCGTGTTCTGCATGGCAACGACAACAGCATTTTGGGACTCTGCGGCTGCTGGTAGCGTTTGATGTGGCCGTCGCCGACTATGTATGATCGCCTTGACGGACGAGGCGTAGGATGAGACGACCCGATCGATGGTCGTCTCGGCGGTGCGCTTTAGATGGTATCCAGCTGCATGGAGTGGAAACCGGGTCAGTATGCCGGTGGGGACCCACCACACGTGTGGCCACTGACTGCTATCCGCTGGAGGCCCCGTAAAGCCCAAAGCATCAAGAACGGGACAGGCGATGGCATCCCATAACCAACTAAGAGTCTCAAGGCTTTCAATTTCCTGGATATGGTCAATCAATGCGCTTCGGGAGAGGTGTGGCAGCTCTAGTAACCGGATACCGGACTGCTTAATGAGTAAGGCATCGCAGCGATACGAGCTCACATTTAGGACGATTATCGGGCCGGGCTGTGCAGCCTCCCGCATATCGGCTTCCGTTGCGGCGAGCAGGAATCGCTCAAAACCGGACTTGGAACGGATTACCTCAAGGAGAGCGGCAAGCTGGGGTCCAGCCTCGCGGCGCCGGTCGCCTTCCGCCTCCACGGCCGCAGTAGGGCGCTCGACTGTAGCAAGGGAGTCCACCGGCGCCGGCGCATCTAGCCGTTCTCGCAGGTCGATGAAAGACCATGCCAGGTCGGGGTGGGCGCGTTCGAGAGCGGCGATATCAGATTGCTCGAAGAGAGCTCCCGCGATGACACCACGACCAGTCTCAAGCAGTCCAATAGCAGCAACAGGTCCACTGTTATCATGAAGGGCAATGGCTGCCGCATCCGACGATAGACCGACAGCGGCAGAGAGGAGGTGCGTTTTGTCTGAGTTCTGCAGCGAACGGGGCGTCAACAAGGGAATCAAGTCGATGGTTGTTTTGGCAATGGCGTATGCTTGTTGATCTTGAAGTATGCCTGAAGACGACAGAAGACGTCGGCCGGCTGCGACACGCACACTCACAGGAGCGGCGGGGTGATGCAAGGCAGTGACGAAGCATTGCTTCGCTCCTTCGAGGTCTACTATCGCTGCGGTTCGTGAGTATCTGTCGCCTAGACGACCTCCAAGGTTATTTAACCATTTAGCCCGGTCTGGATGATCAAGAGGGGTGGCATCAATGGCCTTCTGTATCACCTGAATGGCTTCCTCGAGGTCTGTTACTGCTCCATTACGTGAGAATCTGTCGCCTAAGCGATTTCCGAGGCTGTTTAAGAACACTGCCCGATTCGGATGATCTGTAGGAATAATATCGATGGTTTCTCGCCCGATTTGGATCGCTTCCACGAGGTCTTTCATCTCTCCAGTTCGTAAGAATCTACTAGCTAGATCACTTCCAAGGTTGCTTAAGAACACTGCCCGATTCGGATGGTCTGTAGGAATAATATCGATGGTTTCTCGTCCGATTTGGATCGCTTCCACGAGGTCTTTCATCTCTCCAGTTCGTAAGAATCTACTGGCTAGATCACTTCCCAGGTTGCTTAAGAACACTGCCCGATTCGGATGATGTGCAGGAGTAACATCGATGGCTTCTCGTCCGATTTGTATGGCTTCCTCAAGGTGTGCCATCACTCCCGTGCGTAAATATCTTTCGCGCAGGGAAACTGAGAGGTCGTTCAAGATCATAACCCGGTTCGGATGATCTGTAGGAGTAACATCGATGGCTTCTCGTCCGATTTGTATGGCTTCCTCAAGGTGTGCCATCACTCCCGTGCGTAAATATCTGTCGCGCAGGGAAACTGAGAGGTTGTTCAAGATCATAGCCCGATTTGGATGATCTGTAGGAATAATATCGATGGTTTCTCGTCGGCTTTGGATCGCTTCCTCGAGGTCTTTCATCTCTCCACTCTGAGAGTCCTCCTCGGCGTCGTCGGGCCATGGTAAGGAGTGCAAAGCAAACTCACGAAGATGCTGACCGACATGTTCTTCAACATTCTCTGCTGTGTCCGAGCAGAATGGGCAGTGCTCGAGGGTTGGGGTGATTGGTTGCGCGCTGATTTCGACAATGAAAGGAAGTTGGCCATCCGGGAAGCTACCAGGGTGGGCAGTCTTCAT
>AT141_017870
TTATCTACGCCACGTCTTTGATCGAATAATTTGCTGACCGCAAGTACATGGACGATTATCGCCAGATGCCTGCGCTTCATTGGAAGGTGATGGCGGCGCATGAGTCTTTCCAGATTCTGGCAGTGCTGGAGCCGCTATATCAGTATACTCAGACGATTGTGTCGTTTGCGCAGCCCCCGACCCAGCTGCATGGGACCCTGTCAGTGGCAAAGTTGTCTCATTTGGCATATCGCCATTGGTAGTACTAGTGGCACTATCAGTATCAGAGGATCCGCTTCTGCCGCTGCCCGTAGGATCAGGCTTATCTGCGTCAGTTTCTGGTATCTTCGTATCGGATAGCTCTTTAGTTGGTGTCTGGTTGGTTGGTGTCTGGTTGGTTGGTGCTTGGTTGGCTGGTGTCTCCATGGCTGCCCGAGTGGGCGCAGTTCCAATAGGAGCGGCACCCTTTGGAGTTGGCGTACTCACAGTGGTAGGCTTGCTGGATGCACTGGCATATTTCTCTGAAGTAAGGGTTGGATTGACTGGGCAATCCTGGGTTATAGCGTACTCTGTCGCGGAAGCCTCACGGGCGTCGTCCGGCGGTCTAGTCTCAACAGAAATCATCTGGCAGTATTCAGCCTCCCTGCCTTCACAAAAAAATCGAATACTACCAGACCCTGGAGGCGCGTTTATAGGTATTGTTATATTCATTAACGGGAAGCCATAGCAGAGGGCGTCGCCATGCTCAATTGTTAGGTTTTGACGTGTGTCCTGGCCAGAAAATAAGATACTGGCCTTCTGGCAACTCACACCCATATTTGGTGCCAGGTATTGATTCCAGGTTCCTGGATAGAGTACCGGGCCAGCATCATCACACTCAGGGGAAAAGTTCTGGCCTGATGCAAGCCGAGCGAGCATTAATGAATAGTATAGTGGAGTTTCAACCTTCAT
>AT141_017905
TTAGACTGCAATGCAGAAGTCAAAGACGGCCTCGTCAAGTGCCTCTTTATCGGGGTCGTCTTCTTCTCCCTCTTCTCCCACTTCTCTACCCTCAGCGCTCCCTCCGTCGCTATCACCTTCGCTGCTGACCTTTAAGACCTGTTGCTGCCCCTGCTTCTTCTGCTTGTCCACAACAGTATCAAGTCGCTGGACAATATCGGCCAGAGAATTCCACTGTTCTTCGGTAAATCGGATACCGTGCTCTGCCTTAGCTCCATCGCGCCCAAGCGGCTGGATCCGGACACAATAGCACAAGTACCGCTGCCAGCACGCACTGTACCTATCCATCGTATCTGACTGCTGCTTTCGGCCGAACGGGGCCGATACTGGCTTAGTTGGGTCGATGCTGCTGAGCCACTCGAGCGTTTCGTCCGGCACCCTATCCAGCCTCTCCATGCAACGGCCAAGCTCACGCCGGAAGCTCTCGGTCAACGCGCGTAGCCTCCGGTTCGCTTCACGGCGCTCGCGGGGCCACATCCGCTGCTCAACGGCGGCGGAAGCCGGTGATAGCCCTGCCTGGTACAGCATCGGTTTGTCCCTCTGCTGCAAGTGCGCCGACCATTTCATAAATTGCACCCATCTCGACTCGGTGTCGACTCCGCCCGGTGCCTCTACCTGACGTTGCCGTTCAATCTCCGCCTTCTTCAAATCCTTCTCACACGCCCGGACGGTCTGCAGTAGTAGAGTATCCCCAGCTACAGCATCGTCAACGTGTTCAGTGGCCGGACTGCTGTCGGCATCGGCATCGGCGCCCCGCGCTGGGTTAACGATCCAGTACCTTGCATGCGGGGCTTTGCGCAGTGACTGAAGCAT
>AT141_017908
CTAGCGAATAAACCAATTGTAACGATCTGGCCAGTAAAAACCCGCTCTTCTCCACAGATCAAGCAGAAACCCGAGACGGGGCTCTGAAGAAGGATCGGGCAATCCAAGTCCAGACACGTCTTCCCGACCAATGCGTAGAATAATCTCAATCACTTCAGCGTGCCCATCTGCGCTGCTCGATTGCTCATAGAGTGGTATGACTGCAGCATAGTCGTCTGGGGCAGTGTGTTTGTAGCCCACTGCATCTTCCGTAATACTTTCAATTATCGTTAGGCCTCCGTCGATAAGACCATCCTTGAGGTCCCCAAACATCTGATAACGTGCCCAAATCGCATCGCCTAACCTATTCTCGAAGATAGCGTTGACATATTCGTCGGCCCAACGTTTGTCCAATTGCGCATTCTCCAGCGAGGGGTGGAGATTGAGTATGTGATCTATGGGAATGTCAAGGAACAGTTGTTCGACAATGCCCACTGGCTCTCCCTCCATAGGCGGGAATAAAAACTGGCATATGCCTTGACACGCCAT
>AT141_017911
TTACTCGATCATTCGAGATAGACGTCTAGCGTGCACGGACCAGAACATGTGCATTGCGTCGCATTGTTCGCAGCAATCATTGTAGTAGGGTTCGTGCTCTCGGGCAAGCATGTCCACGAAAGGACGGATATACACAAGATATGTATATAATAACTGTCCGACCTGAAAGGGAAAGAATCGGGCAACGATGAACTCTCTGTTTGTTGAACGCTTTGCCTTGTGACTGCGAGTGACATAGATCATGAAGCCATTGTATACGTAGAAACTTCGCTCAGCAGTTCCATGATTGCGAACCCGGACTTCCAGTAAGTCTGGTGAGCGAGGCTGACCACCGCATGTCATGAGCATAAGATCGGCTAAGATCTCGCGCAATGCTTCTTCCTTTTTCAAAAATGCAAGGATAGCACCGCGATGCCATTTTCCTTTGCGCGAGAGTGGGCTTGCTTGACTGGTGCAAGCTTTCAACGATAGCTCCAAATAGGCTTCTGTCAGATCGTTCTTCGGATGACTAACGAATGAGAATCCGTGTGTCGTATTCGAGATGTCGTCTTTCACGGAAGAAAGGTCACAGGGAGGTTTCCATCCATACATCAATTGCCCAGAAAGAGTTTCCGCACGCTCTAAAAGCGTCATTGGGAGACGTCGGAACTGTTCCAAATTGACCGAGATTTCGTCTTTGTATGACACAGTCTGGCTATCATCGCTCCATCTGAGAAGGAACGCGGGCGTCTCTGAGCCAGCTATTGCCCTTCCGTATGCGAGGAGCGAGAAGAGTTCTTCGAATGGCGACTGTGATCCGAGAACTAGGTATTCCAGCCTTGTTTTCTGTAGCAGTGGAACCTGGCCTGTCCGAGGACGTCGTGTGATTCCAAGGGTAGCATAACCTCGTGCTGGTAAGGCATACTCAAGGAACAGAAGTCGTTGAATGTATATCAATGCCGCAAGGTTAGACGTATACGACCTGGCCGGGAGAAAGCTGTTGAGATCGGCTGTGAATCCAAGAATCCCACTAAAATATACCAACAGGGTCGACGCCGGTCGCCCATCTATGACTTCTTCGGTACTGAACTCCATAATCAGTCCGAATAGCAGTTCCAACACTTCTTCGACCAATGGTGATGTCATCCCATCCGATTCTCCTAGCGTACAAGTCTCCACTTTGTGATCGTCAATGTCGTCTTGCTCAAGTGTTTCGTCATCTTCGTATTCACTATTTCCATCATCCATGTCGTCGTTTTCCGAGCCCTCAAACCCCAATGTGGCATCACTTTCATATCCACTCGAGATTTTGTCGTCATTGTGCCTTTCTTCATCATTGCTCTCTTCATCTAACTCATCTTCAATGTCAGTCGTGGTAGATGACTTGATTGATGTCCAGAAGCCCTCAACCGAGGTGTTACACTGCTTCCAAATCTCGTGGTTCCACAATGCCGATATTAGACGAATATGTGATTTCTTGAGCCGTATGCCGGCTTGACGCCGTCGGATGTCTGCAGGTAGGTTGAAGGCTCGAAAGACCATCGCAATAAACCTTTTAAGCACTCGAATGTACTGCTTCCTGCTAGCGGCCTTCCCCACAAAAGTGAAGGGCTTGGCGTAGCAGACGTGGGGTCGTACGCTACGTAGCCAACATAACAGGCTCCTGCTTGTTGTCCGCGCCGTCTGCTCGCAGCGGTCCATCACGGCGTCTACCGCAGCGATGAGATTAGCGATTCTGCTTTCATCACCAGCAGAACTGATTATCTGCCCTTCGGATCCGATATAACTAGACAGGCCCATGTTTGCTACCAATACCAGTCCTTGGCGTGAAGTCGTAGACGATGGCACAACAGTTAGATTTTTAAGTAGTTTTCGGTCAAACCCACGGAATGTTTGCTCCCAGCCGGTCCTCTCAAGCCAGGGCTTTAGATCTGTGAATGTTGTGTTTTGGGGACCGCTGTTCATGCCAGTTCCATCCGGTAGGTCCATTTCTTTTAAGAGTCTCTGTCTTCCCTGCTCTCGCTCAAAGATGTCCTTGAGATGGTCGTGAGCTTCCTTACCACCGACTGGTCTGACTGAGGACCCGCCGTATTCAACAATCCAGTAACGTCCTCCAGGAGGACTCTTGGTCCACGCTTGCAAGAACGCAGGCTCGTACAT
>AT141_017912
TTACCCAGCCTCAGCACTCCATTCGGTAACGAATTCTGCCAGTCCATAGCCCCAGAGGTTTTTGTTTACTGTAATAGCCACAAATAGTGCCCCAGCTACAGGCTTATAGCTATCAACAGCATAGGTGCTCACAATACTAGGCAGAGCAGCTACCTGAATGCCAGCACACCCATACCCAATGACAACAATAGGCTGCCAGGGCCACCCAAACTGATAGCCTAAAGCGGTTATAACATTCCCCAGTACCATAATGAGCACAAATGGGATCATTGCCGGTAGTCGCATTTCTGGTTCACGGATACCTCTGTTGCGCAAGGTAGCTCGTGCAGACACCCAATCACTGAATGGGCCGGCTGTAAAAAGACCGATGATAATACCACCGAATAGGGCAAAGTTGGTGAACCCAACAGCTTCGGCAGACCAGTTGTACGGAGGTGCGGACAGGACTTGAGACTGTGTCAAATTGAGGATGAGCATATTACTGCAGCTCCATCCGGCCACGAGAGAGCTGAAAAGAACGATAGGGTAGACGAACAGCCTCCATGGCGTCCAGATGTCACGAGCAACTCGCCGCCATGGATCGGAACTGAGTTGGTAAAGGCGCCACTGCTGGCGATTGGGGGATCCCTTTCCTAAAGCTTCACGATGGTTGTGTTGTGGCACGTCTCCTGCGCCGCTACCTCCGGTTGACAAAGCGATACCTTGTTGCTTTTCTGTCGCCTGTACCTTTCTCGAATCTCTTTCGACATGCTCCGTAATAGCCTTCTTTATGTCCGACTCATCACGAACAGGTTGGATGTGTGTTGATTCGTCACGATGCCACAT
>AT141_017914
ATGACTTTTGCCAATAACCCTGAACCGGCTGATTACCGACCATTCGAGGAATGGCCTACATTTGGGGCATTAGCAAATGGATTCGATGATTTCCTACCACCTTCGACTTCAAAGCTCGTCGGCCTGACTTTTGATCACAAATTTGAAAACGGCTGGCGGCTGCGGCATGACTTCACTCAAGACAAGGTTCAGTGGCAGATGCTAGAAGGAGAACGAGCAGGCACCTCGGGATATGCTGAGTACAAGGCGTACGAGTTCCGGCCGGATATGTTCATGGTAGATTTCTTCAAAGAAGATCATGAACAACTGGTCACATTGATTCTCAATACCGCAACAGGACAGCTCAAGGCCTGCATATCTGGATGGGTCGACAAGAACGGCGAGCGTAGAACGTGGACGACCTTTATGAACGCAGTCAGCGTCATTGGGGTCGCAGGGGACGAGAAGAGCGTCACTTCTTACAACCACACCGCTGAGCTTGTCGGCAAACACTGCCTGTACCGATATTCTGAGCGAAATGCGTATGAGCACTTCTATGTGAATCCGCGCACCTTTGCATGGCATTGTCTTGCTGGAACTCAAAAGAACTTGGCAGATGCTGAGCAATGCGACACCTTTAAACTTGGAGAGAATCTATACCTGTTCTTCTGGACCGAGACACTTTTGCCTGTGGAATCAATTATAGTTATTGACCTGGAGAAGCTTCGGTCTATTGGCAGATTCTTATGTTGGGATCCGAAACCCCAGGCCAAGGTTCACGTTCGCTTTGCATCGGAAGCGACTATCCTGAATCAGGTCAATCTCGCAGCTGAGTTGGAGAAGCCGTTGAAAGGTACTTGGGGAGCATTGTAG
>AT141_017915
ATGGACCTGGCACACCATATCTACGGTCTTCTCCTTGGTGGGGAGCTCCACCTCGCCCCGATTGGTGATAACCCGCAGCGCGTCCTTGACCTGGGCACCGGCACAGGCATCTGGGCCATGGATTTTGCAGAGTCAGACTCTTTCATGAAACCCTTGATGGTGAATAGCTCCTGA
>AT141_017916
ATGCAAGCAGTGTATCCTCGTTTCCTCTCCGACGACGATACGGACAAGCTGGCGAAGGACGCTCAGTACTGGATGACCAACATCTGCGAAGGCGCGGCCAAGTTCGGTAAGCCCCTTGACTCAGTGCCCCAGTGGCTAGACAAGATGCAGGCCGCCGGATTCGTCGAGGTCAAGCAGGAGATTCGCAAGGTTTGTCCTCAATTTACGCGAAGTACGCGGTGTCTGATTTCTTGGAACCCGATGCTCAATAACACCCAGATCCCGTTCGGTAGCTGGCCGAAAGACCCGACTCTCAAGGAGATCGGCAGGCACTCGATCATCCAGGAAAAGCAACTCATCGACTCGTACACACCTGGCATCTTCTCCCGTGTGCTTGGATGGGATCAGACGGAGATCCAGGTCCTCATAGCCAGGGTGAAGAACGACCTCAATAACCCTGCCATTCACCTCTATGTTCCCACCCATTTCATATGGGGCAAGAAGCCAGAGGAGTGA
>AT141_017917
ATGGAATGGCAGGAGGAAGGTGAGACCAGTGAGGGAGTTCTGGGACAGAACCGAGCTCGGAAGCAGGCTGCCCCCAAGTCAGCTGGTGGTATGGTCGAGGCAGTCCAGAGCTTGAAGCAACTACTAGAGCAGGACTTGAACAAGAAAATCGAAGCGATGAAGGCCGAATTTCAGCTCGAGTTCACCAAGCTCAGTGATCGCATGGCCGAGGAAGTCGCCAGGGCCACGGCCCAAGAATTATCGCAAGTCCGAGACCAGCTTATCCAGGTTTGCGGTGAGCTAGAGCAGATCCGACTACAACTAGATACGCTGACCCGCACACGATTTCACGGGCCGCTTTTTGCGGGTGATAAGTCGTCACGTGGTCAGAGCGAATTACGACGTAATTGCGGGCACCATCGATAAGCTCTTCTGCAGTATAATTTGCCGCCATAAGCAGAGCGTGCAACTCTGGCCAAGTATTGCAACTGTATGGGAGATTGCGGACAGTAACCAGCTGGACTAAGGCTTCCATTGCAGCCTTTGGATTAAGTACGTTCCGAAGAACTTGCTCCTCTCTTTCTTGAAGCTTAGCAACCTCGATCTCGCCAGCTTTGTTGAACGCTTCTTTGATGAGGCTGGTACGCACTTTCTTGGTCGAATTTGGCTCCGAGCCAGCGGCTTCAACTGAGTGTATCTTAAGTGGGTGGTTACGGAATGTGGTAGACACGTATGTGGAGTACGGTGGGTTGCTGCAGTATTTGCAGTAGAACACTAAGTCTTGCTTTGGCCCAGCGCGTTCAGGCTCGGATCGTTGAGGTTTTCGAGTGTGTTGCCACGTCGCATCGGCCGTAGTGATGCGTTTGCGCTTTGGAGTTGTTGAAGTGGAAGATTCAACGGAGGGTTAGCTCTGCCTGTCAGGTATCTCAGAAGCCGTCTCGATTGTTGCAGCAATGGAGGACTCGCGGTCACTA
>AT141_017918
TTAAGAGCGGTGAGCGGCGAAGTGGCGAGCGTGGCGGCGGGCCTTGTAAGAACCAGCAGCGCATCCCGAGCCGGTACCGTTTCCAGCAGCGGGCTGGGAAGGCTCGGGAGTGGTCTCAGCGGCCTCGGGGGTAGGTTCGGGAGTGGCGGGAGCCTCGGAGGCCTCAAGAGCTTCAGGAGCCTGGGATTGCTCGGGGGCAGTGCTGGAAGCGGAAGTAGGAGCAGAAGAACCCTCGGTAGGAGAAGCATCAGAGCCAGAGTCAGAACCAGAGTCAGAACCACCCTCAACAGTCGTGGTGACATCACCACCAGCACCATCAGCGCTACCGCGGATGGTACCACCGGGGATGACATCAGGACCAGGAATGACATCGTAAGAGGTAGAGCTTCCCCAAAGGCTGAAGTTCACAGCAACGTCATCCTGCTTGTAGACACCAGGGATGGAAACAGAGGTACCAGGGATGCTGGTGGCGCTATTACCAGTGACCTCAACCTGAGCGCAGGCATAGTAGAACTCAGCCTGGCCATCGTGAGCACCGTGGAGAGCAATGTGCTCGCCACGGAGAAGGTACTGGCCATCAGGCAGAGTAGAGGGAATCTTGAAGTGAACAGAATCCTCGTCCCAGGAGCACCAAGCAGTAGAGCGGAGAGACTCGGCGTTACCAGACTTGCAGATCAGAGCCTGGTGAATCTTGTACCACTCAAGATCATAGGGGCTGTCACTAGCGGCGTCCTTGACAGGAGCAGCGTAGACCTGAACAGGACCGGGGTGCTGCAT
>AT141_017919
CTAGAAGACCTTGGCAGCAGGAACAGAGCCCTTGTTGCAGGTGAAGTCCTTATCTGTGGGGGAGATAGAACCATCAGGAATGCCCTTGAACTTAGTGGGCATGTAACCGTTGTTGTGCTTGCGGATGTACTCGTTATCACTACCCTGCTGGGCTCCGCCGAGGGTGAGCTTATCGAAAGTGTAGTGGGCGCTGACAGCAGAGGCCAGGCAGAAAATAGCATAGGCGTAAGCGGTGGACTTCAT
>AT141_017921
ATGCTGTCTACAGTCAGTCAGTGCCTAGCCGCCCTGCCTTTGGTCAATGTTGGCGTGGCACACACAATACCAGATGGATTTCTCATCACCCACCGCAGCGAGCTCAAGCGTGAAAGCAAGGTACCGGTAGTATTCAACCAGACTGACCTAGTCTTGATGTGCGAGTCCACGTTTGGCGACAGCGCAGAGCAGAATGCAGACCTCTGGTATGGTACCGCCGCCGACTACGAGCTCGATTACTTCATCTCGCGAAACAACCCCGATGACCCGAACAAAGAGAACATGCATGAGCCAGGTACGGGGAAGGGATGGTTCGAGAAGCTTAAGCAGACCGTGTTCGACGCGGATGGCGAGATGCCAAACTGTGCCCAAGCGGGTTCGGGCACTTGCCACGTCTCGAGCCAAGTTTGTTGTGAGTCTATCTATAGCTTTCCTGTTTTATTGCACATGCCGCTAACTTGATGTGTAGACAACCTCTTGCGTAAGTGCTAATGTGGTAGCCTGATAGGCTCTGAAGCACATGCTGACTTGATAATAGGCGGAGTTAATCCTGCAGACCCGGACGGTCCAAAGACCGGATATAAGAATGCTCGTGCATACTGGATCCTCAAGTCGGTTGAGACTCTGCATGGAGTCTTCGGCAAGATCCACGAGGAGCTAGTCCAAAACTCTGCCATCAATGCTAGCCTTAGACTGGACATGATCAAGGAAGACTTCTCACCTCCCCCCAAGACATACGATGACATCTGGGGAAACCTCGCAACCTCAATCTCTTTTGCTGGCGCCTACGGCATTCCTAACAGTGGGATTTTCGGATTCGCTAGCGGTGTTCTCGCTATAATCGAAGCTTTCGCCCAGAAAGAACCTGAAAAACCAGATGGCATGACTGACCTAAACGAAATTGTGTCGACATACTTTTCCGGGCTCTCAACTACCATTCAGAACATTTTGAAAGATACTCTCGGCTACGGCGATCAGAGAAATCTCCCAGCGTCTACTCTGACTCGAACGGACGGCAACGTCAACCAAGCTGCCATGTTCTTCGAGGAAGGCAAATGGCTCTTTACAAACGACGATGCGATGGGCTCGGAACTGGACAACATCATCGAACAATCCGGTTCATTTGTGGTAAGTTCCCTTGCTTCGCATGCCAGTTCTTCCTTATTGCGCCTTATTCGCATCGACGAAGACTTGCGCAGGCCTACCAATATGAGACAATTCCTACGTCTGTAGTCTATCTTGATGCTAACGTTGGTACAGGAGCAACGACTAGTCATGCAGGCAATCACGCGCAAGAACAACTTCATACTCATTTGGAATAGCCGCTATGGTGAACCAATTACCGAGAAGTACTGCAAAGAGCGAAAAGATGCATACAAGACTGCCATTTGGAAACGTGACTTTGAAGGCGGCAAGTGTGTCGAACTCCTGTAGGAGCCTGACGGCCCTGCAGGAAGTGCTTGGCCTGACACAAACTGCGACATCACGGGTAGCGACATGGAGCCTTGTCATCGTGAGCCCAGACGTCCTACCAAGGATTGGATGAACAAGGCCACAGATAAGTACGGGGTTGATATGAAAATGGTCATCGACAATGCGATTGAGTGCGCTTTCAACGACCCCCATGAGCCTGACTTCAAGAGCATTGAAGTGGGCGGCGGCGTTCCTTACTGCTTCTTCAATCTTCTCGTGAAGAGAGGTAAGTGGGTTCTCGGAAACAGGGTAGCAAGACACCCCGAGACCCACGAGAAGTTCAAAATGTCCAAGTGGGAGTCTTTGGATGAAGTATATAAGCCCTAG
>AT141_017922
TTAAATATTAAACCACATCCGGATAATCCTCAAGGCGCGGCCATACCCAATGTCCATGTACTGTCTCCATGGACTGGCAATGACATGAACTGCAGTACAATCCAAATCGTAGGCGACAGACCCTTCTCTATTGAGCGAATCCCATGCTACAGGGGTGTGACCAATTAAGAGGGCACCAATGCATAGAGAAACGAGTGCAGCGACTGCTCCTGCTCCGACAGGTCCCGATAGTTTATTGTCAATGTAGGCCAAGTCACCCAAGAGGGTTCTTTTGACACGCCGATCAGGATGGAGAAGTGCATAACCCCTTGTGATGGTAGTGGCCAATGGGATAGATACAAAGGCAGCTGTCGAGAAAGAGAACAGAATCACAAGCATGATGCTCGCTATATCGTATTGGGCAAAGAAATTCGCGGATGTTTGATCTGACGACCATCCCATCCACCCGGGATTGGTTAATAGCCACGAAATCGAACAGAGCTGGTCTGTACTGCAAGGAGACTGTCCCGGTGCAGAAGCCACTTGTGACTTGACGCAGTCATATCTCTGTGCAAACTCGAGTCTTGGAGGAAAAAGATCTCTCCAATTGCGCCTCAAGAGGACACAGCTTATAATCCACTGGAGAGTAGCTGTAGTCCATAGGATCCAAGTTAGAGCTTTCCTATAACAAGAGTCCTCTTTGAATCTGCAAGAGAATGGATGATATCGCACTCGATACGCCAACGTCCAAACAGAGATCCACGTAATGACTGAGACAGAGGCGTGATAGTCCGGCCTGGTACACCACCGGAAGAATTCCGCCCACCAGTATAAAGTAGAGCCGATGGTGTAGACAGCCGGCGCCCAGTCCAGGAAACTCATCCCTTTGCATGCCGAGGGGGCCTGACGCGACTGTGAGCCTATCCATGTGCGAGCAGCCCACGCTCCGAGAATCGCTTGGATGTTGCATTGAAACCATGTCTTCAGACTGGGGAGCTGTAGAGCCGATGGGCGTAATGCTGTCGGAAGGACCTTGAAATCCTTCAGGCAGCTGACCATCTCGCACCATGTATACGTAGGAAGCTCAGCAGAGTTCCCTTGAAAATCACGAAACGTCATATACACCAAGAAGTGATTCTGCGGATCTTTCTGAGCCGGGGGTTGATACCCATTAAGCGCATTTCCCTGTAGTAAGGTGCAATTCACCTGTTCAGGTGAGGTATTGGCGCATTCGCGGAAGCGGGAGTTTTTGTAAAGGGCGAAATCTGAACTGCTCTCATCGATACCGGCATGGCTCGTGTAGATCATAGCCATTCCTATGGCGAAAATGCCCACTTGAAAGAGAGCGAGCAGTACGATCAAGGCCCAGGTGAGGATAGTCCCCGCCCAGCCCTCGAACCAAGCCGGGGTATATTTGATAGACGCAGCCTCCAGCTTATAGGCCATTTCGGGATACTTGCAACTGGTATCTGAGGGTCGTGGCCTACGGTTGCTGGAGGGCCAGTTTTCCAT
>AT141_017923
ATGCCGCGAGCCATGCGACCTAAGTTGCCGCTCAGAAAGCCCCGAAGCCGCGTGAAGGACGGACCGGCTTTTGTGTTCGTGGATACTACCAGCGCTTCTGATGCAAAGACCATCGTCCGGCGGCACGCTGCAAGATCAGGCCTCATCTGTCGCCAGGAAAACATCACCACGCAGCCGGATTCTCGGGAGTCAATACCCGCAGCAACGAGGGCTCCAGGCGCAACTTCTCCTGTCAAGAATAGGCATGGTATGTACAAGGAGAATACTCTGCGTGACGCCTCAAACCTCGGATCTGTGCCGCAGCCCTTGTCCAGTAGATACGAGGCATTCAGGCTTAGCTATAATTTCGATATAACAGATCTAACCAGTTTTACCGATGTGGACCTTGCCACAAATGCTTACCGCTTGCTACAAGATGAGCCAAATCGTCTCGTTAGCCTTCTCCAGAAACAGTATTCATCCTTTTTGGCCTACCTTCCAAGCCGCTATGGCTCTAGCACTTGTCTTGATGATGCTATGCATTGTGTTGCTGCAAGGGCGGGTCAGATGCTTGGCTTCCAGATGCCAAAGTCTATGCCCTATATTCTCTATGGAAAGGCATTAAAGAGCCTACAAATTGCCATTTCGGACGGTGCAGAATGCACAGTGTCAGACATCTACTGCGTAACGCGGCTTCTGGTACTGTACGAGGTGAGCCACCCTTACGTCCAATCAAGTAATGGTCTTAACATTACCGTCATTCAGTTAATCGGCCCTCCTGATACAACTCGCCTGGCCCATCATCACAGGGGTGGCATCAGGCTAGTTGAACTTCGAGGACCTGACTGCTATACATCCAAATTCGACTGGATGCTTCTCAAAAGCCAAGGTCCGTCTATTGTTGGTTACACCTGCGCAAAATCGTCCTCGTAG
>AT141_017924
ATGGCAACACAAGCCAGTCTAGCCACTGCTATGCTTGCGGCAGTCGTGTTAGAGACTATCGACACTCCTCTTGTCCAAGGCCCAATCTACTCTGTCATCAGGGCCGTCCAAGCTGCCCCGACCATCTTGTTACTCACAGCTAAACTCCGACCGAAGGGCCGTCTATCAACCCTCGTCTTTACGCTCGTCGTTATTGAGATCTTGGCTACTCTCACTTCTCAGATCTTCTCCACTATCTTTATTTCCGACTTCGAGGTAAGCACCTATGCCAACATAATAAACGCTACGGATGTTTCCACGCTCGACACACTGGACGTCCCTCGACACAGATCGTTTGAAATGCCTCCAGCCTCAAGCTGGACATTTGCGGGACTGTCAGAATCATTCACCAAAGGTCCGAATTTTCACGATACGGGACACACATATCGAAGCTTTCTGCCTTTCGGGGACGAAGGTAAGCGAACACACTTGCGCAACTTCCGCGGTCCTGCAATCATCATGGATCACCGAGTGGTCTGCGCAAATCCATCGTTGGTCAATCTAGATCCCAATTCGGACATTCCGAGCTTTTCACGCCTCTCAGGCCAAATAGCCTTAAACACCGATTCCTACTCCATGTTCCACAAGGTGGACGACGCGCAACAGTATGTCAACTTTACTTGCGCACTACCGATTCCGATGTATCCGAGTAATACCACGGAAGGAGAAACAAGCCTCTGCCATGCCAATGCTGGAGTGGACTGGGCTGTATTGCTGGAGATCCCTTGGTATACCCACTTGCAAATGTCAGCGACCCGGAGGACGACTCAAAAACAATAGTCATCGCCGGCTATCCTAGAGCATCGACAATGTTCATGATCATTGACGTTGTTTCCGAGGAGGCGCTTCTCTACGGCAATGGCGCGAGGCACGCTGCCACAAGCATCCGTGAGGAGGGGCCATGGACGTTGGTCTCGAACGGCTCAAACATGGAGGCTTCACGCGTGACAGCCTGCTTGGCTAATCTCCTTGCTCCGGCATTCACGATCGACATGTATAGCTCCTGGGACAACCTGGAGCCCAGAATGTCATGGGACGACGAAGTTCAAAAGTACGACACCGAGACAAGCCGGAGCCAGCTTGGTGCTTCATTGACGCCTGGAACTTTGAAGGACCGTGGCGTGCTAACACTGGCACCTAAGTCGCAATGGAAAGAATTTCCTCTACCGGCTGTCTTGGGTCCATACTCGGCGGCTTGGTATTTTTCATCGTCCGTCTCCAACGCTATGTCTCGTCCTGAACCTGCTCCCCAGACCGGAAATGCAACTATGGAACGTGCAGACCCGGGCTTAATTCTCTCCAATTCAGTCAAATCCCTTTATAATACCTACGCATAG
>AT141_017925
ATGGTCCAAAGCATACCGTCGGAATATAAGAGCAGCGCGATTCGTCTCCTGCAGTTTCTCGTGCATACCAGACGGCCTCTGACATTACCAGAGGCCATCGAAGTAATAGCCACAGAGATAAATCAAGAGCCTCGAGGTTTCAACGTTAAACGAAGGCTGTTTCAAGCAGCCGACGTCCTACTATACTGCCCCAGCTTGGTGATAATCACCAAAGTCACGAACTACGCTGAGACCGCAGAGGAATACTCCGAGACCACAGAGGAATACGCTGAGACCGTAGAGGAATACTCCGAGACCACAGAGGAATACGCTGAGACCGTAGAGGAACTTCATCTTGCTCACTTCTCCGTCAAAGAGTATCTTCTTAAGCAAGCCCAGTTCGACCTCGAAAGCGCCAGCATTTCTATCTCTAAAACTTGCTTGACATACCTTACCGATATCAGGGGCAGCCACAGCACGATCAGACGTGATTTTCCGATGGCACGGTATGCAGCAGAGTCCTGGATGGACTACGCCGTTTCGGCCGAGACTTCTGAAGACATCCTTCGAATCACAGTTAGCTTTTTACGAGACGAGACAACATTTCAACGGTGGTGTCGATTGTATCAGGCCGACCGCCGGTGGGACCATGAACCAGGACCCCCTGGAGCATCCAGACTGTATTATGCTTGTTTAGCTGGACTCGCAGGGGCCGCAAAAGATCTGACGACAGAGGGAGCGGATGTCAACGCGCAGGGCGGCGAGTACGGCAATGCTCTACAGGCTGCCTCATTTAACGGCAACCTGAGGGTTGTGCAACTACTGCTGGACAATGGAGCAGATGTCAACGCGCAGGGCGGCAAGTACGGCAATGCTCTACAGGCTGCCTCATTTAACGGCAGCCTGAGGGTTGTGCAACTACTGCTGGACAATGGAGCAGATGTCAACGGGCAGGGCGGCGAGTACGGCAATGCTCTACAGGCTGCCTCATCTAGAGGCCACCTAGAGGTTGTGCAACTACTGCTGGACAATGGAGCAGATGTCAACGGGCAGGGCGGCGAGTACGGCAATGCTCTACAGGCTGCCTCATCTAGAGGCCACCTAGAGGTTGTGCAACTACTGCTGGACAATGGAGCGGATGTCAACGGGCAGGGCGGCGAGCACGGCAATGCTCTACAGGTTGCCTCATCTAGGGGCCACCTAGAGGCCGTGCAACTACTGCTGGACAATGGAGCAGATGTCAACGGGCAGGGCGGCTTGTACGGCAATGCTGTACAGACTGCCATAATTCACGATCACCAGGAGGTCGTGCAACTACTGCTGGACAATGGAGCAGATTTCAACGCGGAAGGTACCTGGTTCGGCTGGCACGGCAATGCTCTACCGGCTGCCTCACGTAACGGCAACCTGAGAGTTGTGCAACTACTGCTGGACAATGGAGCAGATGTTAACGCGGAGGACTACAGGTACGGCAATGCTCTACAGGCTGCCTTACGTAACGGCAACCTGGAGATCGTGCAACTGTTATTAGATAAAGGAGCAGATGTCAACGCAGAGGGCGGCAAGCACGGCAATGCTCTGCAGGTTGCCTTATCTAGTGGCCACCTAGATATCGTGCAACTACTGCTAGACAATGGAGCAGATGTTAACGCGGAGGACTATAGGTACGGCAATGCTTTACAGGCTGCCTCACTTGAGAGCGACCTAGAGGTCGTGCAACTACTGCTAGACAAAGGAGCAGATGTCAACGCGCAGGGCGGCGAGCACGGCAATGCTCTACAGGCTGCCTCATTTAACGGCAGCCTGAGGGTCGTGCAATTACTGCTAGACAAAGGAGCAGATGTCAACGCGCAGGGTGGCGAGTACGGCAATGCGCTACAGGGTGCCTCATCTAGGGGCCACCTGGAGATCGTGCAACTGCTGCTAGACAATGGAGCAGATGTTAACGCGGAGGACTATAGGTACGGCAATGCTTTACAGGCTGCCTCACTTGAGAGCGACCTAGAGGTCGTGCAACTACTGCTAGACAAAGGAGCAGATGTCAACGCGCAGGGCGGCGAGCACGGCAATGCTCTGCAGGCTGCCTCATTTAACGGCAACCTAGAGGTCGTGCAACTACTGCTAGACAATGGAGCAGATGTTAACGCGGAGGACTATAGGTACGGCAATGCTTTACAGGCTGCCTCATCTAGGGGCCACCTGGAGATCGTGCAACTGCTGCTAGACAATGGAGCAGATGTTAACGCGGAGGACTATAGGTACGGCAATGCTTTACAGGCTGCCTCATCTAGGGGCCACCTGGAGATCGTGCAACTGCTGCTAGACAATGGAGCGGATGTCAACTCGCAGGGCGGCTATTACGGCAATGCTTTACAGGCTGCCTCTTATGAGAGCAATTTGGAGGTTGTGCAACTACTGCTAGACAAAGGAGCAGATGTCAACGCGCAGGGCGGCTATTACGGCAATGCTTTACAGGCTGCCTCTTATGAGAGCAATTTGGAGGTTGTGCAACTACTGCTAGACAAAGGAGCGGATGTCAACGCGCAGGGTGGCGAGTACGGCAATGCGCTACAGGGTGCCTCATCTAGGGGCCACCTAGAGATCGTGCAACTGCTGCTAGACAATGGAGCAGATGCTAACCCGGAGGACGGCAAGTACGGCAATGCTTTACAGGCTGCCTCATTTAACGGCAACCTAGAGGTTGTGCAACTACTGCTGGACAATGGAGCGGATGTCAACTCGCAGGGCGGCGAGCACGGCAATGCTCTACAGGCTGCCTCATCTGAGGACAACCGAGACGTTGTATAA
>AT141_017926
TCAAACTCTTCGCACCTCTGGTGATAGACTCCGGCCCTTCTCATCATCCTGCACACCACTCCTACTTTCGTAACGTCCATCCTCTCTCTTAAAACCGTAGGTGCTCTCTCCTAGCGACCCATCAAGTCTCACATATCTAATCATGGCGTCTCGGTCCACATCCTTGAATATCCTCGTTCCATTGGTCGCCTCGGCGATAGACGAGAACTTCATCTCGCGCTGCTCCTGCAGTCCCTCCTTGTGCATGGCCAGGAATCCGGCCACCACACCGACTGATGCAATGACAAGCGTCACAGCGTACACAGACAAGAGAATCTGCCATTGATATAAGAAGAAGTTGCCTACTTGCTGGCGGATGCACGGATACCTTGTTTCTTTGCCGCCGATCGCGACACCGGAGCGTTTGCTGGGATCATTCGCCCACGAGACGGCAATGATCTGCGGATCTGAGAAGAGGGAGATGATGATATCCTCGTACAGGCGGCGGACTTCTTGTTGGAGATGGTGAACGGGAAGCCATTCGTGGCGATCAATGAGCCGCGAGGAGATGACCTTGGACTCGGTGATGGTGCCCGGGATCTTAATATCTCCGTGAATCAGGTCACGCACTTGCTTTCCCATGGCATGGTAAGCGGCGGTAAGTCGATACTTGGACACATCCTGGGGAAACACATAGTTCTCCTCGGGCACTGCCTTGGTCTTGTCTCGAGTTCCATCGTCGGCGTCTTCGTCTCGGACGAATGTCGTGTCAACAATCTTGCGCATGTAGTCCCTCTTGATGACCTCGTACTCCTGCAAACCGCCCGTGTAGTTGAGGTTTACAGTGTAGTTGGTCTCGTAGTGCTCACAAGCAAACACGACAGACTTGTACGCCTTGTCCCATCCTGGCGCGCCATTCTCGGTGGGGTGCTCCTCGGTCAGGTTGTCTACGGAGGCATATCCGAGCCAGATTACAGGCTCCGTTCTGAAAGCACCGAGGTCTTTGGGGAAAGGCGGGTCGTCGACTGGGATACCGGCATCCCCAGCGTCGACCTGCTGCGGGTCATACTCTCCTTCGTTGGTCACCGCGTAGTACGTCCAGTTCCCCTGGGGCGCGATGACGCTTAGGTTGAAGGGAGCCTCGTTGCCGCCAAATTTCTTGATCTGCTTGTCATTCCCTCGGGCAAGCTCCTCGCACTTGTATCCGGGGGCGACAAAGTTGATGGTCGTGGAGCAGTTCCAGCCAGCGCCGCATACCTCCATGGACACGTTCTCTCTGGCGATCGCACCCTTTCCGTACAGAACCTTGGTCGCGATGGACGTGAACTGGTCGCTGGGCTTGGTCCAATAGTCAAAATGATTAGGGTCATACAGATCTTCCGAGGTGGTGTTCCATATGGAGAAGGAGAGACTTCGTAACTCCTGACCCTCGGGGATGCTAAGCTCCCTGAAATCGTTGGTCTCCTCGTGCGAGAAATTGAGGGTTCGAATGGATGGACAGGTCGTCTTCTCATGCCTCGTGTCGGAAACAACGCTGAGGGTCGCAGAGGAGAAGATGACCACCAGGGGACTAGCCCAGACATAGATGGCCAAGAACATGACGAGCCACGACTTCTTCCAAGCTTCCAGGCTAAAGAGCTCCGTCGCATCGTGTGCAGAGCCAAAGAGAGAGTCGACGGCTTTGACAGAATAACTTCTCCGACCAACCTCCCGCCACGCAGCTTGGGAGTGAGCCATCAAAAGGGCGAGAACGAAAGATGCTTTGGAGCAAAAGGAGATGAACTGGCCCAGTCGCAGCCACCACTGCTGGTCCCTAGCCTCGCGGCCATCGAGGTGCCAGTAGAGAAAGTGATGCCCTATAGCACCCGCGATTCCGATGGCCAAACTAATGACCATGGACCACTTGCTATGGAGAAGAGTGTCCCAGAAGGAGGGCGGTCGGGCGGATTGAATGGTAGTCTTGCTGGGCTGGAGGACGCGAGGGGCCAGCATCGTTTGGAATCGGCTGGACTGCATGGGACGGTCGACTAGACTACCGTGTTTACTGCGGAAAATGGGCGAGGAGGGGGTATCCGGCGACTGGAGGGGGGACACAGCTTCGACGGCGTGGTCCGAAGCCTTGGGGGGCGGGTCATCGGATGCCAT
>AT141_017927
CTAGTCGCTCTGCTTTAGGCTGTTGTACTGTTTTGGTTCAAGACCATATGTCTCATACACATAGGGTTGTCTGGCTTGAGTGTCGACCTGGCCTGGCTTCTCTGTCAATTCTACATTTGTCTTTCTCGCCAGACCATTCAATTCGTAGCTCAAGACAGCCCGCGTAAGAAGAGCCGCGAATACAAAGGTATAGATAACAGGCAGAGAGTCGGCCAAAGGTATAAGAACAATACTACCAATAAGAACGGTACCGAGGATGATGTGAAGCCCACCGACCAGTCGGACGGCGGTACCCAGAAGGTGCTGCAGAAATTTCCGATCCTGTCGGCGCTCAATTCTAAGATCCCGACCTTGACCACAAGGAGTCAGCTCATCAAGGATGAACTCAGCCAAACGGTTTCTCCGTCTAGGTGTAGTCCGGCGGAAGGTCAAGGCGAAGACGATGAAGCTGAGCAGGTAAATTGGCAAGTTCAAAAAGGCCCATCCAAACAGCGTGGCCGTCTCCGGTAAGCCAGGGAGGTAGACAACCAACGGGGCTAGTGATACGGCGTGATATGTGAACCGGTAGACTTGGTAGAAAAGGTTTCCCGTCGCCCCCATGGCGATGGCATACTCGATAAGAGACACAAGAACCTTGGCAACAAAATGTCTCCCGTCTAGAGCCCTTATCGGTATCAGTGGTGCACCGTCATTGCTTGCTTTCTCCAGGATTCCCTCGAAATCAAACTCGGTTGGGTTTGGAGACATCAACCCAAATCCCAGGAAGGTGGCAAGGACCGGCCTTCGGGTACTCAGAAGGCTAATCTCGGCCATGCTGGGTCCGAACTGAACGAGGCCCGCAGGTAGAAGCGCCAGCAGGATAGCCGTCACGGCCATATTTGCCTTGTCCAT
>AT141_017929
ATGTCTTTACCATTTTCATACGGTGACGACCCTTTGCCGGGGCACAGTATACGCTTGCTCCGGATTCTGCCAGATGCAAACGAGCATTTCCCCATACAATGCCAGCTCTTTAAATGCACTTTGTTGGACTCGGAGAGCACTCATCCGTACGAGGCTTTATCCTACGTATGGGGCTCTGAGGACAAGCCTCGGTCTATCTCTATAGACAACTGTGACTTGGCCGTCGGGGTAAACCTTCACGCGGCGCTATCACATCTTCGAGATAGCTTTATTGAACGAATCATATGGATAGATGCTATTTGCATCAACCAAGCAGACTCGAACGAGAAGGGACAGCAGGTTCAGTCTATGGCGAAGATCTATGCTAAAGCAAGTCGTGTAATTGTTTGGCTTGGAGAGGCGGCAGCCAGCAGCGACCAAGCCCTCGAAGAAATACGCATCGTTGCAGCCACGAATCCCGTAATCAACGAAATGAACCACCAGCAAGCCATCCTCACACTGCTTGAGCGGCAATGGTTTCAGCGCATCTGGGTAAGGGGCGGACGTACAACCTATGGGAAGAAATTATTGACGAAGTCAATTCAGGTGCTTCAAGAGGTTGCCGCAGCTCGACATGTCCTGATCAAGTGTGGTCCCACGGAGATCGACGGATATGCGTTCTGCTCAGGCCTAAGCGCACTGAAGCTGTCATATGAAACCTGCCCAGACCGGGAGGGTCTGATCCGTTCCGTAGCCTACCTGATAAGAGACGCAGTCTTCCGGCCTCGGTATGAAACTAGTCGGTCAAGCAGGTTTTCTCTGAATATACGCCCTCTGGGTGAGCTGGTGGATATGTACCACACGCGCAATGCTACTGACCGTCGTGACAAGGTTTATGCCTTGCTCGGCATGAGCTCTGATGATCCCAGCGCAGCAGGGTTATCGGCCGACTACAAGACTTCATCTCCATGGAAAGATGTCTTTCAGAAACTCATCAACTTCTCCACCTCTGGTCGGATGTCTGTGGACACTTGGCCCGATAAGGAAGTGGCGGTAATCAAGGGCAAGGGCTGCGTTCTTGGCGAAGTATCCAATGTCGACAGAGATATTGGCCGGGATGACAGACAGAGCGTGGACATTACTTGGAAGAATGCGCCTAACGATTCCAGCTCTCCCTGGACTTTCCAGGCCTCAGCCAAATCCATCCGGAAAGGGGATGCCGTCTGCCTTCTAGAAGGAGCATCAAGGCCTACAATCATCAGACTATGCCACGATTATTCGGCCGTTATACTGATTGCAGCTCCCCTTCCAGACGATCGAACTACGAATATCAAGTGGTCGAAGTTTTTACGATCGATAGAAACCTTTCCAAATGATTTTCTACTTATTTGGGACTGGAATGTGTCTGGAGACAAGTCGCAAGATGGAGAAGACTATCAAAACTCCATGACGAGTTCAAAGACGGGGTTGCAAGATTATCTGGACAAGGCGACCAGATTACGAGACGTCGGACTGTTACAACATGGCATGAAAAGGTATGAAGATGCAGCAAAGAGTCTCAGGGAGGCAGTAAAGGTTTGTGACACAGCATTGAGAAGCGTGGACAACCCAGAATTGGCTCCTCCAGGTTATGACCCACGGAGAAAGGCGATTTTAGATCTACTGATCGAAGACAAGGAAGGATGGGCGCCGCTGTGTTTAGCGGCATGGAACGGGAACGAGGCGATCGTCAAGCTGCTGCTCGATACCGGCAAAGTCGATCCGGACTGCAAGGATAGAGATGAACGGGCGCCACTATCGTATGCCGCAGAGAAGGGGCACGAAGAGGTAGTATCGGTGCTGATTGGGAAGAATTCCAACGTTAACGTAACAGAGAAAGGTGACGCTACACCGTTGGCTCGAGCAATTGACAACGGGTCCAATAATGTTCTCGAAACACTACTCAAGAATGGCGCAAAGTTGAATTATATATATCAAGTCTCTGTAAGTGGGCCGAGATCCGATCCGCTATCGAATGGATGA
>AT141_017931
TTAATTACATAACAAAGGAGACTTACCAATCCACTCCGAATCCTGTCCCATTTCCTGCAACGTCCAAGCCGCAATACTCTTCCTCGATAGGAACAATCCGTCCTTCCCAGACCCCGTATACGTCGCGACAACAGGTGCCGCATCTCCATTTCCTAGAAATGGTACGCGAAACAACGTCCACTTCAGCTCTCTTGGGTTGTACGAAGATACTAGTTTCCCTAGACCATGGAACTCCTCATATGCTGACCCTCCAATGACCTTGACTAAAACTATGGTCGCTCTCCACTTGAATCCACCTTTGTCTTCTGGTGCGGGGTATGAAGGTGTACCCAGGACCATGGCGCGCTTGAAATTGTTGGCGATAAGGAGAGGAAAGAGAAGTTTCATGCAATCGAGGACTGCCTTTGGGTTTTGTCAGCGATATTTCGGGGGCATAATACACACAGACCAAGCTACTTGCAGACGTACTGTGCCTTTTGAGCCTGCTACCGGTCCAGCGAATGAGATGAAGATGCTGGCGCCAGATGAGGCGACTTTTTGGAGAGCACTCTCGTCATTCAGTTGGCCTTCAGTGACATTGACTCTGGTGTCGGTGCGTATGTTGCTAGGTAGCTTTCCAGGGTTGCGCACGAGTAGTGTTAGGCTGTGGCCTTGAGAGAGTGCTTCTTCGCAGAATACCAAGCCGATACCACCTGCGACATATTAGAGTCAGTATTTTGAAGGAGCAGTCCTTGTTGGAATGTTCATACCTGTCGCCCCGAATAGTAATATGTGTTCCGGCAT
>AT141_017932
ATGTCCGAGATCAAATCTGTCGCAATTGCTGGGGTGCGAAATTCCTAAAATCCATTGCACTTCGTCACTGACTGTCAGATAGGTATCCGGCAACCTAGGTCAACATGTCCTCAAAGCACTCTTGGACGCCAAATTTCACGTCACAGTCCTTACTCGCGGCACTAAATCAACCACCTTCGACCCCTCCTTCAAAGTTGTCTCCGTTGACTACAGCTCCGTCGAATCCCTCACCTCCGCCCTTCAGGGTCAAGACGCAGTCGTCTCAGTCGTCGGCATGGAAGCACTAGAAGGCCAAACCATCCTCATCGACGCTCTCATCGCAGCGGGCGTGAAGCACTTCATCCCCGCTGATTACGGCGCCGTGTCCACCAATCCGAAGCTCCACGAATACCCATTTTACAGCACCGTGGGCAAGATCCAGAAATATCTTGCCGAGAAGTCAAAGTCGACGGGCTTGTCATACACAGTGCTTTCCACGGGTGCATTCACCGACATGCTCTTCGGCGCCATAGGCATTATCGACTTCGACAAGCACGAAGCCGTGCTCTATGACGGAGGTGACTCGCGCTTTAGCACCAACTCCATGGAAGGAAGGTGTCGGTAA
>AT141_017933
TTATTGTAGAGACCCATTGCTCGGGTTGTTGCTAAGTGCCTTTAATATTCGAGGACTTGTGTCTTCGTCGAGCAGTTTCGTGTAACGTTCTGTCACATGTAAGCATGATCTAATGCAATGGGCTTGGTACAGCTTCTCACCTCCAGCTAGCCATCTCGGAGCAATTGACCGTAAGGCCCTTCGCAGTATTTTCAATCTCTGCGAATTGGCTTCCGGTTCAAAGCCACTCTGTAGTCTTCCCGTGGTTATTGCCGCAGCTCTGTATACGACAAAGGTGACGAAAGGCGGAAGTGGCAGTGCATTAGTAGCTAGATCGTATCGATCCAATACAGCAACCATGTCAGAAATACCATCAACTTTCGCATTCAAGAGTGTAGTGGCTGCCGAGACGCAGGTAAATGTTTCATCTGGGCCAATTGCTTTGGTACCATTCTCGTACGCGAGGAGCAGTGCGCTACTATCCATCAGAACTACAAATTCTGCCAGCAGAGGTAGATATTGACTCACGTGCTTGACAGGGCAAGGGAAGTGGAGAAGAGCTCTTCATTCTCTGGAACCGATTGCTTGATAACAGTCTCAAAGGATGTCACAGTCCTCACAATCGCTGTTACCTCCTCAAAGTTGAAGGCCATATGTGGAGTCGGTTGATGCAGATTGGTGTGCATATTGTCCAGAAGGAGTGAGGCCTCAAATGCTCGTGGAAGCGCAGCTGAGGGGTGCTTCAGTACATCGAAGCGATTGCAATTCTGGACGTTGGGAGGAATTTGTCGACCTCGTGTTACTGGAGACCATTGGCCATTTTCTATCGCAATGAATCTAGTCGCAGAAGTCAGATTACGGCTAGAAAAATTCGAGGATGCCTTAGATCGTCAGGGGCTAGAATGCAGACCTGTCCAGTATTGCGATACCACACCACATAAGCATGTAATCCTCCATGTTTGTCTCAGCTACTGACTGAGGCATCGGCTGTTGCTGGAATACTGAAAGAGCGTCAGCAGCTCTGACGACATTTGCGATTGAGAAATATGCTTCAACAGCAAAGCCATGGGCGACCTCGAATAGATTAATGAGCAACCGCGCTTTCACGAAGTTCACGGAGTTCAGTCCAGCACTTTCCAACAATGATATCCATGACTTGCTAAGAAGGTACATGGACCGGTGTTCCGCTTGAAGGTTGTAACCCCCTTGTACTTCCTCTGGTGCGGAGGTTAAGAGCACGATTCCGAAGCAGAGGAGAACAAAATCAACCGATACTGCGTCCCATGATGCTGGGTGCTGACTAGACAGCAT
>AT141_017937
TTACGGTTCGAGAGACGACGTTGGCAGAGAATCATCCAGATCGACTGGCATCACAGCACGAGCTCGCAGGAGCATATCAAGCCAACGGACAGATTGCAGAAGCAGTGAGGCTGCTAGAGCATGTGGTTGCAGTTCGAGAGACGACGTTGGCAGAGAATCATCCAGATCGACTGGCATCACAGCACGCACTGGCAAGAGCATATCAAGCCAACGGACAGATTGCAGAAGCAGTGAGGCTGCTAGAGCATGTGGTTGCAGTTTGGGAGACGACGTTGGCAGAGAATCATCCAGATCGACTGGCAT
>AT141_017938
ATGTCCGTCAACCGCTTAGAACCGCTCGTCGTCCCGGCCGCTAAACAACATACGGCCACCGTCATCTTCGTCCATGGACTAGGCGACTCGGGCCATGGTTGGGCCTCGATTGTTGAGAACTGGCGGCGACGGCAGCGGTTGGATGAGGTCAAGTTTATCTTGCCTCATGCTCCTAGAATCCCCATTACCGCCGTAAGTATGCTCCCTTGCCAATGGTGCGGCGGATAGCTTTAGGTTGAGCACTAACATTGGAGGAACTAGAACGGGGGAATGAGGATGCCGGCATGGTTTGATATAGTATGTTTACGCCGAGTACTGACTATTCTGCATCACGATCTACTCACATTGGAGCTAGGTTGCTTCTGCTGATGATGTTGACACCCTGGTCCGCCAGGAAGATGTCGAGGGAATCAAACTCAGCCAGGCGTACTTCCACGAGCTAATACAAGAGGAGGTCGACTCCGGTATTCCTGCAGACCGCATCGTCCTTGGTGGCTTCTCTCAGGGCGGTGCAATGTCTCTCTTTTCCGGTTTGACCTTCAAGGCCAAACTTGCTGGCATCATCGGCCTCTCCGCCTGGCTTGTTCTCTCTCAGAGCTTCCCCAACATGATATCACCTACCGACGCGAACCGCCAGACGCCCGTAATTATGTTCCACGGTGACCAGGACACCTTTGTACCTACAAACCGAGCTAAGCGTCATGCGGAGAGGCTTAGAGAGTTAGGATACGATGTGACCTGGAAGTCCTTCCAGTAAGTGCAGCCGAATTAGAAGACTTGAGCTACAGGGCAGATTAGGCTGACATTTCTATCCAGAGGCATGGGTCATTCTACTAGCCCGGAGGAGTGGGATGATGTGGAGCCGTTTTTGAGGGCGCGACTCCCTCCTAATGCATGCAAGAAGGATGAGGCGTAA
>AT141_017939
TTACATCTTGATGTCTTGCCTCGCAATATTAATGATATCGGCAACATTCACAGCCTTCCCAAGGATATTGATGATCTTGGTGCCGGGCTTAAAAAAACGGTGTGAGCAATGCGATACAAGCCTTAGTGTGCGGGTTGAAGAATTCAGACGTAGAGGGTTCTTTCTCACCTGCAGGAAAGCTGCATCTGGAGGCAGCATGACCTTTCTAATGGCCGCAACGACGACGCTGTAGCCTTCGTCCTCCGCCGCCTTGAATTTGCATATCCTAACGTGATCGGCGCGAATCGGAGCAGCGTCACCACAGCCCGGAAGTTGAGCTGAATCGACTTCGACGATCTGGATTTCTTTCTCTGAGCTCCCTTAAACTGGCAACAAAGGGGAAGAGGAAAGCGCCGTACCTGGATTAATCCTTTGCCCCAGCCCGTTTTAAGGGTCTCGTAGAAGAAAAACGCTTCAATTCTATCTTTCGGGTCCTTGGACGTCCTACGTCTGTTTAAAACGTTAGGGAATGTCCTTGTTAGCTCATCCAGACGCTCAGAGTCGACACCGAGGAGCTTTAAGGTGTGTTGCTGAGTGTTGACGCCGAAGAATTCGAGGATCCTCCTAGCAATCTCGGCTGGCTTCGCTGCTGAGGAACCTCGGAATGGTGTCCCCAGGAATATCATTCCACGAAGATTCTTGGTGATGGATGCTGCGCGGGAATTCTCCGTTCCTTGCTCGCCGTGGACTAGGATCTGGGCGGCGACGAGCCCACCGAGGCTATGGGCGACGAAGATGATGGGACGATCTTCCTGCTCTCCGCTCAGCAGTCAGTAGTACGAACAGTCATGCTAGAGGATTTAGAGATCTGGCATTCGGGGTCACTAACTGTCTTCGTGCTAGACCGCTCTGCTGCTAGTCTCGCGCAAAGGTCCTCGGCATCGCTATGGATTTCCGTCTTCGTGACGCTCGATTGATCGCGATGAGTGATACCGGTGTCATAGCCAAAGAGGAAGATCCGGCTTTCTGGAATATCCTTCGGAAGCAGATCTTTGGGCCAGAGAACTCCATCTTGGGTCCAAGTTTTCTCCCTGTCCCCTCGGAGCCCATGCAAGAAGACGACGCTGCATCCTTAACATCTATTGAGATTCACAGATGGCTGTGGAAAGAGTCACTCACTCAACTTTGGCATTCTCCCCATCATGGGCCTGCATAAGACCGTACGAGGACAT
>AT141_017940
ATGCAATGTCTGAAGCATCTGTTCCTCACTGACCCCCGCGCCGACAAGAAGCGCATCCAGGATACAAAGGGCGGCCTGCTCAAGGACTCGTACCGCTGGATCCTCCGCAATGACGACTTTCGGCGATGGCGTGACGATCCGCGGAACCGGTTGCTCTGGATCAAGGGCGACCCTGGCAAGGGCAAGACGATGCTCCTGTGCGGCATCATCGATGAGCTGGAGAAAGAATCCCCCTATCGACTGTCCTACTTCTTCTGCCAGGCGACTGAGGACCAACTGAGTAATGCGGCAGCTGTGCTACGCGGCCTTATCTACCACCTCATCATCCAGCAACTATCGCTCATTTCATATGTCCGGGTCAAGTACGATGTCGCGGGCGAGAAACTATTCGAGGGCATCAATGTCTGGGTGTCTCTAGCCGAGATCCTCACGGACATGCTGAATGATCCAAGCTTGGACGGTGTAACCCTGATCGTTGATGCCCTCGACGAGTGCACAACGAAGCGACAATGGCTTCTTGACTTTATTATCAAGTCTTCATCTCGCGTCAAGTGGATTGTATCCAGTCGCAACTGGCAGGATATTGAGGAGAAGCTGGACAATACGACGCAGAGAGTCAGACTACATCTCGAGTTGAGTGAGAGCTCAATCTCCAAGGCTGTTCACTCGTACATTCGTCATAAGGTGGATCAATTAGCAATTGAAAAGCATTACGGCGACGAACTACGCGGTGCTGTCCAGCACCACTTGATTTCTAATGCTCATGGCACTTTTCTCTGGGTTGCCTTGGTCTGCCAAGAACTCTCGGATCCTCAGGTCCGAAAACGGCACACACTGGCAAAGTTGAAGTCATTTCCTCCAGGACTTGATTCTCTCTACAAGCGAATGATGGAATGCATCTGTGACTCATATGATGCGGACCTTTGCAAGCAGATCCTAGCTATTGCTTCGGTCGTATACCGCCCTGTCACTTTGAAGGAGCTGACATCTCTTGTCGAGCCGCTCCAGGACCTTGACGACGACTTACACGAAATCATCGAGTCTTGTGGCTCTTTCCTGACTCTTCGAGAGGAAATCGTTTCCTTCGTCCATCAGTCGGCAAAGGATTTCCTTCTTAACCAAGCGTCCGATCAAATCCTGCCCTCTGGCATCGCGCACCAGCACCACGTCATCTTCTCGAGGTCGCTGGAGGTCCTGTCAAGTACGCTCCAGCGAGACATTTATAACCTACGTGCTCCAGGATTTCCCATTGATCAGGTCACGCCGCCTAACCCTGACCCGTTGGCTTCAACCAGATATTCTTGTATCCACTGGGTTGACCATCTCCTTGACTCAGAGCCCACGGCAAAGATGAGAGAAAAAGACTTAGGGGACGGCGGCGTCGTCCATGACTTCCTTCAAACGAAGTATCTGTATTGGCTAGAAGCTCTCAGTTTGTTGCGCAGAATGTCGGAGGGAGCCATGGCAATGCAGAAGCTCAGGGGTTTAGTAGTGAGTGACCTTAATTCATCCATATGTTAA
>AT141_017941
ATGACAGTCAAGATCTGGGATGCCGGTACGGGGGCCTGCATGCGGACGCTCGAGGGCCACGGCGATTCGGTGCTTTCGGCCGCGTTCTCGGCAGATGGCCGGTGGATCGCATCGGGCTCGTACGATAAGACAGTCAAGATCTGGGATGCCGGTACGGGCACCTGTGACCAGACGCTTGAAGGCCACGGCCATTGGGTAATCTCGGTCACGTTCTCGGCGGATGGCCAGTGGATCGCGTCGGGCTCGTATGATAAGACAGTCAAGATCTGGGATGCCGGTACGGGGGCCTGCATGCGGACGCTCGAGGGCCACGACCACTGGGTAATCTCGGTCACGTTCTCGGCGGATGGCCGGTGGATCTCATCGGGTTCGTGGGACAAGACAGTCAAGATCTGGGATGCCAGTACGGGGGCCTGCATGCGGACGCTCGAGGGCCATGGTGGTTCAGTGCTCTCGGTCACGTTCTCAGCAGATGGCCGGTGGATTGCATCGGGCTCGTATGATAAGACAGTCAAGATCTGGGATGCCGGTACGGGCACCTGTGACCAGACGCTTGAGGGCCACGGTCACTGGGTAGACTCAGTCGCGTTCTCGGCGGATGGTCAGCGGATCGCATCGGGCTCGAGGGATATCACGGTTAAGGTCTGGGATACCGGTGCGGGGGCCTGCATGCGGACGCTCGAGGGCCACGGCGATTCGGTGCTCTCGGTCGTGTTCTCGGCGGATGGCCGGTGGATCGCGTCAAGTTCGTACGATAAGACAGTCAAGATCTGGGATGCTGGCACGGGCGCCTGCGTACGGACACTCGAGGGCCACGGTCATTGGGTAACCTCGGTCACGTTCTCGGCGGATGGCCGGTGGATCGCGTCGGGGTCGCTCGATAATACGGTCAAGATCTGGGATGCCGGTACGGGGGCCTGCATGCGGACGCTCGAGGGCCACGGCGATTCGGTGCTTTCGGTCACGTTCTCGGCGGATGGCCAGTGGATCGCATCGGGCTCGTACGATAAGACAATCAAGATCTGGGATGCCGGCACGGGGGCCTGCATGCGGACGCTCGAGGGCCACGGTGGTTCAGTGCTCTCGGTCTTGTTCTCGGTGGATGGTCGATGGATCGCGTCGGGGTCGCTCGATAAGACAGTCAAGATCTGGGACGCCAGTACGGGGGCCTGCATGCGGACGCTCGAGGGCCACGGCGATTCGGTGCTTTCGGTCACGTTCTCGGCGGATGGCCAGTGGATCGCATCGGGCTCGTACGATAAGACAATCAAGATCTGGGATGCCGGCACGGGCGCCTGCCTCCAGTCGCTCAACGTGGGCAGGCCAATGGCTCACCTTTGGTTAGATCCGATGACTAACTCTTGCCTATCTACTGACATCGGAGTTCTGAACTTGGACCTGCCATCTGTTAAGGGTCAAGTCACTCAGCCTTCTTTACGAGACGTTAGCTACTCTGGCTATGGTATAAGCACTGACGGTGTATGGGTTGTGAAAGATGAGGACGTTAAGCTTTGGCTGCCGCTCGAGTATCGAGCGTCGGAATCAGCCGTAGTAGGATCGACGGTTGCTATTGGCTGCCGTTCAGGCTGTGTACTGGTGATGCAGTTCTCGTAG
>AT141_017947
ATGGCCGAGGCGGTTGGACTCACGGCAAGTGTCGTCGCCATCATTGATTTATCCGCTAAAGTCGCGACGCTCTGCTTCCAATACTCGACCGCAGTCGGAAACGCCAGGGCGGACATCGCACACCTCCAGAGCCGTTTGAATGACCTAGATACATGCCTCCGAGGAGTCCATCGTGTTTTATACGGTCCAAATAATCAAGCGCTTACGATATCACGAGAATTGATCGACTCTCTCGATGGCTGTAAGTCAGAGTTGGTCCAAATGCAGAACAGGCTGGATCCAGGTAAAGCTCGTAAGACGATGCGCCGACTCGGACTCCGTGCTCTTAAGTGGCCATTCGATAGCAAAGAGGTTAGCGGAATCGTTGCCAACTTAGAACACTACAAGCAGACCATTATGTTAAGTCTGCAAATCGACCAAACGTGCGTCAGCATACCGCCCAGAACATCGACAGAACCAACTGACGCCATCGCAGTACAATCTTGCTTGACATCCAACAAAAGTTCGACGGTGTCTCGCTCCAATCCTGCAGAGATAGATCAATCGCCCGCATACCCTGCTTCAACGTCCCTTTCGACCGAGACCCCGACTTCGTCGATCGACCGGATATTACTACATGGCTTCAGAGTCAATACACGGGCTCCGCCAGTCGCATAGCACTTGTAGGCATGGGTGGATTTGGGTATGGCCTATGGCAAACATAATCCAGTTTCATAGATTGCCTTTGCTGACAGATTAAAGCAAATCACAGGCTGCTATCCAGTTTGCCCATCACATCCACGGCGAGTCACCCCAGACCAGCGTCTACTGGGTGCACGCGAGTTCGAAGCCGAGATTTGAGGAGGCATACCGGGCCATTGCGGAGAGGCTACAGTTGCCAAGGCGAAATGATCCTGATATCGACGTGCTCAGGCTCGTTCGTGGCTGGCTGCAGACAGAGGAAGCTGGCTCTTGGCTAATGATCTTGGATAATGCCGATGACGTCAACCTCTTTTATCCCATCCATAACAGCGGAGATAAGGCAGTGACCGGATTTGCGAACGAAAACACTATTGCGAGGACCGATCAGCAGCTACTGGCGGCATATCTACCGAAGCGCCGCAATGGAACTATTCTCATTACATCGCGTAGCATGGACGCTGCTGAAAGGTTGACAGGAAGCCATAAAGCTATCTACAGTGTCCCGACCATGGATGACGCCCAAGGCCTTCAGCTTTTCCAGAACAAGCTTGATGGTGACTTCGACAGGGATGCTGCTACTGATGTTCTTCGGGCTCTAGATTGTATTCCGCTGGCCATCACTCAAGCAGCAGCCTACATCAACCGCCGCGCTCCCCGCGTGTCATTAAAGACATATCTGGATACCTTTCAGGAGAGCGACAAGAAAAAGGGCAACCTCCTCAACAGAGATGCAGGAGATCTTCGACGAGATGAAACAGTCTCTAATTCAGTCGTGGTAACATGGCAGGTCACATTTGAGCAGATACGCCGTGAGAGACCATCTGCAGCGAAACTGCTTTCTTTTATGAGCTTCTTTAATCCACAGGGCATCCCTGAATTTATGCTTCATGACTATGTCACCGACCTGACGGACCACGCTAACAGAGATACCGTGAGTGCCGATTTTGAAGATGATCTTGATATACTTCGCGGCTACTCGCTTGTGTCTGTAACAGCAACAGGGGATACATATGAGATGCATGCTCTGGTACAATTCTGCACACGAGTTTGGATATCTACGACGGGTAACGAAGGACGATGGAGGCAGCTGTTTCTGCACTCTGTGTCCACACACTTTCCAGATGGCACGTTCGAGACCTGGCCTACCTGTCAGGTCTTACTTCCTCACATTGAGCCGACGTTTAGGGAGGAACCACCAGCTGAAGGGTTGCTAGACTGGGCCCATTTGCTGACAAATTGCGCAGAGTATATGTCGACTAGCGGCAAGTATAGGGTTGCAGAAAGTTTAAGCAAGAAGGCAGTGAAAACAAGGACTAAAATGCTAGGAGAGGGACATTCCGATACGCTGACGAGTATGGCTAATCTGGCATGGACATATTGGCACCAGGGGCGATATAAGGAGGCAGAAGAGCTCTTAATAGGAGTAATAAGGATGAGGAAGAGAGTGCTGGGAGAAGAACATCCCGATACGCTGACGAGCATAGCCAACCTGGCATCTGTATACTGGCATCAGGGGCGGTGGAAGGAGGCAGAAGAGCTATTAATAGGAGTAGTGGCATTGAGGAAGAGGATATTAGGAGAGGAGCATCCTGATACACTCATAACTATAGCTAATCTGGTATCGATATATAGTAACCAGGGGCGATATAAGGAGGCAGAAGAGCTCTTAATGAGAGTAGTAACGATAAGCAAGAGGGCGCTAGGAGAAGAGCATCCCGATACGGTGACGACTATGGCCAAGCTAGCATTACTATACAGCAACCAGGGGCGATGGAAGGAGGCAGAAGAACTCTTAGTGGGAGTAGTGAAGACAAGCAAGAGGGCGCTAGGAGAAGAGCATCCTAATACGCTGATGACTATGGCCAATCTGGCATGGACATACCAAAACCAGGGGCGATGGAAAGAGGCACAAGACCTGGAGGTAGGAGTACTAGAAAAGAGAAAGAGGACGCTAGGAGAGGAGCATCCTCATACGCTGTCGAGTATGTCCAATTTGGCATTGATATACTGGCGCCAGGGGCTATGGAAGGAGGCAGAAGAGCTGGAGGTAGGAGTACTAGAGACAAGAAAAAGGACACTAGGAGAGGCGCATCCCGATACGCTGACAACTATAGCTAATTTAG
>AT141_017951
CTAGAGCCCATTTCGCACAATGCGTCTTCTTTTTGAAGGAGAAAGCTTGTATTTAGCATTCCAAAGTAGTGACACAATCCCTTCATGGCCTTCACTTGAGGCTGCTTCGAGAGCGTTGCCGTAGTGGCTGCGTTGTGCGTTGACATCTGCTTCCTTATCCAGCAGCAATCGTACAACCTCTTTGTGGCCTCCATATGAGGCTGCTTGGAGAGAATTGCCGTAGTAGCCGCCCTGCGAGTTGACGTTCCTGTTAGTAGACAACAGGACTCTGACGGTTTCTGTGAGTCCGGCAAAGCACGCAAAGTATAGGCAAGATGCATTTGTTGTGCCTGGCTCTACCAGCCATGGCATATCGGGTTGATACAATCGAGTCCATAGCCGAAACAACACATCGTTCTCTAAAAAGCTCACAGCTGCTGCAACAACATCCTTCGAAACTTCAGCTGGGCCAGTGTAGTCCATCCAAATTTTTGCCGCGTATTTTGCCAAGGGCAATTGCGACTTGATGATAGCGACGCCCTCTTCTTCCAGGCTATCAAGGTAGGCCAAGCAGGTCTGTGTGCTGACAATGCTGGCCTCTGCATGCAAGAAGCCTCGAACCTGATAGTTCAGAAGATACTTTTTAACTGAGAAATGAGCCAGTTGGAGCCCCCCTACCGCGTCCTGGCCGCAATGTGAATCGTGTACGATCGACACTAAACTTGGGCAGAATCTTGTAAGCTCACTTGGACACGGTAGTCTGTCCTGCGGATCAAAGTAACCTGGTCGGCTGTCGATCCGCACAGCTATCACATCTACCGCTTCCTTCAGTGTCAATGGCCGCTCGGAATATACGAGAAACTGAAGCAGCCGGATGGCTTTGTGCTTGCGCTCGGGCGGGATTCTTTGTAGCATACGATTATATGTCTCGTTGAGATCTTGCGGTAAAGATTTGAGGGCTGTTTCAATACCTTCACGGTCAAGACATGTCTCGAGACTATCGAGTTGGCATGCTGCCCACCTGAACCTACATCTAATATTAGCTAGTTCCTTGCTTAAAAGGAGCCAGCATAGAACTTACATCCCATCTGGTTTACCACCGATTTCGTTGCGAATCTGCTTAAGCACGGATGGACACGAAGCCCATTTAGCAAATTCCGGGCTCCGTTCAAGCCTTGCCAT
>AT141_017954
TTAATCAGATGCTGGCAAGCCATGACATATCCGCATAACGGCTTTCGCAATTCCACTTGAAAGATTTGCAGTCCCAGTTTGAGCAAGCAGACATTTAGCCAGCTCATCCAAAACCCGATTTGGACATTCCCCTGGAATCAGGTTGCCGATACCTGTTACGTGAACATCGCCACTGAAGCCATGCTCAATCCAGGACTCCATCTCATCCTCACTCGTCGGCCGGTCGAGACGCAATGCCTTCTGGTTTCCAGTCACACAATCGGCAGATGACCCCTGTACAACTCTGTCATCAGCATACTTTAGATACGCCCACATGAACATGGCGCCGGTGAGAAAGCACATAGGCTCCCAGAGCACCATGTCTCTTCGAGAGTGAAGAGTGCTGAATAACACAGCAGCATGCCACACGCATTTACGTATCGTTGGCTTAGGGCCGCTAAGCCATAACCTGAAGTCCCGCTCGGCAACGTCTACATGAGCTTTGCTCGCTTTCCATCCCGCCAAGGCGTACAGGCCTTGAAGGTGAACGTGGCGTATAATCTGGATCTTGTGATAGATGCAGGTGTCCATGATGGAGAGGCCGTCGGCAGAAGGACAGGCGTGCGAACTTGGCTGGAGAAGGTTGAACTCAGTGTCCATGTCCTTGATGCGATTCTGAAGACGTAAAGGGATGTCTCGTTCGAAGAATTGTCTAGTCGTCGGGTTGCGGGTGCGTGCCAATATCGACGGATTGGATACCCTCTCAGTTAATCGTAGCTTTGCTAGTTGAAGTTCGACGCTCTCCTCAACGAACAGTGTTGTTATGAGAAGGATCCGGAGCAGCCCATCGGTTCCTGCTGCGATCTTCTGCAT
>AT141_017955
TCACCTTTTATCATGCAAGCACCATATAATCTTCTTCGGCTCTTCAATCCATTTCGCCTTTTTAACCAAAAATTCAGCAGCAGAGCCGTCGAATGGCCGCCCATTCAAATTCGCCCTGCCTGCAGCGGCAATAATGGCTACATCTGGCCGCGGCGTCAGGTCTCTCAACACCCCTTCATAGCCCCCCAGATGTGCAGACCAGAGAAGAACCTGCCTTTCCGTCAAGATGTTGAACATGAGTTGACCGCCGTCGTAATGGGAGAATCGGTTCTTATCCCTGTCGTCGACGTAGCCGATAAAAGCCTGCGTATCTTGGTCAATCTTATCCTCGGGAATAACATCCTTCAAACGAAGAAGGCCATGCTTCATTCCCATTGTGATGTTCAGGGTGCAGAAGAAGTCAGTTGAGGCTCCAGTATATCTAACGCCTGTGTCCATTATCTCTGGATGGTCTTCGGGCAGAAACGCATGAAGAGAAGGCCATACGTGTACAGCTGCAACCGCGAGCGAAGGATGGGGTGATTTTGGGGCTCCAGGAGGTCGTTGTTCAAGCTCTACTAGGCTTTGGGCAGCCTTATCATGCAGTTCTTTGGTGAAGAGGGGTATTCTCTCGCCACCGCCGACTGGGAGAAGCTGCTTCTCAGGAACACCCGCCTCACGCAT
>AT141_017956
ATGTCTCCTTTCAAAGTCATCATCGTTGGTGCCGGACTCAGCGGAAGTCTTCTCGCAAACGGACTCATTCGCCATGATGTCAACGTTGCAGTCTATGAACGACTAGACAGGAATGTCAAACGCGAAGGATACCAGATCAGAATGGGAGCAAATGCCCTAGCAGGTTTCCGCGCGTGTCTGGACAAGGAACACATCGATAAAATTATCTCCAAATTTGGCAAATCAGGTGGCAGGATTTCTTCCGCCCCAGTCGTCTATGGCAGTGATTTCAAGCCTCTTTTAGACTTTACCAAATTTCCAACGTACAGCAAGTCAGCTCCCATCAATCGGGTTACTCTTCGTGATGCGCTTGCCGATCCTGTTTATGATGCAGGCAGGATGCATTATAACAAGGAGTTTGACAGATATGAAATCGTTACCGACAACAAGGGTAGAGAATTGGTTCGTGTCTGGTTCAAAGACGGTTCTTCAGACACTGCTGATATACTGATCGGAGCTGACGGGAGTCATTCCAAGGTGAGTTAAACCAAGAGCTCAGCAGCATCTAATAGCTAATTGTTAATTGTCTCAGTAGATCAATAAGCAGCTTGGGCTGAATAACATCAAGGCAGTCAAAACTCATACCAACTTTGTACTCAAAGCTGACCTGCCAACATCCAAGTATCTGGCAATGAAGCCCGAGCTGCACCGTACGCCTGTCTTGACTTTCTCGGACAACAAGGCTTTATATTTTTGTGGCAAGACACCAGGAACCAAAAGCAAAAGGAGAAACAAAACTGACTTATACGTAGCATATCTCCCAGACCGTGAATCTGTTGAGGAAGATACAACCAAACCCTCAGTCAAATTTGATGACACCATGTCGTCCTGTATGTTTGGTCTTTTCGTACCTACAAGTACTGTCCCCGAGGGCCTCACTACCAAGCCTGCCGAGGAGCAATGGGATTTCTGTAAGAGTAGCATCAAGAATTGGGCGCCCGAATAGTAAGCACATCCGATTCCCTTGATTAAATTCCAGGTTTTGACGCTTCAATAGTCATGAGATTCTAGATCTTATCAAGGGCTCAAACTTCTATGCTTTCACGCCCAGAGTAGGAACAGTGCCATCTATTGATTGGAGAGCAACGGTTAAGAATTCGAATGATGAGACCCTTGGACATCCGCGTGTCTGGCTTATGGGGGATGCTATCCACCCCATGCTTCCCTCACGGTAGGATCCCTGTCTTACGACCAGAAACTCTACTAATGACGAAAATAGAGGCATGGGTGGTAACCAGGCTTTGAGAGATACAGCAACCCTACTCCCTTTATTGATCGAGATTTCGCAGGTCTCGGAGTCCGGCAAAACATCAACTACGGAGACAGTCGCAAAACTGCTCCGATCGTACGAGGCAGAGATGATTCCCAGAGCATTTGGATGGGTGACGAAGAGCGGTGGCACGACTGTGGTGGTATGCAGCCCCTGCGCAGTGAACTTTTAAATGTTGGCTAACTAGACTACTTCACAGCCGTTTGATAGTGATAAACTTTACGTGAGGCTTGCTTGCCTGTTGATTGTTGCCCCGTTGATGATCATCTCGAACTGGGTATCAAAACTCCTCGGATTTGTGCGCACCAAGCCTGTTGTCGACGACGCACCGGAGTTCAAGGATTAG
>AT141_017957
ATGGCAGAGTCCCATGCTATCAGAATTGCGCCAAACGAGTTACATATCACCGATGTGTCTTTGTACAAGAAGATATACAGCCAGAATGATCCCTGGCCGAAAAACGGAGACTTTTACGCCGCTTTCGGTACCCCTCACAGTCTTTTTGTAGAAACCGATCATGGTCTTCACAGGGAGCGGCGAAAACTGCTGAATCCTTACTTCTCCCGTGGTGGCGTGCTTAATGTACAAGATCTGATACAGGGGAAAGTTGCGACCCTCATCGCGAGATTCCAAAAGCTACCGCCCGGCTTCAAAGTCAACCTCTACAACGCCTTCCGGTGCCTTACGGTAGATATCATCTCAGATTACGCATCCGGAACGTGCTTGAACCAAGTTGAAACGGCAGATGGCGATTTCTTTGGAAGTTATCTCGAACCTTTCGATGCCTTTGGAGAAAACATCTGGCACATGTGCTACCGGCCGGTTATAAGAGCAATTGTGACATCAGCTCCAGCCTGGATTGCGAAACGAGTAAGCAAAGAAGGGCGGTCAATTGTTCAACTGCAAGAGGCAAATATGGCGGCTCTATACTCTTATAGAAATAAGCCTGATGTGGGAAGACCAGTGGTTTATGCTGCGTTGGATAGCTGTTCCGAGGAAGAGGCGATGGCTGAAGCGACTGACATCCTTGCTGCAGGATCAGATACAACGGCTTACACCTTGACAGTCGCCCTTTGGCATATCATTAAACACCAAGCTATAAGAGACGAGCTTGTGGAGGCCCTCTCCAGGAACATACCCGATGCAAAGACCATCCCAAACCTGCCGGCGCTCGAGAAGATCCCACTTCTCAACGCTACCGTCAAGGAAAGCGTGCGTATAGCCAGCGCTGTACCTGGAAGGCTCCCCCGTATCGTCCCTAGCCACGCCGCTCTTTTCGTCGATGGCAAGAAAGTGCCTGAAGGCACCATCGTGGGCATGTCTGCTTACACGATGAACCGGAACCAAGAGCACTGGGGTCAGAACGCTGATGAATTTGACCCTCACCGCTGGCTCACCGGCGACAGCGCGGCGATGGAACAAAACATGGCGTCCTTTTCTAAAGGACGCCGCAGCTGTATCGGTCAGCCTCTTGCCTATGCAGAAATCCACATCGTTCTGGCATATCTTCTTCGGAATTTTGATTTTGAGCTTGCATCTGGTTCTGCATCGCCTGATGCATGCGATAGGTTTACTTCCATGGTGGAAAAGCCAGGGGTGCTTGCATATGTCAAGCCTCGAGTGAAATAG
>AT141_017958
TCATGTCTTCTTGATGCCCTTCCGCATCGCTCTGAAAAAGTAGATGCAGCTGATCCCAAGTCCCAACCCTGCGAATCCCACAGCCATGTACCACGCTGCTCTATAACCAAACAGCAGTTCACCACTCGTCTCTCCGCCGTCATACACATGGACTTCCACCGTCGCTGCAAAACCCAGACTGAGACTGGTGCTGTAGTTTACGATGGTGCTGACCAAGCTTGCTGCAATACCTTGGTGTTCCCGCTTGACCGAGTTGGACAGGATCAGAGTTGCAGCAGGAAATGACATGTCCATGCCCCAGGTCATGATAGTCACACTGAAGAACGACTGTAGCCAATAAGACTGATCAACCGGGGCTGTCAGGATCAGAATAGTACCAGTTGTGAATGACGCGAGCGCCAATAACATGACCAAGGCAGGGCTTGTAAAGTGCAACAACCATGCTGTTGTCATTGATGCCACCGCACCAGAAATAGCGACGGGGCTCAACCACGCGGCGGTCAGTAGCGGCGACGCTCCTCGAAGTAACTGGAAGAACAGCCACGTGTAGTAGATCCAGATGCCGAATGTGGCCCAACCGCAAGCCACACAAGCTAGGATGAAGCCCACATCGCTTGTCAGAGTGTCGAACGGAATGAGCGGATGGGATGCAACGCGGAGTTCGATGTAGAAGAAAATTGGGACGAGAGCAACTCCGACGATGAGAAGGGCATAAATATAGGGTGTTTCCCAGCCAACGATTGGTGCTTGATTCCAGGCAAAGTTGAAAAGGACCAGCGCTGTGATGCCAACTGTTGCACCCAGAAGATCAAATTGACCAAGCACTTCCCGCCAAGTCATGGTTTCTGAAGATACTCTGTGTGGCGGATCGGGAATGACGAAGAATGCCACGACAGTGATGAAAGCCAGACCCATCGCGAATGAGTAAAACGCCCATGGCCACCAGCTCTCGTGATCCTTGACGAAGAGACCAGCGAATACAGCACCGAAGACGCTGCCGCCAGGTGCGCACCCCCCGAACAGGGCAAAAACGATGGCTTTCCTCGCGCCAGGTCGATACGAGGCGCCAAGAATTGCTAATCCGTTGGGCATCAAAACGGCTGGTCCAACACCTTGAAGAATTCTTGCGAAGATGAACAGGACATGGTTGGAGTAGGTTGAAAGGCCGGCGACCATGGACCAGGTGGCGAACCAGGCGAATCCGATGAGGAATAGCCGCTTGTAGCCAAAGACATCGCCGAGTCTTCCAGACACGAGGATGAAAGTGCCGACTGTGAGACTATATCCAGCGATTAACCAGCTGAGCTCTGCTGGATTGCTGATGGAGAATGAGCGGCCAATGACGTGGAGGAGGTTCAGACAATTCCCAAGAGCGGCCTGGGTTATGAACTGAGCCATGCAGATGATGGAGACGAAGAGGATCTCCCGGGGTAATGAGAAGGTCTCTGCGATGGAGCCGTTTGACTTTGTTCGAGCCAACTCCTCGTCGGGGCTTGCTCCATTGTTCCTCTTCAT
>AT141_017959
ATGCCATCCAAGCCACTCATGAAACAGATCGCCGCTGGCAGGAGAAAGCCGAACCTGACTCGCAAGGAGTTTTTGGATCATCGCTTCCGGATTCATGGTCAAATCGCCGATGCTCCCGAGGACAAAGATCTGAAGCCACAGTAAGGTCGTTCAGGTTGTGTGGTACAATTATATCCCCAAGTGGTAGCTGACATGTCCCTAGTAAGTATATCCAGACCCAAGCGTTTGACTCGGTTTTTGGTCAGCGAGAGAGTGGCCCCGTCAATACCAACCAGCATTGGAGCGGCCATGATTATACCACAGAGCTTTTTTTCCGGGATTGGGACCATGTACTCAACTGCTTTTCATCTGACTATGTCAACGACAATGTTGCTCCAGATGGACTGCTCTTTGCCGATTCGAGACCAGTATTTCTTTGATGGCATGGGAGAAGCCTGTGGAGGTGCCAACGCGACTGGCCTCAGAGCGATCCAATGTCCCCCTGAACAAGGACGATGCTATCGTGGCCATGTACTTTATTTCGACCCCAGATGACGCGAGAGAAGGCCAACAGCTAGAGACCACACTGACACCCCTGCTCATTAAGGCGCTGGAGGAGTACTCCCAGGACGAAGTATGGGGGTTGATCGCAAATATCGGCATAGTATCGGAGAGGTTTGACGTCAACGCCTATTTCGGGGGGGTTACCATGCCCCAATACTCCCTTGTTTATGTTGTTTATATTGCGCAGTAG
>AT141_017960
CTAAGAGATAGGCACAAGAGGAATCTCGACGTGGCTATCAAACTCGCCACCAAAATGCACAACCTGCCTTTCCTTGTTGCCTGTAAGGAATCGTCCACGGAGCGGTTCGAACTCAGCCAATCGCATCTCATGCCCTGAAATTTTGACGACCAACTTCTCGCCCGCATCGAATTCAATCGCAGCGACCCAGATAGGGATATCAAGTCTCACAATCTTCCCAGGAGGAAGTTTACTTCCTTTGTGTGATCGTGGTGGAGTCGGTGCGGCTTTGAGAGAATTGGATCGATGGCGCGATGACTTGCCCTCAAAACTCCCCCAGGTCCTAAGAATTTGAGTGGATTGATGTCTCCGACTTCTTTCTCCGATGTAACCCCAAGATCTTGCATAGGAATGTTGATGTGCGTCAAGACATTGCCGTCCTTACCCGCCTTTCTCAGCTGGACAAAGACGTCAAAATCGTCGTGGCCTGGACATGACATGTACAGCACTGCCTTGGACGTCCCTAAGAGTCTCGTTTTCCGCTGGAATGTGTATTCGAACACAACTTCTTCGGGATCATTGCCCATTTGAATAGCTGGGACATCACCTAGGAAGGATATGGTGGCCCCGGAAGGCGGCGACTTGGCAGCGAGCTTGGCATCGTTCGAGAGAAAGAATTTCTCATATTGGGCTTCGGGAACTGGCCACTCGGAGAATGACAGGTTTTCAACAGGTGGCATTTTTTTGGTTAGCTTGAATCATGCATGCTAAACTCAGGGGTAGCTCACCTGATTGTACCGCAGAAACCTCGTTCGTACTTTCGGAGTGCTTTCCCAGCCGTTCTGAATGCATTTCACGTAGAAGTCAAGAAACCTCTTGAAATCTTCGACCGAGTCCTTTTGATACAAGTCATGCCACTCCTGTGTTCCATGCAATCGGAGCCTGTCTGCACGTAAGCGACAATCCGCAGGGCTGGGGCTGAAAAGCATACCATTTCTTGTCATGTGGAATCTCTTCATAGCATCGAGTAGATCCCTCGGTATGCAACATAGTAGACATACTCGCCAATACGTAGGTCGGAACTTCGATCAAATGGGCTTTGCCACGCTTGTCCTCCCAATATTCATTCATCAGTGGGTACTTCTCAATCATTGAGATGACGTCCTCCTGCTCCTCATCACCTTGGAACTCTGTCAGCAAATTTTAAGCCTCGAATGCTGTGAGCTTTCAACTTACTGAAGAATGTGGTCATTAGAAAGCCCCAGAAAGGCTTATATGGCACCCCTCCACGGCAGAGAGTTTCTCGATATACATCGCTTAGCCCTTCAAGCGGAAGCATGCACGTCAAATGTGGTGGTCGCTCGGCGGCAATGAACCATTGCGCAGTCGCCAACCACGAATTTCCCATCATGGCAACTTTTCCGTCACACCATTCTCGTGTGCCGAGAAACTCAATGGTATCGTAACCATCTTGACCTTCACCAACTCCGTGCCACCCAGACCAAGTTAGCTGTAAAGGCCATATTCATGACACTACGATCGCGTACCTGTGTCTCCCTTCGGAACCAAGAACTCCTCTGGCATTTACGTTCGCAATGGCATAGCCGTGTGGGACCCATTCAGCTGGGTCTGGCGCCTCGAAGCTCTGGAACCCTGAAAGTTCGGATTCTGGGATGCCTGCATTGCCCTGGACGACGGCCATCGACAAACGTCCTACAAGGTAAGCGTGGTCAGACATTTCAGCACACTCAGACAACTCGCGGCTTTGATACCATACCTTGAGATGACTTGCCATATGGACTCCACACCAGAATACAAGGTACCTTGGCGATAGTGCCTGCAGGGCGAAAGATGTCAGCGCGGAGGATGATGCCATCACGCATCGGCACGGTGACATCGCGTTCCCAGATGGTTGGACTGGAGAACTCTCTGTTCGCGGGAGTCTTCCTGAACCCCTTGGGTAGGACCTGCATTGAAGGTTTCAACCCTTCGAAATTGGCGGCTGGGTCCGAAAGAGGGAGAGCTCTCTTGTACAGGACATCAATTCCACCGATTTTCATGGCCAT
>AT141_017961
ATGGGTCTCGGACTCAACGACAATCGATTTGCAGCTTATCAGCACTACTGTTTGGTTCACGAGACGCTCGTCGCCCCTGTTCCAGATAATGCCAGGCTGGCTGATGCGGTTGTGCTCCCTCTTGCTATCACTACAGTTTCAACAAGCTTGTACCATCCAGATCACCTGTCTCTACCCTTGCCCCAGAAACAGCCAGTCGATACAGGAAAGACAATCTTTATTTGGGGAGGTTCATCTAGTGTTGGCGCAACCGCTATTCAACTGTCTGTTGCCTCTGGTCTCAAAGTTGTAGCTACAGCCTCAAAGAGAAACCACGACCTTGTCAAATCACTGGGTGCGTCTATTGTTTTGGACTACAACTCACCCTCCATTGTGGATGATGCAGTTACTGCGCTGAAAGACCATGACTTGGTTGCATGCTACGATGCCATCTCTGAACCGCAGACGATAGCTCCCCTCGGAGCCATCCTTGATCAGCTCGGGGCTTGCGATGTCTGCTTTGTAGTACCGCCCAGAGGCGAGATTTCAAAGAATATCAAGTGGACAATATGTAAGCAATGGACTCGATCACATCTGGTTCTCAACTCAGCTAACACAAAATAGCACTTGCTTTTGAGTTATTAAACGAGAGAGGTCGGCCTATTTCTGAGTATATCTGGAAGAAGTTCGTCCCTGAAGCCCTTAAGGAAGGTCGGCTGCAAACAAAGCCTGACCCAGTGATTGTTGGGAAGGGCCTCAAAAGTATTCAGGAGGGCTTAAACAAACTCCAAAAGGGTGTCTCGGCTCAGAAGTTTGTAATCGAAGTATAA
>AT141_017963
ATGATTTCCCTTCCTTCCACTTACAAGGCTGCCATCGTCGAGGCTCCTGGTTCTCCCTTGAAGATCGTCGATATCGAGCTGAAGAGACCTGGACCCGGCCAAGTTCTCGTCAAAGTCCTTGCCTGCGGTGTCTGCCATTCCGATTCTGGACTTCAGCAAGGCTACATGGGACCGAACAGTCTGCCCCGTGTCCCAGGTCACGAAATAGTCGGAGACGTTGTTGAGCTCGGTCAAGGCGTTAACAGAGTGACCATCGGAGACCGTGTTGGAGGAACTTGGCACGGAGGTAAAGTGGATTTTCACACTTCATCATCGATCTTTATTAATCAATAG
>AT141_017964
ATGCAAGTGGAACAAGGCTCTCTCGTGGCTGTCCAGGGCATTGGTGGACTAGGCCACCTGGCAGTTCAATACGCAAACAAGATGGGATACACTGTTGCTGCCCTTAGCTCCGGTCCTGAGAAGAAGGCCTTTGCCCTGGAACTAGGAGCGCACCACTATATCGATTCCAGCGAAGGCGATACCGTCGAGGCACTCAAGAAACTGGGTGGTGCAGCGCTCATCATTGCTACAGCACCCAACCCCAAGGCTATCGGGCCTCTCACCGGAGGTCTCAAGGTCGCTGGCAAGCTCTGTATACTTGCACCCGTGGGCGAGATTGGAGTCAATAGTATCGATCTAATGACGAAAGCGGCATCAGTCCACGGTTGGCCTAGCGGTCATGCCTTTGACTGTGAGGACGCCATCGAATTTGCCCAGGTGCACGGCGTTGAATGCCATATTGAGCGGTTCCCTCTTGAGCAAGCCCAGCAAGCTATGGATGCAATGATCCAGAACAAGGTTCGCTTCCGGGGTGTTCTGGTTATGAACAAGGAGGAGGGGAGGGAATTCCAAGATTATGTCTAG
>AT141_017965
ATGTTGGTCCTACTTCTATCCTTGACACTAGCTCAACAGGGCTTATCTCTCCCTTCATGTCGAGGCCACTTCAACTGGGAATCCACAAAGCACCTGTATTTGACTCTGCATCAACATTTATGGATTCGTGGTTTTCGCTGACGAATCTTCAGTATTGCTTTTGGGGACTCCTATACTTTTGTACAAGGAACTCACGGATACCCTGGATCCAGCTTCATTGGCGATTATCTGCCTGGCCAATTCGCCATCACCCCTGAAGAGCTTCTCTCCAACCAGATTGTGCAGAATTTCTCAGGTACAGCAGAAGGGGGCCCCAACTGGGTTGAGTACTTGACTGGATGCGGTCTCGAGGAAGGATTGACTAGCCCTAGCACATGTGAACTACAGCTGTGGGATTTCGCATTCGCTGGTGCTGACGTCTCTGAGGAATTGTATGCCATCTTACCTTGGTCTTCTTGTGCGTATACTAATATGTGCAGTACACCCCTTCATCATAACTTTACCACTCCCCTGGTCAACCAGACGCAGCAATTCCTCACCTACGCGCACCCCGTCCTCGCAAAACAGCCATCATTCAAACAAAACCACGCCCTTGTAGCGATATGGATTGGCATCAACGACATCAGCGACTCGAGCAGGTACAAAGTTTCCTTCCCAGATTTCTACGATAGTCTGTGGGATGCGGTTTTCACCCAGAGCGTACAGCCACTCTTTGATGCTGGCTACCACAACTTCTTATTCGTTAATCTTCCGCCTCTGGACCGGACGCCGCCAAACGTCAACAAAATGAACCCGCTTCCTAATGCAACAATGGTCAACTGGTTCGGCAACAGCCAAGCTCGTCACAGTGAGGCGTTCGCTGCCGCTCACCCTACGGCCAAAACCATGATATTTGATGCGAACAAATTCCTCAACAATGTACTGGATAATCCCGGCGACTATGAGATCAGCAATACAACGGGTTTCTGTCCTGGTTATACGAATGCTGATGTTGTCACCGATCCTGGCAAATATGGCTGCGTTTCAATTGACGAGTATTTCTGGTTTAACACGGGGCACATGTAA
>AT141_017966
TTATTTTCCACAGTTAATACCAAGCAGAGAATTATTCATGTTTGTACAGACCCAGGTAGCAATCTTTCCACTAGGGGGAGACACGCTGATATTTTGTGCCTGGATATTACTGCATTTCTGAATCCAAAACATGTCAGTTTTCGTTCAGTAATTAAAACATGGGAAACTCACTGATGCATCACTGCAAACCAACGTTCCGACCTTGGGATCGTACCTCTTAGAGGTTGTTCCCCACATGTTCTTGAAAACGATGTCCGAGATGACCATGTTGGACTGCAAGGCAATGTTAGCCACCTAAATTCGAGACGAAATCCAGCTCAAGATGGTTTAAAAAATAGGATGCTGTGCTTACAGGAAATTCGTTGCAAAGGGTCAGGTTATTCTGACCATAGCACTGGGTGAGTTCGATAGCCCAGTCATTATTGGTATTGAACAGCCCATCGTAGGTCACATTCTTAACGTACCCAGAGCCGCCACCGCCGTTTAAGTTGTCCTGAAAAGTTGTATACTGCCCAGGCCAAACCTTAATCCGGGCGCCATCCGAGGCATTGGACATGGAGATGTTGTAAATGTAGACATTCTCAACAATATCGAACTCCTCAGCGTATTGGCCGAGCGACCCGACAGAGATGCCGTGAGAGCCATTGCAGTGAAGGCCTTGTACGACTATGTTGGTGCTGTTGGGCTTCAAGGAAACGCAGTCATCGCCGTTGTTGATAATTGAGTTCTGGAGCACGACAGAATCCGAACGATATATATCCCATCCGTCAGTGTTCTTGGCGAGATTCGAGTTTTTGCTCTACATTATTGCTGTTAGCTAGTTCCGTTGAGCATCTAGTCACTATGCCAACATACCACTGCCTGCAAGTTAAGGTCGTCGACAATAATGTCTGTGCTGTTGGCAATGAGGTTGAACCACTATTTCACCAGTCAGCAGAGGCCCCTTCTCCATCATCATTCCGTAACGACTTACGCTTGGGGGATTTATCATGCGCAATCCAGTCACAGAGCCCCCTTGAAGTCCATCCACAAGGAAGAGAACCGGACGCAGAAGGGATGTATTGGTAGCTGCGGCGTCGTACCATGGCTGGCCATTGCCATTGATAAGCCCAACGCCAAGACCGAAGATGTTGACATCTTCCCCGCCAAACCTCCAAAAGGCTGTGGCATCCTGGTAAGCATATTTGAACGAATGCTCCGTCCAGTAACTGAGGTCGGGCGCAAAATTTATGGTGCCTGTGATGGCCACATCAACGTGCTTGAGGAATGTTAGGTCTAGAGGCGATGCAATGGTGTAGTTCGCTGCTAAAACTACGGTTCCACCATTGTTGCATGTATGGAATGCGTGGAGAATGCTGCCAGCGTCATCGCCGCCGTTATTGCTTGCCTTGACGTAGCAGGACTTGACGCGATGAGGCGAGACGGGGAAAGCGCCCCCTGGACTGTACGGCCATGACTTGATCTCAGGACGTGGAACGGGAAGCCATTTATGAGCGACCACATTGGCGATGCAGGCTAGGCCGGCGACGGCACCAAAGATTGCGGATTGGATCAT
>AT141_017967
TCACACACTGCGCCCGTCGTCTGACTTCGTCGGGTATGCCAACTCTCTTAAACTCTCTGAGTCCTCAGTCCTCGATTTCAATATTGTCTTAAGTTTACTGCGCCGATTTGACCGGGACTCTTCTGCCTCCCAATTGGCCGGTTCATTTATTCGCGTTCGTGAACCCCAAAACCCTCTCTCCTCAAGCAACGCCTTGCAAGACGCCCAAGACGTCACGGCATAAATGACGGCGTTCCAAAATCCCTGCAGCGGAAGCACTATCGCGCTCATGAATTGCAATGGTTTACTCACTTCCTTGGGGTGAATGTGTGAGTACATGCGATTTGCGCTAGATGGAATCCACGTGATGAGAATGACAGCGAAGAATAGCATGGCAACCTTTGTGTACGCCCATGCCGCTCTATAAACATCATTGCTGACACGTCCGGGTGGACGAGGTACAGTTGGCTGCGATGTCGTGCTGCTCGTATGGGTAGTGACTTGGGCTGTTCGCGATTCACCTGATCTGGTATCATCTCTGATAACGTGGACTGATGCTTGATGACCCATGGATTGAAGCTCGACCGCATTCGTCTCGCCCGCTGCCTCGCGGGTAATAGTGACCTCAGTCGTCTTCATGTTATTAATCGTGCTCTGGTTCTCGTATGAGAGTCCCCCAGAACCAGAGCCAGATGCCTGGGCTTTGAGTAATTGTTGGCGTTTTCGGTAGATTGTTCCACCAGATCGGATGTAAATTGCGAGAGTGATTGCGATGACGCCCCTATCCCCATGTTAGTCTGGCCCCAGTCCTATATCAATGAAGTCGTCTTTCTTACCAGATCGGCCCGTAGAAAGTTGCAATGCGCAAAGCGTCCCAAGACGGTGCGATCCAACACCATTGAACAGCGCTGCCGTAAACCCGGTCCCCATCGCCATTTCTAATAAAGATGAAGATGAAAGCAGGCAAGAATGGAATACCGTAACATAGGATCAGGTATGGTAACTCCATTTTGCGTAATCTCTGGGCGTCAAAACGGTAGTAGAAGGCAAGATTAACGTTAATAGCCATTGCCAAGGTCCATAAGGCATCAGCCCCAACGAAGCTACAGCAAATGGTCAGCCGAGGATCAATAACTCTGGATGAAAAAGACTGTCAGGTACTTGTTACGTACGTGTGGAGTAGAAATGCTTGGGTCTGACAACCTGCTCCGTCCGGCTCGCGGATAAACGAGTCTGCCAT
>AT141_017968
CTAGATGATCTGAACTTTTGCGCCAGAAGTCAACCACTTGACCTTATCCGAAATACCTCCAGCGTTGAAAACTTCTTTCAAAGCTTGACCGTCCTGGGTAAAATGCGTCCACGACTCAAAATGCATCGGGACGAGCATGTCGGCCTCTAGGATTTCGCACATTCGCACAGCGTCGGTTCCTCCCATTGTAATTTGCGTGAATCCAGTTGGGCTTTCGGGGTTGGGCGCCATTGCCTGTCCAAGGTTGACGAGGGCAACTACAACGTGATACTGATCCCGAATCTTCTTGAACACGTCTTCCAGGAGAACCGTGTCTCCAGTGAAGTAGAAAACGTTCGGACGACCATCAGGGCTGACACCGAACGACTCCTTATGCAAGAGGAATCCCGTCACCTCTCCTCCGGGGACGTGGACACAAGGAACGCCAGTAATGTTCCACTCTTCGCCGTCTAGGCGGAACTTCAAGGTCTGCCAGGGCTGAATAGCAGATACACCAGGATAATCGGACAGATTCTTGGTGCCATCGGGTGTGGTAATGACTCGGCGACCGATGAGGAGTTGGCGACCCGTCTCATCCAGGTTGTCGACGTGGTCCTCATGGCTGAGCAGGACGCAATCGATTACCGGAAGCTGCTTGATGCCAACCTTGGGACTTTCTGTAACGGTCAGGACTACCGCACCGGGTTCCTTTCCGGTCAAGTGTGACAGATCGTAGTCACGCGGGGCTTCGTCGAAGATGGGATCGGTAATGAACTTGGCGCCATCGATTTCCAATACCGCAGTCGCCGTGGTAATGTGGGTGATGGCGATCGTACTCTTGAACTCAGCAGGGGGTGTCAT
>AT141_017969
ATGACCAGGAGGACTACAAATCCAGAAAACTGCCTAACAAGAACCTTAACACCGGCGATTCAAGATGCGGCGAATCTTATCATTCGCAGTTATGTTCCTGAAAATGAAATTCCGTGGCTTAACAATATTCGAAACACCCAGCCTCGAATATGCGGTGGCTGGGTAGTGACACTTCCAGAACTGCTCGTCGTTTATAATAGTGACGAGCTTCTACCAGCCGCCGTTAAGACTCTTGCGCTTTCGATTGTCTCTAAACAACAACACCGACGAGAAACAAGCCCCACACTAAGGCAATTCTATGGATCTACGCTTAGACTTCTACAGCAGAGTCTCACGCAACAAGGTAATGGTTATACCGCTGAGCATTTAGCAGCGATGATGTGCCTTACCCTGACCGAGGTATGTGCTACTGGTCTCCCGTTGACTGATTACTGAAGCGTTTGATATAGTTGATGCTAGGTACTGGAAACGGTGATTGGATGGTACACATTGATGGTATCAGCGCTATGTTTCAGCACCTGGGCTCTACATTCTTCGCCAGGGGTATCCCTCATGAACTGTTCACTGGTTTCAGACCACTGCTTGTATGTTTATCTCACAGAGACCAAACTCAAGACAACTAATTGATATTCTTGCAGGTATTTAAGGCTATAATTTCTCGATCCTCATCATTTCTTGCAGAGCAACAGTGGGTGTCTGGGCCTTTTCGCGATATCCCTGCTACACCGATGCAAAATCTCTTGACCGAGGCTGTTGCCTTACCGCCCATCTTACGGCGCCTTGACTTGTTGCTCTCTCTCCCAACAGCCAATTCTGCTAGCGAGAAAGAAGCCCTGGAGATTGCTCTGCATGAAATCTTGCAACGGCTGCGTATGTGGGAGGAAGAATACCAAGGGACCCTTATTGGGCCATTGTATTGGGTGCTTGGGGATAGCACTTCACGATGCAAAGACGTCCGTCTTTGGTTTGATGACGTGACAGTTGCTAATGCCCTTACACATTACTGGGCATTCACCGCTACCTGCCTGCTTCACATTCAAAAATTACAACTTCTGTCGCAGCTCTATATACTTGATGATAAGGCGCGACTTGGCTATATCAGGCCACTGATCAAGGTATGCCAGAGTATTCCGTTTCTATTGCAGGACAGTCTGAGCTTGTATGGCCCTTCGTCTGTGGCATTTCTTCTCTCAACGGTAGTGGATACTTTCAAATGGAATGAGGAGCATGGTGGTACCGAAGTGATCTTGCATGAGGGTGCTGTGGATTATGCAAAGTCCCAGGGCTTCTATTTTCAATCCCAATAG
>AT141_017970
TTAATACTTGAGTAGGCAGCGCTCGAAGAACTTTGACACCTCAACGGTTTCCTCCAGAGCACTGATTTGGGCTACGTCTGTAGAAACCTCGGTTATTATCCCACAACAAATTGTATCTGTCGATATAGCTGGAGACTTACAGACATCTGGTCGCACGATAACGACTGCACCACGAGCTGCATCAACCCCGTACTTTGATAAGGCACGTCCACACCCAGCCATGTAAGGATTCTCCTCATCAATGAAAACTCTGTGGAGGCCTGAATGTGATTGAGTCAGTACATGCGACCAATGGCGATGTTTGAGACGTAAATATTGGCTCAGTACAAATAAGACACACTTACTCGTCATTCGGTACTTTCCAGACGTGGGGAGGAAGTATCTAGGAATCTCAGCCTCACTGAGGCTGCTTCGCTTGGTTTGTATGATTAGAGCAGGGTTGATAACTGAATCTGCCGCAATTTCCTCCCGTGTGACCATGCGAGCAACATTTTCGAGCGTTGATGCAACCTGATTTATAAGAATGATTAGCAAGTTTCTGTCTGGGAAATCGTCATCATGTACCTCGCTCAGTATCTCAGGCATGGGGCCCTCGCTAACACGACTGCAGAAAACCAGGACATGCCATCGGCCGTCAGCTGGGAGAGCTTGATTCAGCTGCATAGGGCGTGCATCAGAGAACCGTACAACAGGATTGCTTGGAAATCGCATGCCGACTGTCAGGCCTGAAGCAAGGGCAGCATCAGAATTGGCGGGGCGTGTTAGGATGGATGGACTATATAACGTAGCCATTCCCGCGGTGTATCGTCCTGCCTGAACGAATTTATCCCGCAGCTTATCAGCTGTGACATCATTCTGCTCTCGCCAGGTTGTGGAAAAAAGCCTTGTAAAAGAACGATCGAAATCGATAAGCTGCTGTGCGGTTTGTTGACGTTCCAGAACGTATGTTTCAAGTACTTCCGGCGGAGCTCGACCGATTAGAACATGGGCCATCTTCCACCCGATATTAAAGCCATCTTGAAGACTTACGTTCATGCCCTGTCCGGCTTTTGGCGAGTGCGTATGACACACGTCGCCCTTCAAGAAGATACGGTAGTCTTCAGTGAATTGATCTGCCTGGCGCTGTCCGATGACATAGGCGGACCACCATACAGTATGGGCAATGTCCATTTGATATGGTTCGAATATATGCTGGATCTTGTCAAGAAGATCCTGCTTGGTGACATCACGGGCGCTTTTTCCTGATAGCTCAATATAGAAACGAACAAGCTCATCACCTTCTCGAGGAATAATCATGAGATTGCCAGCCTTAGCGTTGACCAGAACCTTCTTGCGGATATCAGGAAAGTTCGTGATGGGGAAGGCATCCATGACGCCCCAAACAGAGTCGCTCGTGTCGCCAACCAT
>AT141_017971
TTAGACAGTGTTCTCCACCGAACTGTGTACTTCAAGGGTAAGAAGCATTTTTGGGTGTTGACTTACAATAGCGTACTTAGCTCTGTATGTGTAAGGCTTGCCGTAGCGTAAGGCGACCACTTCAACAGGATATTCTTTATACAGCGCATCACCCGAAGTCGCGTCCACGATGCGTACACTGGTAACTGGACAGCCATACACAACTTCACTGCTTGCATCGCCCCTCAGTCGAGTCATTTCATCCATCATCAACTCGTTGATTCTAGCTTGGTTGAGAATAACATGGGACTGGTGGCTCAAACCCACCTCAACATCAGGGGCGATGTGCGTTCTCTGCAGCTCTCCAGCATTGTCCAAGGACCAGAAAGCGACTGCCATGACGTGATATGATTCCTTGAGAAGGTCTTCGGCAATGCCTAGGTTCTCGAAAATCTCGACTGTGCGGCATTGGACCCCATCTGCTTGACCGATCTCCAAGGGCCCGGAACGTCGCTCCAGAACTTTGAAGTTGATGTTAAACCGCGCCAGCCAGATTGCAGTTGTAAGACCGGCTGAACCGCTGCCACAAATGACAACGTCCACGGTTTCAGATGGCAT
>AT141_017972
ATGGAGCAGCATGACAGGTACGGCAAATTTGTCAGGATTGCTCCTAATCATGTTTCTATCAATGACCCCGCTGCTGTTACTCAGATATATGGTCACAAGACCGGCTTTATGAAGAGCGAGTTCTATGACGCCTTCGTACAAGTCAGGCCAGTTCTTTTCAATGTTGGAGATGGAGCAATGCACACCAAAAAGAAGAAATACATGAAGTCAGCTTTTTCCGCAAGAGCGCTGACTGACTTTGAGCCTTATATGAACATTGAACTGCTGGCCTGGAAGCGTCAGCTACTGAGGCTCCATGAGGAGGCAGGGGGACATGTTGATTTTGTTTTGTGGAGTAAGGAAACCTTTCCTGTCATAATTGACTTGCGCCTTGGTTCATCACTAACGGTATGCTAGCAAATTATCTTGCCTTTGATGTCATCGGAAGTTTTTCTTTTGGCAGGCCGTTCGGCTTCATCGAGAAGGGGAACGACCCGTATAATCTAATCCATACTATCGATATGCGCGGAGAAACCCTCAACGCCCTTGGTTCTCTGACGCCTTGGCTGAGGCCATTGATGAAATACTATTTCCTGGATCCATTCTGGCCTTCGGGTTTAAGGGCTACTGCTAACTTGGAGAAAATTGGTCGTGAAGCATTCCTCCGACGGAAGCAAAGTGCGGAGGATCGTTGCGATCTTCTCAGCTATTTGTTCGCAGCAGCAGATGAAAAGAACGAGGATCCAATTGACGAGAATGAGATCATTGCGGAGTCGATCAGTTTCATCGTTGGAGGTAGCGATACCACGAGCAGCACCATGAGCAACTTTATTGACATGGTTTCTCGTAATCCCGCAATACAGTCGCAACTTCAGCAGGAACTTGATGAAACATTTCCAGGTCAACAAGCTGATGACTGGGTTCCCGAGGAGCGTGAGGTTTCCAAACTTCGATATCTGGTTGCTGTTCTGCGAGAGGTAATGCGACTCCGACCAACGAGTGCCACTGGTCTAGAGCGAGTGACTCCCTCAGGGGGGAAAAGCGTGGCGGGAAAGTTTATACCGGAAAATGTAAGGGCAAATTGAGAAGCAGACCCGTGGCACATGCGCCAACCGTACTAATATCTTGGTAGACAATCGTCAGCGTGCCAACTTGCGGCGTGATGATGAATCCACGGATATTCGATCATCCCACGGAATTCATGCCTGACAGGTGGCTTGGAAAGGACTCTAGCAATTTTGTCGACAATTTCTTTCCTTTCTCTACCGGCCCTCGAGCCTGCATCGGAAGAAAGTGAGTGCTTTACAGCTTCAGGCGTGCTGCAACCATGGGCTAATATCAGTAGTTTCGCATGGATGGAGATTTTGAAAGTCATGGCATTATTATTCAAGCTCTTTGATGTTGAAAGACTGAACGATAAGCCAACTGTGATAAGAGAAGGGTTCTTCAACAAAGCTGCTGAGTGCGAAGTGAAAATACGAAGACGTCAGTGA
>AT141_017973
TCACATTGTCATCAAACTAATAAGACCGGGATCAACACCAACTATGTCTCCTAGTTCTTCAAGATTCTCTTCCCCCCACCACTGAGTTGAGCTCTCTAGAGGATCAATCATGTACGTTGATGCCGGTGCTACTGGCTCTTGTGGGTTGAACGATGTCCCAATAGCCACACCTTCGCTTGTGCCGAGGGAGGTCTTTGTTTCTAAGTGACTTGATGAGCTTCTGGCACAGAGCATGAACAACACAAAAGGCTTATTCTCAGAGTAATTTTTGTTAAAAGAAAGAATGAGAAATTAATTCAACAACAACGTCGCATACTGCAGTTTTTGACTGACCTGGTCTCAGACAGATTTTGACAATTTTTGTTAGAATCGCCAGCACTTGTCTAGCTGGCTTTGCATCCTTTCCAACTCTCTCAGTCACTTCAATAGCTTGTGTCAACTCTGAGAAGAGCTTTGGATCTGCTCCAAGGTCAGCCGTGGGAGACGAGGTGTCGTGGCGCGTGTCGAGTGATAGTAGAATGCAGCCGAAGATGATAAGTGCGGCATTGAAAGCTAGCGACCTGTTTCAGTATCATTGACGCTGAGGAAACTTCCAACATTCATGCACACTCACTGAAATATACAGGGTACCACCAAGCCCCTAGAAGATCCACCGAATCAGCCATGCAATGGATGATGTCAATGATTTTTGTCGCAGAGTCCTGGCAGACCATGACGCTCGAGTTCCACGTTTCCTCCCTAAAGTTCTTCTCCCTGTTTCTTTCCAAGGAGCGAGTCCTTCTCTTCCACAGCAGATGACTCAGCACCGGACGGTGGAGCAGAATCCGTATGTTGAGATATCGCAGCTGAGTCACAACACTAAGGCGGGCAAATACCGGATGATAAGGTGGCTGGGGCCGTTCCCTCGACCCAGAGTTTACCCAAGGCTGTAGAAGTAGCTTCTCAGGCAGGCCCATTTTCCAACTGTTCAGGTCCTCTTCAATGAGGAATATGTCCTGCATCTGAACTCCACTCTCTTCTATAATTTCTTCATTCAAGTTCTGCCCATACAGTTTCTGAACAACCGTGCCCATAATCTTATAGAGCTTTCTGCCATGCGCTTACGTCAATAAGAAATGGCTTGCAAGCTCTAACTGTCGATAATTCCGAAGATGCACTTACAAGGTGGCAATGAAGAAACAGGACGTGTTGGTTTGTCGAGTCTCGTTGTACTTCCTTATCTGACCGGTCGTGTGTAAAAGGCTGTCCAGACTGGCATCAAGAGGAAGTTCAAGATTCATGTGCGCATCTTGAATGATAGGTGGCCGTCCTAATGTCAT
>AT141_017977
TTAAGGTGTTTTTTTTTCGTCCTTCTGCTGCTTGACGGTCATAAATGGTACAGGAGCGTCTCGCCCTGCCGGTGGGTAGTCGTGGCCAATCCATATCTTGGTATCGTCCGGCAAAGCCAGAATTTTGCGGCCTGAGTTGAAGATGGCCTCGGCACTGCCGCCAGGGAAGTCGGCATGAGCAGAACCAATGTCAGCGTGAAAGATAGAGTCTCCCACAAAGATATTACCTAGATCATCCACATTAGCTCAAATTCTCTTCTAGATAACTCGGGTGGGGGGATGCTCACTGCCAATCTTGTAACCCACATGATCGGGGGTATGACCAGGGAGGTGAATAGCCTGAGCAGTCAGAGTGCCGACGGCAAACTCCTCGTCATCTTTCCAAAGTCTATCAAATACTCCATTATACTCTTCAGTAGGAACGTTATATCGTTCTCCGAACAT
>AT141_017978
TTATAACGCATCTGCCGACTCGGTCGAGATTGCGGCTTTGGCGGCATCGTAGTTCAAGACGGGATCAATGATGACTGCGCTCTTGCTGTTGGGATCGACCACCACATATTGCCATGTGCCGGTGACTGGCTCAAATAGCTCGTGCACTGCAGGCTCTATCAT
>AT141_017979
ATGGGTGTCGGGACTGATCGTAAGCGTATCTTGATCAATTGTGGCGATATGTTTCTAGCTGGTGAAAGAATAAATTTCACTTTTCCACACATTTCGAGACGAGTGCGAAAATTGACCTTGATATCTAGGAGCATTATTTTCGACCGACTAATTAAGGGCCTTTAATTTTATCAAATCAGTCGCCGAATCATCAAAGCGACGACCCGGTATGTTCGTCGTGTCGGTGACCCACACCAGTTTGGCGTCGGACATGGCTCCACTATCATCCACATTCGCCGAAGCTCGGTGATTGCACCATGCCCATGTGGTGGTAGACGTGAAGAGGGAAAATTCTTGAAAGTTTCATGGTCTGCTATCTCTTTTATTTTCTATTACCAGTCCATGAATACCATTACAGTCACCCCCAACTGACTTTTTCCCTTATTCCTTTTTGTTCAGTACTACTGTTCGATTTCCCACGATGCTGCTGTCGCCCCCAACCATGTTGTACCTGTCTCACGGCTGCTGTACCTTGACAAGATCGGGAAAACGATCGCTGGCTACGCTATCTCGATCAATTACAGCAGAATCAGGATCCCGCAGCTACCAAGGTGGTCATAGTGGGTGGCGGCAGCGCCGGGTTGACTGTCGGCCATCAATTACTCCGTTCGGGAAGATTCGCACGAGATGACATTGCTCTCATTGACCCAGCAGAGTGGTACGATTATCAACTGGGTTGGACTCTTGTCGGAGGTGGCTTGAAGACCAAAGACCAGCTAAGAAAGCCCCTCGCATCTCTTATCAATCCAAAGATCTACCACTACAACGACAAAGTCCAGAGCTTCAGGCCCGACCAGAATACGATCTCACTCAGAAACGGCGAGCGTGTCAGTTATGACCAGCTTGTTGTCTGCCCCGGTATCCGCGTCGACTTTGGAAGCATCAAAGGGCTGGCCGAGGCTGTCCATGATCCGCACTCCCCCGTGTCCTCTATCTATAGCTATGAAACATGTGATAAGGTGGCTCGGGATATTGCAAACTTTAAAAAGGGCAGGGCCGTTTTTACGCATCCCGCAGGCGTTGTCAATTATCGCAATTCGGGTATGACTGTGAGAGCTTCCGAGGTAACAAAGTATCCTGCAAAGGGCCTTCCGCCACACGGGGATATGATAAGGTCCTGA
>AT141_017980
ATGGAGACTTCAACTGGCCATACGGGCAATTCGGAGGCTGCTTGGGCGAACGTGTTTGGTGATTCAAAAGAACAGACGGTTATAGGAAACAACATCAAATATCCTGTCTGGTTCGGCGGAAGCGCCAGTGCCATGGCTGCTTGCGTCACACATCCTCTTGATTTCGGTATGGTGATATATTCTTAGATTGAGCAGAATTGACTCGGAATGCTTAGTCAAAGTGGATCTCTCACTATTTACATTTTGCAGGGTACATACGCTCAAATGAAATTACAGGTCCGCGTACAGACACGCACAACCGACCTTCCTCAGCTGTTCACCACTGCTGTTAAAACAATAATCAGCAATGAAGGGTTGTCGGCTCTGTACAGCGGAATATCAGCCTCTTTCGTGCGCCAACTTACGTACTCGAGTATTCGATTCGGGTTTTATAAAAAATGCAAGTATCGAGCCGGTCCTAACTCCAACGTCCAAGTTCTTCTCGCCACTGCATGGTGTTCTGGATTTGCGGGTGGAATTGCGGGCAACTTTGCTGAGGAGTTGAATGTGAGAGTGCAGCACGACGGCTTACGAGTTGCCCTCAAAACTAACCAGATACAGGAAAGCGGGATGCCCAAGAGGCTAGGACAAGCTCTGTATCTAGAGAAGTAA
>AT141_020709
GTTCTGATTCTCAAGGGCGACAGTGCAAGCGACAACCAGCGGCGGCCATATCGCCACAAGACGAGTTTGACCAGTATCTGTCAGAGCCACCAGTTGACAACATGGCATACAAAGCTGATGCGATTGGTTGGTGGAGGGACGTTGGTGCTATACGTTTTCCTCGGCTGTCGTACATGGCCGTTGACTTTCTTACTATCGCATCGTCCTCGACAGAAACGGAGAGAGATTTTAGCAGTTGTGGGAGGATGATAACACCACTGAGGTCATGTTTACGATGGCATATTGTGGGTATGTCCCAGTGTCTTCGATCCTGGAGCAAAGCCGGCATCTACCGGCCGACTCTTCCTCTTAGTCTACTTGAAGGCGAGAATTGGAGGTAAGTTCTTCAACTGGTAGGCAGGATAAGGGTAGATAGGGATAGCGAAACCCAGAACTGATCTAATTGGTCATTGATCGATATCGATCGACCGGTGGTGATGCTCGATACAAATCGATCGTTTAGGGCTTGAAATCGATCGGTATGATAACCGATCGACTAGTGATCGATTGATATCGATCAAGTGAAGGTGACGATCGATTTAAATCGATCGTTCAAAGCTGGAAATCGATCTATACGATCGATTTCCAAGCAT
>AT141_017983
CTAAAAGGTCTGTAGCCATTCAAAATCTTCAGGTAAGAAAAGAGAAAGGCAATCTTTCTCAGGAAGATTGTCAAGAGCCCCCGCAGTTGGCAGTGTTGAACTAGTAATGTCCGGCGCCTGCTGCATGTCTCGGTCTTCTAGTGGGTCCACGTAACGTGTCACAACATGCAGCATAATATCAGGGGCCCGATTGTCGACCATAACGTCTCTACCATCTCCTGTGCTTGCGTAAAACTCATCAGCCAGGTTTGAGTCCAGAAGCTGCCAGAGCTTAGACGAATGAAACATGATGGTCGTGTTTCTGGGTTCGATGCCACAAAGCTGGCAGCCCGCCGTCGCCTGAAGGCTCTGAAGAATCTCGAGCTGATTTTCTCAGTACTAAACTATGACGAGGAATGTTTGTCAATGAGACCATAGTGCCGTACCTTATGAGATAGATGAGGCCAGGATGACGATACTTGCTCGAGCAATGCCACAAACTTTCTCACGTCCTCTCGTGCCCTCATTGAAACCCTAAGATCCCTTGCAAACTGGAATATCCACGGTATCGTCGCTACTGCTGCAACCAAATGCCCTACTGATGGATCGTTCAATTGAAAGGGAAGAGTCTCAAAGATGCTCAGGATTCTAAGCACCCATCCCGAGTGGAACAGCGACTGGTCTACTGTTTGCTGTAAAAATGTGCCTGATTGCCGTTTCCCATCCTTGGCATGCATGAGACCAAGGTGGAGGAACGGATGGTTTATGAGCGCTAAAGAGGCGTGGGATGCAATCTGCACCATGAGCCAGGGGTACCAGTACTCCTGCTCCTTGCTAAGTTCGGTATGTAAGCGTGCCGAGAGGCCCCGGTTCTTGAGACGGTGGGCGGGGTACAGCTCAGTGTCGAAATCGAGGATCTCAACGTTCAGCTTTGCGTAAGTTGAATCAGATAACCATGGAGTCTCGCGCCTCCCGGAACGGATTTCATGAAGGTAGGAGACAACCTTGGTCCATATCATCAGGGTTCTGATATAGTGTGCATTTATGCCCACGCATTTGGATGGTGCCCTGGAGTCCTCTAGGTCCAGGTCATGACCGTTGTGGAAATTCGAGGGTGGTGTTGGATAACTTGATAGATATTCAGGCGCGGCTTCGAGATCGACGAGGTTCAGGCGTTCCGAGACTCCAAATATCCTCTCAAGGATAAAGACGCTCCAATAACACCTGGAGCTTGCGTCTTGATCAGGTATCCGGCATCCTGCGTGTCGTCTCCTTGCTTGCCGAAGAGCCTCGAGGCGCGATACAGTACCGATGGTCATCCAGGCACGATTGAGCATATTTTCTGAACCTCATGAGCGATTCTATTTCTGCGGCAAAGAAGATACTCATACCTACCCATGACGTCTTTTAGTGCCAGGAGGCACAGAGATTGTACGACATCCAACCGCGGTATACCATCTGTAGCCATCTTCATGACGGTACTTTCTGCCGACTGTCTACCAAGTGCAACAGTCTCAGGGTCCGGATGTCCCGGAAATTCTGGGTTAGAAAGGGGCAAGATCAGTGCCAAAAAGCTCCATACAAGATAGGGTTGTGCATTTGCGAGGACCTCGTGCAGTGTTCCTAGATTGAAGAGAGGCAGCGGTTGGATGTGTAGATTGACTCGGTAGACATCGATGAGATGGTCAAGAATATCAGGAGTCATTTCAAAACTACGATATCAGCCCTAGGGTGCCGACTGACGGAGGCTATATACTTACTGCGGGATATCGTTGGAAGTCGAGCGTTGGCTGGTGTTGGAGGCAGAGGCTTGTGTGCCAAAATCTATCGAGGACTCATGGTGTTCGACACTAGGCAT
>AT141_017985
ATGCCAGCTACAGACAGTACTGCTATTGCCCGCGATTCTGTCGCCTACATAAATGGCCGTGTTTACACAGTCAACAAGGCCCAGCTATGGGCCGAAGCTTTTATCGTCGATCCCTGTGGAAAATTCACCACTGTTGGCAGTACTGACGAGGTCACTGCCGCTGCTAATACAGCCTCTATGGTGGTATATGATCTGAAGGGCAGATTCGTTATGCCGGGGATTCATGATGCTCACGTGCACACTATCGTCTCTGGCTTGGGCCTATTAAATTGGGGCCAGACAGGCATGGATGTTTCCAGAGATAATGTTGTCGAGCGAATTAAAGAATCCGTGTGCTCTTGCGCTTATAGCCATGTCTATGAAGATTGGATCTTTTGTGGCGCTGGCTTTGGATTCGAAACTTTGATCGCAGTATTCTCGACAAAGACTACCCGGATACTCCGGTTGTCCTCCTGGGTGTGGGTTGCCACAGCTGGTACACCAACACGGCTGCCCTTCGTCGCGCTGGGTACAATGTCGATGAAGGTGAAAAGGATCCCGTTGGAGGAAAACATGAACTCAGGCCCGATGGGAGCCTGACGGGTGAGCTGAAAGACCAGGCAGGGAACCGCCTGATGACAGCTCTGCCAAAACCGGCACACGCGCACGTCAAAAGGGTCATCAAGCGTGCAGTAGTCGAGATGCACCGCCATGGGATTACCTCCTGCCAGGATGCGTCTTCTTCAGAAATGTTCCTTTCGGCTCTGAGCGAGCTCGAAGCTGAGGGGAACCTCAAGATGCAGTTTGCCACTCACTGCTTATACAAGAATGAATGGATCACAGGAGAAATCCAGGTCCCGGCAGACAAGTTGATCATGAATGCTGAAAAGTATCGAAGCAGACATGTCGACACTAGATTTGTCAAGATGATGATGGACGGGGCCTGCACACCAGATCTGATGAGTCACTCTGATGTCGATAAGGACGGCGTGGTGGACCAGAGTAAGATCCTGCTACCAGATGCCGCAGAGCTCGTCCAGAGATTTGATGCAAAAGGCATGACTTGCAAGATCCATTGCATGGGTTACGGCGGTGCGAAGACGGCGCTTGACGCTTTTGAGGGCGTTCGTCAGAAACAACCCGGTGGTCCTCGCCACGAGGTCGCACACTGCACCCAAGTCCTCCCCGGTTAGTTTGTATGGTCAATTGTTGGTATTGCTCTTGCTGATTGCTGACCTACACTGTCATCATCAGAGGACTTGATGCGATTTAAACGACTCAACGTCACCGCCGAGATGTCCCCTGCCGGAATGTTCGACAACTCCAATAATGAAATGTTGCGTTTGTTTCAATATGATTTTGAGCGAATGCTCTCAGCAGGGGCGCATATGACTATCGGAAGTGACTGGGCCCACGGTATGGACTTACCTATGTTTCGTAACACGGCAATTGTTGCAAAGAAAATTGGTGCAGAGAAAGTCTTGGAGATAATCACTTTAGCAGGTGCCGTAGCAACGGGAAGAGAACAGGTAAGACAGTTTCTTCATCACCGCTAAGACGTCGTGGACTAAAGTTTATTTTCTTAGGATTCCGGATCAATTGAAACCGGGAAAACGGCGAGCTTTATCTGCGTTGATAGAGACGTTACCCTAGGGGATTTCGAAAACGCAAAGGTTTTAGCGACTTGGTTTGAAGGCGAGGTTGTTTATGACTCTGCGAAAGAGCTGGCGTAA
>AT141_017986
TCACTCACAAGATCTAACCCAATAAGAACTAGCTCTCCAGCGAGCGTATGAGGTTCTGTCTGAGTAGTCAGATAGGCCCAAGTAGGCCGAGTCTTGAAGGTCTCTGGGGACGGCAAAATGTTCATCGTCGATTCCTTGGGCTAGGTTGCCCTCGGCATGATGCAGGGGGATCGGAGGGACGGGGGGGACAAGAGCGTTTGGTGGCATCAGAGTCACTCGGTTTGTAACACCGGGGATGTAGGCGATCTGGATAATATTGGAGGCTCGAGTAAGGACGGTTGGAGCGATAGAATGAACAGTACATGCCGATGGGGGACGAGTTCCCCTCGAGGGGGCATCCTTCTCGGAGCCTTGCACAGGATCCACGTCTTCGGCGTACATAGATATGGGAGTCTGTGACCTCTTAGGCCTGATATAGAACCTCCAGACTAGATATGTAGCGACAGCAATCATAACGATGCCACCGACGATACCGCCAATAATGCCGCCAATGTTTAGGCCGCCGCCGCCTTTGTCAGATCCGGCCTCTTCATCTTTCAT
>AT141_017987
ATGAACTCCGAGGAAAAGCCCAAAGGTTACAACTGGTACACGATTACCGAGGAGGAATTGAACAAGTTTGCACCTCCGTTTTTACGCGATGTCCCTGAAACTCCGAAGGAGGTTGAGTGTAAGCTCGGCGGGGCATGGCCTACTTGGGTCCATGGCTCCTTTCTGAGGTACTTCATACAGAATATATTGTGGGTATATCACAAACTTACGAGTGTCGTTGTAGGATCGGTGTTGGTCGCTTTACTATTCCGCTTTCCGAAGATGGTTCAAAGCCCAGGGCTGTAGTTCAGCATTTGTTCGACGGTTTGGGATTGTTGCATAAATTCCGAATGACCCAAGGTCGTGTTTTTTACATGAGTCGTTATACACATGAGGGCGTCGTTAGGCGAGCCTACGAAGACGGCTACCTTTTGACTACGAGAATGGGTCTCAATGCAAACACCCCTCTAAAAGACGCTCAAGATCCTTGTTCGACCTTGCTAGGAGCTCAGGTAGGCTGTCTTCGAACAGAGCTGAATATAACAGGAATAGAGCTAATTCAGATGTATAGCAATCTCTCTACGTACCCACGGGTTATGCGGAACCTGATTCTGTTAACATGAATGTGCAGCCACGCCGTGGTATGCACCTTCCCAACGACAAAAATCCATACTCGAGGGGTACCCAGTCGGCAAATCCGGCCACTGAGGAGGTAGGTGACCGTCGTACACACTGTATCAAGATTAATGATGAAAGTAGCTCACTGTTGAACCGTAGATTTTAGTACACACTGACTGGAACCTTCTGCAAATCTGTGATGCACGAACTCTGGAGCCGAAACGATTACTGAACTACATGGACATCGATCCAGAATTGGCCGGGACCGGCAGTTGTGCTCACCCTCCGCATGACCGAAAAAGGGGCCTTACTTTTAACTACCTCATCGATGGGTCCGGTGTACTATTTGTCTTTGCTCTGGATGTTGGATCTAATCCGGCAGCTCTCGTATGGAAGTCTCCTCTTCCATGCAGGCCTTGCTACACGCATGCTCTTGCAATGACGGACAAATATGTTGTTTTCGTCAGAAATGTGAGTTACAAAAATCCATGTTTAATGATAAGCTGATTCGTGCTGACAAAACCTTTTAGCCAGTACATCTAGATCTTAGCGACACAACTAAAGGATTTGCCGACATGATGGTCTGTGAGCATGATTCACCGACCGAGTTTTACATCTTGGACAAAAGTGACGGCAAGCAGTAAGTCTTGAAACGAGTTTTATTTGCCATGATTCTTCTCTAAGTTAACAAATTAGTGTCGCAACCTATCAAGTAAACAACTTTTACTTCTTCCACATTGGGAATGCATACGACTACATCGATCCAAAGACTGGCGACGTCAATATTCACGTCGACATTGTCAGCTACCGAGAAGAACATTATCCATACATGGATTACAGTATCTCAAATCTCCTCGATCCTAAAAAGCCACTTCAAAACGGAACCCTTGTCCGCTATCAGATGGACTCTGTGAACAAGGCGGATCCAGCAAAGATTTGTCGAGGCTCAGTTGCGTCTGCTATTGCGGGATTGCCGTGTGAGCTCCCACGTGTTTCGAAGCCTGCCTCGATGGATCCTAATTACCGGTATACCTATGGTATATCTGGTATTGGGGCCTCCGCTCCCGGCACCGAAGTCCCAATTGGTCGTCTCAGTAACGGACTTGGCGCTGTTCATCCAACAGTTTATGGCTCTCTGTTTAAATCTGACTGGAATACTGGTTTGTTCAAATTGTGGACACCATCGAACGGCGAGAGTTGTCCTACCGAACCGATTTTCATTCAACGCCCTGGTGCGACGGAGGAGGATGACGGGATCGTGATTACGATCACAATCAACCGCGAAGGTACGCACAGTATCTTAGTCGGACTTGACGGTAAGACGTTTAAAGAGGTTGCAAGAGCGGATATGCCGCAGGTTTATGCACTTGGTCCACACGGTTCATTTGTTGAAGGAGATTTTGGTCTCTGA
>AT141_017988
ATGTCTACTGTAGGGGTCGCTTTCCGCACTTTGCTCGGCATCGAGCCTTCTACTGCTTCCACCAGCGACAGCGTTCTGGTCATTATCGATGCCCAAAACGAGTATGCCACTGGAAAGCTTAAGATCGAAAATATTGAAGCCTCGCGTCCCGTTATCGCCTCTCTACTAGAGAAGTACCGTGCTGCCAAGGCACCCGTCGTCCACGTCGTTCATGCCACACCTTCGGGTGCGCCTGTTTTCACCCCGGATACAGAGCTTGCCGAGGAGTTCGACGAGTTGAAGCCTACGGAAGGCGAGAAGGTTGTTGAAAAGTCGCACCCAGGCTCGTTCACAGGAACGGATTTGCAAGAAGTCTTAACTGCTACCGGTAGGAGCAAGATTGTGCTCGTCGGCTACATGGTAAGTTCGCTGATGCTTGCATCATTTTGGCATACTGACTAA
>AT141_017989
TCAACTACTGCTCGCCAAGGCGCTGAGCGAGGATGGGATATTCTGGTGGCCGAAGATGCGGTTGGTGACAGAAACATCCCCGGCGTCAACGCTCAAGAGTTGAAGAAGGTGGCTCTCCGCGAGATCGACGACGCCTTTGGTACCATTGTTCAAAGCAAGGATATCAACTAGATGTTCTTCTCGATTCCAATTCAT
>AT141_017995
TTAGTACCTCAGAGTTAATGTCGAGTCCTCTCTAATAGCCCATACCTGCAACTTTCCCGCCTCTTTGTCTTCAGATTGGCCACCCCACGCTTTTACCGGCTCTATATCCGATCGCAATCCCTTAAATGCGCCCAGGATGACTGACTTGAATTCCAAGAAATCACTTTCTGCATCCAGCTTAATCTTGCCCCAAAGACCGTATTTGAAGTAAAGTATCACCGTAGCAGCGCTAATGCCTACTGCAATAATTAATAACCCCAATGCAGACCAGAAGTTCCCTATACGGACTACTTGAATCGTCATTGTGCCATTCATGAGCTTGGTCTTTTGCAGCAACATGATTTGAGCTGCCCCGCTGCTCTCGAAGAAATGGTCCAGCAAAAGCTTCATGCCATCCTGAACTGCCTCGATTACGTCTTCATCGGTAGGCTCTTTTCGATTCCTCCTAGTTTGGACGTTGTCTATGTTGCGACGGAAGGAGTCACCGAGAACAGACGTGTATAATGTTGTCAATGTCTGCGATAAATAGCCAACCCCATGGAACGATATATTGGCCAACGCTCTGGTTGGATCAAGGTCGAATGGCTTCTCTTCAGAACGCCTCACTGATATAATCTTTGTATCCATGTCAACGCTGACATTGAAACGAGATACTGTGAACCAAACTTCGCACTGCGTCTGATTCAACAAGGAGTAAGCCTCGCCGGCCAAGAAGCCATATATATATCGTGATTGGCTGTTGACAGCTGCAATCGATGAGGTGAAGCCCTCGTCCAGAACCGCCCAGGTCGGAAAGCCATCCCATCGACCGTTAGGAAGGGAACCATGGACCCAGTATCCTTGAAGAGTGTTGATCCCGCCAGGCATCGTCACCATGCCTGATTTGGCAAATGACAATTGGCTTGATCTGTTATATTGACAGGATACATTTGCAAAGTATCCATCTTCGAGGAATGAGTATTGCCGAATGATAGCTTTGGGATTATCCGAGTATATAGGTTGCAAAAGTCCAACAGCCGAGCCTACCCCGTACGGTCGCCCGCGATAAACAAAGCCCGTACCGTCAAGTTTTTGGTAAGTTGCTATAGAGGAATTCCGAGAAGAAGCTTGCGAGACAGAATTGAGTAGCAGACCTGCCCTAGCTGGGGATGTGTTAGCAACGAAAATGGAAAGGAGTTGGTTTACAAACTCTTCCAGTTAACAAAAGAGAAAGTGCCCAAATCTTGGGTGTCACCTAAAAGTCCGTCGTCACAAGAATGGGCTGGTGCACATTGAGATGCCCAGAATTTCGAAGTTGCCTGGTCAAAGTCAGGAACCTTAATAGGCATGTCATTTGTTAAGTCGCTAATAGTTGGGGTAATAGAGCCAGCCCAGAGTGCGGCAGGAATTTGAAGTAGCAGCACAAATGCCAGAGACATCATTAAGGCCCTCTTGTTTTCCCACTCAAGGATTGGAGACTTGGCCGCTATCGCCTGCAGCAGCTTCAAAGTGTCCAGCTTGAGTGGTGGATCGGGTAAGACTAACTTGGCATTGGCAGCCACGTTAACGAGGGATGTGACAACATAAGTCTGACAGAGAGCAAGCAAAGTTGAGAGAATCTGTACGACGATAGAAATGTAGGTGCGGTGGTCTCTAATGAAATGAACTAGCTTATCGTTGGAGAAGCCTTTTGCTCTGGAGAGTTGCACGACTAACGCAGAGAGAACCAGAGACGCCAGAGCAAAGATGAGGGTAGCAACAAGCTTCCAGTTCAT
>AT141_017997
TTACGGGGATAAGAGTGTGTGCACGGACAGGACGATCATCGTGCACAGGCCACTTTTGTTGTATCCTGTCATGTTACCGCCACGACTGCGTACAGTAGGGGCCGATGGGTTGGACTTGCTGTCGTCGTTATTATTGTTGCCGTCTTCCTTGGGATAAAAGACCTGGTGAACATCCGCAGCATTATAGGTGTCGCTTTTGAGGCTGCCGGCTAGCACAGTCCAATCGGAAATTTGAATGGACTCGGAGGTGGAGGTAGGAAGTGCCCTCAAAGTTTCGAGTACCTGGTAGAACGTATCGAACCAATACTACTCCCAGGTTAGCAATATGTTCTAGGCAAGGCTTGATGGTGTCCAAGACTATTTTTCCTTTTTTCTTTTTTTTTTTGCCCTGGAGTGGAAGAGATGGACGAGACGATGAATAATGATGAACCATGATCCACAGACACCAAGGGCGAGTCACTCACATCATCCAGTCTGTACCCTGCGATCTGATACCATTTTGAAATGTTAAATGTGGTTCTCCCCAGGGAGGTTCGACACCAGCGGGTAACCCGAGGTCTCCACCGCTCGCTTCGCCACAGCGTGACGAGACGGCTGATGGGAAAGCGAGCTTCACTTGTCAGGCACAAGATGTCCAGCATGCTTTTCTCGATACCCTTCTTGTTGACATTCCTCTCGACGGAAAATAAAGTGGGATCCCGATCAAAGGCCGCGACGAGCTGTAGCCAGATTTGACCATGGGTGTCGGGCAGGGTGAGATCACGGCGATTGACACGAAGCTTGATGTCAAGTTCGACTGGTAGAGTGTCTGTGTAGAAGGGTGAGTATGGTTTGTCTTGGGGACGATTGAGAGGGGTCACACCTTTGTCGTAAAACTCGCAAATCCACCATAAATCGCTCGAATCAGAATGGGTCTGTTTCACGTAGTCTTTCAAGGCCTCGATGCGATGCTGGCCAGCCATGAGCTCGGGCCTCTCGTCAATGAAATCGGCCCAGTTTCTGAACGATAACACATGTTGACGTCGGTCCTGGATATGGCTCTGATCAGTATCTGGGAGGGCGTTGATGGTCATCATCTTTTGAACGGCGGCGGCACTGCAGGAGACCTGGATGTAGTGCTGCTCAGCTCGACGTGCGAGGCCACCATTCTGGAAAGAGCGGCAAAGATGGGCGACATGGTTGCGGTCGAGGGGCCTGTTACTGCCGCGAGACCAGGAGGAGTGGAGGAGATGGATGGGTAGCTCAGCGACGGCAAGGCGGTAGGGCTCCGCCTGTTTCCTCAGGGAATCGACCTCGGTGAAGGTTTGTGGAGCAGGCTTTGGCGATTTGGCGGGCTTAGATGGTGAGGGTGGTGGTGATGATGGGGTGTCGTTGACGACGGGGGTAAGGGAGGGAGAAGTGGATGGATGATGGGGTTCACGAGAAGGATGGATAGGTGTAGTTTTCCGGCGCTTGGAGGGCGGGGGATTCGTGTTGGATTTGGGAGGCAGAGGGCGACCAATTTTGATCAT
>AT141_018005
ATGGCACCCTTTACCCCAGTCTGGTTCATTACTGCGGCGAGCTCTGGGTTTGGCAAGGAGATTGCGCTCTCTGCTCTGAAGCGTGGCCATAAAGTCATTGCTACTGCTCGCAACCCTAGCAAACTCAAGGATTTAGAGAGTGCCGGTGCAGACACTCTTGCGTTTGATGTTACAGCACCATCAGCGGATATAGAGGCTATTGCAAGGTTTGTCTACACTAAATATGGACGGGTAGACTATCTTGTGAATGCTGCTGGCTATATCCTTGAAGGGGCTGTAGAGGAGACTACTCCAGAGGAAGTGTTTGCGAATTTTAACACGAATGTCTTTGGAACACTGAACACTATTCAGGCTTTTTTGCCCTATCTACGGTTCCAGCCAATCGGAGTTAATAATATTCGATGCACTATCGTAACGTTCGGAAGTCTGGGCTCCCGGGAAGCCGGTGCGAGTTATTCTATTTATGCCAGGACCAAAAGCTGCGCTCCTTCTTTGGCGCAATCACTACGTATAGAGCTTAAGCCATTTGCTATCGAAGCAACGGCTATCGAGCTAGGTTATTTTCGTACGGGATTTTTAAACTCTAGTTCCAGGGCATCATCTGCCAAGAGATTAGAAGCCTACGAAGATGAGTCAACCCCGTCAGGGCTTGTTCGCAAGATGCTCAAGAAGAATGACGGAAACCAGCTTGGGGATGTTCAAAAGGGAGCTAAAGTCTGCGCTGACGTCCTGACGCGGACGGGAATTGCCCAAGACAAAGAATTGCCTCCACGGCTTGTCCTTGGAAGTGACTGTGTGGAAGTTATCAGAGAGCAATGTAAAGCCAATTTACGGTTAGTGGACGAGTGGGACGCTATTTCAAAATCAACAGACCATCCTCGGTAG
>AT141_018007
CTAAGGAAGTATGGCAATCTTATCAAATCGTGCTCCGCCGCCAGATGAAGAAATGTTTGGATCCTGTCGAATATTGTACACGTCAGAAGTACAGGGATGCCCCCACTGGCATGCATAAAAGTTCTGGGCGTTACTGCCGGCGGTCCATTTCATGCTCCCGAATGTAGCACAGTTGGGGATTTCCGGGATTTGTGACCATGAGAGACAAGGATCCCATGTGACCCGGTAAGTATCGTAAAGCACACTCTGGCAGCCAGAATCGGAGTACAGCCTGAAGTTGGTCCATCGCAGAGGCTGCTGACATGCCTTACGGAGAGGGGTTGCAACCTTAGATGTAGGTAAGGCGAGAGCGGAGGTTGAGGTTGCCTTTGAAGTATCTTCTGACTTGGGAAGGGGTACAGTAATGGTAGACACATCAAAAGACGCTCTAGGTGCTGCGATGGCTACTGGGGTTGCGAGAAGCAAAAGGCCGAGATTCCAGAGAGAAACCAT
>AT141_018008
CTACGCTTTGCGATCAAAGATCTTTCCAGGATTCATCAGCCAAAGCGGATCCAGACTTGTCTTCACCGCTCGCATAACTTGAATCGGCACATCTCCAACCTCTTCCCGAAGAAAGTCCTTCTTTCCAAGTCCAATACCATGCTCGCCCTAACCCTTCTTGTCAGCGATCTTGCTTAAAGAGTAGAAACGTGTGTGCTTACTGTGCATGTTCCGTCCATCTCAATAGCCCGCGAGACCATCTTGTGAACGCAGTCCTCGACCTCTTTACGCTGCTTATCCTCAAATAAAATTGTTTCGTGGAAGTTTCCATCACCAATGTGGCCGAGAATGCTGCCGAACAGACCCAATTCTACAAGGTCCTTCTTGGATATATCTAGAGCAAAGTCAGTGTCACGGTCTTGTCTTAATCGGAATTTGAAACTGACCTATTAGCTCGGACACTCGAGATAGAGGTACAGCGACATCGGTCGACCAAACATGTCCATCTGTCTCGCGTAGTGCCATCATACTCCATAGCGCCTCCTTTCGAGCTGACCAGAGCGCCTTTTGCTTCTTTGGGTCATTCTCATATTGAAAGTCTTTGGCATTGTGTTTCTTGGAGATACTCTGAACTTGTGCAATGCTATCCTTGACAATGGCATCACTGCCGCTGAACTTGAAGAATAGCGTTGGTACTTCATTCCACGTCCGAGATGTCGCACCCATTCTGTTGATGACGCTCATGAGAACTTCGTCGAGGATCTCAACTGCGCTGATAGGCACGCCTCGGCGGATGACCTCGATCGCCATGGTCGCTGCAGCTTTGACAGAGGGGAAAGTGACGACCGCGATACCAGTGTGCTCAGGAATGGGGGCTAGCTTGAGTGTAGCTTCAGTGACGAAACCAAGAGTTCCTTCGGACCCGACAAATAGCGAGTTGAGGTTGTAGCCAGCTGATGATTTTCTCGGTCTTCTGCGGGTCTTCAGGATGGTGCCGTCGCTTAAGACCACGGTGAGATTGACTACCCAGTCTTTCATGGTGCCATACTTGACCACGTTTGTTCCACTACGTCGCTGCTAGACCCGGGATTCCTTTCTCCGTTTGGCATACTGACCTGCAGTTTGTTCCGACCATACCACCAATTTGTGCCTTGGGTAGAATAGTCAGTATATCTTCAAAGACAGTTTACACCTTGGTTGTCGAGGAACTTACCGAAGGACCCGGGTCAATGGGGAAGAACAGTCCGGTATCTTTGATCTTCTCGTTCAGATCCATCCACGGCACAGATGGTTGAACAACGACATTGAGGCTAAGTATTTAGTGACGTGATAAGACAGGGTTTCGTGGAAGAGCTTACTCGTCACTGTGCACCTCTAAAATTTGGTTCATGTTGACAAAGTCAACGCTGACGCCACCAAATGGCGCTGAGAAATGACCCTCTACGCTTGAACCTCCCGAGTAAGGAACTCGTTATGTTAGGGCTCCTGCTCAGGACACTCTTCAAGGGAACTTACTCATTGGCACGCGTCTCTTGTGGCAGATCTTTGCTATAGTAGAGACATCCTCTGTTGTTTTGGGAAAGGCAACTGCGACTGGTAGCCGGTCGATGTTGATTGTAGACCAATCTGAATATCCATGAGAATGCAGAATTTCATCCTCAATGCTGACGGCATCTTCTCCAAGTGCGTGTATTATCTCTTGGACAGCCTGTGATTATGAGTCAGGTCCATTTTTGCCACGATTTGGTCTTTCTTACCAGTTCCATCTCAGCTCGACTGGCATAGTGAGATTCTTTGCCACCCTCTCTCTGGCGATCATGATTGAACAGTGTGTACAATAGAGTCCCGCCAACTGTCGTCGCTGTTGCAGATAGCGCCGAAGCGAGAAGTAGCGGTCTCTTCTGCTGTTGTTGATTTTGTTGATGGCTTTGTGACTGTTCTGCCCTCTTGGAATTTGTAATGTGAAGGCGGCGCGCAGCAGCTGGCCCCACCGTAAGGAAAGGCGAGGCTCGGCGTCGTAGACACCTTGTGAGGGTACGATTTGACGATGTGAGCAT
>AT141_018009
ATGGACAGTCAACAGGAAGAAGGGGCTTCTCGTCCGGCCAAGCGCAAGAGAGTCGCATTGGCATGCGATACCTGTCGGGAACGAAAGATCAAATGCGATGGGTCGAAGCCCGTGTGTAATCCCTGCAGAAAACGAGGGGAGCCTCCCGTGCGGTGCGTCTACACAGTCATTGCTGGGACGGCTAAGCAGCTCAGTGAGAAGGAGTAAGTCGATGCAAGCGAAATGGCTGATGCGATACTATATTTATTGTTGTTTTCTTACCAGGTACATCACATCTCTGCAAAAACAGGTGCAGGACATGCAGTTGGTAATTGACCAGCTGCGTCAAGATGCAGAAGTGGTCAAGAGCCCCCGGGACAGAGCCTCGGGTACAATCCATGCAATCACAGGCGGCCCAAGTCCCGTGAGCACTATGGGAGCCACAACGCTCGCCTTGAATCGTCAAGAAGACGAATTCTTTGGCCAATCCTCGGTCCACTCTCTTCTCCGCGAGGTTCCTCATCCCGATCGGCATCAGTCAGCGGCCCCACTGCGGGATCGGAACCCGACTTCGGCGAGTACGCTACTTACGGCTGACTTTGCTCTGCCGCCACGACAGGTAGCCGATAAGCTTCTCGATCTATACTTTGACAATGTTCATATTTTCTATCCGTGGACACATTCTACCAGCTTTAGGAGTCGCTATGAGACGATATGGACGTCATCTGGTTATCCTGGGCCTGACCAGGGTCAAACTGGTGATATTGGCGTGGGAGGACATGAGTGTGCCGAAAGCTCTTTCTTCTGCGTCCTCAACGCCATGTTTGCTCTGGGGTGCGAGTTCTCTGATCTGCCGCAGAAAGAGTCTGCCTCAGCCATGTTTAGTTCACGGATGAGAAGTTTGCTGCAGATGGACATCCTGGACAGAGGTGATCTGTCGCACGTGCAGGCGCTGCTCCTTGCGGGTCACTATGCGCTATCAGGCGAATATCCAATGCGGTGTTATAATATCATTGGTCTAGCTTGTCGAATTGCCGTTGGGTTGGGACTACACACCGAGAGACACGCGGATCAGAGGTCTAGCATGGAGAATCAAGTGCGTCGAAGGGTTTGGTACGGATGTTTACAAATGGAGATGTGAGTTTCCCCTCGAACCTTCTTTGGAGTATCGTATGTTGACGGTATTCAGGACTGTTTGTATGACCCTGGGAAGACCTCCTGTCCTTCAAATGACGGATGATGTTGTTATCCCAGCCGCCGTTGACGATGACTTCATTAACCCAAATAATGCCTCATGCACACAGCCCGAAGGAATTGTATCACAAAACCTTTTTGTCGTAGAGAATATCCGTCTAGCCAAGATCCTGGGCAAAATCCTTTCTTCCATCTATTGGCCAAGTCCATCCTCCGACTTTAGCGCCCTCGTCCGACTGGACGGACTCCTAGAAGACTTTAAAAACTCCCTTGTGGATCCGCTCAAGTGGTGGAATGGTGAAGCTACGCGCGAGCCCGGAGATATGCCATCAAGAGATCACCTTCTCAGGCGGCAGAGAAACGTCCTTCACGCGAGGTTTCTCCATCTCAGGATTCTACTCTACAGGCCTAGTTTCAGTGCCTTTTGCGCGGCTGCAAGGCGTTCTCGACAACGTCGTGGTACAGCCTCTGGATCTGATGAAGCTACCTTGGAAGCGAATACTTTGCAAGGGGCTTTCCAAGCTCAGTGCGCAACTACCTGCGTTCAGGTCGCTTTCGAGCTATCAGCTTCTCTCTTAGCAGCAAGAGAAGGTGAAGCAACAGGAGCATGGTGGTTCAGTCTGTTCTGTATGACCCTCAAAATGTTCTCTCTGTAGGGATACCGTTCTGACACGATTGCCTTAGATTTGATGACATGCGGCGGAATAATAATCCTTGCTGAATGCGCCCAAGCCGGCGGTAGCAAGCACTTCAATCAGAGCCAGCTCGATGCGACTTGGGAGAATACCACTGTGTTGCTACGGCTTATTGGTCGAGAGAATGCTCGAGCGAGAGGATACTTGGAGCATCTACTTCTTCTGAAGGAGCAAGCACGATCTGCGTATTTCTGTACGTCAACCCAATTCTATGTGGCTTTCATTACTCACCATCTGACTCTGGCAGCAATGCGAAACTCTGTAGTTCCATCCCGCGTGCCATCGCGTAGACCGTCTGTTAGCCATGAGGGTCGTCCCGGGGGAAACACAGATGAAATACCTCTCTCCGTGGCGGAAGGCCAGACAGAAGAAGTCAATTTCATGGCGTCTCTCTTTCAAGATAACTGGGACTGGAGCCTTGACGGAGGGATGCCTACATATGGTGGTCTTGGGTTTGGAGATGAATTCATATTTCCTCTATCTAGTTGGCCGGCATAG
>AT141_018010
TTACAGGCCTGACCAATATTGTGTCTCGGGATTTGTAACCGTGAGAGTCTGTAGTGCTTCGGCAGAGCTGAAGCAAAGGTGGAGAAGGAATTCGCCTTGGGGCATCTTCCACTTGTCGACAGTGGCATCGAAGTAGCTAAATGCGTACTTGTCCAACTTCAACGTCACCTCCACTGCTTTACCAGCGGAGACAAACACTTTGCAGTACGCCCTAAGATCCTTGACCGGTCGAGGATTGCCATCACAGAGCGGAGGAGTGACATAGAGTTGGACCACTTGCTTGCCATCCCTGCTTCCCGTGTTTACCACTTGGCATTTCAGGCAAACTTCTGTTGCTTGCGGGCTATCGAACAATGAGCTTACACTTGGCTGTCCTGCCAACTCAAACGTCGTGTAAGAAAGGCCCTGCCCAAAGTGAAACTGAGGCTTCGGTGCAGTATCATCGTCGTAAAACCGGTATCCGACCTTGAGACGCTCTTCGTAGTTCAGCTCGAGATTATCGTCGCATGGAAAGTTTGTATATGCAGGGTTATCTTCATTTCTCTTCGGCCAGGACATGGGTAGACGACCAGATGCATTGACATGCCCGGTAAGAACGCGAGCAATGGCGTGGCCGCACTCTTGACCAGCGAACCAAGCTTGGAGAAAGCATGGGATCTGGTCGATGAAGGGGGAGACTGTGACGGGAGATCCCGAGAGATTCACGACCACTGTCTTTGGACTGTGAGTAGCCACTTGATTGATCAAATCGTATTGATCGGAAGTCAAATCCATAGTATCACGATCATAGCCCTCGGACTCAATCTCATTAGTCGTGCCAACGAAGACAACAGCCACATCAGAAGAAGCAGCGATCTCCGCGGCATCTCTGATGGCACCAGGAATATCGACATACTCCATGAATCGAAGGCTTGCCCCTTGGAACATGGTTCCGCCGATCTTGGAGAGGACGTCTGGATCGGTCGCCCAAGAGTGCAGCTCAATCTTGTACTCTCTGCCAGCGGCCATTTCGAAAGTAAACCGGCGCTCAATCTTGGCTTTGTAAAAGTAGAAAGACTCGGGAAGCAGAACGGGTTCTTGTGGGCGATGGAAGACCTTTTCTCCATCTACCAACACATCAGCCTTTCCAGTAATGATGACACTGAAGACATGCTTGCCGCTGGTTGTTGGTGTCAGACTGAAAGCCATACTGGTGCAGTATTCCGGATTCAGGTATGCTGGCCACGCTTCCTTGATCATGTACTCTGGCAACGCGATGGTCTGCTCATGGGCCAGGTTCTCTCCGACCACCGAGCTGTTGAACCAGCGGAGCTGAACTGGTGAAATGCTCTCAGGCTCCGCATGAGGAAGAGCCCCGAAGACTGGGACGCCTGGAGCGTGACGACAATCAACACCCTGAGCTTTGAGCCCGTCCAAAGGTGAGATGACGTGCTGCGCAAGGACCTTGGCGCTACCGCCACCGCCGATACTGGGGTGGAGAGCGTGGTGGCCTATGACGGCAACAGAGGCTTTTGCGGGCAGTGGTAATACATTGCCGTCGTTCTTTAAAAGAACCATTCCATCTGCTGCGATAGAAGTAATAAACTCAAGGCGCTCAGGGTCCTCCACCGAACGCTCCGGCTTTTCAACAGGGTCTTCAAATCGGCCAGTCTTTCTCGCAAGCTCAATAACCCTGCCGACACTTTTATCGAGAGTCTCAGTGGTCACATTGCCCGCCTCAATCTCCTTCAGAAGCTTATGTCCCCGCCACCTTGTTGGACCTGGCATCTCAAGATCCATTCCCGCGTTAAGCGCTTGGGCAGTTGAGTATGTCCCCATCCAGTCCGACACCACAAGACCACCGAAGCCCCATTCTTGACGGAGGACTTGTTCAAGTAGCCAGTGGCTTTCAGCACAGTACTCTCTGTTGAGGCGGTTGTATGAAGTCATGAAACACCAAGGATCAGAGTCACGCATGACGAGTTGAAAAGGCAGCATGTAGATCTCGCGTAGAGTCTGACGGTCAATGTTGGATGTCATTTTAGTCCTTGACTTTTCAGAATCGTTGGCGACAAAGTGCTTCGGCGTAGCAGCTATGCCTTCGCTCTGACAGCCCCGAACAAAGGCTGAAGCGAGCGTACCAATGAGGAAAGGATCCTCAGAGTAAGTCTCATAGTTCCGTCCACCAAGAGGTGACCTGATGATGTTCATGGTGGGCGCGAGAAGAACATTTGCAGATTTGGTCTTGGTCTCTCTGGCGATTTCCCTGCCAAGTCGATATGCCTGTTCTGAGTCAAATGAAGCACCAACGGCCGTTGAGCAAGGAAAACAAGCTGCTGTGATGCCGCTCACGTAGCTTTCGCCCCGAGCCCCGTTGGGCCCATCTGACATTTTGATGTGAGGAATAAAGACATTGTCTCGTTTGATGGTTGGTGTACGCCACCAGTCAACGGCTGCGAGGAGACTCACTTTCTCCTCGATCGTGAGTTGGGAGACGAGGTCACTGGTGGTCTGCGAGGGTGGTGCCAT
>AT141_018011
ATGGGCAAAAATAGCCTTGATACCAAGGCGGACGTCGCCATGGCCGAGGATGCTGGCCATGTTGTGGACGAGCAAATCCTTGATCTCGATCAGAGAATTCAGGAGCTTGTTGCTGTCGCGCCCCCATTCTATCAGAACAAGAACCTTCTCCGACTCTATCTCCTCATCATTCCCACTTGTCTGGCTGCTGCTATCACCCTGGGATTCGACGCGAGTATGATGTCTGGTCTTCAGGCGGTGCCCACTTGGGACAATTGTGAGTCTTGTCACACCCTACACTGCGTTTCACACTACTTATGA
>AT141_018012
ATGTTCCTCGTCTCTCGATTCATCATCGGTTTCGGTCTCGTCTTCGCAAACGCCTATGCCCCCATGCTCATCGGTGAGCTCGCCCATCCCAAGGAACGACAAGTCATTACATCCCTATATCAGACGTCTTGGTACATTGGTGCTATCCTCGCCGCATGGGTCACCTTTGGCACTTTCAGTATCCCCAGCGAGTGGGCGTGGAGAATCCCTTCTCTTCTGCAGGCTGCTCCGGCCATGCTTCCCATCACATGTGTCTTCTTCCTTCCAGAGTCCCCTCGATGGCTCATTGCCAATGGCCGGAGTGAGGAGGCTAAGGCTTTACTTGTGAAGTGGCATGGAAACGGAAATGAGGACGACGAACTTGTCAAACTTGAGTTTATTCAGATGCGAAACGTCATCGAGGCCGAAGTCAGCAACGAGACAGGCTGGAAAGAGCTCTTTACCTCTCCTGGAAACCGCAAGCGAGTCTTTATTCTGGTCTGTCTTGGCTGCTTCAGTCAGTGGTCTGGAAATGGCCTTGTGTCCTACTATCTCGTTCGTGTCCTCGAGACTGTTGGTGTTACCGATGCCCGAGAGCGCAACATTCTCAACGGTTGTCTCATGATCTTCAACTGGCTTACCTCAGTTGCCTCGGCTTTCCTCACCGCCTACATGAAGCGCCGCACACAGTTCCTCATCTCCGTCGGAGGCATGCTTGGCATTTTTGCATCTCAGACCCTTTGCGCTGGTCTCTTCAATGAGGATCACAACACTGCTGCTGGCAAGGCTGTTATCGCTATGCTTTTCCTCTTCTACTTCTTTTATAACTTGGCTTTCAACGCTCTTCTCTACTCATACCCCGTCGAGATCCTTCCCTACCCCATTCGTGCCAAGGGCTTCTCTCTTCTCATGTTCTTTGGCAAGGCGAGTAACTTTATCAACACCATGGTCAACCCCATCGGTCTTCAGGCCCTGGCCTGGAAGTACTACTTTGTTTACGTTGCTTGGCTGGCTATTGAGCTTGGTATCGTCTGGAAGTTCTTTGTTGAGACAAAGGGACCGAGTCTCGAAGCTATTGCTGCCGTGTTTGACGGTCATTCCCCATCAGAGTTCTCTTCCTCTCAGGAGATTAAGGAGAAGAAGGAGGAAGATTAG
>AT141_018014
ATGGCGCCGCCCGCTCTTCCGCTCCATCGCCATCAATCATCTCTCGAAGGCATCATCGACTTCTCATCCCGACAACCTTTGTCTGAGTCCCATCGAGCCTCTGCTATCCGTCGGTTTTATCACGTCATCAATCATTTTGACAGTGAAGATGTGAAACGAGGTCAAGACCAATACGACAGAGTGAAACTTGTTCGCTTTACTTACGAGTATTCCACCAATCAGGAGTCCAAAGACAACGTGTTGATCGCTGTGTTTGAGTTTTTGAAACTATCTGTATCATCAGAAGAGGATATCGACTTTGAAGATGCCACATACCGAGAGCAGCTTAAGGCTCATCTGTATAAGTTCGCAGACTACCTAGTGGACAACTTCTTTCTTCCACGTATTTCTTCCTTCACGGCGACATCGTGTCCGATAGCTAACATTTCAGCAGTCAAAGCATCCACCAAAAAGACACCACAACCCACACCAGCATCTCACTCAGCTGTCATGAAAACCCAACGCCAGGGCCATATATTTTCTGGGACACCGGAGCGTCTAGCCAATCTAAGAGGTGCTTGTCTGATACGAGACCGCTATCGCTGTGTCATCTCATGTAGATTCGACTCAGCTGAGGCCTTAAAGCGTTCCCGCCGACCAGGTGGTTGGAATGAGGCTCTTGACCAGGACGGCGCTCCTCTGCTTGGCCAAAAATTCGCCCGTCTAGAGGTCGCACACATTATTCCACATTCTCTCACACAACTTAATTCCTCTAGAGAGCTAGTACGTGTTCTTGGCTCGATACCCTGCGCTTGCTAACTCTCCTTTAGAACCCTTCGAAAGTTGCCGCACTGGCAATACTTAATATGTTTGACAGTGGTGTGGCGTTCTTGATCGAGGGAGTTGGCATTGATCGCCCAGGCAATGCTTTGACGCTGAGCCATGATCTTCACATGTCCTTTGGTGACTTCCAGGTCTATTTCGAGGCTGTCGATGGGCAGCCACACACGTATCGTATAGATACATTCCTGCCACCTGGACTAGAAGAAAATGTTCCAGTCACTCGGACACTTTACCTCACTGAGGATAGGACGATCGATCCACCATTACCTCGGCTCCTTGCTGTTCATCGTGCCATCGCGCATATCCTACATCTTTCTGCAGCCGGCGAGTACATTGATCACATACTCTGGGATGCGGATGAGTATGGCATTCGCTCGGATGGATCAACTGAGCTGGATCGATTGGTGAAACTTCGGCTGGATGATTGGGCCCTTGGAAAAGTTCACGGTTGA
>AT141_018015
TTAACTCCTATATACAGTCCTAATTTCTCCAATGTGTGCCGAAATATAATTCTCAAATGTGCTTTCTACCTCCTCCAAATCACTGATATCCTTTTTAAGTTCCTTTCGAATTTCCCTATCATTGTCAGTTTCTCCTACCGTATGTTCAAGCTTTTCGGATGACAGCTCCATAAGTTTCTCAGGAGAGAATAGATGAGGAACTTGACGGATGCATGCTTCAACTGCAAGAACTTCGATCGACGGCAAAAGACCATCTCTTGTCATCTGTAAGCTACTGTAAGTTTCTTTCAAGCCTGGGTTCCTGTATATCAAGTCTTACGCGACGGCAATCAGTTGCCAGTACCCAAGACCTGATACCAGACACAATGTCTATCCGATCAAGTCCATCGTTCAAGTCAATCGCAGATTTGACATTCTGAGATTCCTGTTGATGTTGCATTTGAGAATGTTGCAATATTTTCTCAACATCTTTGTTGAACTCATCGCGATCGGTGTAGCTAACGAACTGAGCGGGATCAACCTGTTGAAATCCTTCCACAATTTCTGTACATTTTGATTTGAACTTCTGCTGCAGCGCTTGTAGAGCGGGTTCGATTATGTAGCGTATCACTTCAGGCCGTACAAGCTGGTGGACTACTAGTTGAATAACCGCATGGACGAACGCCCTGACGGCAGACAAGACAGCTTCGTAATGGTATTCCACTATCCGTGACCATGTATCAGATTGAAGTCGGAAAAAGGCTCTCGCCAGAGCAGAATTTGTGTCACCAGGGCCCTCATGGCCTTTCCATTGCGCAACGTGAGCACATAAGAAGCTTTTCATCGCTTTGCGCTTCACCAGAATAGGTTTCGCATGGACGAGATACCTTCGCAGCTCATTTTCGCCCAAAACAGAAGAGCTGATATCCTGGAAGAATGGGGAATATTGATCGCTCGCTAAAATTTGATGATCCTTTGTGAAAAGCTCCTCCACTTCACTTGCATTGTTTGCAACGTTGCTGTATGTAGTGCCCACGTCATCTTCACCGTCGTCCTCCTCATCTAGATCGATCCTGCGACCACATTTAATCATAACGACGTAGAATAGCCTAGACATCTCAATCACGATTGCCCGTAATCTTGTGTGCTGGGTTGCAGGGGTTCTATCCCCAGGTTTCCCAAAGAAATTGTCTTCGTAGGAACCCGATATCGCCGCATTGGCCAACCTCACGAATTCTTGCGCCATAGGCACAAGAAATGCTCGTTGATCTTCCGATGTTCTCCGTGGCTTAACATATGTATTGAGTTGCATGAGACGGCTTTGTTTCTGCTGGCGCACCGCATTGATAAGCTCTGGTAAGTTTGTTCTTATTCTATCCATTAGGAGCCGTCTGAGCTTGTCTCGAAGTGCTTTGATGCCTTTGACGTCTGTAGATACCTTCCTCCAAGCTCCTGCGCTCAAAAACTTCTCTTCTTCTTCGTCTCTGGTGCGACATCGTTCAGTTTCGTCAAGGGCCTTTACTTTTTCTCGTTCTCGAGCTGATAAGTTCCTCACTGTATGCCAACCTTTCTTAAGAATGCTCGGTCCACTTGTAGCTAGTGTTATGATCCTCTCGGTTTCAGGACCAATATCGACGGTATCTGGCCGAGTTATAATGCCCAATGTTCTCTCTTGTTTCTCGTCATGCTTTTGTGCGAGATGATGGGATTCTTGAGTGGCGGGGTCTGAAGAGGCTGAAACCACGGCTAAGATGATGCTTTGCTCATTTTTCACATACTTTTCCACAAGTTCACGAACGAATGCTATTCCTTCTTCACCTTGCTCGGGGCTCTTTGCACGATATAAGCCAGGAAGATCAACGAGAGTGATCGGGTAGAGATTTGGGCCAGTGATACTAATTTGAAGCACGTCGTCTGAGAACTGTCTTTCGCCATCAGGAGATATACCGATGATCTCTTCTGCCTCCTTGATGATATTCTGAACCTCAGTGGCTTGGCCGTCTGATGGTTTGAAATTCTTGATCCTCTGCACCTCTTCGGCAGCCCTCTTAATCGTTGCGCTAGGCACAATAGAAGCTTTCACATCGATCACCATTGAATCTGATTTTCGAAGAGCTAGCTCAATTGGAAATCTGGTACAGAGGTCGTAATGAATCGTGAAATGGCATCCAGATATTGCTTCAAGGACCGAGCTCTTCTCGCTGTTTTGGTCGCCAATGACAATGAGCTGAGGGACTTCGATTCTAGATTTAACCCCAAAGCGTCGGAGGCTGTCCACTGCATCGAACAATGAGGCTTGATCCCTGAGAAAGGAATTAATCTGGTCAAGCATTGGTGCCAT
>AT141_018016
ATGGCTACTTCAATCGAGGCGCCTCATCTTGATGATTGGGGCTTAGGACAGGTCAAAATTAGTAAGAAGAAGACGAAGAAAGGTGTGAGGATTCATACACTGCCTACACCTCCACCGCCTCCGGCAGAGCAGGACGCTTGGGAACCAGAAGCGCCTGTGGAAAAGGCTTCATATGATGACGACATGCCCTGTGAGCCTGAGGTTACGACAGAATACGGTCTATCAGCAAGAGATCCGGAACCTTGCGCGGCTTGCGACATACCAGCTCCTGAGGCTAAAGAAGAACCTACCAGCGAGAAGCCTGATGAATGCGAAGCGACCAGAGAAGCCATACCGGAGCCATCAGATGATTGGGATTTTATGGCTCCAGCAGAGCCACCAGTAGACGAGACGCCGACGGAAGATATAGCCTGGGCAAAAGAGGAAAGTGCCGCTGCAGAAACAGAACCAACAAAAGCATATAAAGAACCGGCAGAAGAGGCTAAACCTGTGGATGGTATGTTGCTCAGATGCATATTGGGGGATGTTGCAATATACTCACTGACCCTATGTAGTAGAAGCATGCGGGGATTGTATACCAGAGGAGAAGAACACAATCTGCCTGCCCTTTGGGAGTCAGCATAAGTTGATGGTCCATCTACAGGAGGTCCTTGAGGGAGCGTGTTTTGCTTACGGGCAGAGAAATCTGGCAGGAATACTACGCGAACGCGGCTGGGACTGTGTCGAAGCAGTAGCGCTTCATACTTGGATGAATGAGTTTCCTGCTATGACTGAGACTTTCGACACAATACACGGGAGGGAGCTATTACAGTCAGTAGTCGATATCCAAGACATAGCCGCCAAACGTACGCGTATCGACTGGTCTAGGATGAAGAAGTTATTAGACGATGCATTCGAGCTTACCGAGGTCTTGAACGTCAAAGAGTACAGCGATATCGTTCAAAAGGTTCGAATAGATATCGGGAAGGCGGTCGAGGGCTTGAGCTGCAAAGAACAAGAAGCAGAAGATCAGCAGGAGGAGAAGCTGCAGCGGATTGCAGAGGAACGGAGAAAGCTAGATAGGTGTGAAGTGGAGGTTCGAAAGTATAAGGAAAACAGGACGAGGGATTACCGGAAGTGGGCTGAATCGGAAGTCGAGGGAATACTGGAGGAGACAAGGAAAACATTAAAGACAGCAATATTTTTTCTTAAGCTTGTGGACTAG
>AT141_018018
TTATTTCATCGAGATACAAATCTTTCCTATGAAGTTCTGCTCGCTTAAGTATTTATATGCAGCGGGTACGTCTTCAAATTTGAAAACACGGTCAACATATGGCTTAATGTTATGTTGCTCAATAGCCGCCTTCATTTGCAGTAAATGCTCCAGGCTTCCGCAGTGGATAGCGCGGAACGTGGCCATGTTGAAATAGATATCAACAATTGAAGGTTGTTGCTCCGCGAGGCCAGCGATAAAGCCCACAATTGTCACCAGTCCATCCGACTTGACGGTTTTCAGTGCCTAATTCACGATAAGCTTCGAAGAGTCAAGATAGAAGAGCGAGGGGACCCACCTGAGTCATGGTATTACCGCCAACGACGTCTACAACGAGATTGACGCCTTTGTTTCCAGGGGTCACACTCTTGACAGCGTCAGCCCAGGCGTTCACCTCCTTGTAATTGATGACATGGTCAGCACCTAGCCCCAACAGTACCTCGGCCTTTCTCGTGGAAGACGTAGTGGCGATGACCTTTGCTCCTCCAGCTTTTGCAAACTAGAATGAGACTTCTGTAAGCATAGGACAGACAACTAGATGGGATTTTGGGCGCTCTTAACCTGCAAGCTAAAAATGCTCACGCCGCCCGTGCCCTCAGTTAAGACGTATTGGCCTGGTCGGAGCTGATAATCAGACAGTCCATATAGAGCGTTCCATGCGGTGACCCCGGCAACGGTTAATGTACTCGCTTCGATAAAGGTCAAGTTACTTGGCATGGGTGCCCAATATTCCTCATCAAGCACGACGTACTCTGCAAGGATGCCTGGTACGTCGGGGCTTGCAAGGTTAGAAACCTCAAACTCCCGCCGCAAACGACCGGATCGCCACATAGGCTTAAAAACTGAAAACACTTTATCTCCTGGTAGGAGATTCTTCACTCGCTCTCCAATGGCAGCGACCACTCCAGCACCATCCGAGAGTGGAACGTAAGGCAGCGGCAATGGTACTGGATTCAGACCCTATCAATTTTCAGCTTGTGTTCAGGATACTTGAACAACAAAGTCAGTTGCCATACCTGTGAGAATGCGAGATCACGATAATTCAAACTCCAAGCAGCCACTAGAGAAAACAAAAATTAGTTCTGATGCGCTCTTAGGCAAGGGGTTAGGCTCACTCTTGACGACAACCTGGTTGGGTGCAGGAGGAACGAGATCGACAGATTCAAGCTTCAAGGACGTCGGGCCATCAAGAGATGGCAGTACCCATCGTCTCGTTGTCTTTGGGAGCGCCAT
>AT141_018019
ATGTTTGGGGGAAGCACCAGCATCAACTTCACTCCTGATACGGATATTCCTGCATTGACGGGTAAGGTGATCTTGGTAACAGGAGGCAGTAATGGACTCGGCAAAGAATCAATCTTGCAACTAGCAAAGCATGAGCCTGCTGAGATCTGGATGGGGGCCCGCAATGCCGAACGAGCACAGACGGCCATTGGCGACATCCAGAAGGAGATACCCAACTCGGTGTCTATCAAGTTCCTCCATATGGACCTGGGATCATTTGCATCTATCTCTGAGGCCGCAACTACCTTCAGAAAGCAATCGTCGCGCCTGGACATCCTGATGTTGAACGCTGGCATCATGATTACGCCTGCTGGATTAACAGAAGACGGCTACGAGATCCAGTTTGGTACCAACCATATGGGGCATGCCCTACTTACCAAGCTATTGCTGCCTACTCTTGTGAGCACAGCCGCCCTGCCAGACTCCGACGTCCGCGTCGTCATACTTTCATCCGAAGCCCACAACATGGCACCAAGCGAAGGCATTTTATGGGAGACACTGAAAACGGAAGCCAATGGCATCACTACCCGCGCTCGATATGGACAGAGCAAATTGGGGAATATTCTTTACGCGCGGGAGCTCACCAAGCGGCATCCCCAGATCAAGGCGGTCTCTGTTCACCCCGGCATGGTGAAGACGAACTTGGGCAACGAATCAGCCAGTAAGAGCGTTCTACTAAGAACCGCTTTAACTGTTGCGAGGGCAGTCATTGGCGTCGACGTCGCTACTGGAGCGCTGACCCAGCTATGGGCAGCAACGGGGAAAGGTGTCAAGGCTGGAGAGTATTATGAGCCTATCGGGGTTACAGGTCGTGGCAGCAAGTGGACCAGGGATGAAGAACTGGGGGATAAGCTGTGGAAATGGACCCAGAATGAGATTGAGGGTTACAAAGCGGAGGAGGGAGAACATGCGTAA
>AT141_018027
GCGCCGGCTTTTAGACGGATGAAGACACGGAGGCCTTCTCCCGGTAGGGCGATGGTCGTTGGTTGCTCCTGGCGATGAGGTGGATCTGTTTTTCGGCGAGGTTGTTGTTGTTAATGGATTAGATGACCACAGGCAGTAGGGGGCGAGGCAGCGGCAACGCTGCTGTAGGTGGACTTGGAAGCAGGCCCGGCACTAGAGAGCTCTCAACTCCAGGAGTCAAGGAAGCTATCGGCAAACTGTTAAGCGAAACATCGTTGCAGTCTGGTGGCGAATTGTTAAGCAGCTTCTTCAAACTTGGCGTAGAAGGCCTGGATGACCGCCGACTCGCTGCTTTTCTTCTGCTTGTACGCGGCACCCAAACCTTACCCACATTTATCTTCGCCTAACGAGCTTCTTCCGGTCCTGGATCGCATCCTCTGGTTGGAATGAGTATCGCCTTGCATAATGGGCAGTCGACATGGTGTTTTTGGAACCAAAGGTCGATGCATCTCATATGGAACAGATGCTTGCATTTCAATTGCCGGATGTTGTCTTCATCCACTAGGACTTCGAGGCAGATTGCACTGCAAAGACGTCAGTATTGTGAGAAAAGTTGCATCTTTTGCAAACGCACCAAACCTCAGCTGAGCTGGTCTGGGTTGGATTCCATGTTCCCTGCCTCTTAAAATCCTCGACATTCTTGTATTTCTGTGAAGGGTTGGCATCATTAAGCAATCGTAGATCGACCGTCTCCCTCGGTACCGTGTTTGTACTCTCGACATTTCTCTGAGGATGGCAGTTTCTCCGTAGCAATCTCACTAAATGACTTTTGTTTATCAACATTAACATGGAACGCATGAATTTGGAAGGAGTAACGTGCAGAATGATGAATAGGAACGGGACACCTAGGATGAAGCTAAATACCACTAGGAACGGTATCAAAAACCCTGAGGTTGAAGCACCGTTGTCGCTCGGCTGGGCCGAGTTGCCTGCGATGAACCTCATGAGCTATTATTGTTCGCTTATATCCTCGTGGTTAAATTCTGGCCGCGTTCAATGGATATATTGAGACGATTGATCTTGTTGAGACCGTATGAGTAAAATGGTCCGATCTGCTCGGCGGCAGGGCTGTGGATATTATGTAGTGAGCCGTGCTCCTCAGACACATGTAACTTAGACCTTTCAACAACAACACCTATTATTCCC
>AT141_018029
ATGGCTCCACCTAAACGTTCAAAAAAGTCAACATCGTCTGCCATCTCGTCTTCGCACGCACCAAATTCTCCTTCCAAGCATCGTACTGATCTGTCTTCTCAAATATCCAACCAAGATCAGGAGTCCCAGAACATAACTATCAGCAATGGAAACAACGCAAACGCGGTTAACAGCACGGTGTCTGCTGATCCTGCCCTCCTCGACGAAGAGGTAAACACAGGGGATGACAGGACACTCCCGCTCGGCCCGTCTGACCGGGCGTACACAGCGGGTGGAGGATACAATGCGCTCAAGTCGTTCAATGGCCAGATCTATTCTGGCATGGCCGTTGGTGGATCCCACACTTGGAATTATGATCAAGGCGTGTGGCACGAGGTGAAGGAAGAGCCGGATTTGTGGAAGATTGACTATAAGGCAAACAAAAGGAGGGCGAGAGCGGCTCCCAAAGGGAGTGGCGCACCTGTAGGAACCGAGTACCACTGGCTGATTGTCGCACACCAGGTGAGCTATCAATACCCTTGAGCATGAAAAAATCGGCATCTTGCTCATTCTTTTCTCTGCATATAGTATGTCAAGAAGATTGACGCGAACACATATGAGACGAACCTCACTGGATCCAAGTACAAGCTCGCACACAAGGCAGCCACCTCCAATTCGTGGTCAACCAATACGGTCAAGGGCCAGCGAGACCGCGAGATTGAACTCCTTGAAAATGCTAGACGGCGTGTCGAAGGGTTGCCACCGGTGCTAGCCAGCGAGAAGATAAAAGTCGTCAAGCAGGAAAAAGGGCAGCAGAAACTTGAGGATCTGTTTGCGAAGGCGGGAGGAAATAAAGGCACAGATATTGCTGATGGGAGAAAAAGGAAGAGGGAGGAGTGA
>AT141_018030
TCAGCATTGTTCCTGTAGAAGTATTAAACGCAGTCGAGTACCTTGCTTGACACGGAAGGTTCCAAAGAAGCCTCCATGAGTAATGGATATGTAAGGCGCGCCAGCACCAGTGCCAGCCTTGAGATTGGAGCCAAAGATGTGGCGTGGGTTGAACTTCTCCTCGCCCTGTAGAGTCAACGGCCCGTGTGTCCTTCCAAGCTCCTGGCCATCGGCATAAATGGAAAACTGTTCGCAGGTGTGCCATGTGTCAGCAATCGAGAAAAGAACGTCGGAAGACTCCGTGTATTGCCCGACATTGAAATCCTTAGTGATTTCTTCTTGGAATGGTGGGTGCGCGACCTGTTCCCAATCCTTTATCTGGCTACCGACGCAGGGAGTAAACTCTGTGCAAGCCCCATAGAACGTGTACTTGGTTGACCCTTTGCCGATGACTTCCACATCCGTGTCCAACGTGCCTGGCGAATAATCAGTTTGATGCCGACACCACCTTTTCTATTTCACCAGCAGGAGTGCTTACCGGCAGGTATAAAGAAGTTGCCCCCTCCATAATCGTAGTGATGCAATTTCTTGTACACGTACGTACGTACGTACTGTATTTTAGCCGCTGTACATACGTACAACTTTATTGTACGTACAAATATGTACCATACAAATTTCCCCCTTCCTTTTTAGGTATTACTGGGTAACTTAGTAGGCTTCTCACGGTCCTCGTCTTCTGCCAT
>AT141_018034
TTACCACATTTCCCGTGCATCGTGCTTACGATCGCTTGTCTGACTTTTCTTATCGTCATGCACAGTCTCATGTGTAAACTCGACCACGTTTGAGACCACGATTCCATTTGGTGGGTTATCTTGTGCTGAGAAGGCTTTCATATGATGATCATCGTTGACGATTCGTTCTTCGCTATCGTTGAAGGAAAGATTCGCGGAAATGGGATTCGCGGTTGGTGGTCCGCGATGGCTGCGGCTTTGGCTTCGACCACCGCCTCCTCCGATCGTCCGGAAGCCCGATGGCGTTTGGTACGACTTTTTCGAAGAGCCTAGTACACTTCCGAACAGAGGAGTAAGCCATACCCGTATGAGTGGGAATAGCAGAGGGAGGTTGGTCGTTAACACGGCGACGAAGGTTTCTCGAGTACCCCAAGCGCCGGCCAGTGCCGCACCATTGACGGGATCCTGGGAAGAGTCAGAGAGTCCATTTCACGGAGACACCAGGCTTACCACTAGGACAAAGACACTCTTCAAGATAGCGCAGACGAGGACAAAGATACCTGCTCCGAGAACGATAGTCGAAGCGATCTTCTTTAACACCTTCAAGCTGGATTGCCACAACATGGGAAGGGGAATCGCGATGAGATATATATCGGTCGAGACATTGGAGGCGAACGACACCCAGATGATGGGCTTAGAGATGGCTGCTTGACAGGTATCTGGAATTGCCAGTTAGTTGAAGCAAACCGGTGCCAAGGCAAGACTCACTACCAGGATCTGGGCTGATTTGCCAGTAGTTTTGAAATGGTCGACAACCCGCAAAAATGGCAATCATGGTGGCGAAAAAGGTTCCAATAACCAGGGAGAAACCGATCCAAATTCGAATGCGATATCGTTGACCAAGACCATCCTATGGTGTCCAGTTAGCGATTGATTGACAAGCCAATTGAAGAGACTGCACCGTAAGGCGAGTGTAGAAGAACAGCATCGATAACTTGAGTGTCCAGATCAAAGCCGAGTAGATGGCCCAGCCAGCTACTTGGATTTTAGAGCCAATCACTCTGGATTGAGTAGTCAGTCCATTGTCCCTACCCATTCAGTATACAAACGCGACATACCTGAACTTGTATTCTTGATCGCCAGGGAATAGTGCAGATCGTTGCGCGTCGGTCATGCCATTGTTCGCCAAACCCTGGGCAATGTTTTCGATGCTATAGGCCAGACTTGTTTGGATGGTGTAAAAGGCCTGATGTGATGGATTAGGAACTTCCGAGGTACTGGCTATGCCTGGGAGAACACACAATAGCGACAACCATAAGATAGTCTTCAGTCTGAAGACTTCGGAAACCTCCGACCCTCATTCGTGCATAAAACCGGAGAAATGTCGAGACAACGCCGATCGCGTAGAGAGTCCAAGACTCAATGGCAGCCTGTCGAAAGGCCTCGACAACTGCAGCAGGCATCTCTGCCAT
>AT141_018035
ATGCATTTGTTTCAGCTAAAGGTCTTTACGGCCGTTGTTGTGTGGTCACTGACCTCAGCGGGTGCGACCATCCCCCTTGCCGGGGATGAACTCGCAGGCAAGTGTCCGATCACCGATGTCGACCAACTTGGTAAGAAGCTATCCAAGGCGGCCAAGATCTTCTTTCCTGGCTCGAACGAGTTCCTCCAGGCGTCGACACGATGGTCGGTTCTAGAGGTCCCGAAGGTGAACATCGTTGTCGTGCCTGGCACTGAGAAGGATGTTGCCGAGACAGTAAGTGTCAGACCTTCAGGTTGCAGCGCAAGCGCTAATGTATCGTCTCAGGTCAAGTTCGCCAACAAGAAAGCCGTACCCTTCCTCGCGTTCAACACCGCCCACGGAGCGATCACCACCCTAGGTCGAATGGACCACGGTATCGAGATTTATCTCAGTCAGCTCAACGACGTGAAGATCTCCCCCGATGGAAAGACGGTCGAGATTGGTGGCGGAACGGTATCCAAGAAGGTTACCGATACCCTCTGGGCGGCTGAAAAACAGACAGGTACGTCGGCTTCGATCGATTGA
>AT141_018036
ATGGGACCTGCTCTCGGAGGTGGCCATGGTTGGCTCCAGGGTCACCATGGAATCATTGCGGATCAGATCCTCACCATGAACGTCGTCCTCGCCGATGGGTCTTTCAAGATGATCGACCAGAGGTCTGACCTCTTCTGGGCCATGAAGGGAGCTGGTCACAACTTTGGCATTGTGACTTCGGTCACTGCCAAGATCTACGACATCGAGCACCGCGACTGGGCGATTGAGACCCTTGTCTTCAGCGGTGATCAAGTCGGGGAGGTTTACCAAGCTGCCAACGAGCATCTTCTTCGGAAGCAGCCTGTCGGTGTGATCAACTGGTCATACTGGCTCAACAACCCTGATGCCGATCCCAATAACGTGAGTATCCAGAACGAATAA
>AT141_018037
ATGGAGAAGGCGTACAAGTTCTTTGCCTCCGAAATCGGCGGCGACTCTCCCTTCAACGGCTCACTTTTCATGTTCGAGAGCTACTCTACCCAAGGCGTGCGAGACATTGACAGCAAGTCGACCGCATTCGCCTTCCGCGACGCGAATCTCCTGATCGCACCACTCATCACCTACAAGCCTGCTGGACCTAATATCGACAAGAGGGCAGCGGACTTAGGCATCGGGCTTCGCAACATTCTTCACAAGGCTTCGGGTAAGGAGGAGATGGGCGTCTATGTGAACTACGCGTTTGGTGATGAGAATGCCAAGCAGTTGTATGGAAATGAGGCGTGGCGGCAACAGAAGTTGCGCGGCTTAAAGAAGAAGTATGATCCCAAGGGAAAGTTTAGCTTCTTTGGACCGGTCGCATAG
>AT141_018038
TCACGTCCTACAGGGCTTAACATCGCCCCAGTATTGCATGTAAACCTCGTTCATGGCGGCAAAGTCATTCATGTCGGACAGGAACACATTGACCTTGACAGCATTATCGAGGCTTGTGCCAGCAGCCTCCAATATGACAGTAAGGTTTTGTATGATATCATGCTATTTGCAATGTCAGCTTATCTGGTACCAACATTCTTGGAGTGATATCTAAGAGATTGCATACAGTGTGAGCCTTGACGTCTCCTTCCTTGATCTTCATGGTATCGCTGTCAAGTGCCACGACTCCTGAGCAGAATACCATGCCATTTGCAACGATGGCTTGGTTGTAGATGCCCGGAAGGGCCTTGGGCGCCTTGGTTGTATTGACTGGAGTTTTGCCTGGCAT
>AT141_018039
ATGACCAGCAATTTGGAACCTGTGCGCACCGGCGCGACACTTGAATACATCACGGTCGATGTCTTTACTAGGCAGAGATACTACGGCAACCCTCTTGCTGTGGTGCTAGTTCCCACAGCCCTCAGCGGCCAAATATCAGGTGATGTCAAGCAACGCATCGCTCGCGAATTCAATCTATCAGAGACAGTCTTCCTGCACGTGCCGGACACCAGTTCGGCATTAAGGTCCGTCGCCGACATGATGCCCTCCTGCCGGGCTGACATTTTCACTACTGAGATGGAACTGCCATTTGCCGGCCATCCTAGTATTGGCACTGCCCATCTTATATTGAATCATTTACGCTGGGACATCAGCGCCCTACAGCTTAAGGCTGGTATCTTTCCAATCACTCGACTTCCTCAAAGTGATGGGCAGTTAGGCGAATCCGACCCTGTCCAGATCAAAGTCGCTCACGATCTGCACATCCATTCCCGCACCTTGGCTGACGCCATGCGGGATCAGCCCGAGCTCCTGACAACTCCCTCTTTGAGAAGCGCACATGCTGCAATTGACGCTTCGTTGAGCCTGGACGAGTCCATTCGCAAGGCGGAGTTGCAGGCACCGCTCGTTAGCATCGTGAAGGGTATGACAGCTCTGTTGGTAAAGCTACCCAATCTCGAACTTCTATCTCGCGTGTCTACAGCTTCCCGTTTACGATTTGACGAGCCCATTCAAGACCTCCTTCTTGACAAAGGCCCGTGGGGAAGTAGCTTCTGCTACCGCTATTACTACGTCCCTCTAGAAGATAGCGACGGAAGTAAAAGTGATGACAGGGCGGATGTTAGACGCCTGAGAGCACGCATGGTCGAGCTGGCATCGGAGGATCCAGCCACAGGGTCCGCAGCGGTCACCTTAGGCGCATACTTGGCGATGCAAGAGCATGCCGATCAAAAGGCGATTAGGTTCGAGATCACGCAGGGTGTAGAGATGGGACGGCAGAGCGAGATCGCAGTGGAGGTGAAGTTGAAATCTAGGGCAAAGATTGAGGAGATATATCTCGGGGGCAGTGCTGTTATTGTAATGAATGGTGTTATTAATATCTAA
>AT141_018045
ATGAATTCTCTACGGAAGTCTGTCCTAATCACCGGCTGCTCTGCTGGTGGTATTGGCGGAGCATTGGCTGATGCGTTTCACGCCAAAGGTTACCACGTCTTCGCAACTGCACGTAACCCATCAAAAGTGTCGCCGAGTCTCTCCAGTGCGGCAAATGTCACGGTTCTGAAGCTAGACGTGTTATCCACGGAGTCGATCGCCGCTGCTGTTGAAAGCGTCAAGAGCCAAACCGGTGGTGGGCTCGATGTTCTCGTCAACAATAGTGGCAGGGGTTACACTTTACCGGCTTAG
>AT141_018050
ATGAAGTTCACCACCGCTCTTTTCGGTCTTACCGGGCTTGTCGGTCTGGCCCTTGCCCAGGCGCCCATCAAGAACAACGAAGTTGACTCCGAAATTGTTGTCCCGGACAGCTACATCATCACGTACAAGTCCAGCGCAACGCCCAGCAACAAGAAGAGGCACGAAGAAGCCATCACCAAGAAGGCCAAGAGCAAGGACAAGGAGGGTGTTGTTGACAGCATCAACCTCGACGGCTTCCAAGGCTACGTCGCTGAGATTCCGCCCTCGGAGCTCAAGGATGTCGTCAACTCTGACCTGGTCAGCACTCTTAACCTTGAGTCTTGGCGAGACGGATGCTAACTCCAGTGACTAGGTCGCTTATATCGAGAAGGATACTGTGATCAACATCACTGCCGTTGCCGCCCCTACCTTCGGCCCGCTCACCATTCGCGCCTACACCACCCAGCTCCACGCCCCTTGGGGTCTCGCCCGCATCTCGCACCGCTCCACCAACAACGGCGGCGCCTTCGACTCTGGTTACTACTATGATAGCACCGCCGGCGCCGGCGTGCACGTGTACGTGGTGGACACGGGCATCCGAACCACCCACAGCGAGTTCTCGGGTGGCCGCGCCATCTGGGGCGCCAACTTCGTCAGCGGCTCGCCTAACACGGACGAGTTCGGCCACGGTACCCATGTTGCCGGCACTATTGGTGGCAAGACCTATGGCGTGGCCAAGGCCTGCAAGGTGTATGCCGTCAAGGTGTTCGACAAGCACGGCTCCGGCACCATGGCCGGTGTGATCCAGGGCCTGCAGTGGGCTGTCAACAACGCCAAGGCCCGAGGCGTCGCCAAGAAGGCCGTTGTCAACATGTCCCTCAGTGGCTCCTACACTGCCGCTGTCAACGACGCCGTCAAGGCCGCCACCGATGCTGGTCTCACCGTCGTCGTTGCTGCCGGCAACTTCAACGACGACGCCTCTCTCTACTCGCCCGCTTCTGCTCCCTCTGCCATCACTGTCGGTGCCGTTGACGCTACCAACTACCGCACTTGGTTCTCCAATTATGGCTCCTTGGTCGACATCTTTGCGCCCGGTAGTGCTATCCTCAGCTCGTGGCACCTCAGTGACTCTGCCAGCAGGTACCTTGCCGGCACGAGCATGGCCTCGCCGCATGTTGCTGGTCTCGCTGCGTACTTCATCTCCAAGGAGGGAATCCAGGGTTCCGCTGCTGTCACCAACAGCATCCTCAGCGCTGCCGTCACCAACGTTGTTGCTGACCCTCAGGGCAGCAACAACCGTCTTGCTTACAACGCTGGTGGTGCTTAA
>AT141_018052
CTACAAAGAGAATACAGGAATAGGATCAACAACTACACGCTTGACAGCCACGTCTCTGATCTCTACTCCTGACAAGAAAAGCGCTTCAAGCTCTTCTGTGCTTTTGTCCGTGCCAAAGCCGTCATGTCCAATCAGTATGTTCATCCACTGATCCAGTTCTACTGCCTCAGGGTGATCCCATTCTTGGTCTTCTAGGGTTTTCTGCATTTCTCGCTGAGCAAACTCATAGCATGCGTGCTCCATCACTTGCTGTAACTTCACCATTAATCGGTGTTGCACTTTAGCTTCTAGAGGCACCGGATAGGAAGGGTCTTTGTGCCAGACTTTCAGCTTTGTAAATCCACGCCGCCCTAAATACATTTACATGCAATTAGTTTAAGTTTAGCATGGTTGAGTATGGTGTGATGCTTACCTTTATCTTGATTGCTCACCTTCTCTACAGGCTCATCTGAATGTTCTTGGTCCGCCTCAATGCGGCACGGCCCTCCCGATATATTCTCCAAACCTGATTCCCCAGTATTCTGGTTCGAAAGATCGTCTTCTATGGGAAGAGGAAGCTTGAGGAACAGTTCCGGGAAGCGACGGCGTCTTTCCCCAATTGGGAGCTCAAACACTTGTCTTTGTATCAATATTCTTGCCACAACACGCATAGCGCTTGTGCCGTATACATTGACGACTTCTTTGATACCCAACAGGTGTTTCTTACTGCCGATAAACCGCTCGATCCCTTCGCCAGCCAAAAGTTCAGCACCAGCTTTCTTGAGTTTCTTCCTATAACAGCTGAGTGCACTATAAACCACTATCTCGCTCGGTAAAGCAGCCGTATTGGCTATGGCATGCTGTGCTGGGGTCGTATTCAGTGGCTCAAATGGCAGCATGCATTCTCCGCAGAGCATCGACTCGCTAGAGTTGCATTCGCCTTCCCTGGTACATTCTTCGGGAGAGCACTGGCAGTACTCTTGTCCATCGTCCGGTAGTCTCAT
>AT141_018053
CTAAGGAATCCATGTTTCGTCGCAATCTTCGAACTGGTCTGCATAATCGACGTCGCTGTCATCAGCATAGAAAATTTTCGTCTCGATACCATTAATACCATCGAAGACCGCATCCTCCCTATCCACTGCTATTTTCTTGTCTTCCATAAGCTCGAGAGCATTTTGTAGCCTATCACCCGCCAACATTCGGTACTTCTCGTCCTCTTTTGCGATACGGCGTAGAACCTCCTGCTCCTCCTGGTCGAGTTCAGCGCGCTTCTTGGCTATTTCTTCCTGAGCATGTTCAAGTTGCAGTTGTATAAACTGTTTATTTTGTGTAAGCTCCATAAGTGCTGACTGAGCATCTGAACGTAGGTGCGAGATGGCTTTTGCATATACGGTTTCCCCTATAATTCCGGCAAACCGTTCGGCATCAGTGAGAAACCGTTCTAGCCCTGCTGAGTTAGTGCGCAGGCGATGAACAGCTGTATGTCTGATGGATGCAATCGAACGCAGTAGTTCTTTCGGGAGATCTTTATCGATCTTGCCTCTCATACTCCCCTCACGTCCGAAGAGCTCGGCCCATCTATTCAGTTCGACCGATTCAGGACATTCCCAACCGCGTTTTCGCATAATATCGGGGAGAGCTCTCGTTCCAAAGTCAAAACAAGCAAGTTCTAATGTCTTTTGCAGTTTCTCCATAAGCATGTGCTCGATTGGGAACGGCAAATATACAGGAAACAGCGATAAGTCACCAGTTTCGCTTTCCGTAATATTGTTATTAACGTCTGGACATAAGTTCAGATAGGATAAGTAATCACGGAGATCATAATGACGTACCATCTAATGCCGTTGTTGTGATTCCTGTACAGTCGAGGGTCCCTTGACTGCTAGTCCATTGAGTTTGGATAATACCTTCCAGCGCAGCTTGTTCACTCCTGGTAGCTTCTGCTTCCAGTAAACTCCTGGCTGCGGTCTGGGCTGTAGAAGGCTCGAACAGGTCCGGAAAACGCTCACTTGCAATCGAGGTTGATTCGTAAACCCTATCCGAAAGGAGCTTCAATACTGGCTGGTGTATGGCGTCGGCGCCATACTGAGTCACAAGTTGCCGGACTAGACTGCCCTTCCGTAGATGACTCCCGATGGATTTCTTTACAGGCCCAAGCTTCCTGAATTTGGCCTTCTGACCAATAAAAATGTCCTTTGTCGCCTGATAAATTATCTGATCATCCAATTCCGCTATCACGGTCGGGTCCAT
>AT141_018055
TCAATCCGATGTCGATCCCCCATAGCCTTGTCCCCACTCCGCATTCCATAACGCCCCCGGCCAGAATTCATACCTCTCGCTGAACCCTTCGCCTGCGTCGGCCTGCGGCATGAAGCCTTCTGACCGCTGCGTGCCGTCGTCGTGCATAAAGTCGCCCGAGATCCATTCAACTGCAGTCCAAGGGTTCGCGTTAGTTGGAGTTGGAGGAGTCAGAGTGTGCAGTTGATTCATTTGCCTCAGGGTGGCAATGAGTTCAGGAACATCGACGATCTCTCCCATTTCGGCTAAGACGCGCTCTCGCTCGCCGAAGGCCTTTAAAATGAACTGTGACGGAGTGACTGCGGCATTCGGCCTGTGAGTGTCCAACAAGGAATGCTTAGCGTAAAGTGACTCAAGCACGGCCCAACCGCGATTAGCCAACGAATTCGTCGGACTGTGAAATAAGAAAGTGGCGAGGGAGGCAAGGATATCAAAGTTGAAATGCAAGCGGATATACCACGCAAAGCCCCATCGATCCATCGAATCATACGAGTTGCTCGCGTTTTCGCAGCTGGAGAGAATGAGTTTGAAGAGGCTGTCACGAGGAGACAAGACATCAGTCCCCCAGTCTGGTGATTCTTGCATAGGATGCATCATGTCGTGCAGCCGTCTGATAAGGTGTGGGCGGATTCCCAGGGCCGCCGCGTGGACTTTACTTGCAGCGGATGGAATAAACCTTCTTTCAATGTCCACAAGGTCAGCGTCAAGCTGTTGTACGAGGAGCCGATTATGGTTCAAGAGGGAAGCATCTATGCTTCCACGGTCTCCGCCGTGGCCAAGGATGTTCGCCTCCATAGCCTGACGAGCCTTCTTGTCGAGTAAATACGCCGATACCCGAGTTATGACTATGACAAATGCCATCTCCGTAGGTCCCTCTTTGTGCACTAGCGGATCTGTGGCATCGGGGAACAGGTCCGCATCGTTGAGGTTGAGAGGGCTTTTGGTGTCGAAGTGCTCAGGCACGGAGCTGTGTGTTAAACCAGAGTCGATGCCCAGCTTGATGTCGAAAAAGACAATTTGCCACCAAATACGCCGACGCAT
>AT141_018056
ATGGCAGGTATCGGCAAAGGGTTCCTCGAGCACTACCTCCGCCGACCACACCACACTGTCATCGCTGCTCTGCGTGACATTACCAGCCCCAACGCCAAAGCACTCCTTGAACTACCAGCCGGCAAGGGCAGCAGAGTCATCCTCGTCAAGATCGAAGCCACCTCCACAACCGATTCCTTCGACGCCGCAAACGAGCTCGAGGCCCAAGGCATTACTAAGCTAGACGTCATCATCGCCAACGCCGCCATTGTCGGCAACCAAGGTCCTGTCGAATCCATCGATCCCAAGGCTGTGGCCGACGTGTATGTCATTAACGCAGCCGGTCCGGCGCTTCTCTTCATGGGCCTGAAGTCTCTTCTGGAGAGGGCCGAGAACCCGAAGTGGATGGCAATGAGCTCGGCCGTTGCTTCAATTGAGGACTATCAGAAGTATATGTTCTTCAAGATGTTCCCGTATAATGCTTCCAAGGCGGCTTTGAACCATTTCACAAAGACAATTCACGCGGAGTATGAGAACATTATTGCGTTTGCTGTCTCTCCTGGGTAA
>AT141_018058
TCACAGCAGACCTTTCCTTTTCAGCTGTGCTTCCGTCCACTCCCATAGCCTGAGCGCCAGGTCTGCCTTGGTCGCGTTCTTGCTTGGCTTGCCGATCTTGGCATACGGCACGACGTACCCGCCCGAGTGACTCTCTTTGAAATCCGCGCTGGCGATGGCAAAGACGGACGAGATGCTGCCGTTGTCGACGTCGTCGAGGATTCCCATGCAGCGCAGGATGGACGTTAGCTTAGGCGTCGTACCGAGAGACCTGCTGTTGTCAGTATACTGGCGTTCATTTAATGGTGCTGGCACTCACGTGTGAATATGCCCAGGATGCACAGCAGCAGTCCATATCGCGCTCTCTACTCCCGAGCCCGGCCCGTATCGTCGATTCAGCTCCTTTGCGTGCAGCACGTTTCCCAGCTTCGATTGCCCGTAGCGCGTCATGGAGCCGGCGGCTTCCATGTTGATGTCATCGAACTTGATGCCCTCGGATGGCGCGAAGAGGCTGTGGCCATCGGAGGTGACATTGACGATGCGAACTGTGCCTGGCGGGCTGGCCATGGCCGTGGCCGTGAGAAGAGGGAGGAGTTGGTATGTCAAGAGCCAGTGCGAGACGTAGTTTGTCTGTTGGCTGTTAGAGTCAGTGGGGTATGTGAGTCGGTGGAAAACAGACCTGAAACTGCCCTTCGTAACCGTCTGCAGTGATCTCGAAAGGGGTATTCATGATACCCGCATTGTTGATCAATCCATGGAGAGCAGTCTCTTTGCTGTTACCGCGTAGACGTTAGCTCGCTCAGATGGCCACCAAATGAATGTTCACCTTCGAATTTCCTTTGCCACCTCGACGACAGTCTCTAATTTCTGCAGATCCATTTGCACGAAGCGGATATCCCCCTCTGGAGCCTCCTTCTTGATCTCCTCGATCGCGTCCATGGCTTTGCCCTCGCTGCGGCTGCCCATGTACACGGTTGCGCCATACTGAACGAGTCGTTTGACGGTGGATTTGCCTCTGGTGGTTGTCAGCCGATAACGTAACGCATAGGTCAGCTTGGCGGAACGCACATTCCTGCATTACCACCCGTGACGACGTAGACCTTCTATACATCAGCGACGCTTCCTGTTTGGCCACAAGTGCTTGCTGCTGACCTTGCCCAATAAAGAAGGGACAGATTCTGGGTTGAATTTTGAGCTCGGCAT
>AT141_018059
ATGAAGCTCCATTGCGCGCAGAGCGATGAGGCTGGCGAGGTGTACGCCGTTGCCAAGCGCTGCTACGCCTACATGGAGGCCAATGCAATCGTCTCTGTGAAGGTTTTGCAGGCATACTTGCTAGTTGGGTTGTACGAAATTGCGCATGCCATTTACCCGGCCGCGTATCTCACTATAGGTGGTTGCTCGAGGCTCGGCCACGCTCTCGGCATCCACGATCGGAAGCGGGCGGCGCAGTTGATGCCGACCGTTGGTATGTTCCGCTTTCTCCATTTAAGTCTACTGCTAACGTGCTAGATTCTTGGACTGAATCAGAAGAGATTAACAGGACGTGGTGGGGAGTCATTATTCTGGATAGGTAGGTTGTTCCTATGTGACTCACCCACGCTTACGATCGCAGGTTCGTTAATATAGGCACTGACCACCACCCATTCGCGTGCCAAGATGCTCGACTACACGACCTGCTTCCCATGGACGAGGACAGTTGGGAGAGAGGGGCAAGTTAAATTCCCATGTTCTATACTAACACTCATTAACATGTAACAGGAACCTGCGATATCTGCATCACTAGCCGCCTCCATCAGTGCACTGCCCGTATCTCCTTATGCACGCTCCTGCCAAGCCTCCCATCTTCTTTCACGCGTCCTCACACATATTGACGAACGTATAATCGAAGTCGAATATCACTACAGTCAGGCGTTGCAGATTCACCGAACTCTACGCTCTTTCAGCACCGGAATCACACAGCAGCTCGAGTCCACCCAGCAGACGCAACTCTATACAGCTGCCGCGATTTGTTACAGCGCTGAAGTAGCTATATATGATAACTACTCCTGTGCCGTCCTCGATGATGTCGGCGGTGTCGGGATCGCCGTGCAGTTGGAGATGCAGGAGATAGCCCTGTCAAGGTTGCGAGAAGTTTGTGCAACGGTTCACCTCTTTGGGCGCCAGATTGCCGAAACGATACGAGCAAAAGGATTTCTCAATATAAGCCCTCTCCTGGCCGACTGCCTTTATCAGGCCACTAGGCAGATGATTTGGTACGTACACGACGTAGGGTCGAGCCCGGATATTGAGAAACTCGTTGACGACAATACGGAGACGCTACAGATGCTAGGGCGGAAGTGGGAGGTGGCGAGTAAGTGTTTATTTTTAGGCTTGTCGACCAAATTGCTAATATAGGTTCTTTAGACCAATACCTCAGTATCTTGGAAGCGGAGAAAGGACACTTTGACGGCGTCTGA
>AT141_018060
TCAGTCCCTGACGATGCCGTAAACCTTCTTGTTTTCCTCTGCCTCTTGCTCATCTTCTTCATCATCGCTGCCGGTCTGTCTCGTTTTCGATCCACTCTGACCGCCGCGCCCTTTTCGGCTGTTTCCACTGCCGCTGCCACTATCCACAATCTCCACGCGATACCGGATATTCTTCCTTGTTGTCCGTTCCCGGAACAGCAGTAAATGATCCTTCGAAAGTTTCATCCTTCTGAAAAACTCCGGCTCATCGTCCAGCGCAAGCGTCGCTGTTAAGCAAACCACTTGCACGCCCCAGTCATTCACAACCTCGCCTAGCTGCAACAACTGCGGTCGAAACTGCCTTGTGCTATCTAAAACCGAGTGACACTCATCAATCACAACGCGGTCCAGTGCCTGCCGTGATAACATCCGGTTTACAAAGTCTTGAAAGCCCTTTGTCACTGCTGATTCCGGTGTAACGAATACGATGCTCGCCCCGGACTGATTGCTCCCTCGGCTCTGCCAAATATACGACGTGATCTTATGCTTCGCACATCGATCATGCATATTGTTCCGCAGTGCCACCAGCGGCGTGACGACGACCGTCGTGCCGTCGGATGCACAAAATGCCGGCAGCATAAACGACAAGCTCTTGCCGCCACCGGTTCCCATGACCTGTACAATACGACTCTCGCCTCGGATAATGGCCCGAATCGCCTTTTCTTGATTGCCCCGGAATTCCGCTTTTGGACCCATCATGCGTTTCAGCTGTCCGATGATATCAACCTGTCGCAGCCGCTTGAATCGACGGAACCGTGTTTCTTCCTGGACATCCTCGTAAAGTTCTCTCTTTCTCTTCTTCGCCATGCCCGATTCGGTTCCCTGTCGATCTTCTACCCCAAAACCAAAAAACCTATGCCATCGGCGGCTAATAATGCGGTATTTCTCTCGGAGTGCTGCGGTCTCGAATAAACCCTGCTGTAACTCCCGCGCATATATCATCCCGGCAATATGTGTTCCATGACCTGCCTGCAGATCCCAAGCGTTATCATCGACTTCATCTTCATCACCATCCCCGCCTTCTTCTTCTTGCCCAAACGAAGCGTTTAAATATCGATTTGCAATTGCGATTGCGATGTTTCTCCATGCAATGATGTTCATCCGGCAGCCTAGCAAGCGCTCGCTATGTTTCTGCATAATCCGTCGCAGTCGATCCGAATTCCACTTGCGTTCTTTGATCCAATCCCGCATGTCTTTTCTACCCTCGTGATCCATGTCATCAACGGACACATCGTCGCCATACGGAACTCGCTGCGACTGCGACATCACCGACAGTCTCCCATCGTCCTCTTCTTGCTCTCGTAGCTCTCTCTGCTCTCTTTCATCTTCAGTGTCTGTCCTGCTCACAATCTCATCGGCCCACAAAAACGCACTACACCGGTCGCCCCCTTTCACCATGCCCTGTACTTGCTGCCAAAACTCGAGTACGATCCACATATACCATATAACCAGCTCGCTCACCTCCCGCGGCAAGTATCGGTGGATGACCTTTGCTGAGCCTGTCCTTCGAAAGCCTTTGTGATATAACACCACAAAAAACAGCATCGTGCCGTGTGCAAAAATGTTGCGTATCCCTCCGTTTACTGTATTACACATTCGGACCCCCGTTGCTTCAGTTGTTCGCATCGGCATGCCGCAAAGCGTAATCCATAGCAAATTCAGCACTTCCCGAAACTGTTCCACGAGCCGTCCATACGACTTCACAGCCTTCACGTTATACGGGCATGTTCCATCTGGCCCTTCCGAAAGCCACTCCTTTTGCCGTCTCTTGGATTCCAAAATATGATTTAGTATCCAGTTCTTTCCTTTCGCCACCCATTCATTGCGTGAATCTGTCAAAAGCGAGTAGCCTACTCGAGCCTCGCTATGATCGTCCTCCATTTTAGTCCACTCGATCTTGGGCAACGCTTCCAAGTTATTAGCCCCCACCATCGTCAATTCGCATAGCATTGACCTGGCGTCCTGCACAAGCGAGTGGAACATTTCTGATAAGCTGCCCATTGTGAACCTCACTTGCCGATATGTAATCTCTTCCCCTCGCCAATCGATCGTACCACCCGCTGCTGTTGCGTATCGTATCTTCATTCCGTATGTTCGTGTGTCGAATATCCAGTCCATCGGTGTCGGTTCTGAGTCATTCTTTTCTGATACCCGCTTCATAAACCGTTGTGACTTTTCCCGTACGATCCTATACATCCCCTTTGCCTCCTCACGAGCTTCATCTTCATCCATAGTCCTCATCTTCTCAGCAACGTCCTCCTCCCGCTCGTGCCATGACTGGTATAATACCAACATGCGCGCCACTTTGATCACGCCCGAATACTTCGGCGTATAATCGGTCGGCTCTATCCAACCACCGTCTTCGTTGATGCCCATGATTGCTAGTGAGCTGAGCACGATACTGTCATAGTGGCTCTGTTTGAACTGATGATCGAGCATACCGATCAACATATCCAAGCATAGCCGCTCCATCTTCTTATCAGTCAGCCCCTTCTCCCTTGCCTGCCCTGCGACAACAGCTTCAGCAGCTTCCACAAACTCGTCCCATAAGTCACCCTGCCGGATAGTTAGCTTATATGGCGGTCGATCTTCGTCTTGCCGACCGTCCATACGATGCCAAATACGCAGCATTGTCATCCAGTAGCCCTTGTACTGAGCCCACGACTCATCCTCTAGTCGATTATCGAATGGCTTGCTTGGCTTGATGTGGATCTCCTTCCGCTCAATCTGATACAGTGCGGCTAGTCCGACTATACTTGGTACTGCTGCTGCCTTAGCATGATCAGCCAATCGATCGAATGTGTCGCACATCACTTGTAACACCGGCTCATCTTCTTGTAGTGGGGCGGCCAGCGGTAATAAATCCTTCTTTGCCTTGAACTTTTGCAAGTGATCTGCCCAGCCTGTCCTTTCTAGCCACGCACTTGGCTCCTTCTCGTCGGCAACCTTGATCTCGTCCTCTTCGGCAGCATTGAACTTGTCGACTTGTTCTTGGTGAACCCTCAT
>AT141_018069
ATGAATGGAGTCCTTGCCCTTTCGGCGTTTCAGGTTGCGTCGGTTACTCACTGCAAACATGCCCGCCGAAAAGAGTATCAGTATCAGATGCTAGTCATCCAGGACCTTAGGAGGTGTCTCTCCAACTTTAGACCCGAGCACGCAGACGGAGCACTTGTCGCTTCAGTGGCATTGCTGTGGCTGTGTGAAGACATGTGGGTACATTGCGCCGTCTTATTGTTGAGCGAAATACTGATATACACAGGTCGAGTCGAAGGCAAATCGCGGAAGGGATTTCTGCTGTAAGTATCTGTCTCGAACTTCACAGAACACCCAAACTCATGAAACGTTAGATTTTGCAAACCTGCCACAGATTGGGACACCGATCCGGATTTTACCACATGATAGCGAATGCGTGGCGGCAAACTGCTCATTGGCATACAGCTTCAAAATTAGAATGCGAAACCCCGAACGGGCTACAAGACATAATAATCGAGATGCAGAAGTTCGAGGCTCTCTTGAAAGAACAAGAACCGGACGATAATACTTGGCGACAACTGCGGTTACTCATCGCTCTAGCAGAGGATTTGACCAAGCTTGATCCATCGACACCAGCCGACAATCAACTCGAACGGATTCGACTACTGCATGACTACAAGCTTTGGCTTCCTCTCAACAACCTTCTCACCGGCAAGAACCTCTCGAGTACACTAATGGTCAATGCCTACTTGTACTCAATAGCTTTGCATGCCCAGCGCCAAACGTCACAGGCATACATGGTCGATCTGGGAGTCGATCTGCCCAGTTTGTTAAATGAGACGCTACGGCAGATCGCACCTGTAAAATCATATGTCGGGCCGCTTAATAACCTAAAGACCATCGTATCGTCATTGTAG
>AT141_018070
CTAATATTGGCGGCTCTTGCTAATAGCACTCTCTGCCAAAGTTGCCATGCTTGACAAGACCTTTCTCAGCGCATCCGCCACACGTTCAAACTGTTCGTCTGTCATGGCATAAGGAGGTGTTAGAAGCAGATAATGCTTGTTTGTGCTCACCCATAACACGAGCCCATACTCGAGTAAAACCTTCTGCTCAATATCCGTTGCAATGTCGGAGATCAGATCGATGCCCAACAT
>AT141_018071
ATGCCAACCCCGGACTCTCGACACATACTTGAGCGGGCCACCGAGTTGATTGAGGCGTGGTGTATAGACTTCGGAGCAATCAAATCCCCGCATGAGGCGTATCAAGAGCAGGTGGCGGCTGCGAGAGTGAATATCGACGAGGTGTTCAACAGTCTGTCCACTTGTACTAAACCTTCCATCCAGTTAGCCCTTCAGAAACAGCTTACCGATTACTATGACAGGCTAAGGGAACTGCAACTGAACCACGATAGGACGATAGGACAGCAACAGGAACGCTATAAGGAAATCCTCGATGCCGCTATGAAGCAGCTCTGTGACAAGCTGAACACGGTAATTGAGCCATGCAAGACATTGAAACCTTTCCCGAAGGTCGCAAATCCACAATCCAACCAAGGCCAGATTATCAGTTCATCGGACAGCCCGGAGAGACGTAACCCAGTGTTCAACGCGGATACGCAAACAGACCTGGAGCAGAGCGTTATCTACGTCTGCGTGGTGAGTATTCTGTGCCCTGTGTTGACCCTAGACTTCTGTTGACATATACAGCATGACGAGGCACAGTGTCTGGATTCCGTCCCTAGTAGACGGAAACGCCGCCATACTAGTGGAGTACAGACTCGTGGAAGGCCGGATAAGATGATGAAAAAACAGACTCTAGAGAATCAAGGTTGGCCTGACAAGGTCAGACCATGCGATAATGGTCGAAAACGACAAAGAAAGTCTGCTGTGGAGGGTGTTAAACCAGTCTGTGGGCAGGTATGCCTCGTATTTCGGAAGAAGCTGAAGCAATGGCTAGCTGCCCTCGTCCTCCCAAACAACTTCAACGAGGCTGGCGATGCCACCACTATCGCGAGCCTCGACTTGACGAAGGAAGTGGCGGAGTGCTGGGAACACATGCGCGAAACAGATGAAGTTCGTTGGCGGCAAAGCCACAACGAGACTGAGCCTGTAGTAGCTGAGCGGCAAGTTGCAATCATGTATTTTGAAGGACCGAAGTTTCCAGAAAAATGCAGAACCGATTGGGTGCCCATCGAAGAACTGCATAAATACGACCCTGGAGTTCACTCGTCTCTTATCCCTCACTCAAAAACGGTTCTTAAATTCTTAACTGGTAAACTGGGAGCACAATCAGGCACAAAGGCTAAGCGAGTTAAGTTAGGAGTTACCAACGGTATGTCGTCCAGTAATATCAAAGGTCCTATTAGTCCATGCCGATGAGTGTACTGACACCATATCTCAAGAGGCAGGCACCCAGAAGCAGCGAACCTCATACGAATCTACTACAGCATGCGAGACGATTTCTCAAGACGACTGTCCTGTAAAGGGAAAGTTGGAGGATTTCGCAGATGTTGGCGAATCCCAGATCACGCCAGCCCCCTATCCACATACAGATGTGCCAGCTATGAACCTACAAAAGAAGGACTGGTTGAACTCTGAATCTGGAAAGAGAGACTCGCCAAACGGCAGGATCGTCGGCTCACATAAACATATTGGCGTCATACAAGCCGGTATGGACGACCTTATTCAACCCAACGCCATACCTAGAAGTGGTTTGTTGGCTACTGCTGACGGGTGTTGGGCAGCGTCCAGACCTAGTCAACAGCAGATGGCTGGACATGCACTGGTGGCGATGTCATCGACATCGGGGCCTCTCCCATCCATGCAACCTCTTCTGTCGCCTGTCCCGACTCTTCGCAGTGCTAGAGTTGCACGATCTGGGCATGTAATGGGGCGAGCAACGGGAAGAGAGGCTATAACTGAGTCTGTCAAATTACCAGGAGTCTTGCAGATGTTACATGGCGATGCACCCGTTAGTTTGAGCTCTGGATGGAGGCAGAATCCGACGCTGAATACAAGGCCGCTTCAGCCCCAGCGGTTACTGTCCGGTCCTGACTCCTCGATCCCGAGTCTCTCGGAGACTGGTTTGAGATGGGCTTTGACTCCGCCAGTGACATCGCCGGAGACTAACCATTTGCCACCCAACAGCCGCCGTACACAGCAGTGA
>AT141_018073
ATGGTTACTCTCAATAGCAGTCAAAATACCGAGGTTGGTACCTATAAGCACGATAAACCTTGGTATCGGGGGAAGCCGATATTCTTCAAGATTCAGTTTTGGGCGCCATACTTTTCTCCGCCAGACGACAACAGACGTATTCCATGGGAATGGGTTCGTGACCATAAAACCCGACACCCTGGTATTGCACCGGATGCGAAGTCCAAAGACATGACGGTAGGATATTTTCACGATTTGGAGAGCACAGTTCGGAGGTTACTGCAGGCGTACACACATGAATCGGGTCGGTTGTACAGTGCCACACCGGCATGTCGTGACTCGATCTGCTCCTCTGCCCTTAACTATCTTTCGAAACTCGTCGGCCCACGATGGCCCACGAAACATGGGCCGCCTTACCTACTGCCTTGGCATCTTCCTACCTGGAAAGAGAGGGAGGGGGGAAGAGAGGACTTTCTTCTTCTGCCCATCCCAGCAGGAACTGTCTCGAAAGAGTATTGGGAGATCAAGCACTCACGACCGACGCTACTGCTTCCCACTCGAGATAATGTAGCGCGGCTACTCGACGTTGTTGAGTCTTTTCCCGACCTCTCTGTGAGAACTCTGGAGCAGATTGAATGGATGGATAAGATGCTTGATAATATTAAGGGTCAATTTGCTCTTCGCAGCCACCTCAACGTCAAGGTTGAAGCGACGGCTGCGAACGATCGAGGCGATTCGTACCTACGACGCTTTCTATTGCAGACAAAGCCTCCAGAGAGAATCATTCAGAGCAGTGATTGCGCCTGTGAGTCCGATCAAGGACTAGAGTGTTGCGTCTCCACAGCTCTGGAAGACGATGATTCTTGTAGTGGCCATTCCTCTGAGGAACTGGATTGA
>AT141_018076
ATGATTGCGTTAGAAGCCTGGGAGGCGCGAGAGAGTCCGTTCAAAACATCGTGCGTACCAGGAGCTCCTTTACGTCCCCTATCGCCCTAACAAGCTACAGAAATTTTGAGAGACTATCGGCGGAAGCCCTTAAGTTTGATGACCGTTCGACGGATGAACCAAAGATCGTCCTAAAGACACGACGCGACTTTGCAGAAGAGATGTTCGTTGCCTTGATGGAGGGCGGTAGGAAGGGCCACCCGGGAGTCGAATCTATCGCACCGACCCACTCAACATGGCCCTATATTCTCCGGGCCGCCATCCAACACACCAGAGGCAGCTTCGCAACAAGGGCTCAGTGGGTCTCGGGCATCGCAGCGTACTGCTGTCTGACAGATTGTCTTGAGGACCCCTTATGCGATCTTATGCTCATTCTCACGTTGACCATCACAGCGTCTAGTGCGACCCTCGAGGTCCGGCCCAACACGAAGGGTTTCAGCGTGACGACCAAGAGAAGGGATCCAGCTCTTCTAGCAGCCAACATGGTGACGAGAATGCTTTGGTTCCTGCGGCCAGAGGCATTTCCGTGGGATAAAGACCAGGATACAGTGCTACGGGTGTCTGAAATGACAAAGAAAATCGGTGAGCCGCGTCCATGATGATCCTGTTCAGCGTCAGTGAAGTAAGGTAACTGATGCCTTGACGATTCGTAAACGTAGAGCATAAAGGGGTCAACAATCGAATGCTTCGAGAACTGGGTTGGATCAAAGTCAAGGGTAACCGGGATAGTCCACGCAACTGCGAGTCGCGTCTTACGCCTAAAGACGAGCTCTTCAAACTCCGTAACGACCTGATGTTTCTCATGAAGGAGCCGAGGACTTTTACTGGCAGTGTATTCAAGAGTAATAAGGAAGAATGGGTGGATCGATGTTCGGCTATCATCAAAGATAGGGAATAA
>AT141_018077
CTATATAATGTGCACTCTCACATTGTCCTCATGCTGGACGCTCGAGGGCATACCGTACATGATGCCATGGATGTAGCATTCACCTATGAGCTTATAGTACGTCGAGCCCCGCACCTCCCGGACCTCCCGCAGCACAAAGGGCACCTTGCCACCGTTAGCAATGAAGATACGGTCGCCAGCCTTGGCCTCCCCGGGTACAATGCCGGCGTACGGCCTGTCGTGGTCCCGTCGATTGCGGGTTATGCATAAGGCCGCGCCTGGAATGCGGCTCATAAAGGTCCAGGCAGTCTGCCAGTACTGCATTATGCGCGCCTGCGCCTCGGCAGGTTTCTTCGTGTATTCGTGCGCGTCCTCGTCCAACCCTAGGCTGAGTATGTCCCGCCCCATCTCGGCGGCCCAGGGGAAAATTTCCTCGTCGTCTTCCTCCCGGTGGACCACGTGATGGGAGAACCGGTCGGCCCAGCCGGGTCTGGTCTGAGGGCCTCTTGAGTCTCCTACTAGCAGTTGCAGAAGGAGCTTGTCTCGCGATGTTTCCCCTGCGCCTAGACTGCTATTGTCGCTAGTGGCAACAGTGTCGTTGCCATCGGTGTCAGGGTAGTTCTTCAGGTAGTTGATATACTCGCGAACGTTTCGCAAGGCCTTGGCGAAGGTGATGATGCCGTTGTTATCCAAGCCCAGCTCGGAGCACCTTTTGATGTCGCCGAAGAGGTAGCCGTGGATGGCCAGGACAGCAGCTCCAGCACCCTGGGGATTGTCCAGCACCTCGGCCCAAGGGAGTTGGCCGAGCCCTGCATAGAAGCCCTCCTTTCGTCGCGTCTTCCATGTGGAGATGGTAGGTGGGTACGTGCGTTGCTGCATCACGCTGCTGCGAAATTGCAGGCCCATAAAGTCGGGGATCCAGGAGCAGAAGGATGCTGACTTACCATGGCCTGGGTGGTAGAGCAGTTCTAGCACAACGCCGTTGCGGACAAAGCCCCGCGCATACCTCGCCAT
>AT141_018078
TTAAAATTTCATGAAAACTGCTATACAACATTGGTATGGGTGCCCACTAGGTGGTCCTGGATGGTAGTCCGGATCAAAGTCCTCCTCGGATAGGTACGGGTCGGCGGCAAGGTTAAGCAGAGAAAACATCTTATCTCGCGGCTTGGACGAATTGGTGTAGGCGAACATCTCGAGCAGCCGCAGGAACGGGATCTTCTTTGCGTGCTGGTACATCTGGCGGGTGTGGTGAAGTGCAATGGCCGGCGCGGAACTCTTCAAGAAGATTGCCCCAAGCTTCGGGTTTGCTGCTGCTGCGGTTCTGTCGCCGAGGTTGAAGTGCCGCTCACATTCCATCAAAGACTCCATGAAGCAATCCCACTTCATCTCAGACCGCCCGCTCATGATAGAGACGTCGCCGCCCATGGCCAGCTCCTGGACGATCCAGGCGCGTGTGAACCAGGACCGTTGCAGGAGCTTGTTCACGCCGCCCCAGCGCTCATCGGCCGGGTCGGGGGGCGTTGGGTTGGCCAAGGGCGCGGCTCGACGTGTACGGCAGCGGTTGCCAGGCGAACATAGCGGCCTGTGAACTTCGGCCATCCACTCGATCTCGGGGCTGGGCTCGTCCATACCGCCGTCGTTACCCAGCCAGACGATAACGCGTGCTGCTTTTTTATAAAGCGAGCCCAGTCGCCGCACCTGGATACTCTTCTCATCGCTGTCCTGCTGGTTGATGCATAGCGCGTCTACCCAGATGTATGCATCAACCCGCTTACGGCGCAGGCATATGAGGCAGGACGCGAGCGACTCCGTGATGGGAACCTTGCCCTTCTCCGTCGTGAAGGTGGACAGCCCCTCCGGTCCGTGGCCCCAGGCGTACGAGATGGCCCAGAAGCCGTTGTCCAGCTTGAGGTCGTCCACGTCAGCGACCTCAAGCGAGCCGCCCAGGGGCGTGCTGTCATCATCCACATGCTGAAGCTTCAGGAGACGGATCTTGCCAAGACCCAACGCGAGGCCGTCGTAAATCTTGCTCGTCCCAGCTGTCAAACTGACTGGCGCAACTGCCTCGGGAAGCATGGTCGGCGTCGACTTGTCGATGCGGCCCGTGAAGTTGTGCACCGTCTCGAGTGTGATGGCCCCATCCAAATGTAGCTGCCACGGATCCGCGAACATGGCGATGGTTGGGTTCTCACGCACTCTATACACTCGTGCCAGGATATAGACGTCTACTGCGCCCGTTTGGCGCCTGAGATGCATCTTCTTGAGCTATATGATGGAATCCATCGCCACCACAAGTCAACAATTTTGGCCCCAGAAGCTAGAACATGTTTTGCAACGATTACCTTTTCGTACTGCGAGACGGGCAGGCCAAAGCGCATATCCAGCCCGTGCTTAGTGGTGCATACTTCAATGTGTACAGTTATGCATTCGGCAAGTGCGTTTGAGGGAATGTGTTCGCAGCTAATTATAGCGTCCCTAAGCTTTCCGGCAGTATTCTCGATGGTGAATGTAGATGTGGACGTATAGGGCTCCGCAGTATACCTCGGGATGTCTCTACGGAAGCACAAAGGGCTTGTCCAATGCTGCTTGGACTGGTAAACGCCCTTGCCTAGGAAACTCTCTAAGTATCTCGAGACCTACGTATCATAAAATCAGCAGTCACGCAAGCGCATCAGAGAAATAGAAGGAAACAAGTGACAAAAGGTACGGTTCTTACACATAGCTCGCCAAAGTATTTTGTGTCTTCAGTATCGTCGCCGTAGAAGATCGTCATTGGAGGTGGAACAGTCATCCAGCCTCCACCCATATTCATGAAGCTCTGTCCTTGTTTCTGAGAGTGTGTACTTCGCGGCGGCGAATAAGACGCTTCACGATCTGCCTTCTCGAAGTAGTGCGTCGAGGGAGTTGCAGAGGGAGACCTGCCCTTCTGACGACAGGGCCAGAGAGTCCTACCGCGGCAGGACGAGGTTCCTGAATTGGTTGGGCTTTCTGAGGTATCCGGTTCAACATTCTGGGTCGCGGGTTGACCTGAAAATGGCGGCTCAGCTACGCCATCGTCCACATTGATGTCAGGAACTTTTGCTTCGTCCAGTATAGTCTCTGTGGTCTGATGTGAATGGCTCTGCTCTGCTTCTGAAGGTTTCTTAAAGCCGTGAGTCGACTCTCCGCAGGGCTTGCCGCTGCCGGGGTGTTGTTGCTCGTCTTCGGTCTTGTCTAGACAAGTCGTTCCTCTGCCTCGTTGGCTGCTCACTTCTCCAGTGCTGGAAATGATATTGGGAAGCGTGGTATGTTCTTCACCCACACATCAATTAAACCAACACACCAAACGTTCAAAAGGACCAGTGCCAAATTGGGTCTGGACGTACCTTGCCTTGGTTGAAAATTGAACCAGTCACATTTCCATCTACTCTGCTCGAAGTCGGCCTGAATCGCCCCCTCGCTCCTCTGATCATCTAGGTGACCGCATCCTAGTCCCTCCCTTTGAAAATATTCCTCGATACGTTTCAGATCCTTTTCCAACAGAGCATGGGGAAGCATTCTGGTGTGGACGGGGTTTTTGATATTATAGTGAGCCAACAAGCTCTCCGCCAGGTGAAGAGAGAGGCAAGGATCGTTCAAGTTTTGACGCAGGAGAAAGATCTTGAGGGTCTGAGCATGCTCTTCTAGGCAGACTCGACCGGGCTCGCTCGCGCTCTCGACAGTCTGTCCATCATGCGAACTGACTCTCCATTTTATTGACAT
>AT141_018084
CTAACGGCTCCCTACCGTCTTTGCAAATAAAACATCGACAAAGCATGTAACATAACTGTGGCCCCCTTTACTAGCTTCAATGTCGTTGGATAGCTGCGTACCAATATCATTGGTTCCAAAATGACTCATTGACTGCAGCCCGATACCTGGTGCTGGCAACTGCTTGGAGATTGTTTTCTCGATTGTTATGGTGTCAGCTTCGGAACCGTTGCTAGGCTTCCTTCCAGCTGTTTCATTTCCTTCTTGCACATCCATGCTGGTCTCTCGAAACACCATGATGTTGCGGTATGATGGCACTGTCTGGAGTGGCTCCTGTCGAGGTAAATATGTTCCTGACCCCTCTGTTGAATCAATCGATTGGGTTCGGTTATCGCCCCTCGGCGAGCAAAGATTGATGGTCGAGCTGGATTGTGTCGAGCTAATCGACGAAATTCGATGTCCAGCAATATTTGATATAGACTTTCCCCGGGTCCGAATACGTCGAGATGTATCCGACCGTCCAATCGCTGGCCAATTGGACGAAGAGGGATTTGTGCCATCTTGAGAGCCTTCACGACGACCCGCTGTCTTTGTGATGTGCCCGAACTCTTGGTGCACCCCTTGAGTGAATTCCTGATAAGACTGGGTCGACACTTGCCGCATTCTGAAGAAGCTCAGGGGCACAAACTCGCAGTTGGGGCTCGACAATACTGAATGGATGGGAATCACAAGCCGCATTGCTATCATCGTCGCTTCTGCTCGCTTTTTATCTCCACGGCAGGGGATCCGGAATGTTGTCGACGTAAGAATCGCATCCTCGAGCAAGGGCTCCTGGGTCCAGTCCCGCAAAGCCTTGATGGTATCTGCGATCTGCCCGGCGAACTCGGCCTCTCGGCCACTGCGCTTCGAATCCTCCTTGCATTTCTCTACAATCTTGAATACCGGCACGTTCTCGAATTTCCTGAGGTAGTGCATATGCCAATCTTCAAGGTTCTTGAATGGGAAGGGCATAGTTGGAAGCAGATGACGTGCGCCTTTTCTTACGAGGACTTCAAAGCTAGAACTGACACGGGCTCGGATCGCAAAAAAGCCTAGATGGGTTCCTTGGTGAATATGGTTGTGTTCGCTCGTGTAAATCGCCATTTCCCTCAGCTTGGTCTCGAATTCAAAACTTTGGATCTGCATGCTCGATTTGATGAGGTCGCTAACTTGATGCAACTCAGCAAAACGGTAGCCGGCTGATATCAATCGCTCAGTATCGCGATCCGACTGGGAGCGGCGGACGAGAAACATTAGTGATCCACGACCGTAATCGTGATTTTGCATATGCGGACTTTTTTCGGTGATGTTCAGACTGCTGTGGATTTCCCCATTGACGCCGCTACCGGTACCCTCCAAACCTAGCCCGGCGTTGGATTGTTTGCGCAGTTGAGTCCGATGCCGCCTACCAATCGCACCTGTCGGCAGAATCTGATCCCACAGAACTCCAATTGATGTTAAATCTTCTCGAAGTCGGCCAGCAAGGGCAGCGGCGGCAAGACAGAAAAGTTCCTTGAAGATCATGTCGTAACTGTCGATAGTCTCGCCATGTTCACTCACAAGTTGGATGCCTCGTCGTCCATCTTTATGAGTACGGGAGTGGGGCAACTGTGATACATGTTGTCTCATGCCTCCTATGAGACTCCAGATCATGTTCCAGTTTGTTGATGCTTGGTACATCCAATGAAATAGCGGGTGGCCAATGTTGAATCCTTCCTTTGAGTTCTACTTTGTTAGCATCAACTCTGAAATTTGATTGAATCTGGTCTCACCTTTTCCAAAAAAGAGTCGGTCACCACAGTGCTTGGGATACATCCATCAGGGTCGACGAGAATCCTTCCTCCATTATCAAAGATTGCTGCTGCAAGTGTGATCTGCTGGGCGCGAAGGGCGGATCTTCTTAGGTTTCTTGCGTGAAGAACCGCTGAGGTGCCAATGATAAAGCAGGCTCCCAGCGACTGGTCTATGTTAGCAGGATCTTCTATCGAACCCCCTAAAGACTCGAAGAATTCATGCACTTACCATGCAAATGACGACAACAACTGTGCCTGTTCCCGATGGCTCGTTGCCATTAGGCCTGATCCTCTTTAGCCGATATCGAGTTCCTACAGAAGCACACCAATGCATTCCAGAAACTGCTCCAGCAAGTACAATGGTCGCGATGACTCGCTTCCACCATGCATTCACCCACATAGCTCGAAACACGAAGAACATGGCCAAGGCGACATTGCTCACGACTATAGCGATAATGGCGGACCCTATAACGTATGCTGGCTGATATACACATGTGTAGTTGTTGATGGAGGCATTACCGAGGTAGTGCATCCCACATACCGCAGTTCCACAGAGGAAGCCACCGGCTATGAGTCTCCACCACGAGACAGCGTTGTTGGTACCAACAGCCATGAAGGAAGCGAGTAGAACCAGGATCGGGACGAAGAAAGATATAGCAGTGAAGCCACCGGAATAAGCTACTTGCAGCTCCGGCTGTCCATCGGCGAGGTCGATGGCTCTGTTACCGATGAAATGCTATTCAAACAAAACGGCGATGAGTATATATCGAGGAGTCAAGTACGAAACGGAACACCACTCACCATACACCAGATGGATACTCCACCCATTGTGACGGCTGAGCTCATGAGTAGCAGACTGTTTCAGTTAGGGCCCTTTTCTGACGAAATCTTGGCATGTGGTTCCAAGGCAAAGACATACTGGTTGAAAAGGCCTCGAAGACCGGTTCGTCGGTTGATGAGCTCGAGGGTTGAACCAGCACCGACGAGGCTGACTATGTAGCTCAGAGCAACGAAGCTAGCGTTGTAGCTTTGAGGCACAATATGGCCTTGATACCGATGGAGCAACTCTTCGGTGGACATGGTGGCCATGGAGGCAGACAT
>AT141_018088
ATGGACCTTAGTTCTGCCGATAAGGCTTTGAGGTGGATGAGGAGAGACGAGGAGAAGCCTCATGCCCGTTTCGAAGGAGTAGGCATTGTCTGGATCGTGTTCTCGGCAGTTTGGACCATCCTCTTGATTGCGGGCATGGCATTCCTTTATAGTCGACGTGATATGCCAATCCTTAGAATTCGCGGCCTTCTTCTTTCGTTCAGTGCTGTTATTCTACTCCACTTCTACTGGCTCGCAGTTCAGTGGGTTTACGTCGTCGCGCTTCTCTTCCCGCCTGCTATCGAGTTCTGGATCATGAGCATTTGGCTTCCATTTGGCATTGCTTTATTCCATGCTTCCAATAGTCGCTTCCTCTATGTCGCCAAATCTCAAAAGGAGTTGTTCGCCGGCGATAATGCTAGGCCAAAGTCGGACCGAATTAAAAAACGTGGTCCGATTGGGCGCTATCGCAGTCTCGATTATAGCAATAGAATGCTGGTCCTCGTCGGCATAAGTATGCTATTCCAAGTAAGAAACTTTGAAGCTATGATTAGACGGGCAAGGCTAATAAGACATAGTTCCTCTTGACTATCTTTATGTTCCTCGTTTCGCGCAAATTTCACAACTCGTTTGGCATTTCCGGCACAGAGGTTACTGGCACAGAATCGCAACAAAAGGCAGCAGCCCGTAAAGGTTGGGAATGGTATATTAATCTTACTATGAATCTGGTCGCTGGCATCCAGGACGCTAATACATGTTCAGGTGGCCTTCTATTGTTTGGCAACTAGTCTGGGCTTGGGTCATCGCTCCCGTTATTCTATGGAAGTCTCGAAACATCCGCGATACCCAAGGATGGAGAGTTCAAACCATCGCATGCTGTCTGGCTAACCTTCACGCCGCTCCAATGTGGCTTATCGCTCTCTATATTCCTGCCATGGCACCCGTCAATAGTATTTTCGTTCCTCCTCAATGGTACGTATAAGTCAGAGCCCAGCCCTGCTCGCATAATAAATCGTATTAAATTGACCCAGGATCGCCCTCTCCATTATGATTCTTGAGACTTTTACTATCTTTGTTCCCTGTTGGGAGGTCTTCAAACACCAGTCCCTTCGACAAGAAACTCTCGATATCATTGCTCAGTGGGAGTCTAATAAGACCCTGGCCTCAGGCAGCGCGAAATCTATTACCACTAGATCGACGACAGTGGCAGGCTCGTCGCGGACTGCTTGGTCCAAGGACGGGTCTATCAAAAGTCAGATCTCTAGTGACAGTATTTTCACTATGGGGGCTCTTGAATATGTCCTTGAACGCAACCCAGAGCCCCTTCAACAGTTTTCTGCCCTTCGAGACTTTTCCGGCGAGAATATTGCTTTCCTTAGAGCTATCGCTGAGTGGAAATCATCTCTTCCTGCCTCTGTCCGAGGTCCAAAGAACCAAGAGGATTCTGCCACTCAAGAACTTGTCCATGAACGATTCAATGGCGCGCTTCGCCTCTATGCCAACTTTGTCAGCGCTCGATATGCCGAATTTCAGGTGAACCTCTCCTCTCACGACTTGAAAAAGCTCGAGAATGTATTTGAGGCCTCGGCCAAGACTCTTTATGGAGAGAAACGCGCAGTAGACCCCGCTCTGCCCTTCGAATCATTCATGATGACCTCACCAGCCAAGGTCAAGTCTTCTGGTGCGTCTGCCCATGGATCCGAAAACGGAATCATCACTGCTTCAATAGAAGTTAGTGATAGGGCTCTCTACTGGGGAGATATCCCAGAGGATTTTGATGGCAGAATCTTTGATGATGCTGAGGCCAGTATCAAATATCTGGTTTTGACAAATACTTGGCCCAAGTTCGTCAAGGACAAGCACTGTTCTTTAGAATCTACCGACAACCTGGAGTCGGGAAACGTTATTCTCACCACTAGGTCTAAGTAG
>AT141_018089
ATGGCGACATCATCAGCATCTCGCGAGTCCAAGCATGCGCCAAGGGACGCCTCGGGCTATCTGTTTCTGTATCAAGACGAGGGTGGCGGTTACGACGATGGCCAGAGAACGTCAGTGCCCGCTGTGGTCCCTTGCAGACTGAACAGGGGGTCCCGAAATATGACTTTCCTTATCTCAACAGTCGCTATTATTTTCTTGGCCTCGAATGTCTACCTCGGCCTTCCTCCCTACGCCTTCTCCGACTCCGGCTCCGGCTCCGGCTCCGGCTCCGGCTCATGTCCGTGTCAGCCACCCCGAGTGCCTCAGTATTTCCAGACCTCACCGGAACTATGGCCCGGCGCTACTGCCACTGGCAAGCCAGCCTTCATGGCTCAGACTCGTGTCTTTGAACCTACAGCTGCAGCTACCTTTGTACCGAATGATCCATTACAGACCTCCATCCCCATTGAGGGTATGACGGAAGGCAACAAAAGCATTTTCAAAATGATGGGCCATTTGAGTCCTTACTCCCCATCTCCCGGCTTCGGCGTGGATGAGTACCCTATTCCCGAGGGTGCCGCAATCATTCAGATTCAGATGCTATCACGCCATGGCGCACGATACCCAAATCCTGACTCCGATGCGGCAGAGCTTGGTGGGCGCATTGCCAATGCCTCAGGCAAGTTTAATACCAAGGGACCTCTGGGGTTTCTCATGGACTGGAAGTACGAACTTGGACAAGACATTCTAGTTCCCAAGGGGCGCCAAGAGCTTTTCGACTCTGGTGAGCAAACATGATCGAAGAGCCTTGATCTTTGCGCTAATTCTGTGCGGCAGGTGTTCTACATAGCTACATGTATGGCCGCTTATACAACCCTCATAGCAAGCTTATTGTTAGAACTACGGTACATCGCACTCTTAATAGCTTATCTTAGTCCAAGGGGCTTTTTTAAAGCTGACAGTAGATAGACTCGAGATCGAATGCTGAAATCGGCCGAGAACTGGATGGCCGGCTTTTTCGGTCTGGAATGGTATGCGTATGATCGTGCAAGATGGAAACACTTCAAGTATTAACTCTGATAGGACAAACAATGCCACTATCGAAGTAATTATAGAGGCTGCGGGCTTTAACAACTCACTTGCTGGAGATCTAAACTGCCCCAACACAGCCAAGGCGGATTACAAGTCGCCGGTGGAAACTTGGGTCGAGATATATCTTCAAGATGGTATGCTTCTAGCTTTGATTCGGTAAATAGGGACTGAGACTGATTTCATTTTCGCAGCGACCTCTCGGTTCAATAATATGACTGATGGATTCAAATGGACCCCGGCGGATGTATATGCTGTCCAAAAGATGTGTCCATTAGAGACGGTCGCCTATGGGTTCAGCAGGTTCTGTGATCTATTTACTTACGAAGAATGGCAGAGCTTTAGCTATTCTATTGATCTCTCATTCTCTTCTGGCGCAGCGTTCCATAGCGCCACTGGCGTAAGTCATTAGTCCGTATTCGTGAGTGGTGTTAACCATGTTATAGCGGGCCGTTGGCCTGGGCTACCAACAAGAGGTTATTGCACGCCTCAAGAATCACACGCTAGGCTACTCTGGCTCTCAGATCAATACGACACTCGACGGCATGAAGGACACCTTCCCCTTAAATCAGAGCCTTTACTTTGACTTCTCTCACGATAAGGACATTATATCCATCTTGACGGCGTTTGGCTTCCGCCAGTTTGCAGAGGAGCTCCCCGCTGATAAATACCCTGGCGACCACGAATTTACCGTCTCACATATCACACCGTTCGGCGCTCGCCTAGATATCGAGATCATCAAGGCGCATAAACCTGTGTCGCCTGCGAGAGACCGCTTCCTTGAGGGCAATGACACCAAATATATCCACTTCGTTCTCAACCAGAGAACTATCCCTCTGGGTAAGAGTTTCCCCGAGTGTAATGTCAATCGCAAGGATGGCTGGTGTGAACTAGACACGTTCCTCAAAGTGCAGGAAGAAATGGCAGACAAAGCCAAGTTTGATTACGCCTGCTTTGGGGACTATCCATCATTACCATATGGCAAGGTAACAGACGGTGCTCCTCCATCCTGA
>AT141_018091
ATGGCCGAGGGTCCCCTTCACACTGTAAACCCCAACCAGACGAACAAGAAGATGATGGATACTTACGGCGACGCATCCAATCTTCCACTTTGGAACCAGTGGTGGGCTGCAGGCAAAACTGCATTTCCCAGCCCGCCCCAGGTTTCCGCCGCTCAGATTCCCTACGCCCAGGACGAATTGCAATTGCAAGACTTCGTACCCAACTGCGCCATCAGCTACACTGCTGTTCAGTACGACTCTATCCCCGCCCAACACTACCCGTCACCGATCTCCCAATGCTTCCCTGGCGACTCGCCAGTGTCCCCCGGTTCCCTCGAGGATCGGTGTAGCTTTACGTCATCGCACCCCGAACTGCGGAAACGAAAGCGCAACACCGCCGAATGTCTGGCTGCCAAGTCATCCGGACGACGCTCTTCCAAGGAGGAAACAAAGCTAAAATTAGAAGAGACGGGCGAGACGTTAAAAACCTACCGCAAGTCCAAGAAAACCAAGTCTGCCCTGATCACCCCCTCGCCCGAGGAGGAAACCGATGGCGTCAAGGAGACAAACCGCGTCGCGTCAAACAAAATCCGTGCCAAGAAGAGAGAGAACGCCAAGAAGCTCAAATCCGACGCGGAGGGCACGGAGCGCATCAACCGCCACCTGTCGAGCTGCGTGGCAGACCTGACACTAGAGGTCTACAACCTTAAGATGCGTCTCCTACAACACTCCGACTGCGACTGCACTCAGATCCAGAAATACATCGCAGACGAGGCGCACCGTTACATATCAAGGCTCGGGGCAGGATCAGCAACCTCCTTTGCATCACTAGACGTGGTGGAGGGGAAACCTGCTACTACAACTAACGACTAA
>AT141_018092
CTACGACCTCTCGTTCTTCAGCCTTTGTCTTCTTTGCCTATCACTTTTTCGGCCGCAGCCAGTCCTCCCGCCCTCTGGCCAATACACCCTGTTATTCGACCCTCCCTTGCCAAAGTCCTCCGCGCTCACTATCCTTTCCGGAATCTTGATGTCGCCATCTGCGTTGCTGTTGGCTCCGTTGGTCTTCTTTTTGCCTTTCTTTGCCTTCTTCTTGACTGCCTTTCGTGGTTTGTCCTCTCGTTCATGCGGCACAATATCGTTGAAGCTATCCCAACCCGGGAGCTTAAATGTCCGCATAAGTTCAAAGACGGCCTGCCCCTTGTCCTTGGCTTCGATCATGAGGTCCATGTCGGAGCCACACGGTGGAAGCATCTTGGCCCGGGCGGAATGCTTGCGACGCTCTCGGAGAGAGATGGCGCTGGCAGTCTGTTCGCTGTAATGCATCTTTTGTGTGATCCTCTTCTTTGTCTAAATCTTCTTGATACGGTCGTATAGCCCTATGATATCTTTGGTGCCTTCCCTTAAACATGCGTCAAAGATGATGTTGTGATGGTGATAGTCTAATACTAGGGGAATGTTGAGTTCCTCACAGATGGGAAGCAGGTCATGAATGTTCCATGCAACATCGTCATTCTCCAGTACTAATCTTCGTTTGATGCTGTCGGACAGCTTGGTGTAGTTTTCCCAAAATCGATTCAAGGTCGCCTCCTTATCGCCATAGACTCCACCCATGTGCAAGACCATCACTGCATCCCTGTTCATCTGTTCAGGCTGTTTAAGCAGGCTAAGCAT
>AT141_018093
TTAGTTATATAACAGCTCCCCAATCAACGTTGAGAGGTTGAGGGGCAACATTTTGTTTGAAGGGAATGCACTCACATAACCCAGGCGCCCCGACCACGGCAGGGGGAGCCTGTCACTGTTGACAGGGGGAGGTCTGTTTGCGCCTTGATCGGAGCCCTCGTCGCCCTCGCCATTGAAGATATCAGTCATGGCAAGCTCGTCTTCGGGCCCGCCTAACGGAGCTCTTTTGAGGCGCTCCGCCTTCTTCATGCGAGTTGTAGGGAGGATTTCTTTCTTTGGAGAGTGAATTTTGGAACGGATATCTGATGCGACAGTGCTTCCTTCCTCGACGTAAAGATCTGAGGTTTCAACTGCGAGATGCTCTTTCCTAGCGGCGTTCTGCAGCTGATGTTCCATCTCACTTAGCTCGTGCATAGCTTCCTCAATACTCTCTCCAATGTCCCTGACAACCTTTGTCTTCCGGTTGCTCATTTGGTCATTAGGAGAGTGCGTATTGACGGTGCTGTCAATACCCATCTTGTCGGGGGATCGCTCGTTGGTCGCAGTGGAAATAGTAGCGGCATCCTTCATTCTTCGACTGCTTCGTCTGGGGGCGCCAGGCTGTTCCGGCGCAGGTAGCGGTAGATGAGATCCAACTCTTTTTCGTCTCGATGCCAT
>AT141_018094
ATGACGAGGACGGACGGGCAGTATCCCCTTCCTAGCTCCGGTCGCTGCGATCCACATCAAGCCATGATCGGGTCGGTTGGTTGGCACCAGCCACATTCGTCTATTCGTGCTTCTGGCCAAGACACCAACGAGCCTGTCAAGATCACAACTGAACCAGATGGCATGCGCGCCATGAGCCCGCGGATGGCAAGCGACGATGTTGAAGCGTTGAAGCGTGAAATTCACGCTGGCCTGCACCGGTTAGTGTAAATTATGGATCTGCCGTGAGCGTTTGATGTGGCCGAGGGCGGCCATCCTGGGAACTGGACACTGACGTTTGTTCCTACTAGGCGTGCGAAGGCGTTGCAGGACTCGCTCCTCCTCATCTCTAACCGCATCGAGGCAATTAAAAAGGGAAATGAGAAGCTAGATAGCAACAATGAGTTCCTACACAAGTCTATTAAAGATTTGACTGGCATGCGCTGGGCCATGACTTAG
>AT141_018095
ATGCGCGAGATTTACGCCTCCGCCAAAGCTGTTCTCACCTGGCTCGGACCCGATTTCCCCGGGGCCAAAGAAGCATTTCAGATTTTTCCGTACCTCAGCTTGGTTGGAGTCGAACGCCATCCCACAGGAAAACCAGATACAGAGAAGATAGAAGACCTGATGGCGACAATTATTACCCAGCGCCCGAAACAAGGTTCCATTATCAGAAGTCAGGGGGATTATATGTTCTTCTCCCACGATAGAGATTCCGTCATCTGGCAGACCATTAGAAGACAGCCTGAGCTTGATGACGACGCCATTTTCAAATTTCATGATCAAACAGCTTGGGATGCTATAGACCAACTGTTTTTCAATTCCTACTTTCAGCGATCTTGGATCATCCAGGAAGTTGCTGTTGCCGAGATGGTTTACGTTGTATGTGGCTCTTTCAACCTGCCTTGGGATATTTTCCGGATGGCCTATGAGGGTAGGGCGAAGTTGGCGTTCCAACGCTTCAGAAACCCCGGTACCGACAATATAGCGTCCCTCATTCCTTGTGTTCGGGATGCTCGGTTGCGATACCGAAACAGGGACGAGCCGAACTCGAAGTGTCTTGACTTGGGCATTGTGTTGACCAGTTTCAGTTATTCGAAACAAACCAATCCTCGTGACAAAGTCTATGCTGCTCTTGGACTGGTCAAACCCCAGTCACTGTGTGCAGAAATTGTGCCAGACTATAACAAGTCAAGTGAGGACGTTTTCTACGAAGCCAGTTGTAACATCATTCGACTACGGAAAGACCTCTACCTGTGGTCAAACAAGACGCTGATGAGTCGGAGATCAATGACCTCTCTTCCCTCTTGGGTACCCGAATGGACGATGAAGCCTTGCGAAGAGGCTGTTGAGTTTGCCAATTCTGAATTCAGTCGATGCCTGCGCGGAAATCCAATTATCCACGATCGGAGCCTATTTGTTGACGGTCATTTGGTGGACATGGTAGATGCCACCCTCTCCTTCAGCCATGATCGTGGGGAATTCGAACTTGTTAAGAGTCTCGAACAGTGGCTGGAAGAACATGGCAAAAGCCTTTTCGGAGCATACACTGCCGGGCTACTGGATGATTCCGTAACGGCTACTTTTTCGCGAGGCAGCCTGGCCGAAGCAAACCAACTTTTACGGGAGTTCGACGATATCCCTCCCTTCGTTACGAGAGTAATCCATAATGTGAAAGGGGATGATCAATGTCCTCTCCCCAATAGTTTGTTGAATATTGAAGCAATGTGGTCAACTCTTACGGCAATTTTCAACAGGCGTATGAAGGCGCCAAAGTTGCCAGGATATCGACTCTTTCTGGCTCTGCTGTATATGATGCCTACAATGGAAGAGAAGGGATGGAGTACTGGAGGAGGGCTGCCTCACTCTTTCAACTACTGGATGATGGCAGCCGTTCTGTTGATTGAGCTGGGGAGGGACACGAAACTCTTTAATGATGTCTTTTGGAAACACTGGGAGAGAAATGATGCCTTCGACGGAATACAGGACAGCTTTTTCGTGACGAGCAAGGGCTTCTTTGGTCGTGCTCCCGCTGAAACTGTGGAACGTGGCCAGATTGTGGCTATACTCGGAGGAGCGTACGTCCCTTACTTGCTGAAGAGGGAGAATGGTCACTATCGGCTCATGAGTCATGCGTACTTGGAAGGAATCATGTCAATGAGCAGCCTGCCTCAGACTTGGCAAGTGGAGAGGATTGAAATTAAGTAG
>AT141_018097
TTAGAAGAAATAAGGCTTTGCCAGAACCTTTGCCACACCCCAAGCCTCATCAAAAGCTTGTACCAGCTCCTCCGGCAACGGACCCTTCTCTAGTGCAGCTAGATTCTGTTCCAGCTGCTTCAAGCTGCTCGCAGATACAATGATGGCATCACCACGCTCTGCCTTCAGCTGGCTATGGTGATTACTCCATCGCAATGCTGCCTCTGCTGTAGTAATACCGAGCTTCTTAGCCAGAGGTCTGACCCTATCTAGAGCGTCAAAGTAGGTGTCATTCCAATACCTCGCTCTGTACATGGCACCTTGCTGTCTCTTAGGATCAAATCGACTGCCTTCGTCATGAGACGAGTCATCGCGTTGGTACCTGTCAGCTAAGAATCCACCAGCCAGAGGGTTATACTGGTAGAATGAGATGCCGTAATGAGAGAGACAAGGGAAAAGCTCAGGCTCGACAACTCGTAGAAGAGCGTTGTAGACCCCTTGGTATACATCAATCCTTTTCCAACCGTTATGGTCGATGATCTCGCTCATCTGAGCCACTTCCCAGGCAGCGTAGTTGCTGATTCCAAATCGCTTGAAGAGACCTTCGTTGTATAGCTTATTGACTTCGGATAGAGTCTCTTCATAGGGGGTCTTGTGGTCCGGGCCGTGTAGGTACCATAGATCAACCTCTTCAACTTTCAATGCTTTGAGGCTGTCCAT
>AT141_018098
ATGCCTAACTTCAAAGGACTCGATTTGACTGGCAAAACTACCATCGTGATTGGTGCCTCTCGGTAATTCCTTTCCTTTGCTCTACTCGGCACCATCATAAGTTCATAACTGACGCAGCGCCAATAGAGGTATTGGTGCCGCTATCGCCATTCGATTGGACCAGCGTGGCGCCAATGTGGTAGTGAATTACACTAGCAATAAGAGCGCGCAACGAGCCATAGGCGTTGTGAAGAATATTGAAGCGGCCGGTAGCCAAGCGACGATATGCCAAGCAAGTGTAGCAAATGTGTAGGAGATATCTAAAATTGTAGACACAGCGTTACAATTAAGCAAGACTGGAAAGATTGAGATCTTAGTTCACAAGTATGGTTTTTTGCTCATCTTGGCTTGGGAAAAAAGAAAAAAGTCTATCTCTTTCGGTGGCAGAGCCCTCCAAATTCGTACTGGACCCACTTGACCCCACGTACAAGATGGTTACAGAAACATCGCCAAAGGTATAACTGAAAGAGCTGTCTTCTCTTGTAACCTATCTACCTCCCTCTAAACAAAGTTAGTATAAGCTGGTCTGTATCAGCACGTTCGCTTACTTTGATTGGTCTTAAACCCCTGGCGGTACGGAATTGGAGGGCTATGCCACCGAAAGAGATATGCTGACAGAGTCGACAGTGCCGCCCTCGGAGTTGACGCAAACCTTGACCAAGGCACCGAGGAACTTTTCCAAACCCATTTCGATACCAATGTCAAGGGTCCCATTTTTCTTACTCAAGCGGTCATACCTCATATTGCCAAAGGCGGTCGTGTTGTGTTCGTCTCTTCCGCCGCTTCTCGCCTAGGCGTTGCTGGACAAACTGTCTACGGCGCGACGAAGGCTGCCAATGAGTCTTGCGCTCGGGTTTGGGCAAAGGAGCTTGGACAGTCGTATGGCATTACTGTCAAGTGTGTGAATCTCGGTCCTGTTTCCACTGGTCAGTGGCAAGAGAGTGACGATTAA
>AT141_018099
CTACATAGCGAATCCTGTTTCCCGTTGGTTAACGCAATAACTAATAGATGCGAATTCGGGCCTACCCTGGCGAGCAGCGACACTGGATAGGTTGACAACCCTTCCACCCCTCTGTAGATATGGCAGGGCTTTCTGGAGGAGGAAGATCGGAAATCTCACATTAGTGTACATCACCTTGTCGAAATGTTCCAGCGTGATATCTTCCAGATAGAGCTCATCTCCCACACCTGCATTATTGACGATAATATCGATTCGCTCCCCGAAAGCCTGGACTGTGGCGGATATGACCTTCTCGGGTGATGCTGGGTCTTTACAATCCGCTTGTAAAGCAATGGCGTCGCTGGTTGATTTGATGGTCTCCACGACTGTATCTGCCTGGGAAGATGAGACTGCATAGGTGATTGCGACCATTGCCCCACGCTTGCCCAGCTCCTTGGCAATACTGGCACCGATGCCCCGGCTTCCGCCTGTGACAATCGCAACCTTACCCTTCATGGACAT
>AT141_018100
TCAGATTCTTGACTCGCGCTGATACTCACCAGGGGCAGGGTTAGCGCCCATAACACCAAGCTCACTAAGGGCGATATCAGCTTTCAGAGCACCTTGCTCCATTGCACCCTCAATAAAAGATCTCCATCCCGAAGCCCAGTCAGCGTTGGCCATGAGAACGTTTCCATGGCGACTTTGAAGCTCGGCGAGGTACTTTGTGAGAAAACCAGCAGGATACCAGGCAGCTCCAGCTTTAGCGTAAGGGTCAGATACCCAATCGTGCCAGAGGAATTTCTTAATGTTCATAGGATGGAAACGCTGGAAAGCAGTCTCAAGCCTTTCTGGCTCCTTGGTAGGGTCAAGCTTTCCTCGGTTATCGCCCGCAAACGAGGTAACGCGAGTAGACTTGCCCCCGGCGCAGAAACCATCGCCGTAAATATACAAGAGGTCTCCAGGCCAGGTGCATCCTCGAAGGCCACGGAGATCACCCTCAACCTCGGCGTGGCACTTAGTGAGGTAGTCAAGCTGATTAATCTTGATGGCCTCTTGTCGAAGAGGCGACAGGGGAGGATCAAAGGTAATATCGGGAAGAACTGTGATAGGCATTGTGTTGACCACTCGCCTGGCACGATATGTTTCCTTGGTAGTGGTGTGGATAGAAACTATACCATCCTTATCGGAAATGGATGTCACAGGAGACTTGAAGGTGTACTGCAGGCCAAGCCGGACGGCATCGTCAAAGATGCGGCGGGCAAGGGCAGACTGGCCTTCCCGGATCTTATATAGGGTCCAGACCTCTTCAAATGTTGCAATCTCATAGTTCTGGAGGGCATGTGAACGGAGCATCTCAAGGTAGCCCATATCCTCGACCGAACCACCACCGATGTGTGGAACGAGGGACTCGAGAAGAGCAAGCTCGTCAGCGGATAGGAGGTGCTTGATTTGATTGATGCGGTCGCGACACGATAGTTTGTCAACCTCCTTGACTTTTTCGGGGCTGACGCGTAAGTTGCCGAGGGTCGAGTACGGAAGAGGGACGATGTCTCTACCACCGTTGCCGTCGCAGTTGACAAAGATGTTCCAGGCATTAGCAGTCATGTCGCCAGCCTCTTTGTGAGTCAACTTTCGCGAGCCTGTGCCGGTATCGAGAGTGAAGTAATCACAGCCACCCCCTTCGCTACGGGTCGTGACAACGTCGTCCTTAAGTCCGTAGCGCTGCAT
>AT141_018101
ATGGCCTCGACTGGCTTGTTCGGCACCGTTTACTTGATCATGATCACATTCCAATGTGTTCCTATTCACACATACTGGGAGGAAGGACCAAGAACACGTGGAAAATGTTGGGAGGACAAGATCATGTTACTCCTTACCATCACGGCACAAGGCCTCAACACCATGGCAGACTGGTGCTTTGGCACTCTTCCCTTCTTCATTGTCCGCTCACTAAGTCTACCAATGGCGACAAAAATCGTTGTTGCCTGCATTCTTGGCTTCGCTGCTATGTAAGTAGCTACCCTCCTCCCTCGACAGGAATAATAATTGAATTTGGTTGGGCATTTAGTGCAAGCATAGCGACTATTATTCGGGCGACATACATTCCCAAGGTCTTGGAAAGTGAGGATTTCTTGTGTACGTATATAAAAAGCCTAAAGATTCGTTACAGTCAGACTAACCGATATCTCCTTCTGTCAGACAAGACGACTATGTTCTCGGTCTGGAGCGTTGTCGAGCCTGGAGTCGGTATCGTCGCGGCCTGCATGGCGACCCTCCGGCCGCTCTATCAACTCGTCCGCTACAAAACAGGTTTCTCCCCCAATGGTCCGGAAAACATGCAATGGCGCAACCGACACTGTGGAAGGCCGAGAGACGAGACTGACCGCTTGAGGGATCTCGAACAGGGCAACTCGGTGAGGGACGGGATAAGCCCTTGGTCTCTACTAAGGTCCTTTCGCCTGAGCATTAACTCTGGGAGCGACAACACGAGTCCGTCCTAA
>AT141_018102
CTACAGGTATGCTTCATTCTCGCTAATCTTAGCCCCTTCATTGGTTGACATGCCCTCGTCGAAGTGGTTCTGGTAGTCATGTGAGGTGTGCTTTAACTGACGCGTTGACGCCTGCGAGCTGACATCTCCGTCGTCTTCCTCAAGCGGTTTCGACGTGACTGTCACCCGCGTCTGGACAGTCCTCATAATACCTTTCGACGCTGACTTGCCGCTTGCGTCCGCCTCGATGTGCGCCTCGTTATGGCTGGTAAAGAATTGGCCGTTGGCCTCTAGACCGGTCTGAGTACCAGAGAGCCCAGCCGCTTGGGTATTACTCTTGGACTTCGACTGCAGCTCTGTACCCCGTGCATAGTCGTTGTTATAGGAACTGTGATCGCCTGTCTTGCGGGCGACCTTGACGATGAGGGAAGAAATGTTCAT
>AT141_018103
TTACATAAAACCGTTACCGATAGACATGCTGCCAATAAGGATAACCTGGGTGCCAATAGGTGAGTCTGCGGTCGCTAACCACTGTGGTCCTCGGAAGGTTTCAAGACTTACGTCGAGGCTCACAGATATCGCAACCATGAACATGTTGAACCGGAACAGAGGAGTATACTTACTGAGGCCATTGGCGATGAGCCTGGCTCTGACCAGATAGATAAAGTAGAGGTGCAGGCTGGCGTCGATTACTAGGAAGATGGACTTTTCGCTGCGATCGTAATAATGGTTGATATGCACCCATATCTCAGCTATTTGCAGCTGGGCGGGGATCCAGATAATGAAGCCACTGATGTTAATGAGGCCCAGAATGATGGCTACGCCCCAACGAATCCTCGTAAGGTTGCGTTTGTTGACCAT
>AT141_018107
TTATAACTCAACTCTATCATTGACGTAACAAAAGATGTTCTTCTGTTTAACTAGAAAGACATTATCGCATACCAATTCCTGCTCAGGATGTACCAGTTTAAAGTCAAAGTGGCACACCAACTGAGGAACCAAAACTGATATCTCAAGAATACTGATATTCTTTCCGATACAAGTGCGCGAGCCGTGGCCAAAAGGCATCCAGGACCGCTCCATTCGCTTGAGCTGCTCAGGATCGCTGTCGATCCAGCGCTCCGGCCTGAAGACTTGTGCGTCAGGCCCGTAGACGTTGGGGTCGATGTGTGTCACCCAGGGGTTCACGCCCACTGCGGTCTAAAATGAGGGCGGTCAGTGCCTTGTAATACTACTATGGTTTCAACTCGATCTTACCCCTTCAGGGAGATAGTGTCCCGCGATCGTTGCGCCACCTTCAGGGACAATGCGAACCATGGATATCCCGGCTGGCGAGTGCAGTCTAATTGCCTCCTTGATCACGGCTTGAAGGTATGGCATCGCCTGCGTCTCTTTGAACGGCAAGGGTCTAGGCTCTTCCTGCTCCCCCATCTTGGCATCTATTTCTTCCCGTAACTACGCAATGGTCAGTCCTTTTTCAATATCATGTTGGAAAATCCGGGAATCCCCCTTCCCTTCAGGATTCAGACTAACAGTCTGAAAGTCCTAGATTTAAAGTTTAAAGTCATAGATGAAATCATTTAGAGATATAAACCTGAGAAGAACTCTCATCTCACTAATGAACAACCAAGTTTTACAAAAAATACATTTTCACCCAGCACTACTGCGCAATATAAACAACATATCACAGATCAAAGCTTAGAAGGGCTACATACGTGGCATAAGGCCTGAGGGTTCTTGATAAGGAACCACACAATGGCAGTGAGGCTTATAGCAGTGGTATCACTGCCGGCGATGAGGTTCATTGCGCAGGAATCTAATACCTCGTCCATGGTGAAAGACTCTGGGGATTCTTCGTGCCTCGCCAGGATCTTAGCGAGGAAATCGTCACTCGGTGCTGGCTTCCGGTCAATATCTTTCAACAACACTTGTCGCTTCTTGACCTGCACTTCCGAAAAGTCGATCATGGCTTGGAGCCCGTTGCCACCAAGTCCAAAATTTGAAAAGAACTGTTGAATGCTGAACATAAGAGGATGAAGCTCATAGTACACCCCGGCCAGGCTACTGTATGCTTGGGCGCCATTCAACGTCGCGAAGGCGCCAATCTCGTCGACACCGTTGTTCAAAAAGCCGATACGTTTACCGCACTAGCAGCGTCAGAAACAACATCACGTCAGCAGAGTTGCATATGTACAGTGATGGAAGTGATGACATCAAAGGCGAAACACTGAACCCAGTGATGAAGGTCTATGGCGGTCCGCTCCTGCGCAATCTCATGGAAGCGCTCCTTGAGTAAGGCTGCACACTCCATCGCGGCGGGTTCATAATGGATCAGATTAGACATGGAGTACATGGAAGCAAGTTGGCGTCGGCGCTGTGCGTGTCTCTGTGGGATGTGATCTGCGAAAAGGTTGGCGTGACCTGGTACTCCGAAAGCAGAGTACCATAAAGACTACAGCGGTGTAAGCAACCGCAATGATAGGGCCAAACGGGTGGGGTCACGTACCTTTGTAAATCGCGTTCCGTGGCCGTAGATCGGTTTCATAGCTTCGGGGTCACTGACACTGTATTCATTTGGTGCGACCTGCACTAGAGGGCCTGTGTGTTATGAGCAAGGCTGTACATCCCGCGCGGTAGTGCTAGAATCTGTTGTCCTTACCATATTTCTTGTGGAGGTTAATCATTTCCAGATGGCACTGTCGCGTCCATATACGACTTAGGTACCATAAGCGAGAGAACTTGGCCAAGAAGGGGCCGGGGATGTTTCGCTTTGTCGACGTGTATGCTTGCATCAGAGCACGAAAGACGAGGATGGCAACTGCAGTTGCGGCTAGGAGCAACATGGATGAAAGCAT
>AT141_018108
TTACAAATTCACCGGCCACTTCCTCCTTATGTTTCCTCCATACTTGTAGATTAGTGCCGGGAAAGGAATCATTGCAATAGACACGAATCCCAGCAAGGAATTCCCCCATCCTAGCCCCAAACTCTCATACATACTCGGACCAGCAAGAGGAAGCACGCTTCCAAAGAGGCAACGGAGGAAAGTCATGGCAGCGAGAGCAGAAGCTGCGTATTGTGGGAACGAGTCAACGAGGTATATCTGGACTGGAGCAAAGATTCCCATCATTCCGACTCCAAAAGGGAGAAGTCCGATGATGGGCACGATCCAGTGCGTGCGTTTGTAGGACGACCAGCCGTACCTTTGGACAACTGTTAGCCGGGGATATTATTGCTCACTGTAGAAGGGGTAGCGTACCAGAAGAGGGATATTGGTATCAAGAGACCAAAGAAGACACAAGACGGTAGCCGCATCTCGGGCTCGTAGACACCATTGTTCTTCCTGGTGAGGCTGATAACCGTGGTATCAGATGTTTTTGCCACGAAGCTGATACCGATGAAGAACCCGATGCCCACGCCAATGTAGGCCAGACCGCATATCTCTGGCGACCAGTCGTAAACCTGGATGAAAAGTTGTGTCATGGTTGTGAAGAGTAGAAAGAGAAGACCAAACACAAAGCTGATGTATAGAGAGAGGAGGAAGACAATGGGTGATGTGAAGAGCAGCTTGAGCGGACGGATAATGCCCCGTTTAAGGACATCACGACGGCTCAGCAATGGTTCACCTGTTTTGTATGTTAGAATATTCTGGAGGTCAGTTCGGCCAAGCTCCGATCTGAGACGTCTTGTTTTCCACTCGAGAAGCACAACAGGGTTCGTTTCACGGTTGAAAATAACGATTCCGCCGGTGATTATACACCCTGCGATGAACAATACCCAAAGGTCCCATCTCCATCCTGCGCGCTGAGCAATGAAACCGCCGCAGATAGGGCCAAGGACCGGACCGAACATGACCCCAAGAGAATACATGGACATGGCTCTGCCACGCTGCTCTCGCAAGAATAAGTCGCTGATGACACCAGCGCCCAGCGTCAGGCATGCAGACCCTCCCAGCCCAGCCAACAGACGCATGGTGATGAGGCCGCCAAGATTCGGTGCGAGTGCACAGCCCAATGTGAAGGCGCAGAAGAAAATGTTGGCGAGGTTGAGGACAATGCGGCGGCCGTAGATTTCGCTTAGTGGGCTGAGGAAGAGAGGACCAAGCTGATTTGTGATTAGACGAGAACATGGGAGGGACTGTGTTGCTTACAGAGTAACCAAGAAGGAAAATACTGATAGACCATGAGCCCAGAATTTGGGAGGAGTTGTGTAAATCCTTGTTCACAAACGAGATTCCAGGTGCGTACATGGAGGACGAGAGGGTGCTTAAAAAAGTGATTGCGCCAATGAAGCTGATGATACACCATTTTCGGAAGTCGGTGAAGTTTCTAGACTGCGATTGAGCCAGGGGAACATGCTTCGGTTTGGGGATATGCTTACCTGGGGTTAGTTGGGTCATCCTGGCTATCCCAACCAACGAGTCCTTTCTCCAATTCACTGAGTGGATACTTCTCTGATAAAATTCCATCGTCTGTACTGGTATTCTGCTCGGCGGGGCTTTGCTCGTTGTCTCTTGTTTCCGCTGGGGACGTCTGTGGTACCTAAGACGTGTTGGATGTCTATTAATAATCTAGATGTCAAGATTAGAGCTTACATGTTCCCGTTGAGCTTCAGTATCTTGGTCCTCATTTGTCCTCATCAT
>AT141_018113
ATGCAAGAGTACGCAACAGACCAACCGCCTGAGCCTCTACGCATGGCACTCAGGAACCCTTCCGATGCTCTACAGATTCTGGCGTATTCACAAGATAACTCCCCTGTTTCAACTCGTTCCCTGTCCATCGCATACTCCGATGCTACTGGGCGGTTGGCCCCCCAGGCTACCTCTCCTGCACATAGCACGACCCACGGTAGCCGGCCAACACCTAGTTTTATTCTTGATAACTACGAACTGGTCCAGAGGGGCTTATTACATCCGAGTATCTTGCCTGAGCTTCTGCACATGTCAGTGACGTCAACCTGCTAATGCATGGGTTCAGCGGCTGACCATGGAGTAGATACGCCAATAACTACCATCCCTATTGTCCCATCGTGCCAGAATACTTTCTAGGCTCATCGGCCTTGGAGAGAATCCAAAAGCCTGACTATTTCCTTCTCACCATTATTCTGACTATTGCCTCAAGAGACTCTCCGAATCATGTACTAGTACATCGCTATTGCTGGGACCATACCCAACATCTCCTTCTCCAGGTACTCCTCGCACATCCATGGTCCCAGACTCCCCGAACTGTCGAGGGCCTCATACTGCTATCAGAATGGTTACCGCACATTCAGGCTAACCGAGCCACCTCGGAAGCTCACAAGAGTTTATCCAGTGAGGACAGAACGGCTTGGTCTCTCGTTGGCCTCGCTGTACGGTTGGGCTATCTTCTTCGTTTGGATACGTCTGCTTTCCGGAACTTCATTGACGACGAATCGAAAGAACAAGAGGAGCGGAAGCGGCTGGTATGGATTTGTAAGGCCAAATGA
>AT141_018114
ATGATACACAATGGCGACTACCCGATATACCTGGATGACTTTGACCGCTCCATCACGACGTGGCATGCCAAGTGGAAAGATGTCCAAGCGCCAATCAATGTCAAAACCACTCTCATGTTGACCTACGAATACACACGTTTGTATGTCAACGCCTTCTCCTTTCAGGCGGTCGTCATACGAAAGTCGACTCCGCGTTCTTCCTCGCAGCCTGGAAACAGACAACCGCATCCTGACCAATTCGCTCATGGCATCATGTCACTGCCAGATGGTAGATATGTCTTTGACGCCACGCAAGCGGCGAAAAATCTCCTGGGTCTCTTTAGTCGTCTTGAGCCACAGCGGGCATTGTGTTACCTGCCTTCACGTTTTCATTTGTAAGCTTGATACAGATCATCCGACGTCATGTCCATCAAGTGTGCTGACAATGTCGAACATACAGATACGGGGTGTACGCAGCTGTGTTCCTCCATAAAACACAAAGTGTTGGAGTCTTTCAGTCCGCTGCTGAGAGGCAAGAAATGACCAATCTGGTGTTGCAGTTTATTTCCATCATGAACGAAGCTCCACTGGTCGGAACACATGTATGCCATGGGTACAGCGTCATGCTTAAGAGACTCTGGTGTCCACGCGATGGAGACAACTCCTCTCAAGGCCAACATAGTCCTGGAATGGGCCAAAATGCGAAAAGCCGAGCGATGACCGACCAAAGAGACATCGAGACTACTGTTGATTCTTCAAATCCATCACACCAACTTGAAATGCAACAGGGGAGCGGTCGGGATACATTCAACAGCATTTTTGACCATGGTGAGCTGGAGTGTATCGGGGAGGAGTTCTGGTTGGGGAATAATGAGCCAAACCTCCCGTCAGTCGAGGAGTATCTCTTAGGATCGTTCTGGCCTGGTATCACAGGGTTTGGGATTGACAATGAATCTCGGCCTGATCATCAACGCGAGAGCCAACCTACGATGGGCGGGCTTTAG
>AT141_018117
TTAGGATTGAATACGGCGGGCGAACTCATCAGTTGCTTGACGAACCATGCCTTCCCAGTCGAACAATAGCAGCTGTGGAATTCGTTCATCCATGTCCTTGTGGATTCCATTCCAATCTCCTCCTACCTCAGGAACCTCCCACTTGACGAGCTCTCCTTGGCGGCGACTGATTCGGACAAGCCACTGTGCGCGCTCTCGATGAACCAAATCATACGTTTCGAATGCGTTTGCTAGAGCATCTTCTTCGCTGATGCTTCGGTCCCCTTTCTTCAAAACCGTTGCAGCAGAGGGTTAGGGTTATGCTGACTAATAGGGGACCCGTGAGTGTACGGACCGGGCCCCTCGGCGATTGGTTCAATGACCCCAGTAATCCGTATCGTTACATAAAGATATTATGTCATCTGATACTAGCCTTTTTCTATGAATTCTATCCCACGGGACTTCGGACTTTAGTACAACACACTGCCAAGATAGCAAACCTATATTTCATTGGTACCTTGATAAGCAGCCCATCCGTTTAGCTTTCTGGGTACTATCAACATCTTCAAAGAAGGGTTCGGCACACCAGAGATATATCGGCGATGAAAGCCAGTCTTCGGGGGTTTCATTATGGCCGAGCAGACGCCGTGGCGATGTAGCGATATTTCAACATCACTTGTAATTCCACAGCTACGCATGTCGACCACGCACAAGCACCTCAGCCTTTGTAGCTGCAGGTGAAACCACTTCTGTGGAGCTGGTAAAGGGAAGTACAGTTCTCAATGGACTTGGAAGCGGCATTCCCATTGATCTTCCGGCCTGTTAACCCCACGTAATTCTAGATCGCTCCCGTCTTATGGCTTTGTTACAGGCCACCCACTCCGACAGCAATGTCCTTCGTGGCAGTATTCTCATTTAGTAGCTCCCAATCTGTCACAGGAACACCCATGTACTTCCAGTTCCTTCCAGAGTCACGGAGTCGATCGAGGTCGTTGCTTCGAACGACAATGTTGACGGTAGCGGGGTTCTCATCGATCTTCTGCCATCCAGTCAATGTCTTTTAATTATAACTTTTATCTGAAAAGTTTAGAAAAGCATATCAATTAACCAAATATATTACTTATTAACTATATTATAAGATTGGCTTGCTATATAAGTGACTACCTATTTATTATTATGCAATATCTATGTTTAAATGCTTGAGCCTTAAAGCGGTGGCTCTGCCATAACTCCGCCCGACGCCCAATCGCTCTGCCATCAGCTACAATATCCATATCCATACCAATGCCACCAAACACTAAATCGGTGCCTTTACTCCTTCTGTCCGTTTGCCCCTTTATTCTTCTTTAAAGATAGCGCCGCGTTATTAACGGTCTGACTATCGTTGTGGTCAGGTAGGCCTCTCACCTATGTGGTTGGCCTCCAGATCGTCTGAACTCTGGCTCTTCAGGGCTTGCTCTGAGGCTCGCGATGAGATTCTGTCAAGAGAAAACTTCTGCTCATTCTGTTGGGTGTTCTCCCGAGAGAACTCGTCGTGGTCGGGTATCTCATGCCGCGCCTCCTCCTCGGCCATCAAGCACCGCTTGCGGACTGACCAAGCGCTAGTAAAATGGCCGACAAACCACCAAGCAAAAAGGATAGGGAGCGTCACATCGAGTTGCGCCCGGCAGCCATTAGACCAGATGCCTACTAGCAGGAGCCAGACGCTGTGCGCGGGCAAGGCCCATCCCCAATGGTAGAAGCCTGCAAGAAGCTGGAAGGGTACGATAACAGTGGCAATATTAAATAGGACCCAAGTCAATAAGAAGTAAGCGAAAAACGCCATAGGGATGATAGTTCCGATGAGTGTATCGATGACCATGTAGTTAATGTCCATGTAGAACCAGAGGCAAAGCCACGCCTCAAAGAACTGTCCGGCCGTGACACCCCAGCTCTCGCGGAAGGCCCAGATGTAACCAGCCATACATAAAGCAGAAACACAGCCGTAGATCTTGCTGGCGAAGAGTCGGAAGATGTAAACATCGCGTTTGGACTGTGTGTCGAGCACCTTGGCGCTGGTGGTGATACCGTTCATGCCCATGATGAAGAAGAATTGCATAAGGATCGGCATAACCATGGAGACAGTATTGAAGAGGACACGGGTTCCCTGCGAGGTTGGCATGATGTCCCAGGCGGTCGCATCGATGGGGTTGAGGAAGGCCGCAGCTGATACCGGGTTGGTCAGGTTGACTGCTGCCATGGCGTCTGACGACACAAAGGGGAACACCTTGGATGAGGTGCCGACAAGAGACTGCAAGCTTCCTCGAAGTGAGGAGAAAGTAGATGGATAATAAATGCTGTTGTAGATGTAGGCCATAGCGTGGCTGGCCTCGTAAGTCGTCGTGTTATCGCCTTCGATAGCAGCTAGAACTCGGTCGGTCGCGTCGGAGCTCGTATAGACGGCGGCCCAATAGCCATGCTTGCAGACAGCCTCGCGGAGTGAATCAGGTGTCGGGTACTCTGACGGGGCTGCAAACTCAACGGTAGGAAACTCGGCGGACTTCAGGTGGTTGTAACCTTCCGACAGTGCTCGGCCAACATCACCACCGTCGAAGTCGACGGCAAGGACCTTGATATTGTGCATCCGTGAGCCAGACTTGAACAAAGCGCCGTACATGTATGACATGTTGCCGAGGAAGAGGATCTGCAGCAAGAAGCCAGCCATGATGACGGGGATGATGTAGAGCTTCCATTTTCCAGCCCAGATAGTGGAGTAGGCAGGATGTCGGTTGGTTGATCGTGGAGGCAGGAACGACAT
>AT141_018150
ATGCAGTTCTCCTTTCTCTTTCTATCCCTTCTTGGGGCCGGAAATGCTATCCTGCTTCCCAAACCAAGTGGTCCATACGGTGTTGCCCTCCGCACCGAAGGCATGACCGACAAGCATCGCATCGACCCATATGATCCAAAGAAAGGTCAAAGACATGTCCTCGCCTCAATCTTCTGGCCCATCGACTCAGCCTCTTGCTCCAACACTGCGGTTCCTTACATGCCGCCCGCCGTGGCCAAATTCTATGGGCAGCGGGCACAGAGTATGGGCCTTTCGAATGATACCTTTGCAGCTTTCCAATATGAAGTCTGCAAGACACCTGTTGCCCAGAAGGGATGTGGAAGCAAGAAGGAGTCGTTTCCTCTTGCTGTCTTTTCATCTGGTGCTGGTAATTCTCGGCTGCTCTACAGTAACCTGGCACGCTCACTTGCGAGCTATGGAAATGTCGTGGTTCTGATTGATCATCCGTATGATGCTGATCTGGTTGTATTTCCCGATGGAGAGATCATCAAGAGTGGAAACATTCCCGAGACAAAGGAGGCTCTTATCAACTTAACTGCGGTATGA
>AT141_018151
ATGAGGTCTTCGTTCCAGAAGAAGGTCTTCAAAGGTCTACCCGGCCCAATCGACAACAAGAAGATCGTTGCTCTTGGTCATTCGCTCGGCGGTGCTAGTGCAGCTGTAGCAGCTCTATCAGACAAGAGAATCCGCGGTGGAATGGACATGGACGGCCAGATCTTCGAGCCAGCTCTCAGCAAGGGACTTGACAAGCCGTTCTTTCTTATCGGCCGCCCCAATCACAGCGAGGAGGATACAACCTGGAAGAAGTTTTACGCCAAGCTTCGAGGGCCCAAGCAGGAGATTGCGGTAAAGGGTACCGTTCATGGATCGTTCACTGACTACCCTCAGCTGATCAAGGCTCTCAATCTGCCAAAGTCCGCTCTGAAGACGGTTGAGCAACTCGTTGGAACAGCTGATCCTGCACACCTGGAGAAGTTCCTTTCGAAGACTGTTGTGGACTATATGAAGATCTGCTTTGGTGAGAAGGCCAAGAATTGA
>AT141_018152
ATGGTAAATGGATTGTTCCGAGAATCATCAGAATATTCTGTCAAGTGGGACGATATAGACGAGATAGTCTTCAACAGCTTCTGGCAATTCGTTTATACAGGAGACTACGACAATCCAGAGCCGTTCCCGCCCACGCCGGTGACCCTCGAGGAGGAAGAACCAAAGCCAGACGATTCTGAACAGCCTCCTGCAGTGCCCGTTTTGGATGATCCTGCTGAAGATGCGCCAATTGAGGAAGTACCTGCCGTAGCTGATGAGCCTGCTGCGGAACCAGATGCTGTTCCAGAAGCGCCTCCTGACGACATTTCCTCTCCTCCTGCAGTAAAAGAAAAGAAGACGGAGACGGCAGTTGCCCGTAAAACATCACTATGGATAGATTTTCTCTTTTCTTGGGATTACCCTAGTGAGCCTTTCGACTTCGACGTTACATTACGAGATTGTGCAAACCCATTGGTGCACCATGCTAAGGTCTATACATTAGCTGACCGTTACGCGGTTACAAGACTCATAGAGATTTCTCGCACAAAGCTTCACCAAAGTCTAACGGGTCTTCCCATAAGTAAAGAGGCTAATAGTGATGTGGTAGAGCTGGTGCGCTATGCTTTCGAAGAACTGGTGCCGAATCGCCTGAGGGACTTGGTCGTACACTATATTGCTTGCGTTGTCGAGCATCTTTGGAAGATTGAGGAATTTCAAGAGCTTGTAGGAAACCATGGTTCCTTATCGAAAGCTCTTATAGGTACTATGCTGCTTAGACTTGACTGA
>AT141_018164
ATGTCTCAGTTTGTTGGGCCTGCGCATCTGGGACGTCGTAATATCATCTCTACAGAAATTGGGGCAGTGCCATCTTGGGGGTACAGTCAGACCATTCCCTCTCTGATCAGTCTTTTTCACGATGCGTTTGCAGGCGGCGTCAATTCCATGATGATCCACGGAATGACATATGGTGGAGAACAGCCTGGATCGACTTGGCCGGGCTACACACCATTCCAATTTATCTATACTGAATTATGGAGTCCGAAGCAGCCCGCTTGGGACTATATGGTCGAGGCGATGAATTACATTGCTAGCAGTCAGTTTGTTCTACAACAGGGTATCGTCAAGAAAGATTTGGCCTTATACCTCTACAAGGATCCCTATACCATAGCAGCTGAGCGCGAAGGTGGGGATCTTCGTGTTCATGGTAAGTAAATCGAAGGAAGCCGTCTGACGCTCCATTTTCTAATGTTGAGTATATGGGGTTTACCTAAGAGTGTCTTTCGCCCGCGAACTTTGTTTCTGAGAACCTCAAGATTCAGGGGAAGGTTCTGGATCCTGCAGGTGCGGGTTACCGTGCTCTTGTTCTCCACCAGCAGCAGTTTATCATCCGAAGCCGCAACAAGACTGTCCAAGCTGGCCGCGACGGAACTAGCAATTGTCGTTGTGGGAGCGCTTCCCAGCACAACAATTGGATCCAATGGCCAGGACATTGTGTCGAAGAGCATGTCGATCCTTGAAAGATCTAAGTACCCGAATGTCAGCTTCGTCAAATCAACCAAGGACATCTCCCAAGCGCTAGATAAGCTTTCCATGCAGCCTCGAGTCAAGACAACTTCCCAGTCCACAAGCGCTGCAAAGGACTTGTATACTGTGTGGAGGTCGACCAGTGACTCGGACTATCTGTTCCTCTACGACAAGGGTCCATCAGCAACATTTGATGTCGCCGCAGAGGTCTAG
>AT141_018182
ATGCTCCAGCGATCATCATCAACAGCTTCATTATTCAAGGCAGCTACAGCTGCTGTCAAAGTCGAGAACACCAGAGAAATCTTGGGCCCTCATATGAGCCGTTCATCGACTGACTATCCCTATGAACCATTTTCTCAAAGACGACTGGGTGGAGAAAGCAGTAGTGCCAATACATCCCCAGAGTCCTCTGGGATCACATCCCCCAACTGTGAGCGAAAGCACACTCGTTTCAACGAACGAGTCGAACAGTGCATTGCTGTCGAAGTTAAGGGCTTCGATCACGATAATGACGAGCTGGACACTGGCCGTTACGGCGGTGATAGTGACCCAGACGATGGCGTAATGATGAAGGGCACGAAGTCAAGGAAGTCACTGCTTTTTCAACGGAAGACTTCTGAGTCAAAGCCAGCTAAAGGAGAGACGATTGCCATGCTTCCGTGCACTACCCTCAAATACCGGGAAGACAATTCAGAACAACGAGGGATGGTTAGAAAGCACCCTCGAAGCCCTATCATACCTTCTTCGTCGCAAGATATTCTTCGGCCTGCTAAACAGCCCCGAATATTATTCTCTGGTGAAGAAAGGGATGACGACAGCCTCGATGATGTACTGCTGAGCCCCAACATAGACTGGTCGTCATCGCCTGCTGAAAATGCCAACGGCGGCGGTCCCTGGTCCCTCTTTTCTGATCGCCTTTGCGAAGAGCCTGCAAGCATGCGAAGCACTCCTTCACGTATGTTCATGCCATACGAGGAGGGAGGAGTATCTCCGACGGACGGCATTCTTGGTCGTGTTATCAACACGGTTAACACCGCCCGTGACATTGCTCATGTTATCTGGAGCGTCGGCTGGGGGAAATAA
>AT141_018183
ATGATGTTTTCCCTTCGGACACTACTGTTAGCTGCGGCGATCTGGGCCCAGTCAGTCAAAGGGGCTCATTACGCCAACTTCCCTTTCCCGGACTGTTCAGAGCCGCAACCCTTCGAGCTTAGGCTTGATGATTCCTTCCTCAAGATGGCTTTGAAAAAAGTCAGGGATTATTTACCCGCCAAAGACTTTTCACAAGAATGGACCTTAGAGGGACCGCCGAGCGAAAGGCTTGCCGATGTTGCAGAATATTGGGGGACCAAGTACGACTGGAGGTCGGTCGAGGAGAGGATCAACCGAGATTATCACCACTATGCAACCACGGTTCCCGGGAGCGGCAACTATACCCAGGACATTCCGCTCCACTTCCTCCATCACCGCTCCGCTCGGGACGATGCTATGCCTCTCCTCCTTCTCCATGGATGGCCGTCGTCTGTGCTTGAATGGTCCAAGGTTATAAGACCGTTGTCTGAGCATCGAGACCAGCCCTTTCATGTCGTGGCTCCTGACTTGCCCGGCTTTGGCTTTAGCCCCGCACCCAAGCACCCCGGACTTGGTCCCCGAGAAATGGGTGAGGCCTTTGATAAGCTGATGCACCAGCTGGGGTATGACCGATATGGGCTCGTCACCACGGATCTTGGTTGGTTCACAGGCCTGTGGATGGTGGGCGATCAAGAAGATAGTATCATCGGGCATATGACGGACTTCATCATGCTTTCACCCACGCCCGATGATCGTGCGCGCCTCGACAAGGGAGACGTCAGCGACGAAGAGTTGAGGTATATTAAGGCTTTTGACCATGCGATGAACCACCACATGGCTTACTTCAATACACACGCGATGAAGCCTCTGGCTCTATCCCAGGCACTGACTGATAGCCCAGTTGCGTTCCTTGGATGGTGCTGGGATATAAGCTACGCGGCCAGCGATGGCTATCCATATACATATGAGGAATTGGTCACGGATGCCATGATGGCTTGGATCCCCGGGCCCTATGCTAATGTTCGCGGATACTGGGAATACCACAAGGCGAGTGCTACTTCTACCTATATTCAGAATGAAAATAACACATTTTTTTGGCTAAAACCTTTAACACGACACAGCACCCCTATGCGACGAACTATCCACAAACCAAGGTTCCTTCAGGCGTGAGCGAATGGGGATTTACCAATGGACCGTTCCCTGCGCTTGCCGATTTCGCCTTTGTTGTAAGTCTTTTGGAACTTGGCTTTGGGGAGGGAGCATATGATGGCTGACAGAATATTAGCCGGAGGAATGGGCCGAGAGGATTATGCATAATTTAGTCTTCTTCCGGAGACATGACGCGGGCGGGCACTTCCCTGCAATCAGTCAACCAGAACTTTGGGTGCAAGACGTAAGAGAGTTCTTCTATGGTCTAGATAGTCGAGAGACTGGTATCTATTCCGCGGTTTTCTCTCAGGGAGAGATCAACAGACAGCCCAGAGATGAACTATAA
>AT141_018184
ATGTCGGATACCACGAGGCACCTGCAATATGACCTTATCCGCTTAGGCTTCTCTCACCATTACTTGCTGAATAGCATCCTCGGCCTTACGGCCCTCCAGCTCTACAGTGAAGACCAATCCCTGTCTAGGTGGTATGCTAGAGCTATTGCGCACCAGCAGGCCGCCATCGCCCGAGCCAGGCCGCACTTTCAGTCTCTTGACCAGACGCAGCATCGAGCCATCCTGGGGTTTTCCGCTTTTACCTCAATGTATGCGGTAGCAGAACCGCTCTTACGCCCCGCTCGCGTCCGCTCTCTGCAACCGCAGTTCGACCCTGTCGAGGAGCTTTTGCAGGCACTGCAATTTAGCAGGTCCACCGCGGTGTTCGTGCGGCAGAACTTCCCCCCTCTGGTCATCTCAGAATCGTGGCTTCTGACTAAATTCAGCGCCAATCACCAAGAAGTTCTGCAGGATCTCGAAACAAGATTTCCGCAGCTTACGCCTCTCCGGGGATGCATTTAG
>AT141_018185
ATGTCCCGCGCCATTCTCATCACTGGGGCCACAGGGAAACAGGGCGGTAGCGTCCTTGACGCCCTCGCCGCAAGTCAGCCTTCCGATTTCCTGCTACTTGCCGTCACCCGTGATGCTCAATCCCCCCGAGCCAAAGCCCTCTGTGCAAAGTCTTCTTCCATCAGACTCGTCGAGGGGAACCTCGACTCAATCCCTACTCTCTTCGAAGCTGCCAGGAAAGCCGCCGGATCCGTCCGCTATGGGGAGTTTACTCCATGCAGGCGTCGATTGATTCACGAGCCCCATTAG
>AT141_018186
ATGGTCGACGAAGCTATCAAGGCCGGCATCCAGCACTTCGTCTACAGCAGCGTCGACCGCGGTGGTAACGACAAGTCATGGAACAACCCCACCGTCGTCCCGCACTTCAAGACCAAGCATGACATCGAGATTCACCTTCGCGATTCCACCGCTAACGACAAGAGCTCCATGGGCTGGACGATCCTACGGCCCGTCAACTTCATCGATAGCATCGCTCCAGGCTTCCAGAGCAAGGTCTTCATGACGGCAGTACGTAACACATTGAAGGAGAAACCACTGCAGTGGGTGGTCACTAAGGATATTGGCGTCTTTGCAGCGAAGGCTTTCCACGACCCTGCTGCCTGGGCCAACAAGGCCGTCGGCATCGCAGGCGACGAGCTGACCTTTTCCCAACTGAGTCAAACGTTCAAGAGGGTCACCGGGAGCCAAGCTGGCACGACATTTGGTTTCCTCGGAAAGGCTCTAATGGCTGGCGTTGCGGAACTTGGAAGCATGGTAAATTGGTTGCGAGACGAAGGCTACAACGTTGACATAGAGGAAGTTAAGAAGGTTCATCCAGATATCACGTCTGTGGAGACATGGTTGAAAACGAGTGCCTTCGCTCAGCGCTCCTAA
>AT141_018190
TCAAATCTGCTTGAAGAACTGAACCATCTCTCTGACAGCACGACTAACGTACTTATCCACGTCATAGAAGTCCATGTGACGGCCATTAGGCACCACAACGCGTTTCAAATCCGCATTCTTGCCATCAAGCTTGTTATAGAGCCTCTCAGAGTGCCACTTGCTTTCGGCCTTAGAGCCATATATAATAAGTGTGGGCTGGGTGAGATAGGTATCAGCAAAGTTCCAGGCATCGAAACTAAGGAGAAGAGGGATAGACCGAAGGAGCATGGTGTTCTGGGCATTGGGGTGCTGAGCTCTGGGGGTCAAGTAGTATTCCGAAGCCTCTCTCAGGTCGTAGGGCGTGTTCTCATCAGGGACAGCCGGAACGTAGGTAGTGTTACCGGGCTCGGCGCCCTCAGCCTCAGCTCGGGCGGATTCGGCAACCTGGTCGAGAAGGGCAACCTTCTCAGCTGGGTTCTCATCCATCATCCAGCCAAGCCGGGTTCCGTCTCCGAAATTGACTGCGCTGACCGTGGAGACCGCCTTGATACGGTGATCACCTTTGGCAGCGGCAGCTGCGTAGCCACCACCGGCACAGATCCCGACTACAACAATGCGCTCGGCGTCAACATAGTTGAGCCTCTCAAGGTAATCAACAACTGCGGAAACATCGGTGACTCTGGCGTTGGGGTCTTCGAGGAAGTGAGGCAGGCCCCCAGACTCGCCCTGGTTGGAAGCGTCGAATGCGATGGCGACGTAGCCCTCTCGGGAGAGTCTCTCCGCGTAGACGCTGGCGGTCTGCTCCTTGACTCCCCCTGCGGGGTGCAACACCGCAACTGCGGGAAGCGTACCGTTGATGTGCTCCGGCTGGTACAGCAGACCAGCCAGCTGGATTGAACCCTTGACAATGTTGATGGGCAACAT
>AT141_018191
CTACATCGGCGGAGCTGCAATAAATGCCAGCTTTCTTGCCAGCATATACGGCCGCAGCGAGTATTTTTGCAGGGCTGCCTTGAGTCGAGGCTCGTCCACCCCCTTGTCAACGGGCACGCCAATGCTATTAGCCAGGTCAAACTGCCCAGCAAAGAGGGCGTCAACCTCAGGCATCTTTGCAATCTCCTCGACACACTCCAATGCCTCGGCAGTCTCGATTTGGATTACGGTCAAGAGCGACTGATTTGCTTGCTGCAGGTACTCCACAGAGTTGATTGTGGGCTGACCCCGGGAATTGCGTAATGCATTCATCGCAAACGGGGATCCCAACTTCCTGACGCCTTGGGGAGGGAACTTTGAGCATTGCACCACCTGCTCTGCCTCCTTGATGGAACGTAGAAGAGGAACCATCGACCCATGTGCCCCAGCATCCAAAGCACCTGGACCAACGTTAGCGGTGATGGGACGGACTAGTTGCTATCTGACGTTTGATCAGTCATCCATCCATTCCTTAGGTCCTGACGATAGGAGAAACTCTACACGATCCAATTGCCTGTACCACCTCGTGCATAGCCGAGTCGTCAATGTCCCCGTGCTCGCAGTCCATGAGAAATCAGTCTACTCCTTCAACGGCAAGAGTCCGTGAGATAGAGGTGCTTGGGAGCATCTGCCAGACACCAAAAGCCTGGCCCGTTTCGCTGCTCAGCGCACCCATACAACGGTTATATTCCTCCATTTTCGTCACTTGAAACCTTCAATAAATAATTCGTGTGCTTGTGTGGTAGTAACCAACGTGGGGAACTGGGCCATATAAGCACTCCGAAATTGAAGCCCGGAAAGTGTTGAGCCGGGTTGCAAACAAAAATGAAGTACTGTACTAGGAGAGGCTTCTAAGCTAGTAAACCGAAATCGGGTTAGTTTGTGCCGGCAGTTGTACTACGTGGGTAGTGTTACTTCACGGCTGGTGATGTCAAGTACGGTAGACCTTGAGTAACCAAATTGTATTGAAAGCCAGAGGACTGGATAGGCATAGGAAATGCGAAATGTAATTTATTTTAGTTGTAGTATATATTAATACATTATCTAATTAATTCTTTTTTTGCTTAAACAGACTTTCGTTTTTCCCTTTGGGCATTTCCTTTGCTTCTAAATCAATCCTCGAAATTTTATCAAACCTACCCGGAATCTTCCAACCCGGAAAAGCCGACAACCCTACAGCTAGCATTGCTAATAAGTGGAATAGCATCGCTCAGAACTCAACATCCCCAAACCCCTTTTCATAACCCTTCTCACAACATGCCTAACCGCTTCAAGGTCGGTGTGGTCGGTTTTAACCTCTCAGCCAAGGTTTTCATTGTTCCCTTCGTCCAAGCGAACCATAGATTCGATCTATATAGCATCGTACAACAAAATTCAACGCCTGCCAATGACGCTGCCCAACTTCGCCTGGACACGAAAGCCTTCCGCAAGTACTCTGATATGCTCCATGATCCTCAAGCAGATCCAGTACCTATATCTTCGGCAACTCATACGCACTATGAGCTATCCAAATTGGCCCTGGAAGGCGGCGAAAATGGTGACATAGACACAAACAACGCGAGTCCCTGAGTCTAAGGATAACAGCTTGTAGTGTTGTGCGAGAAACCATTCACATTACGATCACTGGAAGCAGACGAATGAATTGCCATTACGGCCTCAAAGAAGCTTTTGCTTACAGTGTTCCATAGTAAGTTGTCTAAATAATCGACTTGGATGAGAGACAGTTGCTAATTACGCATTGTAATTTCTCTAGATAGGCGATGGGACACTGACTTCCCTAGGTTGTCATCGCTTACCAAGGAGAGCGTTCTCGGCCAGATTGTCGAATTCGAGAGCCAT
>AT141_018197
CTAATGATTCAAAATCAGCCTTCCTGTAACCTTCCCCTGCTGAAGTTGCTGGAGCGCATCATTGGCTTTATCCCAAGGAATGTTGGTAATGGGAATTGGGTTCAGCTTCCCGCTCCCTGCAATTTCAGCAACGTCACGAAGATGTTGTGGCGTTCCGGTCATGTTGCCAATCAGCGATTTTATACCGAAGGCGAAGGGAACTAGCGGGATGCTGGCTGCACCTCCCATGATACCGACAATGACAACCTTTCCACCTTTTCCAACGCTAGCCAAGGCAAACTCTGCTGTCTGGTTATTACCGACAAAGTCAATCGCCCCGACAAATGAACCTCCAGCAGCCTCAAGCGCCGCCTTGACCGTGTCTTCGGCCTTGCTGTCCACGACCCCTGTCGCGCCAGCATCAAGGGCTGCCTGCCGCTTCTCGTGCGAGATATCAGCTGTGATAATGTTCTTATGCCCCAGGGCCTGGAGCATCGATATGCCAGCCAGACCGAGCCCACCTGCGCCGATCAACAAGACTGGATCTTGTGGCTTCAAAGGCATCAACTTTTGGATCGCGCTCAGGACAGTGAGCCCGGAGCAACCGAAGGTGCAGGCAATGGAAGGATCGATATTGCCGTAGTCAACCAGATATTTGGGATGGGGGACCGTAATGTATTCAGCAAAACCACCATGTGTCTTGACGCCGCGGATGTTTTGATTGGCGCAAAGATTGTCATCTTCATTGTAGCAATGGTTGCATTTCTGGCAGCCCACCCAGGGATATACCACTCTGCTGGAACCGACAGGCACCTCGTTGGGATCTGCATCGGGCCCCAGCTTGGCTACAGTACCCAGTATTTCATGGCCGAGAGCCAGAGGCAACTTGATGCCCCGTTCCTTGGTGGTCAAGCGCTTTCCACCGCCAAGCTCATAGAAGCCTTCCCAATTATGCAGGTCAGAGTGACACACTCCACAGTGTGTTACCTTGATCAAGACCTCGGTCCCAGCAGGCTCTGGAATTGGGATCTCAATCTTTTGAAGGGGCTCACCATTTTTGATGATCGCCCATGCGTGCTGAGTAGATGACAT
>AT141_018198
ATGGCAAGGTATGACTCTTTGGGACTTGCGCAGAAAATTGGGAAGAAGTACTCATTTTTTCATGTTGTCCAGTATGTGCCTTCGTCGACCGGCGAGACCTTGACCATCTACAGCCCGAACGACGATTCCCTTGTCGAAGACAAGATTCAGGTTGCGAGCGAAGCCGACATTGACGATGCAGTCAAGGCGGCCCAAGCTGCCTTTCCAGGATGGAAGAACACTCCTTCCCTTCGGCGTGCAGCCATTATGAACAAGTTTGCCGACCTTCTTGACGCAAACGTTGAGCGACTAGCTACCCTTGAGGGCAAGGCTATGGGACAACCCATCAGCATTGCGCGTGCTAACATCAGCATTGCCACCAGCATCTGGCGATACTATGCTGGCGCAGCCAGCAAGATCGCTGGCGAGTCCCTTCCCCCAGATGCCGACAACCTGTACAAGATTGTGCAGTACGAGCCGCTCGGCGTTTGTGCTGGTATCTGTGCTTGGAACGGTTCTCACCTACAGACGTCATGGAAAGCCGCGCCGGCCGTTGCTGCTGGTAACACCTTTGTTCTCAAGTCGAGCGAGAAGACGCCGATTGCTCTTTGCCAATATGGAGACCTTTTCCGGGAGGCTGGCTTTCCGCCTGGAGTGATTAATGTTGTTGCAGGAGCTGGAAAGGTCGGTGCTCTACTTGCTGGCCATATGGATATTGCCAAGGTTGCTTTCACCGGCTCCGTTGCCACAGGGCGAGCTGTACAGCTTGCCGCAACAAAGTTTAACCTTAAGCGAGTTACGCTTGAGTTGGGTGGCAAGTCTCCAGCTATCATCTTCAATGATGCCAATATTGCCAACGCGATATATCACAGCAGCACTACCTTCCTACGAAACTCAGCCCAAGTATGTGTAGCAGCATCGCGTGTGCTAGTCCAAGAAGACATTGCATCAAAATTTATCCAGGAGCTCAAGGTAGCCTTTGAGAAGGCTACCACGCAAATTGGTGACCCATCGTCAGAAAAAACAGCATTCGGGCCTTTGGCGGACAAGAAGCATTTCGACCACGTTAAGAAGTTTGTGGACGACAGCAAAGCCGAAGGGATCGAAGTGTTGGCAGGTGGTGACAGAATTGGCGACAAGGGTACCTACCTTCAACCTACTGTCCTCCTTAACCCTGGCCTCGACAGTAGGGTTTACCGGGAAGAGATTTTTGGACCTGTACTATGTGTACGAACGTTTAAGGATGAAGAGGAAGCGATCAAACTAGCCAACGACTCACGCTTTGGCCTAGGATGTGAGTATTTGTTTCTCGATCAATGTGTGGCATAA
>AT141_018199
TTAGTTCTCAACTAGATAGCTCCACTCATGCTCATCATCGCCATACTGGATAGCCTCAATCCATTCTTTCATCTGACGAGCAATCTCGCCCGATTCTTCATGCTCTTGGAGACCACAATTCACAAGCTCACCCTTCCAGGAAATCGACCTTACAGGACTGACTACACCCGCAGTACCTGCGCCAAAAGCTTCTAAGAGCCGACCATCCTTAGCAGCCTCAGCAAGCTCTTTCATAGTATATTTACGCTCAACGACTTTCCAGCCCTTGGGAGCTAGGCGCTCATGAGCAAGAGACAGCACAGAATCTCGGATTACACCCTCAAGGATAGTGCCATCGAGGGGTGCGGTGATTAGTTCCCTTTGACCTGTCTCCTTGTCCTCAAGAGCAACAAACATATTCATAGTGCCAACTTCGGTGACGTACTCCTCGTTGCCAAAGAGCCACAGGTTTTGTTGAAAACCTCTGCTAGCGGCTTGAAGCTGGGGGACAATACAAGGAGCATAATTAGCACCAAGCTTCTTATCACCGAAACCGCCCGGCCAGGCTCGTATAGCATGGCTATTAGCCTCCAATGAGATTGCCTTAAAGCCAGTACGGAAGTAAGGACCAACAGGGGACGCGATCAAAAAGAAGAGGGCTGAGCCAGGAGGTCCAATTCCCAAGGTCTTTTGGGTACCAATTATAGTAGGACGGAGGTATAACGAGTAGCCTCGCTTGTTAGGAATAAAGCGAGATTCGAGTTGGGCGAACTTGGAGAGTAACTGAATAACAGCGTCGGATCCGAAAGTCGGCAAGGCGATACTGGCAGATGACTTATTTAGTCGGGCCATGTTCATATCAGGACGGAATAACCGGACACGTCCCTGCTTATCCTTATATGCCTTCGTTCCCTCAAAGCACTCAAATCCATAATGAAATACGCATGTAGCGGGATCGAGAGAAAGATTATGATAAGGTGTAATTTTGGGCTCTGACCAACCATCCTCCTTATTCCATTCAATGGACAACATATGGTCTGTGATAACCGTGTCAGAACTAGGTGAACATGTACACATGCATGGGCTTAGTAAACATACCAGTAAACTCTCGGCCAAAAACTAGATCTTCCGGATTTTTGAGGTCTTTGGGGGTCGAAGACCTCTCAATGGTGAGCCGCGATGGATCAATATCCGCCGGTTTGGAGCTTGATGCACTGCTGGCCACGGCGCTATGGGATCGAGTAGCACGGCATGACAAGGGTAGTCGCGTGGGAGCAACAACTCTGGAGGTTATGGCAGAATGCTGTAGAGCACAACGAAGCTTGGGAAAAGGCCTCAT
>AT141_018200
ATGGCCAGCAACCAGAGTCGCCCATCCATCTTCAGGCCCACCGACCTCGTCGCTCCTGATGTCCAGTTTGATGTCACCCGGCGGTTTTTCGCAGATCCTCATCCTGACAAGATAAATCTGGGCCAAGGCACCTATCGAGATGAAGATGGGAAGCCCTGGGTACTGCCATCTGTACGAATGGCCAAGGAAAGCCTGGGAGAGTTTAACCATGAGTACTTACCCATTGCTGGCTTCAGGCCGTTTGTAGATGAAGCCACAAAGCTCTTGTTTGATGGGACTCGCGCCTTTGCTGAAAAAAGGGTAAGTTGTCTTCTCTTTCCCGGTGCAGCACTTATTTCTAATCGTCTATGGTCTATCAACAAATTAGATCGCATCATGCCAATCTCTATCTGGAACAGGGGCTCTCCTCCTCATTGGGCTCGCTCTCAGGAGGTTGAATGATGCTCCCAAGACAATTTACGTAACAGATCCTACATGGGTGAACCATCAGGCTATGTTCAATACAATTGGCTTTGAAGTCGGTGAGCTCCCGTGCTACAAAGATGGAGCATTTGATTTCGATGCATATATGGGTGCTCTGAAAGCCGCCACGCAGGGTTCCCCAGTTGTACTCCACACTTGCGCTCATAACCCCACTGGTTGCGATCCAACAAGGGAGCAGTGGAAGGCCATTGGTGCTACTATCGTGGAGAGGGAGTTGTACCCGATATTCGACTCTGCCTACTTAGGGTTCAACTCAGGGTCTTTCGAGGATGACGCTTGGCCTATAAAGTACTTTTTGGAAGAGCTTCATATTGAACTTGCAGTGTGTCTCTCTATGGCGAAGAACATGGGGCTTTATGGTGAACGCATTGGGCTTGTCACCTGTGTCCTTCCATCAACTTCGGAGGCTGAGGTAGCGACCTCGGTTCTACAAAAAGTGCAACGGTCGACAATAACTGCTCCTCCAGCATATGGCGCCCGCGTGGCTGCGCAAGTCCTCAACACGCCCTCCATCAGGGACCAGTGGGAAAAGGACCTTGTTGTCATGTCCAGCCGTATCCAAGCCATGCGTCGAAGATTACATGAGGAGTTGGTGCGCCTACAAACTCCAGGCAACTGGTCGCATGTGATCAAACAGACTGGCATGTTTGCATACCTGGGGATTAGTAAATCACAAATTTCTCATCTTGAAGGTCAGTATTTTACTTCTAGAGCAATCTATTTAACAATACTATATACTAACACACAAGCTACAGAGAAGTTCCATGTATATATGGTAGAAACATCTCGGATATCTGTAGCTGGATTGAATAATAATAACGTTGAGATGTTTGCAAAGGCTGTTGATGAGACCGTTCGGACTATACGGTAG
>AT141_018201
ATGGCTTTACTTCTCATGGCCCTTTGCATCACTCTCACTACCCCTATTCTCAAGGTTCGTATGTTGCCAACACCTTTTGAAACCCGTTGCTTACTTCAACATTAGTTCTCAGCCATCGTCACCAATGGTTTCGGGTATTCCAAATACCAGTCGATGCTTGTCGGTCTTCCCTGGGGTGCCATCAATTTTATCACTATTTGGAAATCAGCACTTGTTCCTATGCTCTTCTCTGGCACTCGTGTCTATACGGTGATAGGGCTTTCATTTGTCCTGCTTGTCGGCTCCGCCATTTTCGTCACTTTACCCGTTGAAAATGGTACGTGGGGGATTGTCGCCGCAACCTGGTTAGCGGCGGCCTGTTGCTCAACCTTGATCGCCAGTATCGCATCGTTGATGGTGAGAAATGTCAAGGGAAATACCAAGAAAAAGTGTTGTAAGTGCCGGCTTCTTCGTTGCGTACTGCGTTGGGTGCATTATCAGTCCTCAAGCATGGACAGAGGATGATTACAGAGGATGATTCACACAGGTATACCAAAGAACGTTTTCTCAATGTCGCTAGCTGGATCGCTCTGATCATTTCCTACGTGGTCTACTTGACTCTAATTCCCAAGGGTAACTCACTGAGGGACAGCAAGGCGGTCCAGGGGGATGCAAAGTATATGACTGGATTAGGTACCGTGGGAATATCTACGAGCGTGTCGGTTGACTCGGACTTAACTGATATCAAGGACAAGGGGTTCAGGTACAGTACCTAA
>AT141_018202
TTATTTTTGGATAAATCTGTTCGTGCGGGCTTCCTGAATGGCCCTGAGCCAGATTTTCGCCATCCTTTTGTACCCTTCATCGTTGGGATGGATACCATCCATCAGATCACTGAGTTGCGGCCCCTCAGCATCATTCATATCTGCAAGAACTATCCTCCTTTGCTCGGCCACCTTTTGCATAACTAATCCTCGAAGTTGGCCGTTAACGCGCAAAACTCGCGAGTTCACGGTCTTATCTGCGTTTACCAGCAGTGTTGAGAGAATGACTGTAGAGAGGGGGCATGTCTGCCACAAATATTCGAGCATGTTGCCCATGCGCTCCCCAAAACCATCGAGCTGGAAATCCTGGATACAGTCGTTCGATCCAGCATTGATGGTGAAGAGATCAGGCTTGAAAGTTGCGATAAATCGTTTAGCTTTGGTTTCGATCTGATCAAGACGATATCCACGCCATCCTTCGTTATCGTTGTTATCCATGGATCCTGACTTGCGTGAGCCAACTAGGCGGGCTTGGAAGCCATTGGCGTTAAGCAT
>AT141_018203
TCAGGTAAAATAGCATTGGATTAAGCTGGTGCTTACAGCGGTACCTGCAGCAAACGATTCGAGAAGGCGTCCTTCAGCCGCTGCTTCTACAACTTCTGTGATGGTAAATTTGCGCTCCGTTATTGTAATCTCTTGGCCAAGCCTTTCCTTGGCCAATTCCAAGCAGCTTCGCCTGGTGAGTCCATCAAGAATTGTCTTGTCATCTAGGGGTGCGGTGACTAGCTCAGTCGTGCCATCCTTGCGCTTCAACACAACAAAGAAATTGCAGCCTCCGGCTTCGGTACATTGACGATCCCGGCCATATAGCCACAGAACTTGGTGATATCCTTGTTTGGCGGCTTCTCGTAGAACCAACACGGAGGGGCCATAATTGGCACCGATTTTTGCGTAACCGAAACCCCCAACCCAGGCTCGCACCGCGTCTTCTGGTGACGAGTAGAGGCGTAATCCTCCCTGAATCAGGTCGAGACGAGGCATATAAGCCACAACAATGAATAGCATGGCTTCCTTCGGCATTTGAACACCAAGTTGGGCCGAAGTACCAATCATAGTTGGCCGAACGTAGAGAAAGTCTCCAGCCTGGTCCTTAGGAAGCCACCGGTCTGCATCTGTAGACAACAAACTAAAGACCAACCTCTTGACTTCTTCAGGTTCGAATGCCGGCAGCGAAATTCGGGCTGCAGAGGTTTTCAGCCGAGCGACGTTGTGGTCAATGCGGAAGACACGGAGCTTGCCATCCTGACCCCTGTAGGCTTTAAGGCCCTCGAAACACTCAGTGGCGTAGTGCAGGCATGAAGCTGTTGGTGGAAGACTGAGTGGGCCGTAGGGCTTCAGCTCAGGGCTGGACCACCCGACCCCATGTTTCCATGTCGCAACAACCATGTGATCTGTGCATATACTCTCCTCAGATGCCAGGATTGTGGCCTCTTGCGGAACGGGCTTGGGGGTAGTCGTATAAGTGTAGGACAACCGAGAGGCCGTCAATGGCTGTTCTTTGAGTTCGGAGCCCAT
>AT141_018204
ATGCACATTACCCCTGAATACACTCATTTCCATAGCAAGACTCGTCTTGACAAGGCTAGCGAGTCTGCCGCAGCCGTGTGTACTCAGAATCTTTCCAAATGGGCCGAAGCGATTGAAGAGATTGGCACTTGGCCCGAATATACACCACAACCATTGCACTCGCTTCCCCATCAGGCAAAGCAACTTGGCATCAGCAAGCTTTTCGTCAAAGACGAGAGCAAGCGCTTTGGCACCTCTCTTGGATCCTTCAAAGCACTCGGTGCTCCGTACGCTGTCTTCAAAATCCTGGCCGACGAAGTCTTTTCGGAAACCGCCGTCAGGCCCACATCAGAGGAGCTTCGAACGGGCAAGTATAAGGACATCACGCAGAAGGTCACAGTTTGTGTCGCCACAGACGGAAACCAAGGCCGAGGTCTCGCTTATGGTGCCAAGGTCTTTGGCTGCCGCTGTGTAGACTACATCCACAACCATGTCAGCCCCGGCCGTGCGGAAATGATGAAGGACTTGGGCGCTGTTGTTATCCGCATTGATGGCGAATATGAAGCCTCTGTTGAGAGAGCTAAGGAGGATGCACGAATGAACGGATGGCATTTCGTCAGCAGTACTTCCTGGAGCGACTTTGACAATGGCATCCCGCAAAATGTCATGAATGCTTATATGGTCGTTGTGGAAGAGGCAATCAAGGCGCTTCCAGTGGTTGAAGATGTCACGCACGTCTTCGTATGTGGCGGCGTTGGCAGTATCGCAGCAGCTGTTTTCTTGGGTTTCTACACTCGTTTCTCTCAAATCCAACAGTCAAACCAAGGCAAAGTCTCGACCCCACCGAGGTTTATTGTGGTTGAGCCTACAGAAGCAGACTGCCTATACCAAAGCGCTAAGAAGGGAGAAATGTGTCTGTCTGGAGGAAGTCTCCGTACTTTGATGGCAGGTTTGGCTTGTCGTGGTCCCTCACCAGCCGCATGGAAGGTTCTGACATGGCTTGCCAGCGACTTTGTTGCGGTTCCAGATGAAGTCGCAGTTGAGGGTATGAAGGAGTTAGCGAGCGGACGCGGTGGCGATATTCCTGTGGTTTGTGGAGAAAGCTCGGCGGCCAGCATGGGAATCATGCTCCAGTCCGCCAAGGACGAGACATTCCGTGAGAAATTGGGGTTGACCAGTGACAGTCAGGTGGTTCTGTTTGGGCTTGAGGGGGCTACAGACCCTGTCATCTGGGAGAAACTTGTTGGCAAGTCTCCTGAGGAGGTTTTTGCGGCACAGTACAAGTTTCTTTAA
>AT141_018205
TTAAGGGAGATAAGCTGCTGCCTCAATTTCCACATCAGAATCGAAAGGCAGCTGTTTAACTGCAACACAAGTCCTAACCTGATTGATGGCGAGATTAGCAAGCTGTAATCGGCGATGAGCTTGGGAGCACAAACCGGCTTGATGCCCTCAGTGAGTACTTCCATATACCCCTCGTTCATCGCGCCGAAATCCTTCATGTCAGTGATGAAGATATTGACTTTCACCTAGCGGAAGATAAATGGTTATGATCATAAAGCATTGAGCTTCAGTATAACTCACCAGGTTGGCCGCGGAGGTGCCTGCCGCCTCCAAGATGCTGGAGATATTCTTCAAAGCTCGAACCTGCTTGTGTCAACTAGCTACCGTGGAATGGTGAGTAGAAGTGTACATACTGTGCGGTCCGTAATAGTCCCTTCAATCATCTTGCCAGTGCTGGGATCCATCCCCAAGCTACCAGATACGTATACCATGTTACCGACAACCACACCCTGAGAGAGGAAGGGCTTAGGCGGCGGAGCGCCGTCGGTCCGCACTTCCGTTTTAGTCAAAGCAGGCAT
>AT141_018206
ATGATTGCCATTGGAGGCACAATTGGCACGGGACTTGTCATTGGCATGGGTAAAGCTCTAGCCCAAACCGGTCCCGGATCCGTTTTGATCTCCTACACCGTGGTTGGTTTCGTTGTCTGCTTGGTTATGGCAGCCCTCGGCGAGATGGCCGCCTGGCTACCAATCTCTGCGGGATTCACTGGATATGCTGCAAGATTCTGTGATCTTCTCTCGGCTTCGCTCTTGGCTGGTGGTGAGTCTCTTCCTGTTCTTGTGGAACTTATTCTGGAACCTTCGATGAGGAAATATCCGCTGACCATTTCCATCTCAGCTATTGGTTCAAGTACATTGTCGTCACTCCAAACCAGTTAACCGCGGTTGCATTGGTCATCCAGTTCTGGGTTGACCGTAAAACAGTCAATCCAGGAGTATTTATCGCTATTTTTCTTGTGGCTATCATCTGTATCAATTACTTCGGCATTCGCTTCTTTAGGGAGTTTGAGTTTTGGCTATCATCTTTCAAGGTTCTAACCATCATTGGGATCATTATCTTTTCCCTTGTCCTCGCTCTTGGTGGTGGTCCAGATCATGATCGAAAGGGATACAGGTATTAGAAAGATCCAGGGTATGTCTTCCCTCTGTCCCTCGGGTCTCTCTATAGCTATTAACTAATAACCATTATAACACTTTCAGGGAACACATCACGACCGGTGCCGCAGGAAGATTCGCTGGGTTTTGGTCTTGTATGGTCAACGCAACGTTTGCCTATCTCGGAACTGAACTCGTTGGCGTAACAGTTGCCGAAGCCCAGAACCCGCGAAAGACAATTCCCCGCGCCCTTGGGCTTACGTTCTATCGGATTCTCGTCTTTTATTGTCTTAGCGTCTTGCTCGTCGGCATGATAGTCTCTTGGAATTCAGACCGACTTCTGTTCGCGACGACAGAGGCCAAGACTGGCGCTGCCGCTTCCCCTTTTGTAGTCGCCGCCGAGATCGCCGGGATCAAGGCTGTTTCCCATATTCTCAATGCGTGTATTTGTGTGTTCGCTTTTTCGGCATCAAACTCGGACCTTTATGTCGCTAGTCGAACTCTGTATGGCCTTGCCTCAGAAGGACAAGCCCCAGTAATTTTCAAATGTACTGGTTCTAGGGGCGTCTCTGTTTATGCCCTTGGATTCTCAGCTATATTCGCTTTGCTGGCCTTCATGAACGTGTCAGATGACTCGACTAAAGTCTTTGGTTACTTTGTGAACCTAACGACAATCTTTGGCTTGGCTAGCTTGGATATCGATCTTTATCACCCATATCTATTGGTGCCGAGCGTGCATTGCGCAAGGTCTAAGCAATGACGAACTGCCATACGTAGCCCCTCTTGGGGTATACGGTTCCTATGGCGCTTTCGTCACCTGCATCTTGATTGCTCTGACCAAGAACTATGACGTCTTTGTCGGAGGAGACTTTGGTAAAGAAAAGTACAAGACGTTTATAACTGATTATATTGGCACCCCCATCCACTTAAGCCTCATCCTCGGACACAATATCGTTACCAAGAGTCGCGGTTTCAAACCTCACGAAATTGATTTGTTTACAGGACAGGATGCTATTGATCGCGAGGAGGAAGCTTTCCTAGTTCAGCAAGCCACGTAA
>AT141_018207
TCAAGGTGAGTGATGCCAAATGTAACTACCAGCTGCATACGTGTTGAGGCTACTGAAAGACGCCATCAAACCGAACTCGGCACAAAAAGCACCAGCTGCTGGAAGGGCCATACCTCCTATCTCTTCTTCCAAACTCCACCCGAAACCTAGGCTTCCGCCCGGGAGTATGACAAGCATGTTGATCAGACCAGCCCTAAGCCTGTCCTTTGGTAACCTCAGACCGTTGCGCTTCTTGATGTATTGCTTGACAGTCCTATCAGAGAGTATTCCGCCGATGATACTACCGAGAACGAATCCGGTTCCAGGAGCCAGGTAAAACAGGCTACTTGCTTGCGGTGACGAAAAGTTGAATCTTTTGTTGATGGCATATCGAATCGCGCTGAGCATTCCATACAGATTGAACGAAAGTAATCCACGACATATATTGTAGGCGGTTGTCGCCACATCAACGTTCTAATTCCTATCACAGGCGCCTCACAGGGGTTCTTGAACTGACTTACTGGCAATAGTACCTCAGGATATCGTATGATATGCATCACTGGTAAAGGGCTGAAGAGCTTCACAATCTTTTCAAAGCTGGTCCTGGGCTTGTGCTCAGTCACGGTACATGAAGGCTCTGGTGTATCCTTAGGTATGTAGCAGTAGGCGACTATGAGCCCTAACAGAGCCATTCCCGCTTGGAGACCATAGATTGCTCTCCAGGTAGTATAGGTTGCAAGAATGCCACCCGTCATGGGTGCTATTTATTTTAGCATTGGTACGCATCATCGATCATTCAAGCGGCTCACCTATCATCTGGGCACTGACATGGCTACCCATGAACATACTGACCGCCGTTCCCCGAACTGTCTTGAGAGGTGTGATCAGATGCACATTGGACGGTGGGATATGTACTCACTACCTCGAAAACATCTGCAATAATAGTTTGTCCTGAGACTAGGAAAACAATTCCTGTCGTTCCCCCAATCACCCAAATGGATATGAAGACTGCGACAGTTGGTGCCAACGCTGTACCAACGGAGCACAGGCATAAAAGACAAACAGCAATAAGGTAGGTCTTCCGCCGTCCCATCAAGCTGCCGACAAGGAACCAGATGAGTGGGGAAATGGCCATGGCTGCAAGAACGCCGGCGTTCGCTATGCTGATAGTGGTTGTTTGAACCGAGAAATCAGCTGCCACCTCGGGTGCTGCAGCAAGGATCGAGGCAACAGCAAAATTCAT
>AT141_018208
ATGGGTAGCCACACGAACAACTCCAGCTATGTCAACGCTGATGAGCTCCGCACTGATTTTGCCAGTGCGATGTCAGTCATGTACCGAAAGGAGGTCCCTCTGTACGGTGACTTGATTGACATTGTCCGAGAGGTTAACACAGCAACTCTTGAAAAGCAGGAAGGCTCTAATCCCTCGTCAACATCTACCGCCATTCGAACCAGTTCCGAAAGGCTCACCCTCGAGCGCCATGGCGCGATCCGCCTCGGTACACCCTATGAGCTCCAAACAGTGAGGCGTATCTTCACGGTTTTGGGAATGCATCCCATTGGGTATTATGACCTGTCTGTGGCTGGTCTCCCAATGCACGCCACTTGTTTTCGCCCGAGAGCTGTTTCCAGCTTGGATAAGAATCCATTCCGGGTCTTCACAACACTCCTTCGACCAGAACTACTGGCTTCAGAGGAGGCCCGCAAGCTATCTTTGGCCTTACTTGGGGAGCGCAAGATCTTTACGGACAAACTACTCGAGCTCCTCGACACGGCTGAGAGCCAGGGAGGTCGGCTTACCAGCAGTGAAGCTGAAATCTTCATCCCTCAGGCCCTACTCACCTTTAGCTGGAAGCCTATTGCAGCGGCCACGTTCGACCAGTACAACGCGATCAAGGCAGAACATCCTATTCTGGCAGATATTGCTTGCTTCCAAAGCTCCCACATCAACCATCTCACTCCCCGTACCCTCGATATCGATGCCGTTCAAGAGGCCATGCAAAAGGCCGGCATGGCCGTGAAGTCGCGCATTGAAGGGCCGCCAAAACGAAAGTGTCCAATCTTGCTAAGACAGACGAGTTTCCTGGCTCTCGAAGAGGTAGTAAAGTTTCCCACAGATGGAGAAGGAAACGATAAGAGAGCTGTGTCTTCGCAAGGGACTAACCTGGTCGAAGCAAGTCATAAAGCCCGTTTCGGCGAGATTGAAGAACGAGGTGCGGCTGTAACAGCCAAGGGGCGAGAGCTCTATGACAAGCTATTGAATGAAAGCATGAAGAAGGCCGGTAATACTGGTCCAGCCGAGGTTAATGCGATTATATCTGAGACTTTCAAACAATACCCCGACGATTGGACTCGATTGAGAAAGGATGGGCTGATATTTTGCGAATTTCGCTGTGTAAAGCAGATGACTGAAAAGCCAACAAAGCGAAATGGCGAACTTTCATTGCTTGAGCAACTCATCCAGGATGGCGCTATTGAGACATCCCCCATCACATATGAGGATTTCCTTCCTTTTTCCGCTGCAGGCATTTTTCAATCCAACCTAACATCCAGCACCGGAGCCGATTCATCGTTGGACCTCAAGCCGTCATCTGCAGATCGAGAAGGATTGGAGAAATCCATGCAGGAAAAATTAGTGGAAGCTGATGAATGGTACAAGCGAGCTGAAAATGAAAGTTTGAGTGGCGTTTGTGCTCAGCTGGGACTGATGATGCAGGAATTGGTTTGA
>AT141_018209
TCACCATTGATTATAGAAAGGCCAATACAGGCCACTAATTTGGGTGTTATCTAAGAGGAAATCAATGTCTGGTAGGTCCTGTTGGCTTTGCAAGAAAGCCTCTAAAGATGGCTCAGCTAGCGCCATACCCGATGTCATAATCTGAGGAGGCCGGACTATGTTATCGAGGAGATTGGACGACTCTAGAGCAGCTGAACAGGCTGTTCCTGCTTCGTTATCGGGTGATGAAGTTGCTCTGGCCAAAAAGCCCTGAATATCTTCCTTCATCGCCTCAAGGAGACGACAAAACTCTGTGGCCGAGAAACTACCAGAATCGCGAAGCTTCTCTATTAGTTGACTAGCAAAATCAAAGTTCTCTCGATCCTCAGAGCTATCGGTCCCGTCCAGAAGGCTGGATATAGCCAAGATTGTTGCCGCTGAGAAGAGGTACCGTGTGTTGAAGTAGTCAAAAGTTTTGAACGAACCTTCAATCCAGGACTCGACAACAGTAGCATATGAATGTCGAGCACATCGGATGCATGCTTCTGCCAAAGTCTGGACATTGTTTGAGACGATCCGTTCGGCTGTGGCCGGAGTGTCCCCTTTGGGTTCCTTATGCATTCGCAACATGTGTAAAAGTACTGGCCGAGTTGCCAAAATTACGGACTGAACCGCTTAGTTAGCTTAGCACACGGAAGATGACATGTCACTTACCTGGTTGAAAGCAAGATGAAGAGATTGAACTGCTACTGGCTTTAAGTGCGAGGACCCAGAATCCACCTGTATTCCGGCCGGTAGTCTCTGGAGCCATTGCTTCAAATCTTGTAAAGCGTGTTGAACTTTCTGGAGGAAGGACTTCGTCTCTTGTGCCCTTCCATACACAGATTTGATCATCGACCTCGTTATTCTTGCTAGTTGTATTCTTGCGATAAGTAGTTCCGTGTGCTGGAAATCGTTTTGAGGCGCACCGGTCACCCTTGTACTTGATGGAAAATCAACAAATATCTCATCGTCTGGTATAGAGACAATTTGACTGCTGATGGACGCAGTTGTGTGATCCATGATATATGCCGTCCACCAGACTCTAACAAGATGCTCTTTGGTTGCTGGATCATTCAGTTGAGAGTCGGGTAAGTTCAGGTGCAGTCCCATCACTACACAATGCCGTACAGCGGAGCTTGCCAAGAAATATGCCGAGTGGCGCCTATTGACACAGAGGGCATAGAGACACTAGTAATAGTAAGTCAAGGTCGAACACATGAGTATACAACTCACCAAGAGGAGGGAAACCTCGACTTCATTAACAGAGGGCCGCTCCCGGAGCATATCATAAGTCTGGCACGCGTGGGTGAAGAAAGCCAGGCCAGGGGTCGCTGTATCTTGTATCTGACAAGAACTAGAGTATAACTCTCCCAACGCGAATAAAGCCAGGAGCTTACATCGAGATAATGGTTCGAATGTGTGAGGTGATTGGAGATACTGTTCCAGCAACTCCCAAACGCGGATGTTACGGCAAATGTGGAAAGATCCTTCCAGGCTCTTGAGAGCTACTCGAATCAAGAATCGAGCGTGTGTAGAGTTTGGGAAAGGGCAATCAATTTGCACAAACTTCGTTGTTTGGTCCTTCCCGGGGTAGCTGGTACGCAGTGTATGGTTGAGAGCTTGATTTGTAAGTAATTGACGAAACCGCGTTGCGAACGCTGCGTCTGCAACTTCTCCTATGAGTATGGGGATTTCTGATGACCTTGTGGAGAGAAACCAAGGCTTCTCATCGAGTACCGGGTTATGACTCAGTTCATTGGGAGATGGTGTGTCCGGCCGAGACTCAATTCCTACCATATCATCGGTTGGTTCTCGAACTGCAGGCGCTTCTGTCCGAATTTGCCGGTTACGGTGTCTCAATTCTTGGTTTTCGCGCACTAGGTTCTCGATGTAGCTACAGCTTTTGAGAAACATGAGCCAATTGTCAAATGAATCCGTAACTCACCTCTGGCTGATCTTGATTTGTCTGTCGCGTTTTGGATATACGCATTCGGCTTCGCAACTCAT
>AT141_018210
CTAGGCTGCAATCATCCTTCGGACTACCGGCTTATTCCTACAGTACCCATCAGAGCCCAGTTGAGAATCATATTCCTTTGTTAGTGCCGCCCGGGTCGCTTCCACTCCTCGGCCAGATGCGACCTCATACATCCGCTGGCCCATCCTCATTTCATCACAGACAACCCATCCGTGACCACACATGCTGCAATCTCCTCTTTGTTTAAAATGTCGCGGGATTGCTAGGCTCTCAAGCCAGCGAAGGATACGTTTCGCAGGTTTGCAGGCAGACCATCGATTGCAGTCATCCAAATTGTGATCAGGTTCTCGTCGCCCTGTCATGGCAAAGCAGACTTCGCACCCAACGAATCTCCACTCCTCGGTGATATCATGAATTCGCCCGAGGCGATCATTTAAATCAAAGCATGGGTTGGCTTTGAAGTAATCGTCATTAATAGACACATCGCTATCCTCGTCTGGGAAAACAAGCTCGCAATCTGTCTCACTTAGATGACGAATTATGGCGTGCATTCCTCGTAGATGTGAAACAACCTTTTTCTGCTTCTCAGCCTCCTCTACACTCAAAACCATACACACCTGACCAAATAGAGGGATTTGGGGGAGCATAGCCGGCTCCTGGTATAATTCTTGGCGCCCAGATGACAGTGTTAAATTGTTATGAGGAAGTTGCGATGAGGCGAATTGACAGGTTCTCTTGCGTGGAATGGTCTGACTGACCTCGGTCGGTCTTTTAGGTGAATTCCAGGCCCACCACTCCTCCGCATTATGAGCTGGAGTTGGTGAATGTGGGGAATGGGGTAATGGAGGCGAAGCCATCGATATCGAAATATTGGCGTCATCATTGGGTTCTTCCAT
>AT141_018215
TCATGCAGTAACTCGCATGTCTCGGCTATACATTAAACGGGCTACAACACCGCAGGCAGTACTAAGCAAGGCTGTCCCGCCAAAGTAATACATGGCAGGCCGGAAAGGCACAATGGATTTTGCGACATCAGCATGCGTGACCTCAATGAGAGCTGATGATATCGCATTCCCACCTATTATACCAGGAGCCCATCCAGTGAAAAGTAAGCTCAGGGCTCCTGGCGCATCGTCGATGGGTAGATGTCGGCCAACGGCAGTAGGTATTGCCACCGCAAAACCTCCATTTGATAGGCCATTGAGAATGCAAAATAACAGAACCATTCCCAGGTTGGAGGAAAATGGCCAAACTGCAAAAAGAGACACCGCATTTACCAGAGAGGTAAAGGACAGAGCATTCATGGAGCCGACCCTATCGCACGCAAAACCTGTCACGATTCGGCCCAGTGACATACATACCAGAAGGCATGCAAGCGTAGCGACTGATGTAGAGTTCGAAAACCCAAGAGCGTTGTTGATGTAGGGGAGAAAGAAGGTGGGTGCATATATGGGGAAAATTCCAACTGCACCAGCCGTGAAATGCCATAAGAAACAGGCGTCTTTGAAGACAGACCACTTAACAGGATACTCTGGGGGAGCACCACGATCTTTGACAAGTAAAGCGGTGGGTATACCCGTAACGAGCGATGCAATACCCAATATCCGAAAGGTCCAAGCAACTCCAACGCCTTCAGTCAAATAGCCAACTGAAACAGCTCCAATGAGAGCTCCAAAACTGCCACCAAGCTTGACAATGCCGTTTACTAAACCAAGTCTCTTTTTAAACCACAACACAGGAAGAGTGTTATATAAGGTGTCGGTAAAAGCCGATCCAATACCATATGAGACTCCGCAGGCGAGAAATAAGCCCACGAGACTGTCAACAACCCAACTGCTCACTAGGCAGCCAAGCCCATAGATGGCAATACCAATCGTCATGCCTGCACGAGCCCCGATGGCACGAACTATTCGTATGGCGGGTATTCCTAGCGCCGGGCCCAAGGCAACACCGAGACTACCAACGAATGACAAGGCGCTTAGCGAGGAGCCTTTGAGCGTTGTTCGAAGAAGGGCAGCCTGTAGAATACCCCAGGACCCGGCCCAAAGATTGATCCAGAATGTATAAATGAAACAAACAAAGATTATGACCCATCCGTAACCGCCATCAGGAGGCATATCAGTATCTTCAGTAGGAGTTTCAATTTCAGCCATGACTGGATCCGAAACAGGGATTGGCTCCAGTTCCATGGCTGTAGCTTGGGTCTTGTTGATAGCACTTGGGTGACGAGGGGACAATAAGGTGTCAGGCATGGAAGTCTTGACTTCTTTGATACGGTTCTGTGATATTTCCAT
>AT141_018216
ATGGCGCCAGCTGGAGAACTCGGTCGGAGGCTCATCCCTCGCATCTTGGATGAGATGTCCAGAGATGAACCCGATCGAGTTATTTACTCCATTGCTAAATCTGCCGACATTTCCCAGGGATTCACCGAGGTTACTACCCGCATGTTTGCCAATGCAGTGAACAAGACAGCCTGGTGGCTAGAAGGCCTTGTTGGCAAGAGTGAATCATTCCAAACGATTGGTTATATCGGACCACGTAAGTATCTTTGACTCATACACCATCAAATTCTGACTAGACCAGATGACATCCGCTATTTCCTGCTGAATCTGGCCTGCGTAAAAGTAGGATACCAGGTACGTTAAATTGCCCAACCAGGATAATGTCTCGAGGTTTCCTTCTGATGAGTAATAACACTGCTCAGGTTATCTTTTTGTCGCCAGGTAACAGCATTGAAGCTGCTCTGGGCCTTCTTGAGGCGACCAAGTGTAACCTTTGGGTTCATCCGGTTGACTACCCTCAGTATCCTTTGGTCGAGAAGATTCAGCAGACTCGTAAGTTGGGAATCATGGAAATACCCACTGTAGCAGAACTCCTCGACGCGGCCAGCTCACCCCATTATCCTTATACCAAGACTTATGATGAAGAAATGAGAGACACGTTCTGTATTCTTCACACTTCTGGTACAACAGGCTTGCCCAAGCCTATTTATCTGAGCAATGGTTTGCTTGCTACCATGGACGCTGCTCGAATTCTGCCACCATTTAAGGGTGACAACGGTGCTCGTCCTTGGGCAACCTTGTATGAAAAGGGCGATAGACTCTACTCCCCTTGCGTACTTCTTCATGTATATCTTGACAACTACGTCAGCTTGGAAATGGTGCAACTAACTTTGAAGCCAGGGTCCAGGAATCTTTATGAACCTTTTCGCAACATTCCTTTTTAACACCCATAGCATGATAGGCCCTATCGGCGTGCATCCAGATATGACTCTACTCGCATCACTTGCAGACCACGGCAACATCGATATTTGGCATTTCATGCCTATGTACGTGAACGAACTGGGCCAGCACCCTGAAGTATTGGAGAAGTTCAGATCATCCAAGTTCATAGGCGCTGGTGGAGGTACGTTCTCTCTTCTATATGCCAAACACTGGATTAACAAATCTCTTCTAGGACCTGTGAGCGCAGAGCTTGCCGCCAAGGTGAATGAGGTAGTACATGTCCACAATCTTTTTAGAACAACCGAGGGCCTCTTCATGGGTGATATGCTGGTGGACAAGGAAGACTTCTTATGGGTTTCCTTTCACCCTTATGCCGGGTTTAAATATACAGAGATTGAAAAAGGTCTGTTTGAGCAGCGAGCCATCAAGAACGAGCACTTGACTCTGCATCAAGGAATCTTTCACACCTTTCCTGACGTAGAAGAATTCAACCTCAAGGATTTATTCATCAAACACCCGACAAAGTCTAACCTCTGGCTCTACATAGGTAGAAGCAACGACATCATCTGTCTAGAAGATACTCAGAAGCTGTCTCCCATCGAGACTGAGAACATGATCTGTGCTGATCCCCATGTCAAAGGATGTGTCATGGTATGTTAAAGTCGAAATTAGATAGCATGACACTGTATCACTGACACACTTAACAGATCGGAAACGGGCAGAAGTTTGCTTGTTTGATGGTAGAACTGAAAGACGATATGTCAAGGCACTCGGAAACCATTGAAGGACTAAGGGAAAGTCTTGGAGATATCATTGAACATGCAGATCAGAACCAGCTGCTAAGGGGCTACTTGAGAAGAGATTACATTATCTTTGCAGATCCCATGAGACCCCTTCCACGCACCGAGAAGGGAACCATCTCACGTCGAGCTGCTCTGAAGCTGTACGAGAAGGAAATCGATGAGTTTTACCGCACGAAAGGGGAAGCAACTGTGGGTGTTGGTCAGCGTACGGCTGAAGGGGTGTGGGGTGAATTATTAACTATCAATGGGACTGATGAAATATGGTGCCATTCTGCCTTGTACCTGTTAATTCGCCGCCGATGTTCTCTGATGTCTGGGTCAAAATCATTTTCAAAAGCCAAATAA
>AT141_018221
ATGGAGGGCGCCACCGTGGCCATTGTCTATCTCCCGCCCGAGGAAGAGGACGCACAGCACACCAAGACCCAGGTAGAGAAGAACGGCGGGCAGGTCATCCTCATCCCCAGCGATCTGTCCTTGTCGATTAACTGCAAGGATATCGCAAAGCGGGCTGTAGAAGCGCTCGGCGGGATCGATATCTTGGTTAACAACGCTGCCACTAGGCAGGAGCAAGGAGATATTTGTGACATTTCCGAGTGAGTATCCATCAACCAGTCATTCAGAGGGGCATATTCATAACAAACATTGTGACAACAGGGAGCTGTGGGCGTCCACTTTCCGCGTCAATTTGGACTCGTACTTCCATCTTACCAAGTACGTGTTGCCACATTTGTCTAAGGGCGGCGTGATCATCAATAGTGCGTCTGTGGACTCCTATATCGGCGTCCCCAGCCGACTCGACTATGCGACGAGCAAGGGCGCCGTGGTTGCCTTCACTCGTGCACTCTCTTTGTTCTTGACTAAATGTGACTTCATAGAGGGTATCCGATCCTCTTGGTGCCTTTGCAACTTTATTAATATAACAGGCCTCGCGACGTATACGGATGCTATTGTCACATTGCGGCCGAGTCAGCTCCAAAAGCTCGAGAGTCTCGGCTTGTACTACAATTCGCCAGAGCCAGCAATAATTTGCATCGAATGCGGCTTCGCCATTAACCCTACGCGCGCGCCGCGTCACCCAGGCTACAAGCATCATATACCTAAGTCTGCCCGCCGTGGTTTGAAGCCTCTAATCTATTCTCTCAATCTTCCAAACCCAGAGACACTTCCACTGCGACCAAACGGCTCGCCGCCACACCCAAACCTTACGGTATACAAGGGTTCAGCCTGTAAACATTGTGGTCTTCGCTCTATCAGCGAAAAGGTCTTACTAGCCCATGTGAAGACAAAGCACAGCAAAGAGATCAAGCTCGCAGCTCGGCGATGACTCCTTCGCAGCGACAAGCTTGTGGCTAGAGCGTACAAGATGGCAAATCACATACAAAAATGTCCGGCGAGACATCCTACAGGCAATGACACGCCTCCCTAAATCAGTTCATTGGGGATAGACTATATTCCTGGATAAGGTCCATCTGAGGGCGATCCCGATATTATAATCCCCAGAAAGGATGAAGAGAAGATTTCGTGTTTCTTGAGCGCTGTTGATGCTATGCTCGATCGATATGACCGTTTTGGGTACAAAAAGGTCCTGGCGGGTGCGCTCGTCATGATGACTGCCTTCATTTTCATTCAATTCTTCTCTGTTAGCCTGTCGATGCTGCTGGTGGGCGAGATCCTCTGCGGCCTCCCATGGGGAGTCTTTCAGACGCTGACTACGACCTACACCGCTGAAGTTTGCCCGATTCACCTTCGTTGCTATCTGACAACTTATGTTAATCTTTGCTGGGTTATCGGGCAACTTATTGCTTCGGGCGTGCTGCGCGGGACCATCGGTATGAATAGTAAATGGTCATATAAGATCCCCTTTGCGGTTCAATTGATATGGCCAATCCCGATCCTCATTGCTGTGTTGCTTGCCCCGGAGTCTCCCTGGTGGTACGTCCGCAAGGGCCGAGTAGAGGAAGCTAAACGGTCGGTGGAGCGTCTGCAATCGAAAGGTACAACCGTCAACGCTGACGAGACCGTGGCCATGATGATCCACACTGACCAGGTTGAGAGGAAGATCAGCGAGGGCACTGGGCACCTGCACTGCTTCCGGGGACGAGTTAATCTCCGTAGGACTGAGATTGCATGCCTGACCTGGATCTGCCAGACCATCTGTGGTTCCTCCTTCATGGGCAATTCGACATATTTCTACGAGAAGGCCGGTCTTGCAGATTCTTCCGCTTTCGACATGACGATCGCCCAATTCGCCCTGGGTTTTACTGGTACGGTGCTGTCCTGGCCGTTGATGGCCCGGGTAGGTCGCCGCAAGATCTACGTATGGGGCCTCTTCCTCCTTACTGTAATCCTCTTCGTCACCGGATGCCTAGGCATTCCTCCAAAGGCAGCTAGTCGCTCCTGGTGA
>AT141_018225
CTAATATAGATTATTTGAGAGTCCGGTACCAAAGTCACACAAATCCTCCGTATTCATCTTCACATTTTCTTCCAGAGTTGTCCAGCCCTTGTAGCCCATCTCTTTCAAATACCCCTCAGCCTTAGGAGCCAATACAATCTCGCTCCGGTCCAACCCAGCCTTAGCAATATCAGGAGAGAACTCCTTCTCAGGGTAAATGTCTCTCATGACTGTTTGAATCATGTGCCAAGTATATGGCCCTGCATAAGCAAAGATTCGCTCATCGCATATGTCAGGGTGAAGAAGAGCCGCCAGATGAAGGCGCCCAGTGTCTTTCACGTCGACGTAGAAGTCTAATGCGGAAATTGTTTTAGTATGTATATAACCATTAGTGACGAAATATCTACTTACACTGATGAGCCGCATTAACCGGCTCGTGATTGCCCCTGAATAAAGCCTCGATGAGGCCGGAAGTTGATGGGTGCCCCTGGTTGTCCAGGTCGAGGCTTTCGACTATGTTCATGCTTGGAAGAACTGCGTATATGAGCCTTCGTTAGCTTCAGAAGCCTCAAACCACCACTACCAGTGAATTACCACGATGTACTTACCTGTATTGAGAACAAAGTCAGGCTTGTTTTCGTGATACCACTTCCACAGTTCTCTCTCAGTTTGTGCTTTGCTCGCCGCGTAGACTGCAAACCCCCTGTCTGGAAGATACGGAGGCGGGGCCCAGGCTTCTTCAATCGCCTCTTCGTTCCAGGTGTCGTTTGAGATTTTCGGCCAATTCCCGTGTTTCGGAGTCGTTGCAGCAGCGCAAGATGATGTGTATACAAATCTCCTAATATCCCGATTCTGCGCTGCTGAACGAAGGAGATTCAAGCCCAT
>AT141_018226
TCATGTCCGATGCGGCATGAACAACGCCCGAAACTCCTGTTGAAGATCATGAGCTGAGTACGGTACGAAATACTTCCAGAATGCACCTTTCAGAACAACAGCAAAGGCATTAGCCTCTACAATGTTGGGCACAGTATAGAGTGGAAACCTGTTTGGGCCATGCTTCTTCTCAAACAGCGAAGCTATCCACGAAGTTTTGGCAGCGTCCCTAGTAATGCCTCGGACGTTGTAACCTCCGGAAAGGAGCTGATCTGCGATATGGCTTTCAACGAACCCGCTTACACCTGTCACTAAGACGGTGGTCCCGGCATCGAGGTCTGGCTCATAAGGAAAGAACAT
>AT141_018241
ATGATGAAGTATTTCCGGAAACAGGATTTCCCGATACTAAGTCTACACCAGGACTTGGTCTACATTTACTGGCAGAGCTACCGCAACTCTAGCTTTACAGAGGAAATGAACGACGAAGGACTATTGCAGCTTCCGTATGCCACAAGCCTTTATATCACAAGGTCTATGTGTGAATCACTATTTATCTTAGAACTTGAAGGGAATGGTCTCGACGACATCCGATGCTTAAAAAAATGGATGGCAGATACATATAAGGCCATTTTATGCCGCAAACCATCTACGCATCTGATCCGTGCCCTCTTGCTTGCTGTACTCTGCTTTCAGCGTGAAGGCGAATTTGCCCAGGCTTCGAAGGCCTTTGAGCAAGCAACATCTATCTTCCGTACTGTTTCATCGTAAGTCTTTGTTTATTAATTAGGGAGTTTCACTGATATTTATCCTAGGGGCTGGGATGAACTCTCCATTGAGGATCAGCAGGAACTCACTCTGATCTTCTGGGAGCTTTCTAAGTATGCAGGAAGTGGGCCATTTCTGGTAGCAAAGTAGCTAACCGTTTATCTTTGCCCTGTGTAGGTTTTTGGAACTAGACAAGCTTGGCTTCGACCCGCCTCTGCTTAACGCCTGCGACTTGCGAACAGCGACACAAGCTTTCTTGTCCGGCTTGTGACGCACCCCCAAGGACTATACGCCCGGCAACAGCACCGCAAAGGTAGGTTATTGGATCTTGCTTCCTCATTCCACGTCATTGGCTAATAGAAGGTGCCCGTTTCAGCTACGACTCTGCCTCTTGACTTGGGATGGGACAAAGTACAATTTCTGGTATACGATGTCCAATATCATGAATACCTGGTCAAGTCTTTCCAAAAGGTCGGCCATTTCTGCATTAGGGTTCTGTGCAGACAAAATGCAAACCTTCTTCTCTAAGTCTGCGATTTGCTTTTTCTTCCTCTCGCGGAACTTTTTCGCGGCCTCGCGATTTCTCATTTGCCTCCCTTTTCGACGGATCTCTTCCTTCGGTGGAATCTGCATGGCGATAGTATTCAGAGGTGAGACTGATCAAAATCATAAATCGCAAAAGTCGAGAATCAGGACGTACTCAGACCCCAGAGTGGAGAGGGAAAGAGAAGGGAACGGTTGTGGGGAGAAATTTGGAAAGGTGGAGGAGAGAACTTGGC
>AT141_018271
ATGGATGTGCAACCGTTACAAGATGCCTTTTCTAGGCTGAGTCTTGACAAGGATAAGCATCAAGCTGCGAGCTATTATGATATCTCTGAAGTTGAAGAGGAAACAGGCAACATGGTGGGCATCTCATATCATAATCTTTTCTGTTCGGCCCAATGCTCACATATCACAGTCATTATTTGAGCTGTACAGGCAATATCCAGCGAACTCCTTTGAAATACCCATCTATTATAGAGCCATCCACTGCGAGTCACCATCAGAGGTTCAGGGAGGCCATCGAGCCAGGTTGTTTCCTCCTCCGGCGTTCGACTCTTTGGTATTGCGCACGCTCCAAAACCACGTTAGGAGACACGCGCAATTTGGAAATCGTACACCCACGCCGTTCATCTCCGTAACAGACGATCTCCTTCGCGCTCTCAGTATTGCATTCCGTTCATATACTGATAAGGAGGATGTTGCGATACTTCTTGTGGACCCGTGGAAGTTGGCAGCAGGGAATTATCTGAGATGCAATAGCTTACGTTCGAAGATCGGCTTGGGATGCAAAGATGTTTACAATACTGAGATTCTCATATGGGGCGAAATTCCCTTAGAAAGCATCATTTGTCGATGGGGACGATCGCCTATCATGAATAGCGGGTTACTTGATGTTCTTCCTTCGCTTCGGCATCTGTCGCCCGACGCAGACCTCAGTTCGTTGCGTGATGGTTTGCGTGGCGACACCGATTCATTCTCCCCTGCAAAGGTTGCTACCACCCTCGTCAACCTCGGCATGGACCCTTCCTCCTTTCAAATAAAGCAGGTCTTCCTCTTCTTGCTGGGGGCGGTTGAGGGCTATCGAGTGGAGAAGTTTCTCGAAGGCATTGAATTAGAAATTGAAAGTCTCTTTCCTCTAAAGATACAAGAGTTTGATCAGGCCGCTCACCAGTTAAGTCTTACCCTCGGTCGGAAGGAATTAATATCATATTATAGGAACGATTATGCGTCTATCTCGGAGGAATTCTGTCCGTTTGAGGACAACGAGTCGAAGCGAAGATGGAGGAAAGAATGGTCTCTCCTAATTCATCATGACTTCTGCCCCGACTATGAATCTTGGTGGGTTCGAAGGGAGGAGAGGGACCTTTCCGATTTGGAGGCCGAACTCATGGCGAATCACAATGGCACTGGATTGAAAAAGTGGCTGATGAAAAAGTAA
>AT141_018272
ATGAAACCAAAGGCCAGACCATTCCGACCTGTCGCTCCATGCTGGGAATGCTCCAAGCGACGACTGGTGTGCGATCTGGGGACGCCCAAGTGCCGAAAATGCCGTGTTCGAGGCGTGGACTGCCCTGGCTATCAACACAAACCTCTCCAGTGGATGCGGCCCGGCCAGACCAGATCCAAGGGAGCTCAATCGGCAAAGACACTAGGCGTCTCCTGCCCTCCCGCGAGAAGCGATGAGATTATCACCAATTGTACCTTTTTGGGACAGAAAACTTCGACTCGGGCAAAAGCGTCTGAGGACTCAAAAGTTGAGGATGTCAGCAGCACTCCTGCTTGTGAGGCCCAGACTGCAATGACTGTGCTCAGAAACATGAGTGGCCGAAGCACGTTTGAGATATTGATACAAGCGGTGGTATATTGTTGGTCGCACTCATGTCGCGAAACGCGAAGCGCGCTGGGTTAATGATTTGACTAGACAACATCAACATCGCGCCCGATTTGTCGGGGATCAGCCTGGAAGGCGCTGCCAGCCCTTTCATCGTTCCATCGTCCTATGTGTCGTGGATACCTCCCGCAATATCACAGACACTCATATGCAGCGCCCTTGGCCATCGTATCTTGCAGACCGCTGAGGGCTTTGAGCGTGAGCGCAACGCAATGGCCCTAAACTTGCGGCAATGTCGAGGCGAAGCTCTCCAGCTAGTCCGCAGGGAGCTGACTGGTGGCCGCGACTCCATTATGCCAATACTATGCTTACTGCTCTCCGAGGTACGGATATACCGCCTGGCCATTCGCGGCTCGCATCGTGCTGACTGA
>AT141_018273
ATGGACAGCCCAACGTCACTCCTGTCGGATAGCGCGGATCAATTGCCATCCGGTTCGGACATTCTCAGACGCGTCTTAAACTTCTCCCCTGAGCTATGGGCGTCTGAGGTCGTGGCGAATTCTGATTTTAGCACGGGAGGCAGCTTGGACGAAACTGGACAGGGCTTTGCGGTGCGAAGAATGGGCTGGGAACGTATTGGTCGTATTTATCAATCCGCCGTGGTACTCTACTGCCTAGCTTCTCAGCCACAGGGATTCGACCACGTTCGCGAGTCTGACCAGTGGACGTCCCTCCGTGCCGGCCTTTTGCAGGATCTAAGAGACTCGTCGCTCGATGCCTGCAGCCATCACCGCAAGCTGGTCATCTGGCCGCTGACGATACTCGGCCTTGCGCTCAACTACGACGACGGCGGCGCCCAGCAATTTGTTCTGCAAGAGCTGAAGTGGGCGAGCGCGGCGTTGGGGACCGCGACACCATTGGTGGCGATACAGCTACTCGAGAGCACTTGGCAGGGGTACAGTGGATGGGAATGGGATAAACTCTTTGATCGGCCTTATATTTTCGCCCTGTGA
>AT141_018274
ATGCGGACCAGCTGGCTATATCCTATCTTCATTGGCACGCATGTCAGCGCCGGCCTCATTAAGTCCACCACACGTCCGCTCATTCTCGCAGACACGAACCGAGATGGCATCGTCAACGGCAAAGACATTGCAGACAAATATACCTGGACAAATGAATGTGGCGCCATTTTCCTCCCCAATATTGGCGATAAACGCCACCGATGCACTGCCTTTGATCTCAATGGTCTCTCCCTGAGCAACCAGGAGCTGTCGAGCTGCAACGACGCTTCAGGCCATTTGCTGCTAACCCCTGAGCTGGCAGCCCCAGCCCGAACCGCACCCCTTCAAGGTATCTCTAAAGAGGCTATCGGGAGCATCTATACGATTCCGGAGAGCACCTTGGGCTCAGTGCGTGTATTCTGGAAACAGCCCGGATTCCTGTCAGATGCAGGTTCCCCGTGGAGACTCATTGATCCTCAGTTCATATTCAACGCGAGCAGTCTACGTGCTGGCATTGAGCTCGCCATAGACGCTAGAGAGTTGGTTTCTCACCTCTCTGCCTGGAACGGAACGCTTTCTTTGGAGTTTCGAGTCACCGACGGCAATATGACGACCTACGATGCCGTGGCGATGAAGCAGGCGCCGGTCCTATTCCACCATCATCTGCAGCGCGTACAAGAGGTGCTATCCGTAAAAGGAAACGAGACTTCCAGTCCGGTGCAGAACAAGTTCGTACGCGGTCTGGAAGACGCTCTAATGAACGTGGTTGAAACCACGGCCCTTCACTTACTCAACGGCACCGACGAAATCTGGGCACAAGACTTCATGGAACCCGGCTTCGCTAGTATGCCTGGGCCAGAAGGTCCGATATCACTACGCGTCCTGGTTCGTAGTGCGCAATCCACCAGAGTTGCTGGACGTCAGGTCTTCGAAAGCTTCAGAGGTAATAGAGTCGGAGGCCATCAACTGTCGCTGGGGTCTGGCTTTGGGCACGAGGAGATTGACTCAGGTGGCAACATCGAGATTATCCCACCGTACGTATCCAAGAACGGGACATCATATAAGCACGGCAGGGTCATCATGGGAAAGCACTTTGACAAGCGTCCAGCCAAGTCCATGACGAGCCTTATTGAAGCTCAAATCTACCAGTCTCCCCTCATCCTAGAGGCTGGCTGGTTGGTCATTGGACATGTTGACGAATTTGTCCAGTTCTTGCCATACCAGAACGACCTAGGATGGACCATCGCTATTGCGGATACACAAACTCCGCTGGCTTTATTAAAAAAGGCAAAAGACAGTGGCCATGGCTCCACCCTTGTCACTAGCTATCCCGATCTCCGCCAACCGGAAGGTTTTTCTTTTTACGATTCTAGCCTTGAGAACCTTACCATCAACGCGCTGCTGTCTGACGACGATTTCTTGCAGACGCAGAAATATGCACAGAAGTACATCGACCACAACTTGAAGCTTCTACTCGAAGAGGTACCACTGCCTCACAACCAAGTTCTGCGAGTACCCGCTCTCTTCAAGGATGTCACATATCCCTGGCCATCTAATCTCGATGGAATCCCCCCACGCCTGCACAGAGTCGCTCCTGGACAGCGTCAACTAATTGCTTTCCTTCCGGCTGCCATTAACGGTGTTGTCATCGGGTCTGATTATTTGGCTGCGAAGCCTTGGGGTCCAATCGTTGATGATCAGGATATCTTTGAGGAGGCGGTGCGAGATGTGTACGGCCAAGCGGGGATGAAGGTACACTTCGTTGACGATTTCATGTCGCATCACGTAAATGGAGGCGAAGTCCACTGCGGCACGAATACCCTCAGAGATGCAACAGTCGAATGGTGGAGCTAA
>AT141_018276
ATGGCTTTCAACCGTATCGCTGTCTATGGTCACCGAGGATTCGTTGCCTCCCGAGTTGTTCCTGCTCTGATTGCCTCGGGTGCGCCAATTACTGTTTTGCATCGCCCTAGTTCGGATACTTCCAATCTCCCGGATCATGTGAAAAAGATTGAAATCGACGTTCTTGACGAAGACGCTTTGGTTGCTGCCTTGCAAGATATAGACATTGTCATGTTAGTCAAATTTACTACGCATCTGTACCTTTTCGAATCTATGCTAATTAATTTCTCAGTTCTCTCGTTGGAGATGAGGGTACCGACCGACAGTATGGCTTTGTCAAAGCTATCCCCAAGACTAACGTCAAGCTCTTCTCTCCTTCGGACTTCTGTCTGCGATACGGTGAGCAGGGAATGCGCATTCCCTGTATGAAAGCAAAAGCAAATGTCGAAAAGGCTTCCAAGGATGCTGGAATTCCAACCACTGTCATCCACGCAGGAAATTTCGCTGAATTCACCCTCAGTACGGTGTACGATATTATCCTATCACTCGCGATGTTTATCTGTAATTAACTTGAACAAATTATAGGGCAGTGGGTATTGATTTGGAGAACAACGCATTGTTCTACGTCGGCAACGCCGAGAACGAAAAAGTCACTATGTGGTACGTAGCATTTGACTTTAAGGCACCTCCTTTTAAAACATGTCTTTTGATCTGATCATACTAATTGGCTGTAGCACCAAGGATTATGTCGCAGCTGCCTATGTCGACATATTTACCGCCAGGCCTATCCACACTATTCAGAACCGGGCCATTACTTTGTCAGAGCTTGCACCAACAGGCAGGGAAATTGCTGCGATCATGAAAGAGAAGAACGGCAAAGAGCCCTCTATTGCAACACGAAACTTGGAGGAACTCAACCAAGTAATTGAGGATTGTCTCAGCAAGGAGAGTAATCTCGCTGTCCCGTCCTATTGCCGCAAGATGTGGGCAACTGGAGAAATGATGAAGATGCTTCCCGATGATCTATGGGAAGTCAAGGACTACAAGAAAGCAACTTTGGAGGATCTTGTCATTGGAGGAAAGTTGGAAGGCTACAGAGCCATCCCTGAACCTGTGATGGAGTACCTAAGAAAGATGCTCTGA
>AT141_018277
[truncated: 229,414 more chars]
