# Supplementary material for: Assembling telomere-to-telomere genomes of Fusarium oxysporum f. sp. lactucae provides a roadmap for studying genome and phenotype evolution
Source: BMC Genomics. 2026 Apr 7;27:406. doi: 10.1186/s12864-026-12744-5 (PMC13104227; doi:10.1186/s12864-026-12744-5)
Supplement: Supplementary file 2 — Supplementary Material 2: DNA sequences of uncharacterized repeats in JCP043 and AT141. DNA sequences of SIX8 from 27 F. oxysporum isolates used in this study. DNA sequences of SIX9 (SIX9.1, SIX9.2, SIX9.3 and SIX9.4) from 72 F. oxysporum isolates used in this study. DNA sequences of SIX14 from 61 F. oxysporum isolates used in this study. DNA sequences of race 1-specific genes. DNA sequences of race 4-specific genes. MUMer analysis for chromosome alignment between JCP043/AT141 and Fol4287 showing the boundaries between core and accessory regions of the chromosome. [file 12864_2026_12744_MOESM2_ESM.zip › 12864_2026_12744_MOESM2_ESM-updated/Supplementary File S3.fasta]

>lycopersici_SIX8_reference_FJ755837.1
ATGCAACCCTTACGCATTCTTTTACTTTTCCCCCTAGCTGTCTCTGTGGCTGCTACGCCTATTGATAAGAGCCTCGACCA
AGCCGCCACTATTGAAGAAACTGTTCATCAACCTCATTCTCATGACGAGAGAGCCCTTGTCGAACGCGACACCAGTGGCA
TTTTACTCGCCTGCATAACAGGTGCCGGTTCGGCGTTTCAGGCATATGCAGGATGCTATCTCACTGCATTTCGTAATGAC
CCGCGCACTCTTACGTTGAGGATGGACAAAACTAGGGGTGAACGGATATCGAACGTGCTTGTTATTTTGAGCGGGGGAGC
GCTCTCACATGCGGTGGAGGAGGTAGTCCAAATCGCGCCGGGTGCGGTGAGGAACTTAGCTACTTTAGGTGCATCGACTG
TCCAGTTTCTACACAATTTCCGCTAG
>conglutinans_Fo5176_SIX8
ATGCAACCCCTACGCGTTCTTTTACTCTTCCCCTTAGCCGTCTCTGTGGCTGCTACGCATATTGATAAGAGGTATGTCTG
ATTCTCATGAATACGTCCGTCACGCTCATTAATATATAAAGCCTCGACCAAGCCGCCATTATTGAAGAAACTGTTCATCA
ACCTCATTCTCATGACGAGAGAGCCCTTGTCGAACGGTAGGTAATTTAGTATAGATTTGACGTTGCTTCTAATGTAAATC
ACAGCGACACCAGTGGCATTTTACTCGCCTGCATAACAGGTGCCGGTGTGGCGTTTCAGGCATATGCAGGATGCTATCTC
ACTGCATTTCGTAATGACCCGCGCACCCTTACGTTGAGGATGGACAGAACTAGGGGCGGAGGGACATCGAACGTGCTTGT
TATTTTGAGTGGGGGAGCGCTCTCACAAGCGGTACACGAGGTAGTCCAAATCGTGCCGGGTGCGGTGAGGAACATCGCTA
CTTTAGGTGCATCGACTGTCCAGTTTATAAACAATTTCTAG
>conglutinans_race1_SIX8_two_identical_copies
ATGCAACCCCTACGCGTTCTTTTACTCTTCCCCTTAGCCGTCTCTGTGGCTGCTACGCATATTGATAAGAGGTATGTCTG
ATTCTCATGAATACGTCCGTCACGCTCATTAATATATAAAGCCTCGACCAAGCCGCCATTATTGAAGAAACTGTTCATCA
ACCTCATTCTCATGACGAGAGAGCCCTTGTCGAACGGTAGGTAATTTAGTATAGATTTGACGTTGCTTCTAATGTAAATC
ACAGCGACACCAGTGGCATTTTACTCGCCTGCATAACAGGTGCCGGTGTGGCGTTTCAGGCATATGCAGGATGCTATCTC
ACTGCATTTCGTAATGACCCGCGCACCCTTACGTTGAGGATGGACAGAACTAGGGGCGGAGGGACATCGAACGTGCTTGT
TATTTTGAGTGGGGGAGCGCTCTCACAAGCGGTACACGAGGTAGTCCAAATCGTGCCGGGTGCGGTGAGGAACATCGCTA
CTTTAGGTGCATCGACTGTCCAGTTTATAAACAATTTCTAG
>lactucae_race2_F9501_SIX8
ATGCAACCCCTACGCGTTCTTTTACTCTTCCCCTTAGCCGTCTCTGTGGCTGCTACGCATATTGATAAGAGGTATGTCTG
ATTCTCATGAATACGTCCGTCACGCTCTTTAATATATAAAGCCTCGACCAAGCCGCCACTATTGAAGAAACTGTTCATCA
ACCTCATTCTCATGACGAGAGAGCCCTTGTCGAACGGTAGGTAATTTAGTATAGATTTGACGTTGCTTCTAATGTAAATC
ACAGCGACACCAGTGGCATTTTACTCGCCTGCATAACAGGTGCCGGCGCGGCGTTTCAGGCATATCAAGGATGCTATCTC
TCTGCATTTCGTAATGACCCGCGCACTCTTACGTTGAGGGTGGACAGAACTAGGGGCGGAGGGACATCGAACGTGCTTGT
TATTTTGAGTGGGGGAGCGCTCTCACAAGCGGTACACGAGGTAGTCCAAATCGTGCCGGGTGCGGTGAGGAACATCGCTA
CTTTAGGTGCATCGACTGTCCAGTTTATACACAATTTCTAG
>lactucae_race3_FLK1001_SIX8
ATGCAACCCCTACGCGTTCTTTTACTCTTCCCCTTAGCCGTCTCTGTGGCTGCTACGCATATTGATAAGAGGTATGTCTG
ATTCTCATGAATACGTCCGTCACGCTCTTTAATATATAAAGCCTCGACCAAGCCGCCACTATTGAAGAAACTGTTCATCA
ACCTCATTCTCATGACGAGAGAGCCCTTGTCGAACGGTAGGTAATTTAGTATAGATTTGACGTTGCTTCTAATGTAAATC
ACAGCGACACCAGTGGCATTTTACTCGCCTGCATAACAGGTGCCGGCGCGGCGTTTCAGGCATATCAAGGATGCTATCTC
TCTGCATTTCGTAATGACCCGCGCACTCTTACGTTGAGGGTGGACAGAACTAGGGGCGGAGGGACATCGAACGTGCTTGT
TATTTTGAGTGGGGGAGCGCTCTCACAAGCGGTACACGAGGTAGTCCAAATCGTGCCGGGTGCGGTGAGGAACATCGCTA
CTTTAGGTGCATCGACTGTCCAGTTTATACACAATTTCTAG
>lactucae_race4_888_SIX8
ATGCAACCCCTACGCGTTCTTTTACTCTTCCCCTTAGCCGTCTCTGTGGCTGCTACGCATATTGATAAGAGGTATGTCTG
ATCCTCATGAATACATCCGTCACGCTCATCAATATATAAAGCCTCGACCAAGCCGCCACTATTGAAGAAACTGTTCATCA
ACCTCATTCTCATGACGAGAGAGCCCTTGTCGAACGGTAGGTAATTTAGTATAGATTTGACGTTGCTTCTAATGTAAATC
ACAGCGACACCAGTGGCATTTTACTCGCCTGCATACAAGGTGCCGGCGTGGCCTTTCAGGCATATCAAGGATGCTATCTC
ACTGCATTTCGTAATGACCCGCGCACTCTTACGTTGAGGATGGACAGAACTAGGGGCGGAGGGACATCGAACGTGCTTGT
TATATTGAGTGGGGGAGCGCTCTCACAAGCGGTACACGAGGTAGTCCAAATCGTGCCGGGTGCGGTGAGGAACATCGCTA
CTTTAGGTGCATCGACTATCCAGTTTTTAAACAATTTC
>lactucae_race4_AJ516_SIX8
ATGCAACCCCTACGCGTTCTTTTACTCTTCCCCTTAGCCGTCTCTGTGGCTGCTACGCATATTGATAAGAGGTATGTCTG
ATTCTCATGAATACGTCCGTCACGCTCTTTAATATATAAAGCCTCGACCAAGCCGCCACTATTGAAGAAACTGTTCATCA
ACCTCATTCTCATGACGAGAGAGCCCTTGTCGAACGGTAGGTAATTTAGTATAGATTTGACGTTGCTTCTAATGTAAATC
ACAGCGACACCAGTGGCATTTTACTCGCCTGCATAACAGGTGCCGGCGCGGCGTTTCAGGCATATCAAGGATGCTATCTC
TCTGCATTTCGTAATGACCCGCGCACTCTTACGTTGAGGGTGGACAGAACTAGGGGCGGAGGGACATCGAACGTGCTTGT
TATTTTGAGTGGGGGAGCGCTCTCACAAGCGGTACACGAGGTAGTCCAAATCGTGCCGGGTGCGGTGAGGAACATCGCTA
CTTTAGGTGCATCGACTGTCCAGTTTATACACAATTTCTAG
>lactucae_race4_AJ592_SIX8
ATGCAACCCCTACGCGTTCTTTTACTCTTCCCCTTAGCCGTCTCTGTGGCTGCTACGCATATTGATAAGAGGTATGTCTG
ATCCTCATGAATACATCCGTCACGCTCATCAATATATAAAGCCTCGACCAAGCCGCCACTATTGAAGAAACTGTTCATCA
ACCTCATTCTCATGACGAGAGAGCCCTTGTCGAACGGTAGGTAATTTAGTATAGATTTGACGTTGCTTCTAATGTAAATC
ACAGCGACACCAGTGGCATTTTACTCGCCTGCATACAAGGTGCCGGCGTGGCCTTTCAGGCATATCAAGGATGCTATCTC
ACTGCATTTCGTAATGACCCGCGCACTCTTACGTTGAGGATGGACAGAACTAGGGGCGGAGGGACATCGAACGTGCTTGT
TATATTGAGTGGGGGAGCGCTCTCACAAGCGGTACACGAGGTAGTCCAAATCGTGCCGGGTGCGGTGAGGAACATCGCTA
CTTTAGGTGCATCGACTATCCAGTTTTTAAACAATTTC
>lactucae_race4_AJ705_SIX8
ATGCAACCCCTACGCGTTCTTTTACTCTTCCCCTTAGCCGTCTCTGTGGCTGCTACGCATATTGATAAGAGGTATGTCTG
ATCCTCATGAATACATCCGTCACGCTCATCAATATATAAAGCCTCGACCAAGCCGCCACTATTGAAGAAACTGTTCATCA
ACCTCATTCTCATGACGAGAGAGCCCTTGTCGAACGGTAGGTAATTTAGTATAGATTTGACGTTGCTTCTAATGTAAATC
ACAGCGACACCAGTGGCATTTTACTCGCCTGCATACAAGGTGCCGGCGTGGCCTTTCAGGCATATCAAGGATGCTATCTC
ACTGCATTTCGTAATGACCCGCGCACTCTTACGTTGAGGATGGACAGAACTAGGGGCGGAGGGACATCGAACGTGCTTGT
TATATTGAGTGGGGGAGCGCTCTCACAAGCGGTACACGAGGTAGTCCAAATCGTGCCGGGTGCGGTGAGGAACATCGCTA
CTTTAGGTGCATCGACTATCCAGTTTTTAAACAATTTC
>lactucae_race4_AL088_SIX8
ATGCAACCCCTACGCGTTCTTTTACTCTTCCCCTTAGCCGTCTCTGTGGCTGCTACGCATATTGATAAGAGGTATGTCTG
ATCCTCATGAATACATCCGTCACGCTCATCAATATATAAAGCCTCGACCAAGCCGCCACTATTGAAGAAACTGTTCATCA
ACCTCATTCTCATGACGAGAGAGCCCTTGTCGAACGGTAGGTAATTTAGTATAGATTTGACGTTGCTTCTAATGTAAATC
ACAGCGACACCAGTGGCATTTTACTCGCCTGCATACAAGGTGCCGGCGTGGCCTTTCAGGCATATCAAGGATGCTATCTC
ACTGCATTTCGTAATGACCCGCGCACTCTTACGTTGAGGATGGACAGAACTAGGGGCGGAGGGACATCGAACGTGCTTGT
TATATTGAGTGGGGGAGCGCTCTCACAAGCGGTACACGAGGTAGTCCAAATCGTGCCGGGTGCGGTGAGGAACATCGCTA
CTTTAGGTGCATCGACTATCCAGTTTTTAAACAATTTC
>lactucae_race4_AL127_SIX8
ATGCAACCCCTACGCGTTCTTTTACTCTTCCCCTTAGCCGTCTCTGTGGCTGCTACGCATATTGATAAGAGGTATGTCTG
ATTCTCATGAATACGTCCGTCACGCTCTTTAATATATAAAGCCTCGACCAAGCCGCCACTATTGAAGAAACTGTTCATCA
ACCTCATTCTCATGACGAGAGAGCCCTTGTCGAACGGTAGGTAATTTAGTATAGATTTGACGTTGCTTCTAATGTAAATC
ACAGCGACACCAGTGGCATTTTACTCGCCTGCATAACAGGTGCCGGCGCGGCGTTTCAGGCATATCAAGGATGCTATCTC
TCTGCATTTCGTAATGACCCGCGCACTCTTACGTTGAGGGTGGACAGAACTAGGGGCGGAGGGACATCGAACGTGCTTGT
TATTTTGAGTGGGGGAGCGCTCTCACAAGCGGTACACGAGGTAGTCCAAATCGTGCCGGGTGCGGTGAGGAACATCGCTA
CTTTAGGTGCATCGACTGTCCAGTTTATACACAATTTCTAG
>lactucae_race4_AL185_SIX8
ATGCAACCCCTACGCGTTCTTTTACTCTTCCCCTTAGCCGTCTCTGTGGCTGCTACGCATATTGATAAGAGGTATGTCTG
ATTCTCATGAATACGTCCGTCACGCTCTTTAATATATAAAGCCTCGACCAAGCCGCCACTATTGAAGAAACTGTTCATCA
ACCTCATTCTCATGACGAGAGAGCCCTTGTCGAACGGTAGGTAATTTAGTATAGATTTGACGTTGCTTCTAATGTAAATC
ACAGCGACACCAGTGGCATTTTACTCGCCTGCATAACAGGTGCCGGCGCGGCGTTTCAGGCATATCAAGGATGCTATCTC
TCTGCATTTCGTAATGACCCGCGCACTCTTACGTTGAGGGTGGACAGAACTAGGGGCGGAGGGACATCGAACGTGCTTGT
TATTTTGAGTGGGGGAGCGCTCTCACAAGCGGTACACGAGGTAGTCCAAATCGTGCCGGGTGCGGTGAGGAACATCGCTA
CTTTAGGTTCATCGACTGTCCAGTTTATACACAATTTCTAG
>lactucae_race4_AM020_SIX8
ATGCAACCCCTACGCGTTCTTTTACTCTTCCCCTTAGCCGTCTCTGTGGCTGCTACGCATATTGATAAGAGGTATGTCTG
ATTCTCATGAATACGTCCGTCACGCTCTTTAATATATAAAGCCTCGACCAAGCCGCCACTATTGAAGAAACTGTTCATCA
ACCTCATTCTCATGACGAGAGAGCCCTTGTCGAACGGTAGGTAATTTAGTATAGATTTGACGTTGCTTCTAATGTAAATC
ACAGCGACACCAGTGGCATTTTACTCGCCTGCATAACAGGTGCCGGCGCGGCGTTTCAGGCATATCAAGGATGCTATCTC
TCTGCATTTCGTAATGACCCGCGCACTCTTACGTTGAGGGTGGACAGAACTAGGGGCGGAGGGACATCGAACGTGCTTGT
TATTTTGAGTGGGGGAGCGCTCTCACAAGCGGTACACGAGGTAGTCCAAATCGTGCCGGGTGCGGTGAGGAACATCGCTA
CTTTAGGTGCATCGACTGTCCAGTTTATACACAATTTCTAG
>lactucae_race4_AN072_SIX8
ATGCAACCCCTACGCGTTCTTTTACTCTTCCCCTTAGCCGTCTCTGTGGCTGCTACGCATATTGATAAGAGGTATGTCTG
ATTCTCATGAATACGTCCGTCACGCTCTTTAATATATAAAGCCTCGACCAAGCCGCCACTATTGAAGAAACTGTTCATCA
ACCTCATTCTCATGACGAGAGAGCCCTTGTCGAACGGTAGGTAATTTAGTATAGATTTGACGTTGCTTCTAATGTAAATC
ACAGCGACACCAGTGGCATTTTACTCGCCTGCATAACAGGTGCCGGCGCGGCGTTTCAGGCATATCAAGGATGCTATCTC
TCTGCATTTCGTAATGACCCGCGCACTCTTACGTTGAGGGTGGACAGAACTAGGGGCGGAGGGACATCGAACGTGCTTGT
TATTTTGAGTGGGGGAGCGCTCTCACAAGCGGTACACGAGGTAGTCCAAATCGTGCCGGGTGCGGTGAGGAACATCGCTA
CTTTAGGTGCATCGACTGTCCAGTTTATACACAATTTCTAG
>lactucae_race4_AP004_SIX8
ATGCAACCCCTACGCGTTCTTTTACTCTTCCCCTTAGCCGTCTCTGTGGCTGCTACGCATATTGATAAGAGGTATGTCTG
ATTCTCATGAATACGTCCGTCACGCTCTTTAATATATAAAGCCTCGACCAAGCCGCCACTATTGAAGAAACTGTTCATCA
ACCTCATTCTCATGACGAGAGAGCCCTTGTCGAACGGTAGGTAATTTAGTATAGATTTGACGTTGCTTCTAATGTAAATC
ACAGCGACACCAGTGGCATTTTACTCGCCTGCATAACAGGTGCCGGCGCGGCGTTTCAGGCATATCAAGGATGCTATCTC
TCTGCATTTCGTAATGACCCGCGCACTCTTACGTTGAGGGTGGACAGAACTAGGGGCGGAGGGACATCGAACGTGCTTGT
TATTTTGAGTGGGGGAGCGCTCTCACAAGCGGTACACGAGGTAGTCCAAATCGTGCCGGGTGCGGTGAGGAACATCGCTA
CTTTAGGTGCATCGACTGTCCAGTTTATACACAATTTCTAG
>lactucae_race4_AP114_SIX8
ATGCAACCCCTACGCGTTCTTTTACTCTTCCCCTTAGCCGTCTCTGTGGCTGCTACGCATATTGATAAGAGGTATGTCTG
ATCCTCATGAATACATCCGTCACGCTCATCAATATATAAAGCCTCGACCAAGCCGCCACTATTGAAGAAACTGTTCATCA
ACCTCATTCTCATGACGAGAGAGCCCTTGTCGAACGGTAGGTAATTTAGTATAGATTTGACGTTGCTTCTAATGTAAATC
ACAGCGACACCAGTGGCATTTTACTCGCCTGCATACAAGGTGCCGGCGTGGCCTTTCAGGCATATCAAGGATGCTATCTC
ACTGCATTTCGTAATGACCCGCGCACTCTTACGTTGAGGATGGACAGAACTAGGGGCGGAGGGACATCGAACGTGCTTGT
TATATTGAGTGGGGGAGCGCTCTCACAAGCGGTACACGAGGTAGTCCAAATCGTGCCGGGTGCGGTGAGGAACATCGCTA
CTTTAGGTGCATCGACTATCCAGTTTTTAAACAATTTC
>lactucae_race4_AT141_SIX8_two_identical_copies
ATGCAACCCCTACGCGTTCTTTTACTCTTCCCCTTAGCCGTCTCTGTGGCTGCTACGCATATTGATAAGAGGTATGTCTG
ATTCTCATGAATACGTCCGTCACGCTCTTTAATATATAAAGCCTCGACCAAGCCGCCACTATTGAAGAAACTGTTCATCA
ACCTCATTCTCATGACGAGAGAGCCCTTGTCGAACGGTAGGTAATTTAGTATAGATTTGACGTTGCTTCTAATGTAAATC
ACAGCGACACCAGTGGCATTTTACTCGCCTGCATAACAGGTGCCGGCGCGGCGTTTCAGGCATATCAAGGATGCTATCTC
TCTGCATTTCGTAATGACCCGCGCACTCTTACGTTGAGGGTGGACAGAACTAGGGGCGGAGGGACATCGAACGTGCTTGT
TATTTTGAGTGGGGGAGCGCTCTCACAAGCGGTACACGAGGTAGTCCAAATCGTGCCGGGTGCGGTGAGGAACATCGCTA
CTTTAGGTGCATCGACTGTCCAGTTTATACACAATTTCTAG
>lactucae_race4_AU042_SIX8
ATGCAACCCCTACGCGTTCTTTTACTCTTCCCCTTAGCCGTCTCTGTGGCTGCTACGCATATTGATAAGAGGTATGTCTG
ATTCTCATGAATACGTCCGTCACGCTCTTTAATATATAAAGCCTCGACCAAGCCGCCACTATTGAAGAAACTGTTCATCA
ACCTCATTCTCATGACGAGAGAGCCCTTGTCGAACGGTAGGTAATTTAGTATAGATTTGACGTTGCTTCTAATGTAAATC
ACAGCGACACCAGTGGCATTTTACTCGCCTGCATAACAGGTGCCGGCGCGGCGTTTCAGGCATATCAAGGATGCTATCTC
TCTGCATTTCGTAATGACCCGCGCACTCTTACGTTGAGGGTGGACAGAACTAGGGGCGGAGGGACATCGAACGTGCTTGT
TATTTTGAGTGGGGGAGCGCTCTCACAAGCGGTACACGAGGTAGTCCAAATCGTGCCGGGTGCGGTGAGGAACATCGCTA
CTTTAGGTGCATCGACTGTCCAGTTTATACACAATTTCTAG
>lactucae_race4_AU069_SIX8
ATGCAACCCCTACGCGTTCTTTTACTCTTCCCCTTAGCCGTCTCTGTGGCTGCTACGCATATTGATAAGAGGTATGTCTG
ATTCTCATGAATACGTCCGTCACGCTCTTTAATATATAAAGCCTCGACCAAGCCGCCACTATTGAAGAAACTGTTCATCA
ACCTCATTCTCATGACGAGAGAGCCCTTGTCGAACGGTAGGTAATTTAGTATAGATTTGACGTTGCTTCTAATGTAAATC
ACAGCGACACCAGTGGCATTTTACTCGCCTGCATAACAGGTGCCGGCGCGGCGTTTCAGGCATATCAAGGATGCTATCTC
TCTGCATTTCGTAATGACCCGCGCACTCTTACGTTGAGGGTGGACAGAACTAGGGGCGGAGGGACATCGAACGTGCTTGT
TATTTTGAGTGGGGGAGCGCTCTCACAAGCGGTACACGAGGTAGTCCAAATCGTGCCGGGTGCGGTGAGGAACATCGCTA
CTTTAGGTGCATCGACTGTCCAGTTTATACACAATTTCTAG
>lactucae_race4_AU078_SIX8
ATGCAACCCCTACGCGTTCTTTTACTCTTCCCCTTAGCCGTCTCTGTGGCTGCTACGCATATTGATAAGAGGTATGTCTG
ATTCTCATGAATACGTCCGTCACGCTCTTTAATATATAAAGCCTCGACCAAGCCGCCACTATTGAAGAAACTGTTCATCA
ACCTCATTCTCATGACGAGAGAGCCCTTGTCGAACGGTAGGTAATTTAGTATAGATTTGACGTTGCTTCTAATGTAAATC
ACAGCGACACCAGTGGCATTTTACTCGCCTGCATAACAGGTGCCGGCGCGGCGTTTCAGGCATATCAAGGATGCTATCTC
TCTGCATTTCGTAATGACCCGCGCACTCTTACGTTGAGGGTGGACAGAACTAGGGGCGGAGGGACATCGAACGTGCTTGT
TATTTTGAGTGGGGGAGCGCTCTCACAAGCGGTACACGAGGTAGTCCAAATCGTGCCGGGTGCGGTGAGGAACATCGCTA
CTTTAGGTGCATCGACTGTCCAGTTTATACACAATTTCTAG
>lactucae_race4_AU122_SIX8
ATGCAACCCCTACGCGTTCTTTTACTCTTCCCCTTAGCCGTCTCTGTGGCTGCTACGCATATTGATAAGAGGTATGTCTG
ATTCTCATGAATACGTCCGTCACGCTCTTTAATATATAAAGCCTCGACCAAGCCGCCACTATTGAAGAAACTGTTCATCA
ACCTCATTCTCATGACGAGAGAGCCCTTGTCGAACGGTAGGTAATTTAGTATAGATTTGACGTTGCTTCTAATGTAAATC
ACAGCGACACCAGTGGCATTTTACTCGCCTGCATAACAGGTGCCGGCGCGGCGTTTCAGGCATATCAAGGATGCTATCTC
TCTGCATTTCGTAATGACCCGCGCACTCTTACGTTGAGGGTGGACAGAACTAGGGGCGGAGGGACATCGAACGTGCTTGT
TATTTTGAGTGGGGGAGCGCTCTCACAAGCGGTACACGAGGTAGTCCAAATCGTGCCGGGTGCGGTGAGGAACATCGCTA
CTTTAGGTGCATCGACTGTCCAGTTTATACACAATTTCTAG
>lactucae_race4_R4_SIX8
ATGCAACCCCTACGCGTTCTTTTACTCTTCCCCTTAGCCGTCTCTGTGGCTGCTACGCATATTGATAAGAGGTATGTCTG
ATCCTCATGAATACATCCGTCACGCTCATCAATATATAAAGCCTCGACCAAGCCGCCACTATTGAAGAAACTGTTCATCA
ACCTCATTCTCATGACGAGAGAGCCCTTGTCGAACGGTAGGTAATTTAGTATAGATTTGACGTTGCTTCTAATGTAAATC
ACAGCGACACCAGTGGCATTTTACTCGCCTGCATACAAGGTGCCGGCGTGGCCTTTCAGGCATATCAAGGATGCTATCTC
ACTGCATTTCGTAATGACCCGCGCACTCTTACGTTGAGGATGGACAGAACTAGGGGCGGAGGGACATCGAACGTGCTTGT
TATATTGAGTGGGGGAGCGCTCTCACAAGCGGTACACGAGGTAGTCCAAATCGTGCCGGGTGCGGTGAGGAACATCGCTA
CTTTAGGTGCATCGACTATCCAGTTTTTAAACAATTTC
>lycopersici_race1_Fol001_SIX8_variant1
ATGCATCCCTCACGCATGCTTTTACTCCTCCCCCTAGCCGTCTCTGTGGCTACTACTCATATTAAGCAGAGGTATGTCTG
ATTCTCATGAATACGTCCGTCACACTTATCAGTACATCAAGGGACGACCAAGCCGCAACTATTGAAGAAGCTATTAATGA
ACCTCATTCTCTTGACGAGAGAGCCCTTGTTGAACGGTAAGTAGCTTGATATAGATTTTAGGGTTGGTCTAATTTAAATT
ACAGCGACACCCGTGGCATTTTACTCGCCTGCATAACGGGTGCTGGCACGGCGTTTCAGGCATATACAGGATGCTATCTC
TCCGCATTTCGTAATGACCCCCGCACTCTGGCGGTAAGGGTGGACAGAACTTTTGGTGGAAGGACGTCGAACGTGCTTGT
TACCTTGAGCGGGGGAGCGCTGGCACGGGCGGTAACTGAAGTGGTGCGAGTCTTGCCGGGTGGGGTGGTGCACATTTTTA
CACAAGGTGCAAGTACTGTCTCGTTT
>lycopersici_race1_Fol001_SIX8_variant2_three_identical_copies
ATGCAACCCTTACGCATTCTTTTACTTTTCCCCCTAGCTGTCTCTGTGGCTGCTACGCCTATTGATAAGAGGTATGTCTG
ATTCTCATGAATACATCTGTCACACATTAATATATAAAGCCTCGACCAAGCCGCCACTATTGAAGAAACTGTTCATCAAC
CTCATTCTCATGACGAGAGAGCCCTTGTCGAACGGTAGGTAATTTAGTATAGATTTGACGTTGCTTCTAATGTAAATCAC
AGCGACACCAGTGGCATTTTACTCGCCTGCATAACAGGTGCCGGTTCGGCGTTTCAGGCATATGCAGGATGCTATCTCAC
TGCATTTCGTAATGACCCGCGCACTCTTACGTTGAGGATGGACAAAACTAGGGGTGAACGGATATCGAACGTGCTTGTTA
TTTTGAGCGGGGGAGCGCTCTCACATGCGGTGGAGGAGGTAGTCCAAATCGCGCCGGGTGCGGTGAGGAACTTAGCTACT
TTAGGTGCATCGACTGTCCAGTTTCTACACAATTTC
>lycopersici_race1_Fol010_SIX8_variant1
ATGCATCCCTCACGCATGCTTTTACTCCTCCCCCTAGCCGTCTCTGTGGCTACTACTCATATTAAGCAGAGGTATGTCTG
ATTCTCATGAATACGTCCGTCACACTTATCAGTACATCAAGGGACGACCAAGCCGCAACTATTGAAGAAGCTATTAATGA
ACCTCATTCTCTTGACGAGAGAGCCCTTGTTGAACGGTAAGTAGCTTGATATAGATTTTAGGGTTGGTCTAATTTAAATT
ACAGCGACACCCGTGGCATTTTACTCGCCTGCATAACGGGTGCTGGCACGGCGTTTCAGGCATATACAGGATGCTATCTC
TCCGCATTTCGTAATGACCCCCGCACTCTGGCGGTAAGGGTGGACAGAACTTTTGGTGGAAGGACGTCGAACGTGCTTGT
TACCTTGAGCGGGGGAGCGCTGGCACGGGCGGTAACTGAAGTGGTGCGAGTCTTGCCGGGTGGGGTGGTGCACATTTTTA
CACAAGGTGCAAGTACTGTCTCGTTT
>lycopersici_race1_Fol010_SIX8_variant2_six_identical_copies
ATGCAACCCTTACGCATTCTTTTACTTTTCCCCCTAGCTGTCTCTGTGGCTGCTACGCCTATTGATAAGAGGTATGTCTG
ATTCTCATGAATACATCTGTCACACATTAATATATAAAGCCTCGACCAAGCCGCCACTATTGAAGAAACTGTTCATCAAC
CTCATTCTCATGACGAGAGAGCCCTTGTCGAACGGTAGGTAATTTAGTATAGATTTGACGTTGCTTCTAATGTAAATCAC
AGCGACACCAGTGGCATTTTACTCGCCTGCATAACAGGTGCCGGTTCGGCGTTTCAGGCATATGCAGGATGCTATCTCAC
TGCATTTCGTAATGACCCGCGCACTCTTACGTTGAGGATGGACAAAACTAGGGGTGAACGGATATCGAACGTGCTTGTTA
TTTTGAGCGGGGGAGCGCTCTCACATGCGGTGGAGGAGGTAGTCCAAATCGCGCCGGGTGCGGTGAGGAACTTAGCTACT
TTAGGTGCATCGACTGTCCAGTTTCTACACAATTTC
>lycopersici_race1_Fol010_SIX8_variant3
ATGCAACCCTTACGCATTCTTTTACTTTTCCCCCTAGCTGTCTCTGTGGCTGCTACGCCTATTGATAAGAGGTATGTCTG
ATTCTCATGAATACATCTGTCACACATTAATATATAAAGCCTCGACCAAGCCGCCACTATTGAAGAAACTGTTCATCAAC
CTCATTCTCATGACGAGAAGCCCTTGTCGAACGGTAGGTAATTTAGTATAGATTTGACGTTGCTTCTAATGTAAATCACA
GCGACACCAGTGGCATTTTACTCGCCTGCATAACAGGTGCCGGTTCGGCGTTTCAGGCATATGCAGGATGCTATCTCACT
GCATTTCGTAATGACCCGCGCACTCTTACGTTGAGGATGGACAAAACTAGGGGTGAACGGATATCGAACGTGCTTGTTAT
TTGAGCGGGGGAGCGCTCTCACATGCGGTGGAGGAGGTAGTCCAAATCGCGCCGGGTGCGGTGAGGAACTTAGCTACTTT
AGGTGCATCGACTGTCCAGTTTCTACACAATTTC
>lycopersici_race2_Fol4287_SIX8_variant1_eight_identical_copies
ATGCAACCCTTACGCATTCTTTTACTTTTCCCCCTAGCTGTCTCTGTGGCTGCTACGCCTATTGATAAGAGGTATGTCTG
ATTCTCATGAATACATCTGTCACACATTAATATATAAAGCCTCGACCAAGCCGCCACTATTGAAGAAACTGTTCATCAAC
CTCATTCTCATGACGAGAGAGCCCTTGTCGAACGGTAGGTAATTTAGTATAGATTTGACGTTGCTTCTAATGTAAATCAC
AGCGACACCAGTGGCATTTTACTCGCCTGCATAACAGGTGCCGGTTCGGCGTTTCAGGCATATGCAGGATGCTATCTCAC
TGCATTTCGTAATGACCCGCGCACTCTTACGTTGAGGATGGACAAAACTAGGGGTGAACGGATATCGAACGTGCTTGTTA
TTTTGAGCGGGGGAGCGCTCTCACATGCGGTGGAGGAGGTAGTCCAAATCGCGCCGGGTGCGGTGAGGAACTTAGCTACT
TTAGGTGCATCGACTGTCCAGTTTCTACACAATTTC
>lycopersici_race2_Fol4287_SIX8_variant2_four_identical_copies
ATGCATCCCTCACGCATGCTTTTACTCCTCCCCCTAGCCGTCTCTGTGGCTACTACTCATATTAAGCAGAGGTATGTCTG
ATTCTCATGAATACGTCCGTCACACTTATCAGTACATCAAGGGACGACCAAGCCGCAACTATTGAAGAAGCTATTAATGA
ACCTCATTCTCTTGACGAGAGAGCCCTTGTTGAACGGTAAGTAGCTTGATATAGATTTTAGGGTTGGTCTAATTTAAATT
ACAGCGACACCCGTGGCATTTTACTCGCCTGCATAACGGGTGCTGGCACGGCGTTTCAGGCATATACAGGATGCTATCTC
TCCGCATTTCGTAATGACCCCCGCACTCTGGCGGTAAGGGTGGACAGAACTTTTGGTGGAAGGACGTCGAACGTGCTTGT
TACCTTGAGCGGGGGAGCGCTGGCACGGGCGGTAACTGAAGTGGTGCGAGTCTTGCCGGGTGGGGTGGTGCACATTTTTA
CACAAGGTGCAAGTACTGTCTCGTTT
>lycopersici_race2_Fol4287_SIX8_variant3
ATGCAACCCTTACGCATTCTTTTACTTTTCCCCCTAGCTGTCTCTGTGGCTGCTACGCCTATTGATAAGAGGTATGTCTG
ATTCTCATGAATACATCTGTCACACATTAATATATAAAGCCTCGACCAAGCCGCCACTATTGAAGAAACTGTTCATCAAC
CTCATTCTCATGACGAGAGAGCCCTTGTCGAACGGTAGGTAATTTAGTATAGATTTGACGTTGCTTCTAATGTAAATCAC
AGCGACACCAGTGGCATTTTACTCGCCTGCATAACAGGTGCCGGGTTCGGCGTTTCAGGCATATGCAGGATGCTATCTCA
CTGCATTTCGTAATGACCCGCGCACTCTTACGTTGAGGATGGACAAAACTAGGGGTGAACGGATATCGAACGTGCTTGTT
ATTTTGAGCGGGGGAGCGCTCTCACATGCGGTGGAGGAGGTAGTCCAAATCGCGCCGGGTGCGGTGAGGAACTTAGCTAC
TTTAGGTGCATCGACTGTCCAGTTTCTACACAATTTC
>lycopersici_race3_D11_SIX8_variant1
ATGCATCCCTCACGCATGCTTTTACTCCTCCCCCTAGCCGTCTCTGTGGCTACTACTCATATTAAGCAGAGGTATGTCTG
ATTCTCATGAATACGTCCGTCACACTTATCAGTACATCAAGGGACGACCAAGCCGCAACTATTGAAGAAGCTATTAATGA
ACCTCATTCTCTTGACGAGAGAGCCCTTGTTGAACGGTAAGTAGCTTGATATAGATTTTAGGGTTGGTCTAATTTAAATT
ACAGCGACACCCGTGGCATTTTACTCGCCTGCATAACGGGTGCTGGCACGGCGTTTCAGGCATATACAGGATGCTATCTC
TCCGCATTTCGTAATGACCCCCGCACTCTGGCGGTAAGGGTGGACAGAACTTTTGGTGGAAGGACGTCGAACGTGCTTGT
TACCTTGAGCGGGGGAGCGCTGGCACGGGCGGTAACTGAAGTGGTGCGAGTCTTGCCGGGTGGGGTGGTGCACATTTTTA
CACAAGGTGCAAGTACTGTCTCGTTT
>lycopersici_race3_D11_SIX8_variant2_nine_identical_copies
ATGCAACCCTTACGCATTCTTTTACTTTTCCCCCTAGCTGTCTCTGTGGCTGCTACGCCTATTGATAAGAGGTATGTCTG
ATTCTCATGAATACATCTGTCACACATTAATATATAAAGCCTCGACCAAGCCGCCACTATTGAAGAAACTGTTCATCAAC
CTCATTCTCATGACGAGAGAGCCCTTGTCGAACGGTAGGTAATTTAGTATAGATTTGACGTTGCTTCTAATGTAAATCAC
AGCGACACCAGTGGCATTTTACTCGCCTGCATAACAGGTGCCGGTTCGGCGTTTCAGGCATATGCAGGATGCTATCTCAC
TGCATTTCGTAATGACCCGCGCACTCTTACGTTGAGGATGGACAAAACTAGGGGTGAACGGATATCGAACGTGCTTGTTA
TTTTGAGCGGGGGAGCGCTCTCACATGCGGTGGAGGAGGTAGTCCAAATCGCGCCGGGTGCGGTGAGGAACTTAGCTACT
TTAGGTGCATCGACTGTCCAGTTTCTACACAATTTC
>lycopersici_race3_D11_SIX8_variant3
ATGCAACCCTTACGCATTCTTTTACTTTTCCCCCTAGCTGTCTCTGTGGCTGCTACGCCTATTGATAAGAGGTATGTCTG
ATTCTCATGAATACATCTGTCACACATTAATAATAAAGCCTCGACCAAGCCGCCACTATTGAAGAAACTGTTCATCAACC
TCATTCTCATGACGAGAGAGCCCTTGTCGAACGGTAGGTAATTTAGTATAGATTTGACGTTGCTTCTAATGTAAATCACA
GCGACACCAGTGGCATTTTACTCGCCTGCATAACAGGTGCCGGTTCGGCGTTTCAGGCATATGCAGGATGCTATCTCACT
GCATTTCGTAATGACCCGCGCACTCTTACGTTGAGGATGGACAAAACTAGGGGTGAACGGATATCGAACGTGCTTGTTAT
TTTGAGCGGGGGAGCGCTCTCACATGCGGTGGAGGAGGTAGTCCAAATCGCGCCGGGTGCGGTGAGGAACTTAGCTACTT
TAGGTGCATCGACTGTCCAGTTTCTACACAATTTC
>lycopersici_race3_D11_SIX8_variant4
ATGCAACCCTTACGCATTCTTTTACTTTTCCCCTAGCTGTCTCTGTGGCTGCTACGCCTATTGATAAGAGGTATGTCTGA
TTCTCATGAATACATCTGTCACACATTAATATATAAAGCCTCGACCAAGCCGCCACTATTGAAGAAACTGTTCATCAACC
TCATTCTCATGACGAGAGAGCCCTTGTCGAACGGTAGGTAATTTAGTATAGATTTGACGTTGCTTCTAATGTAAATCACA
GCGACACCAGTGGCATTTTACTCGCCTGCATAACAGGTGCCGGTTCGGCGTTTCAGGCATATGCAGGATGCTATCTCACT
GCATTTCGTAATGACCCGCGCACTCTTACGTTGAGGATGGACAAAACTAGGGGTGAACGGATATCGAACGTGCTTGTTAT
TTTGAGCGGGGGAGCGCTCTCACATGCGGTGGAGGAGGTAGTCCAAATCGCGCCGGGTGCGGTGAGGAACTTAGCTACTT
TAGGTGCATCGACTGTCCAGTTTCTACACAATTTC
>lycopersici_race3_D11_SIX8_variant5
ATGCAACCCTTACGCATTCTTTTACTTTTTCCCCTAGCTGTCTCTGTGGCTGCTACGCCTATTGATAAGAGGTATGTCTG
ATTCTCATGAATACATCTGTCACACATTAATATATAAAGCCTCGACCAAGCCGCCACTATTGAAGAAACTGTTCATCAAC
CTCATTCTCATGACGAGAGAGCCCTTGTCGAACGGTAGGTAATTTAGTATAGATTTGACGTTGCTTCTAATGTAAATCAC
AGCGACACCAGTGGCATTTTACTCGCCTGCATAACAGGTGCCGGTTCGGCGTTTCAGGCATATGCAGGATGCTATCTCAC
TGCATTTCGTAATGACCCGCGCACTCTTACGTTGAGGATGGACAAAACTAGGGGTGAACGGATATCGAACGTGCTTGTTA
TTTTGAGCGGGGGAGCGCTCTCACATGCGGTGGAGGAGGTAGTCCAAATCGCGCCGGGTGCGGTGAGGAACTTAGCTACT
TTAGGTGCATCGACTGTCCAGTTTCTACACAATTTC
>niveum_150523_SIX8_variant1_two_identical_copies
ATGCGTCCCTCACGCATGCTTTTACTCCTCCCCCTAGCCGTCTCTGTGGCTACTACTCATATTAAGCAGAGGTATGTCTG
ATTCTCATGAATACATCCGTCACACTTATCAGTACATCAAGGGACGACCAAGTCGCCACTATTGAAGAAGCTATTAATGA
ACCTCATTCTCTTGACGAGAGAGCCCTTGTTGAACGGTAAGTAGCTTGATATAGATTTTAGGGTTGGTCTAATTTAAATT
ACAGCGACACCCAGGGCATTTTACTCGCCTGCATAACGGGTGCTGGCTCGGCGTTTCAGGCATATAGTGGATGCTATCTC
ACCGCATTTCGTAATGACCCGCGCACTCTTGCGGTAAGGATGGACAGAACTCATCGTGGAAGGTTATCGCATGTGCTTGT
TATCTTGAGCGGGGGAGCGCTGGCAAGGGCGGTAACTGAAGTGGTGGAAGTCTTGCCGGGTGCGGTGGTGCACATTTTTA
CACACGGTGCAAGTACTGTCTCGTTT
>niveum_150523_SIX8_variant2_two_identical_copies
ATGCGTCCCTCACGCATGCTTTTACTCCTCCCCCTAGCCGTCTCTGTGGCTACTACTCATATTAAGCAGAGGTATGTCTG
ATTCTCATGAATACATCCGTCACACTTATCAGTACATCAAGGGACGACCAAGTCGCCACTATTGAAGAAGCTATTAATGA
ACCTCATTCTCTTGACGAGAGAGCCCTTGTTGAACGGTAAGTAGCTTGATATAGATTTTAGGGTTGGTCTAATTTAAATT
ACAGCGACACCCAGGGCATTTTACTCGCCTGCATAACGGGTGCTGGCTCGGCGTTTCAGGCATATACTGGATGCTATCTC
ACCGCATTTCGTAATGACCCGCGCACTCTTGCGGTAAGGATGGACAGAACTCATCGTGGAAGGTTATCGCATGTGCTTGT
TATCTTGAGCGGGGAGCGCTGGCAAGGGCGGTAACTGAAGTGGTGGAAGTCTTGCCGGGTGCGGTGGTGCACATTTTTAC
ACACGGTGCAAGTACTGTCTCGTTT
>niveum_150523_SIX8_variant3
ATGCGTCCCTCACGCATGCTTTTACTCCTCCCCTAGCCGTCTCTGTGGCTACTACTCATATTAAGCAGAGGTATGTCTGA
TTCTCATGAATACATCCGTCACACTTATCAGTACATCAAGGGACGACCAAGTCGCCACTATTGAAGAAGCTATTAATGAA
CCTCATTCTCTTGACGAGAGAGCCCTTGTTGAACGGTAAGTAGCTTGATATAGATTTTAGGGTTGGTCTAATTTAAATTA
CAGCGACACCCAGGGCATTTTACTCGCCTGCATAACGGGTGCTGGCTCGGCGTTTCAGGCATATAGTGGATGCTATCTCA
CCGCATTTCGTAATGACCCGCGCACTCTTGCGGTAAGGATGGACAGAACTCATCGTGGAAGGTTATCGCATGTGCTTGTT
ATCTTGAGCGGGGGAGCGCTGGCAAGGGCGGTAACTGAAGTGGTGGAAGTCTTGCCGGGTGCGGTGGTGCACATTTTTAC
ACACGGTGCAAGTACTGTCTCGTTT
>niveum_150523_SIX8_variant4
ATGCAACCCCTACGCGTTCTTTTACTCTTCCCCTTAGCCGTCTCTGTGGCTGCTACGCATATTGATAAGAGGTATGTCTG
ATTCTCATGAATACATCCGTCACGCTCATCAATATATAAAGCCTCGACCAAGCCGCCACTATTGAAGAAACTGTTCATCA
ACCTCATTCTCATGACGAGAGAGCCCTTGTCGAACGGTAAGTAGTTTAGTATAGATTTGACGCTGCGTCTAATGTAAATC
ACAGCGACACCAGTGGCATTTTACTCGCCTGCATAACAGGTGCCGGTGCGGCGTTTCAGGCATATGCAGGATGCTATCTC
ACTGCATTTCGTAATGACCCGCGCACTCTTACGTTGAGGATGGACAGAACTAGGGGCGGAGGGACATCGAACGTGCTTGT
TATTTTGAGTGGGGGAGCGCTCTCACAAGCGGTACACGAGGTAGTCCAAATCGTGCCGGGTGCGGTGAGGAACATCGCTA
CTTTAGGTGCATCGACTATCCAGTTTTTAAACAATTTC
>niveum_150524_SIX8_variant1_two_identical_copies
ATGCGTCCCTCACGCATGCTTTTACTCCTCCCCCTAGCCGTCTCTGTGGCTACTACTCATATTAAGCAGAGGTATGTCTG
ATTCTCATGAATACATCCGTCACACTTATCAGTACATCAAGGGACGACCAAGTCGCCACTATTGAAGAAGCTATTAATGA
ACCTCATTCTCTTGACGAGAGAGCCCTTGTTGAACGGTAAGTAGCTTGATATAGATTTTAGGGTTGGTCTAATTTAAATT
ACAGCGACACCCAGGGCATTTTACTCGCCTGCATAACGGGTGCTGGCTCGGCGTTTCAGGCATATAGTGGATGCTATCTC
ACCGCATTTCGTAATGACCCGCGCACTCTTGCGGTAAGGATGGACAGAACTCATCGTGGAAGGTTATCGCATGTGCTTGT
TATCTTGAGCGGGGGAGCGCTGGCAAGGGCGGTAACTGAAGTGGTGGAAGTCTTGCCGGGTGCGGTGGTGCACATTTTTA
CACACGGTGCAAGTACTGTCTCGTTT
>niveum_150524_SIX8_variant2
ATGCGTCCCTCACGCATGCTTTTACTCCTCCCCCTAGCCGTCTCTGTGGCTACTACTCATATTAAGCAGAGGTATGTCTG
ATTCTCATGAATACATCCGTCACACTTATCAGTACATCAAGGGACGACCAAGTCGCCACTATTGAAGAAGCTATTAATGA
ACCTCATTCTCTTGACGAGAGAGCCCTTGTTGAACGGTAAGTAGCTTGATATAGATTTTAGGGTTGGTCTAATTTAAATT
ACAGCGACACCCAGGGCATTTTACTCGCCTGCATAACGGGTGCTGGCTCGGCGTTTCAGGCATATACTGGATGCTATCTC
ACCGCATTTCGTAATGACCCGCGCACTCTTGCGGTAAGGATGGACAGAACTCATCGTGGAAGGTTATCGCATGTGCTTGT
TATCTTGAGCGGGGGAGCGCTGGCAAGGGCGGTAACTGAAGTGGTGGAAGTCTTGCCGGGTGCGGTGGTGCACATTTTTA
CACACGGTGCAAGTACTGTCTCGTTT
>niveum_150524_SIX8_variant3
ATGCAACCCCTACGCGTTCTTTTACTCTTCCCCTTAGCCGTCTCTGTGGCTGCTACGCATATTGATAAGAGGTATGTCTG
ATTCTCATGAATACATCCGTCACGCTCATCAATATATAAAGCCTCGACCAAGCCGCCACTATTGAAGAAACTGTTCATCA
ACCTCATTCTCATGACGAGAGAGCCCTTGTCGAACGGTAAGTAGTTTAGTATAGATTTGACGCTGCGTCTAATGTAAATC
ACAGCGACACCAGTGGCATTTTACTCGCCTGCATAACAGGTGCCGGTGCGGCGTTTCAGGCATATGCAGGATGCTATCTC
ACTGCATTTCGTAATGACCCGCGCACTCTTACGTTGAGGATGGACAGAACTAGGGGCGGAGGGACATCGAACGTGCTTGT
TATTTTGAGTGGGGGAGCGCTCTCACAAGCGGTACACGAGGTAGTCCAAATCGTGCCGGGTGCGGTGAGGAACATCGCTA
CTTTAGGTGCATCGACTATCCAGTTTTTAAACAATTTC
>sesami_MR4003_SIX8_variant1
ATGCGTCCCTCACGCATGCTTTTACTCCTCCCCCTAGCCGTCTCTGTGGCTACTACTCATATTAAGCAGAGGTATGTCTG
ATTCTCATGAATACATCCGTCACACTTATCAGTACATCAAGGGACGACCAAGTCGCCACTATTGAAGAAGCTATTAATGA
ACCTCATTCTCTTGACGAGAGAGCCCTTGTTGAACGGTAAGTAGCTTGATATAGATTTTAGGGTTGGTCTAATTTAAATT
ACAGCGACACCCATGGCATTTTACTCGCCTGCATAACGGGTGCTGGCTCGGCGTTTCAGGCATATACTGGATGCTATCTC
ACCGCATTTCGTAATGACCCGCGCACTCTTGCGGTAAGGATGGACAGAACTCATAGTGGAAGGTTATCGCATGTGCTTGT
TACCTTGAGCGGGGGAGCGCTGGCAAGGGCGGTAACTGAAGTGGTGGAAGTCTTGCCGGGCGCGGTGGTGCACATTTTTA
CACACGGTGCAAGTACTGTCTCGTTT
>sesami_MR4003_SIX8_variant2
ATGCAACCCTTACGCATTCTTTTACTTTTCCCCCTAGCTGTCTCTGTGGCTGCTACGCCTATTGATAAGAGGTATGTCCG
ATTCTCATGAATACATCTGTCACACATTAATATATAAAGCCTGGACCAAGCCGCCACTATTGAAGAAACTGTTCATCAAC
CCCATTCTCATGACGAGAGAGCCCTTGTCGAACGGTAAGTAATTTAGTATAGATTTGACGCTGCTTCTAATGTAAATCAC
AGCGACACCAGTGGCATTTTACTCGCCTGCATAACAGGTGCCGGCACGGCGTTTCAGGCATATCAAGGATGCTATCTCAC
TGCATTTCGTAATGATCCGCGCACTCTTATGTTGAGGATGGACAGAACTAGGGGCGGAGGGACATCGAACGTGCTTGTTA
TTTTGAGCGGGGGAGCGCTCTCACATGCGGTGTCGGAGGTAGTCCAAATCGCGCCGGGTGCGGTGAGGAACTTAGCTACT
TTAGGTGCATCGACTATCCAGTTTCTAAACAATTTC
>sesami_MR4003_SIX8_variant3
ATGCAACCCTTACGCATTCTTTTACTCTTCCCCCTAGCTGTCTCTGTGGCTGCTACGCATATTGATAAGAGGTATGTCTG
ATTCTTATGAATACATCTGTCACACATTAATATATAAAGCCTCGACCAAGCCGCCACTATTGAAGAAACTGTTCATCAAC
CCCATTCTCATGACGAGAGAGCCCTTGTCGAACGGTAAGTAATTTAGTATAGATTTGACGCTGCTTCTAATGTAAATCAC
AGCGACACCAGTGGCATTTTACTCGCCTGCATAACAGGTGCCGGCGTGGCGTTTCAGGCATATCAAGGATGCTATCTCAC
TGCATTTCGTAATGACCCGCGCACTCTTACGTTGAGGATGGACAGAACTAGGGGCGGAGGGACATCGAACTTGCTTGTCC
TTTTGAGCGGGGGAGCGCTATCACATGCGGTACGGGAAGTAGTCCAGATCGTGCCGGGTGAGGTGAAGAACTTAGCTACT
TTAGGTGCATCGACTGTCCAGTTTATACACAATTTCTAG
>sesami_MR4003_SIX8_variant4
ATGCAACCCTTACGCATTCTTTTACTCTTCCCCCTAGCCGTCTCTGTGGCTGCCACGCATATTGATAAGAGGTATGTCTG
ATTCTCATGAATACGTCCGTCACACTCATTAGTATGTAAAGCCTCGACCAAGCCGCCACTATTGAAGAAACTGTTCATCA
ACCTCATTCTCATGACGAGAGAGCCCTTGTCGAACGGTAAGTAGTTTAGTATGGATTTGACGCTGCGTCTAATGTAAATC
ACAGCGACACCAGTGGCATTTTACTCGCCTGCATAACAGGTGCCGGCGTGGCGTTTCAGGCATATGCTGGATGCTATCTC
ACTGCATTTCGTAATGACCCGCGCACTCTTACGTTGAGGATGGACAGAACTAGGGGCGGAGGGACATCGAACGTGCTTGT
CCTTTTGAGCGGGGGAGCGCTATCACATGCGGTACGGGAAGTAGTCCAGATCGTGCCGGGTGAGGTGAAGAACTTAGCTA
CTTTAGGTGCATCGACTGTCCAGTTTATAAACAATTTCCAG
